# Supplementary material for: A comprehensive evaluation of rodent malaria parasite genomes and gene expression
Source: BMC Biol. 2014 Oct 30;12:86. doi: 10.1186/s12915-014-0086-0 (PMC4242472; doi:10.1186/s12915-014-0086-0)
Supplement: Additional file 1: — Novel putative protein coding genes which were absent in the previous genome annotations of P. berghei ANKA and P. c. chabaudi AS. [file 12915_2014_86_MOESM1_ESM.xlsx]

## Sheet: novel genes
Additional file 1 (related to Table 1): Novel putative protein coding genes which were absent in the previous genome annotations of P. berghei ANKA (PbA) and P. chabaudi chabaudi AS (PcAS)
* Orthology with genes of primate malaria parasites (PMP)
** Evidence of expression based on RNAseq analyses (FPKM values; see Additional file 7 for details)
P. berghei ANKA (PbA)					P. c.chabaudi AS (PcAS)
Gene Models (IDs)	Product (functional annotation)	orthology with PMP (yes/no)*	Max FPKM**		Gene Models (IDs)	Product (functional annotation)	orthology with PMP (yes/no)	Max FPKM
PBANKA_010005	BIR protein, pseudogene	no	31.6		PCHAS_010020	CIR protein	yes	27.23
PBANKA_010450	conserved Plasmodium protein, unknown function	yes	953.1		PCHAS_010070	fam-c protein	no	88.63
PBANKA_010510	conserved Plasmodium protein, unknown function	yes	2752.2		PCHAS_010220	conserved Plasmodium protein, unknown function	yes	20.16
PBANKA_010720	conserved Plasmodium protein, unknown function	yes	355.3		PCHAS_010350	conserved Plasmodium protein, unknown function	yes	195.09
PBANKA_010800	mitochondrial cardiolipin synthase, putative	yes	63.2		PCHAS_010390	conserved Plasmodium protein, unknown function	yes	132.72
PBANKA_011040	eukaryotic translation initiation factor 3 subunit L, putative	yes	265.4		PCHAS_010430	conserved Plasmodium protein, unknown function	yes	178.33
PBANKA_011060	conserved protein, unknown function	yes	151.6		PCHAS_010780	conserved Plasmodium protein, unknown function	yes	22.47
PBANKA_011070	conserved Plasmodium protein, unknown function	yes	188.1		PCHAS_010940	histone H3, putative	yes	864.38
PBANKA_011080	conserved Plasmodium protein, unknown function	yes	3087.6		PCHAS_010950	conserved Plasmodium protein, unknown function	yes	1319.67
PBANKA_011185	BIR protein, pseudogene	no	1		PCHAS_011040	conserved Plasmodium protein, unknown function	yes	397.4
PBANKA_011190	conserved Plasmodium protein, unknown function	yes	133		PCHAS_011050	conserved Plasmodium protein, unknown function	yes	42266
PBANKA_011230	conserved Plasmodium protein, unknown function	yes	107.1		PCHAS_011060	60S ribosomal protein L39, putative	yes	8306.96
PBANKA_011240	conserved Plasmodium protein, unknown function	yes	173.7		PCHAS_011120	conserved protein, unknown function	yes	43.93
PBANKA_020035	BIR protein, pseudogene	no	0.9		PCHAS_011130	conserved Plasmodium protein, unknown function	yes	158.28
PBANKA_020065	fam-a protein	no	8.6		PCHAS_011140	conserved Plasmodium protein, unknown function	yes	53.37
PBANKA_020067	BIR protein, pseudogene	no	2.4		PCHAS_011190	conserved Plasmodium protein, unknown function	yes	204.82
PBANKA_020100	fam-b protein	no	96.9		PCHAS_011200	conserved Plasmodium protein, unknown function	yes	453.54
PBANKA_020105	BIR protein, pseudogene	no	0.3		PCHAS_011370	fam-a protein	yes	8.71
PBANKA_020125	BIR protein, pseudogene	no	168.5		PCHAS_011490	CIR protein	yes	5.46
PBANKA_020136	BIR protein, pseudogene	no	10		PCHAS_020010	conserved Plasmodium protein, unknown function	yes	30.2
PBANKA_020145	BIR protein, pseudogene	no	46.2		PCHAS_020050	conserved Plasmodium protein, unknown function	yes	68.34
PBANKA_020170	conserved Plasmodium protein, unknown function	yes	46241.4		PCHAS_020270	fatty acid elongation protein, GNS1/SUR4 family, putative	yes	219.89
PBANKA_020490	conserved Plasmodium protein, unknown function	yes	97.4		PCHAS_020620	conserved Plasmodium protein, unknown function	yes	25.6
PBANKA_021080	conserved Plasmodium protein, unknown function	yes	247.7		PCHAS_020930	conserved Plasmodium protein, unknown function	yes	193.9
PBANKA_021170	conserved Plasmodium protein, unknown function	yes	28		PCHAS_021090	conserved Plasmodium protein, unknown function	yes	82.69
PBANKA_021260	conserved Plasmodium protein, unknown function	yes	186.1		PCHAS_021100	conserved Plasmodium protein, unknown function	yes	135.91
PBANKA_021370	conserved Plasmodium protein, unknown function	yes	384.9		PCHAS_021140	RNA-binding protein, putative	yes	97.71
PBANKA_021455	Plasmodium exported protein, unknown function, pseudogene	no	207.8		PCHAS_021150	signal recognition particle, putative	yes	354.05
PBANKA_021500	BIR protein, pseudogene	no	50.3		PCHAS_021230	dynein light chain, putative	yes	9.13
PBANKA_021510	fam-a protein, pseudogene	no	122.5		PCHAS_021250	conserved Plasmodium protein, unknown function	yes	282.8
PBANKA_021520	reticulocyte binding protein, putative	yes	62.9		PCHAS_030020	CIR protein	no	521.63
PBANKA_021530	reticulocyte binding protein, putative	yes	60.9		PCHAS_030060	CIR protein	no	1.77
PBANKA_021555	fam-a protein, pseudogene	no	28		PCHAS_030090	CIR protein	no	3.18
PBANKA_030090	conserved Plasmodium protein, unknown function	yes	90.3		PCHAS_030250	fam-a protein	no	398.49
PBANKA_030200	conserved Plasmodium protein, unknown function	yes	385.2		PCHAS_030270	CIR protein	no	29.91
PBANKA_030220	dynein light chain, putative	yes	333.8		PCHAS_030310	conserved Plasmodium protein, unknown function	yes	94.54
PBANKA_030730	50S ribosomal protein L33, putative	yes	185.7		PCHAS_030350	conserved Plasmodium protein, unknown function	yes	1932.76
PBANKA_030760	syntaxin, putative	yes	449		PCHAS_030440	dynein light chain, putative	yes	6.4
PBANKA_030770	conserved Plasmodium protein, unknown function	yes	43.3		PCHAS_030500	conserved Plasmodium protein, unknown function	yes	22.8
PBANKA_031020	conserved Plasmodium protein, unknown function	yes	850.3		PCHAS_030520	conserved Plasmodium protein, unknown function	yes	387.67
PBANKA_031290	conserved Plasmodium protein, unknown function	yes	73.4		PCHAS_030990	conserved Plasmodium protein, unknown function	yes	43.1
PBANKA_031360	conserved Plasmodium protein, unknown function	yes	51.6		PCHAS_031100	GDP-fructose:GMP antiporter, putative	yes	41.61
PBANKA_031460	conserved Plasmodium protein, unknown function	yes	131		PCHAS_031270	conserved protein, unknown function	yes	91.2
PBANKA_031570	conserved Plasmodium protein, unknown function	yes	261.9		PCHAS_031470	zinc finger protein, putative	yes	300.91
PBANKA_031610	Plasmodium exported protein, unknown function	yes	2000.5		PCHAS_031500	conserved Plasmodium protein, unknown function	yes	147.94
PBANKA_031640	BIR protein, pseudogene	no	43.1		PCHAS_031610	clathrin coat assembly protein, putative	yes	131.53
PBANKA_031650	fam-a protein, pseudogene	no	131.4		PCHAS_031650	E2F-associated phosphoprotein, putative	yes	99.82
PBANKA_031665	BIR protein, pseudogene	no	2.7		PCHAS_040030	CIR protein	no	20.72
PBANKA_031670	fam-b protein	no	67.1		PCHAS_040070	fam-b protein	no	514.23
PBANKA_031680	Plasmodium exported protein, unknown function	no	139.5		PCHAS_040090	erythrocyte membrane antigen 1	no	186.86
PBANKA_031690	BIR protein	no	3.1		PCHAS_040100	conserved Plasmodium chabaudi protein, unknown function	no	114.99
PBANKA_040860	SAC3/GNAP family-related protein, putative	yes	333.7		PCHAS_040110	CIR protein	no	296.34
PBANKA_040950	conserved Plasmodium protein, unknown function	yes	1160.2		PCHAS_040180	conserved Plasmodium protein, unknown function	yes	56.12
PBANKA_041190	conserved Plasmodium protein, unknown function	yes	52.6		PCHAS_040210	ABC transporter, putative	yes	38.37
PBANKA_041220	conserved Plasmodium protein, unknown function	yes	306.3		PCHAS_040560	glutaredoxin 1, putative	yes	681.32
PBANKA_041260	conserved Plasmodium protein, unknown function	yes	48.7		PCHAS_041340	conserved Plasmodium protein, unknown function	yes	117.92
PBANKA_050010	fam-a protein, pseudogene	no	263.3		PCHAS_041370	translation initiation factor E4, putative	yes	381.74
PBANKA_050025	tryptophan-rich antigen, putative, pseudogene	no	72.1		PCHAS_041410	conserved Plasmodium protein, unknown function	yes	331.09
PBANKA_050030	fam-b protein	no	97.8		PCHAS_041600	conserved Plasmodium protein, unknown function	yes	51.86
PBANKA_050040	BIR protein	no	33.7		PCHAS_041730	conserved Plasmodium protein, unknown function	yes	429.98
PBANKA_050080	BIR protein, pseudogene	no	200.3		PCHAS_041760	bacterial histone-like protein, putative	yes	445.24
PBANKA_050090	BIR protein	no	39.9		PCHAS_041920	retrieval receptor for endoplasmic reticulum membrane proteins, putative	yes	602.61
PBANKA_050095	BIR protein, pseudogene	no	151.4		PCHAS_041930	conserved Plasmodium protein, unknown function	yes	308.51
PBANKA_050100	reticulocyte binding protein, putative	yes	0		PCHAS_041940	Plasmodium exported protein, unknown function	no	400.43
PBANKA_050180	conserved Plasmodium protein, unknown function	yes	2180.3		PCHAS_042030	CIR protein	no	0.85
PBANKA_050200	conserved Plasmodium protein, unknown function	no	501.1		PCHAS_042080	hypothetical protein, pseudogene	no	244.75
PBANKA_050265	conserved Plasmodium protein, unknown function	no	1108.8		PCHAS_050030	fam-b protein	no	20.43
PBANKA_050270	PHF5-like protein, putative	yes	381		PCHAS_050275	conserved Plasmodium protein, unknown function	no	74.09
PBANKA_050340	conserved Plasmodium protein, unknown function	yes	49		PCHAS_050280	PHF5-like protein, putative	yes	172.19
PBANKA_050430	flagellar outer arm dynein-associated protein, putative	yes	1230.1		PCHAS_050440	flagellar outer arm dynein-associated protein, putative	yes	16.65
PBANKA_050770	conserved Plasmodium protein, unknown function	yes	386		PCHAS_050650	conserved Plasmodium membrane protein, unknown function	yes	158.76
PBANKA_051000	conserved Plasmodium protein, unknown function	yes	604.6		PCHAS_060190	fam-b protein	no	8.44
PBANKA_051030	conserved Plasmodium protein, unknown function	yes	2330.7		PCHAS_060200	hypothetical protein, pseudogene	no	19.14
PBANKA_051070	conserved Plasmodium protein, unknown function	yes	14074.9		PCHAS_060545	conserved Plasmodium protein, unknown function	no	88.52
PBANKA_051110	conserved Plasmodium protein, unknown function	yes	43.5		PCHAS_070180	erythrocyte membrane antigen 1, pseudogene	no	114.77
PBANKA_051550	protein phosphatase inhibitor 3, putative	yes	299.8		PCHAS_070400	conserved Plasmodium protein, unknown function	no	16.41
PBANKA_051660	leucine-rich repeat protein	yes	122.1		PCHAS_070880	conserved Plasmodium protein, unknown function	yes	131.17
PBANKA_052110	conserved Plasmodium protein, unknown function	yes	353.1		PCHAS_070890	phosphatidylinositol N-acetylglucosaminyltransferase subunit H, putative	yes	158.85
PBANKA_052180	ribosome recycling factor, putative	yes	87.8		PCHAS_072000	U6 snRNA-associated Sm-like protein LSm3, putative	yes	402.88
PBANKA_052200	conserved Plasmodium protein, unknown function	yes	177.9		PCHAS_072490	conserved Plasmodium protein, unknown function	yes	394.9
PBANKA_052220	conserved Plasmodium protein, unknown function	no	1661.6		PCHAS_072530	calmodulin-like protein, putative	yes	31.24
PBANKA_052230	conserved Plasmodium protein, unknown function	yes	5260.2		PCHAS_072540	Rab5-interacting protein, putative	yes	93.74
PBANKA_052340	conserved Plasmodium protein, unknown function	yes	90.3		PCHAS_072590	conserved Plasmodium protein, unknown function	yes	3.17
PBANKA_052410	conserved Plasmodium protein, unknown function	no	153.5		PCHAS_072710	conserved Plasmodium protein, unknown function	yes	19.89
PBANKA_060170	conserved Plasmodium protein, unknown function	yes	256.7		PCHAS_072950	conserved Plasmodium protein, unknown function	yes	150.88
PBANKA_060180	conserved Plasmodium protein, unknown function	yes	1141.6		PCHAS_073060	conserved Plasmodium protein, unknown function	yes	38.02
PBANKA_060220	signal recognition particle SRP14, putative	yes	402.9		PCHAS_073180	CIR protein	no	9.01
PBANKA_060290	conserved Plasmodium protein, unknown function	yes	260.7		PCHAS_073210	erythrocyte membrane antigen 1	no	168.45
PBANKA_060365	conserved Plasmodium protein, unknown function	no	636.6		PCHAS_080050	early transcribed membrane protein	no	4564.4
PBANKA_060540	conserved Plasmodium protein, unknown function	yes	58.5		PCHAS_090020	fam-b protein	no	13.96
PBANKA_060650	50S ribosomal protein L29, putative	yes	65.9		PCHAS_090050	fam-a protein	no	15805.1
PBANKA_060720	conserved Plasmodium protein, unknown function	yes	30.2		PCHAS_090060	fam-b protein	no	108.76
PBANKA_060810	conserved Plasmodium protein, unknown function	yes	189.7		PCHAS_090070	60S acidic ribosomal protein P1, putative	yes	5650.57
PBANKA_060840	mitochondrial ribosomal protein L1-2 precursor, putative	yes	104.5		PCHAS_090240	histone H4, putative	yes	43165.2
PBANKA_061150	conserved Plasmodium protein, unknown function	yes	1653.2		PCHAS_090330	conserved Plasmodium protein, unknown function	yes	190.75
PBANKA_061470	conserved Plasmodium membrane protein, unknown function	yes	201.7		PCHAS_090430	conserved Plasmodium protein, unknown function	yes	6.13
PBANKA_061800	conserved Plasmodium protein, unknown function	yes	102.4		PCHAS_090440	U6 snRNA-associated Sm-like protein LSm4, putative	yes	257.36
PBANKA_061930	conserved Plasmodium protein, unknown function	yes	1447.9		PCHAS_090570	casein kinase 2, alpha subunit, putative	yes	294.22
PBANKA_061940	conserved Plasmodium protein, unknown function	yes	7839.6		PCHAS_090660	apicoplast ribosomal protein L36e precursor, putative	yes	1827.04
PBANKA_062290	conserved Plasmodium protein, unknown function	yes	515.5		PCHAS_090670	conserved Plasmodium protein, unknown function	yes	2790.41
PBANKA_062315	conserved rodent malaria protein, unknown function	no	901.1		PCHAS_090800	syntaxin, putative	yes	84.06
PBANKA_062320	lysophospholipase, putative	no	497.3		PCHAS_090870	conserved Plasmodium protein, unknown function	yes	872.63
PBANKA_062345	fam-a protein, pseudogene	no	1960.8		PCHAS_090910	conserved Plasmodium protein, unknown function	yes	111.15
PBANKA_062380	BIR protein	no	0		PCHAS_090950	conserved Plasmodium protein, unknown function	yes	64.84
PBANKA_070140	U6 snRNA-associated Sm-like protein LSm8, putative	yes	506.5		PCHAS_090960	conserved Plasmodium protein, unknown function	yes	1.83
PBANKA_070380	conserved Plasmodium protein, unknown function	yes	54.5		PCHAS_090990	conserved Plasmodium protein, unknown function	yes	275.34
PBANKA_070480	conserved Plasmodium protein, unknown function	yes	4786.1		PCHAS_091250	pyridoxine biosynthesis protein PDX2, putative	yes	749.17
PBANKA_070490	conserved Plasmodium protein, unknown function	yes	2481.2		PCHAS_091390	conserved Plasmodium protein, unknown function	yes	127.25
PBANKA_070520	conserved Plasmodium protein, unknown function	yes	262.6		PCHAS_091630	conserved Plasmodium protein, unknown function	yes	121.63
PBANKA_070890	conserved Plasmodium protein, unknown function	yes	371.7		PCHAS_091670	conserved Plasmodium protein, unknown function	yes	15.16
PBANKA_070900	protein-transport protein sec61 beta 1 subunit, putative	yes	1108.8		PCHAS_091770	protein GCN20, putative	yes	60.91
PBANKA_070940	conserved Plasmodium protein, unknown function	yes	2026.2		PCHAS_091830	conserved Plasmodium protein, unknown function	yes	108.19
PBANKA_071090	U6 snRNA-associated Sm-like protein LSm3, putative	yes	3102.8		PCHAS_091880	conserved Plasmodium protein, unknown function	yes	105.87
PBANKA_071200	U3 small nucleolar ribonucleoprotein, putative	yes	593.6		PCHAS_092240	DnaJ protein, putative	yes	145.12
PBANKA_071360	conserved Plasmodium protein, unknown function	yes	50.9		PCHAS_092320	conserved Plasmodium protein, unknown function	yes	207.17
PBANKA_071370	GTPase, putative	yes	99.6		PCHAS_092330	methyltransferase, putative	yes	70.23
PBANKA_071610	conserved Plasmodium protein, unknown function	yes	29.7		PCHAS_092340	conserved Plasmodium protein, unknown function	yes	998.59
PBANKA_071620	calmodulin-like protein, putative	yes	102.5		PCHAS_092480	CCR4-NOT transcription complex subunit 2, putative	yes	79.28
PBANKA_071900	conserved Plasmodium protein, unknown function, fragment	no	341		PCHAS_092490	transamidase, putative	yes	107.67
PBANKA_071910	conserved Plasmodium protein, unknown function	yes	224.7		PCHAS_092500	conserved Plasmodium protein, unknown function	yes	158.36
PBANKA_071980	conserved Plasmodium protein, unknown function	yes	222.3		PCHAS_092585	fam-d protein, pseudogene	no	5.99
PBANKA_072110	conserved Plasmodium protein, unknown function	yes	167.9		PCHAS_092595	fam-d protein, pseudogene	no	13.59
PBANKA_072120	conserved Plasmodium protein, unknown function	yes	26.2		PCHAS_092625	fam-d protein, pseudogene	no	130.9
PBANKA_072160	conserved Plasmodium protein, unknown function	yes	58.2		PCHAS_092650	fam-d protein, pseudogene	no	8.48
PBANKA_072210	BIR protein, pseudogene	no	0.8		PCHAS_092660	fam-d protein	no	25.02
PBANKA_072220	BIR protein, pseudogene	no	4		PCHAS_092770	conserved Plasmodium protein, unknown function	yes	47.06
PBANKA_072300	BIR protein	no	3.5		PCHAS_092935	conserved Plasmodium protein, unknown function	yes	80.7
PBANKA_080110	conserved Plasmodium protein, unknown function	yes	72.1		PCHAS_093030	mitochondrial ribosomal protein L2 precursor, putative	yes	67.15
PBANKA_080290	conserved Plasmodium protein, unknown function	yes	36.5		PCHAS_093040	aquaglyceroporin, putative	yes	137.62
PBANKA_080340	40S ribosomal protein S29, putative	yes	11130.1		PCHAS_093060	conserved Plasmodium protein, unknown function	no	308.01
PBANKA_080350	ATP synthase subunit C, putative	yes	778.4		PCHAS_093090	LEM3/CDC50 family protein, putative	yes	7.36
PBANKA_080380	conserved Plasmodium protein, unknown function	yes	656.3		PCHAS_093240	conserved Plasmodium protein, unknown function	yes	70.76
PBANKA_080530	conserved Plasmodium protein, unknown function	yes	433.4		PCHAS_093250	conserved Plasmodium protein, unknown function	yes	179.96
PBANKA_080770	kinesin-5, putative	yes	124.1		PCHAS_093310	conserved Plasmodium protein, unknown function	yes	46.84
PBANKA_080830	binding protein, putative	yes	72.4		PCHAS_093320	conserved Plasmodium protein, unknown function	yes	635.68
PBANKA_080850	conserved Plasmodium protein, unknown function	yes	312		PCHAS_093470	conserved Plasmodium protein, unknown function	yes	166.51
PBANKA_080920	ribosomal protein L35, putative	yes	168.7		PCHAS_093620	conserved Plasmodium protein, unknown function	yes	52.42
PBANKA_081210	phosphatidylinositol N- acetylglucosaminyltransferase, putative	yes	105.9		PCHAS_093755	fam-b protein	no	172.68
PBANKA_081370	conserved Plasmodium protein, unknown function	yes	423.9		PCHAS_093760	fam-a protein	no	65.65
PBANKA_081420	elongation factor 1-beta, putative	yes	1661.4		PCHAS_093770	erythrocyte membrane antigen 1	no	296.29
PBANKA_081660	conserved Plasmodium protein, unknown function	yes	240.8		PCHAS_093790	early transcribed membrane protein	no	7709.94
PBANKA_081710	thioredoxin, putative	yes	460.1		PCHAS_093800	fam-a protein	no	3035.23
PBANKA_081780	conserved Plasmodium protein, unknown function	yes	2596		PCHAS_093820	CIR protein, pseudogene	no	15.56
PBANKA_082100	c chaperone protein, putative	yes	1314.4		PCHAS_110075	fam-a protein	no	21.43
PBANKA_082200	conserved Plasmodium protein, unknown function	yes	93.6		PCHAS_110080	Plasmodium exported protein, unknown function	no	23.25
PBANKA_082240	conserved Plasmodium protein, unknown function	yes	64.1		PCHAS_110120	anaphase-promoting complex subunit, putative	yes	269.03
PBANKA_082270	conserved Plasmodium protein, unknown function	yes	112.4		PCHAS_110150	conserved Plasmodium protein, unknown function	yes	45.39
PBANKA_082400	OTU-like cysteine protease, putative	yes	47.3		PCHAS_110160	HCNGP-like protein, putative	yes	114.81
PBANKA_082570	telomeric repeat binding factor 1, putative	yes	3495.6		PCHAS_110360	conserved Plasmodium protein, unknown function	yes	26.63
PBANKA_082700	conserved Plasmodium protein, unknown function	yes	2308.9		PCHAS_110420	conserved protein, unknown function	yes	92.88
PBANKA_082940	conserved Plasmodium protein, unknown function	yes	226.8		PCHAS_110510	small ubiquitin-related modifier, putative	yes	228.44
PBANKA_083010	conserved Plasmodium protein, unknown function	no	50		PCHAS_110520	conserved Plasmodium protein, unknown function	yes	257.38
PBANKA_083060	conserved Plasmodium protein, unknown function	yes	158.9		PCHAS_110860	conserved Plasmodium protein, unknown function	yes	68.76
PBANKA_083090	leucine-rich repeat protein	yes	112.2		PCHAS_110970	conserved Plasmodium protein, unknown function	yes	38.25
PBANKA_083160	conserved Plasmodium protein, unknown function	yes	87.2		PCHAS_111050	conserved Plasmodium protein, unknown function	yes	72.31
PBANKA_083200	selenoprotein, putative	yes	168.9		PCHAS_111060	conserved Plasmodium protein, unknown function	yes	1191.15
PBANKA_083240	conserved Plasmodium protein, unknown function	yes	945.5		PCHAS_111190	Rab1b, putative	yes	294.43
PBANKA_083280	conserved Plasmodium protein, unknown function	yes	19021.3		PCHAS_111220	conserved Plasmodium protein, unknown function	yes	40.46
PBANKA_083330	zinc finger protein, putative	yes	119.9		PCHAS_111520	conserved Plasmodium protein, unknown function	yes	96.87
PBANKA_083400	calcyclin binding protein, putative	yes	111.7		PCHAS_111700	ribosomal protein L27a, putative	yes	2754.47
PBANKA_083420	conserved Plasmodium protein, unknown function	yes	114.5		PCHAS_111780	conserved Plasmodium protein, unknown function	yes	61.28
PBANKA_083540	conserved Plasmodium protein, unknown function	yes	420.7		PCHAS_111920	cleavage stimulation factor subunit 1, putative	yes	74.07
PBANKA_083570	conserved Plasmodium protein, unknown function	yes	158.8		PCHAS_111930	conserved Plasmodium protein, unknown function	yes	36.59
PBANKA_083590	conserved protein, unknown function	yes	3155.2		PCHAS_112270	conserved Plasmodium protein, unknown function	yes	131.03
PBANKA_083610	phosphatidylinositol N- acetylglucosaminyltransferase subunit P, putative	yes	220.8		PCHAS_112360	conserved Plasmodium protein, unknown function	yes	32.88
PBANKA_083655	BIR protein, pseudogene	no	26.4		PCHAS_112390	conserved Plasmodium protein, unknown function	yes	56.81
PBANKA_083660	fam-b protein	no	136.3		PCHAS_112420	conserved Plasmodium protein, unknown function	yes	732.61
PBANKA_083685	BIR protein, pseudogene	no	2.1		PCHAS_112490	conserved Plasmodium protein, unknown function	yes	63.78
PBANKA_090010	fam-b protein	no	137.4		PCHAS_112790	conserved Plasmodium protein, unknown function	yes	79.14
PBANKA_090200	conserved Plasmodium protein, unknown function	yes	203.2		PCHAS_112880	microtubule-associated protein ytm1 homologue, putative	yes	26.46
PBANKA_090370	conserved Plasmodium protein, unknown function	yes	688.2		PCHAS_113250	DnaJ protein, putative	yes	18.84
PBANKA_090460	conserved Plasmodium protein, unknown function	yes	53		PCHAS_113290	elongation factor 1 alpha, putative	yes	1061.14
PBANKA_090490	mitochondrial large subunit ribosomal protein, putative	yes	143.6		PCHAS_113410	rhomboid protease ROM7, putative	yes	26.85
PBANKA_090680	conserved Plasmodium protein, unknown function	yes	404.2		PCHAS_113420	conserved Plasmodium protein, unknown function	yes	1413.26
PBANKA_090730	conserved Plasmodium protein, unknown function	yes	198.1		PCHAS_113450	HVA22-like protein, putative	yes	1011.38
PBANKA_090740	dolichyl-phosphate b-d-mannosyltransferase, putative	yes	71		PCHAS_113530	conserved Plasmodium protein, unknown function	yes	28.82
PBANKA_090750	conserved Plasmodium protein, unknown function	yes	82.8		PCHAS_113610	conserved Plasmodium protein, unknown function	yes	81.86
PBANKA_090760	phosphatidylinositol N-acetylglucosaminyltransferase subunit H, putative	yes	69.3		PCHAS_113690	conserved Plasmodium protein, unknown function	yes	25.32
PBANKA_090910	conserved protein, unknown function	yes	149		PCHAS_113800	exonuclease, putative	yes	37.53
PBANKA_091090	conserved Plasmodium protein, unknown function	yes	240.3		PCHAS_113870	bifunctional polynucleotide phosphatase/kinase, putative	yes	40.34
PBANKA_091290	conserved Plasmodium protein, unknown function	yes	3950.2		PCHAS_113880	mitochondrial ribosomal protein L9 precursor, putative	yes	53.5
PBANKA_091350	conserved Plasmodium protein, unknown function	yes	108.4		PCHAS_113910	conserved Plasmodium protein, unknown function	yes	127.81
PBANKA_091540	conserved Plasmodium protein, unknown function	no	119572		PCHAS_113940	conserved Plasmodium protein, unknown function	yes	731.92
PBANKA_091610	nucleic acid binding protein, putative	yes	199.2		PCHAS_114050	conserved Plasmodium protein, unknown function	yes	1938.38
PBANKA_091650	conserved Plasmodium protein, unknown function	yes	35.7		PCHAS_114120	60S ribosomal protein L40/UBI, putative	yes	1309.23
PBANKA_091680	conserved Plasmodium protein, unknown function	yes	25.2		PCHAS_114140	conserved Plasmodium protein, unknown function	yes	1084.12
PBANKA_091690	conserved Plasmodium protein, unknown function	yes	134.3		PCHAS_114270	conserved Plasmodium protein, unknown function	yes	1.94
PBANKA_091700	conserved Plasmodium protein, unknown function, fragment	yes	225.1		PCHAS_114330	conserved Plasmodium protein, unknown function	yes	16.17
PBANKA_091710	conserved Plasmodium protein, unknown function	yes	113.6		PCHAS_114370	conserved Plasmodium protein, unknown function	yes	66.92
PBANKA_091750	structural maintenance of chromosome protein, putative	yes	93.1		PCHAS_114380	conserved Plasmodium protein, unknown function	yes	304.38
PBANKA_091950	transamidase, putative	yes	34.9		PCHAS_120070	CIR protein	no	3.67
PBANKA_092100	conserved Plasmodium protein, unknown function	yes	58.5		PCHAS_120085	fam-a protein	no	15.48
PBANKA_092120	conserved Plasmodium protein, unknown function	yes	54764.4		PCHAS_120100	fam-c protein	no	42.08
PBANKA_092200	DnaJ protein, putative	yes	179.9		PCHAS_120150	RNA-binding protein, putative	yes	199.77
PBANKA_092340	60S ribosomal protein L35, putative	yes	3534.2		PCHAS_120200	conserved Plasmodium protein, unknown function	yes	124.1
PBANKA_092370	ethanolamine kinase, putative	yes	146.1		PCHAS_120230	conserved Plasmodium protein, unknown function	yes	116.26
PBANKA_092560	conserved Plasmodium protein, unknown function	yes	377.5		PCHAS_120415	conserved Plasmodium protein, unknown function	no	87.11
PBANKA_093070	conserved Plasmodium protein, unknown function	yes	630.8		PCHAS_120520	conserved Plasmodium protein, unknown function	yes	2211.34
PBANKA_093310	conserved Plasmodium protein, unknown function	no	14		PCHAS_120580	PPPDE peptidase, putative	yes	92.45
PBANKA_093440	conserved Plasmodium protein, unknown function	yes	1302.3		PCHAS_120600	conserved Plasmodium protein, unknown function	yes	46.19
PBANKA_093470	conserved Plasmodium protein, unknown function	yes	162.5		PCHAS_120640	conserved Plasmodium protein, unknown function	yes	814.05
PBANKA_093510	conserved Plasmodium protein, unknown function	yes	40.2		PCHAS_120880	conserved Plasmodium protein, unknown function	yes	38.19
PBANKA_093520	conserved Plasmodium protein, unknown function	yes	80.4		PCHAS_120920	conserved Plasmodium protein, unknown function	yes	163.39
PBANKA_093560	conserved Plasmodium protein, unknown function	yes	4382.9		PCHAS_120960	conserved Plasmodium protein, unknown function	yes	123.15
PBANKA_093610	acylphosphatase, putative	yes	115.2		PCHAS_120970	eukaryotic translation initiation factor 2, beta, putative	yes	306.55
PBANKA_093680	conserved Plasmodium protein, unknown function	yes	190.1		PCHAS_121010	inner membrane complex protein, putative	yes	66.35
PBANKA_093760	conserved Plasmodium protein, unknown function	yes	508.3		PCHAS_121020	conserved Plasmodium protein, unknown function	yes	230.82
PBANKA_093790	pre-mRNA splicing factor, putative	yes	132.8		PCHAS_121030	conserved Plasmodium protein, unknown function	yes	169.38
PBANKA_093920	nucleolar rRNA processing protein, putative	yes	216.1		PCHAS_121120	conserved Plasmodium protein, unknown function	yes	110.23
PBANKA_094000	conserved Plasmodium protein, unknown function	yes	97.3		PCHAS_121310	GDP-fucose synthase, putative	yes	17.35
PBANKA_094050	conserved Plasmodium protein, unknown function	yes	79.2		PCHAS_121350	MO15-related protein kinase, putative	yes	43.1
PBANKA_094100	conserved Plasmodium protein, unknown function	yes	716.3		PCHAS_121380	prohibitin, putative	yes	128.75
PBANKA_094190	histone H4, putative	yes	8636		PCHAS_121410	FAD synthetase, putative	yes	24.25
PBANKA_094200	calcium/calmodulin-dependent protein kinase, putative	yes	109		PCHAS_121420	conserved Plasmodium protein, unknown function	yes	52.39
PBANKA_100045	BIR protein, pseudogene	no	38		PCHAS_121570	SMN-like protein	yes	105.16
PBANKA_100080	conserved Plasmodium protein, unknown function	yes	122.5		PCHAS_121620	translation machinery-associated protein 7, putative	yes	8751.36
PBANKA_100420	conserved Plasmodium protein, unknown function	yes	122.5		PCHAS_121670	iron-sulfur cluster assembly accessory protein, putative	no	33.98
PBANKA_100500	conserved Plasmodium protein, unknown function	no	556.3		PCHAS_121850	signal peptidase complex subunit 2, putative	yes	1172.53
PBANKA_100890	conserved Plasmodium protein, unknown function	yes	180.4		PCHAS_121860	conserved Plasmodium protein, unknown function	yes	149.89
PBANKA_100930	conserved Plasmodium protein, unknown function	yes	325.4		PCHAS_121900	CPW-WPC family protein, putative	yes	223.46
PBANKA_101100	protein kinase, putative, fragment	yes	28		PCHAS_121920	conserved Plasmodium protein, unknown function	yes	391.15
PBANKA_101650	WW domain-binding protein 11, putative	yes	129.3		PCHAS_121930	conserved Plasmodium protein, unknown function	yes	525.47
PBANKA_101660	conserved Plasmodium protein, unknown function	yes	131.1		PCHAS_122285	conserved rodent malaria protein, unknown function	no	52.59
PBANKA_101670	conserved Plasmodium protein, unknown function	yes	1591.5		PCHAS_122450	conserved Plasmodium protein, unknown function	yes	40.39
PBANKA_101740	selenoprotein, putative	yes	330.8		PCHAS_122520	conserved Plasmodium protein, unknown function	yes	133.77
PBANKA_102110	DnaJ protein, putative	yes	595.5		PCHAS_122560	serine/threonine protein kinase, FIKK family	yes	314.28
PBANKA_102140	conserved Plasmodium protein, unknown function	yes	1182.5		PCHAS_122580	acetyltransferase, putative	yes	71.74
PBANKA_102360	conserved Plasmodium protein, unknown function	yes	145.4		PCHAS_122620	alpha/beta hydrolase, putative	yes	323.95
PBANKA_102370	conserved Plasmodium protein, unknown function	yes	87.6		PCHAS_122640	peptidyl-prolyl cis-trans isomerase, putative	yes	149.99
PBANKA_102560	conserved Plasmodium protein, unknown function	yes	44		PCHAS_122950	protein kinase, putative	yes	32.92
PBANKA_102730	conserved Plasmodium protein, unknown function	yes	139.9		PCHAS_123110	RNA-binding protein, putative	yes	229.73
PBANKA_102870	26S proteasome regulatory subunit RPN13, putative	yes	704.5		PCHAS_123360	SWIB/MDM2 domain-containing protein, putative	yes	353.32
PBANKA_102940	conserved Plasmodium protein, unknown function	yes	889.8		PCHAS_123510	conserved Plasmodium protein, unknown function	yes	4774.1
PBANKA_102950	conserved Plasmodium protein, unknown function	yes	280.6		PCHAS_123530	conserved Plasmodium protein, unknown function	yes	965.25
PBANKA_102960	conserved Plasmodium protein, unknown function	yes	524.8		PCHAS_123580	conserved Plasmodium protein, unknown function	yes	2507.17
PBANKA_103330	conserved Plasmodium protein, unknown function	yes	278.3		PCHAS_123680	conserved Plasmodium protein, unknown function	yes	14.3
PBANKA_103420	conserved Plasmodium protein, unknown function	no	566.2		PCHAS_123720	conserved Plasmodium protein, unknown function	yes	444.63
PBANKA_103470	nucleolar preribosomal GTPase, putative	yes	962.8		PCHAS_123740	conserved Plasmodium protein, unknown function	yes	63.6
PBANKA_103650	conserved Plasmodium protein, unknown function	yes	67.5		PCHAS_123870	conserved Plasmodium protein, unknown function	yes	196.73
PBANKA_103730	conserved Plasmodium protein, unknown function	yes	436.3		PCHAS_123970	conserved Plasmodium protein, unknown function	yes	269.58
PBANKA_103880	conserved Plasmodium protein, unknown function	yes	544.5		PCHAS_124360	conserved Plasmodium protein, unknown function	no	231.02
PBANKA_110010	BIR protein, pseudogene	no	1.6		PCHAS_124490	SNARE protein, putative	yes	92.27
PBANKA_110020	BIR protein, pseudogene	no	1.3		PCHAS_124580	conserved Plasmodium protein, unknown function	yes	120.04
PBANKA_110030	BIR protein, pseudogene	no	1.6		PCHAS_124610	conserved Plasmodium protein, unknown function	yes	95.97
PBANKA_110060	BIR protein, pseudogene	no	1.5		PCHAS_130040	conserved Plasmodium chabaudi protein, unknown function	yes	21.27
PBANKA_110070	fam-a protein	no	48		PCHAS_130130	fam-a protein	no	817.78
PBANKA_110075	fam-a protein	no	171.1		PCHAS_130160	hypothetical protein, pseudogene	no	2449.41
PBANKA_110085	BIR protein, pseudogene	no	7.7		PCHAS_130200	fam-a protein	no	489.04
PBANKA_110150	anaphase-promoting complex subunit, putative		33.5		PCHAS_130230	fam-a protein	no	102.45
PBANKA_110190	HCNGP-like protein, putative	yes	76.5		PCHAS_130270	fam-a protein, pseudogene	no	97.28
PBANKA_110230	conserved Plasmodium protein, unknown function	yes	79.4		PCHAS_130310	fam-b protein	no	62.83
PBANKA_110370	zinc finger protein, putative	yes	297.1		PCHAS_130690	vesicle-associated membrane protein, putative	yes	28572.8
PBANKA_110530	conserved Plasmodium protein, unknown function	yes	124.4		PCHAS_130730	delta-aminolevulinic acid dehydratase, putative	yes	297.32
PBANKA_110550	conserved Plasmodium protein, unknown function	yes	280.1		PCHAS_130770	conserved Plasmodium protein, unknown function	yes	4.39
PBANKA_110660	conserved Plasmodium protein, unknown function	yes	169.3		PCHAS_130820	conserved Plasmodium protein, unknown function	yes	1471.81
PBANKA_111150	conserved Plasmodium protein, unknown function	yes	28.6		PCHAS_130900	transcription factor TFIIH complex subunit Tfb5, putative	yes	62.4
PBANKA_111170	conserved Plasmodium protein, unknown function	yes	230.6		PCHAS_130910	ADP-ribosylation-like factor, putative	yes	785.71
PBANKA_111200	conserved Plasmodium protein, unknown function	yes	637.1		PCHAS_130920	replication factor A protein 3, putative	yes	723.2
PBANKA_111210	conserved Plasmodium protein, unknown function	yes	51		PCHAS_130960	protein prenyltransferase alpha subunit, putative	yes	229.68
PBANKA_111220	conserved Plasmodium protein, unknown function	yes	83.2		PCHAS_130990	conserved Plasmodium protein, unknown function	yes	25.23
PBANKA_111250	conserved Plasmodium protein, unknown function	yes	196		PCHAS_131130	calmodulin-like protein	yes	13.61
PBANKA_111260	conserved Plasmodium protein, unknown function	yes	123		PCHAS_131190	conserved Plasmodium protein, unknown function	yes	73.75
PBANKA_111950	conserved Plasmodium protein, unknown function	yes	42.8		PCHAS_131420	conserved Plasmodium protein, unknown function	yes	207.68
PBANKA_111980	conserved Plasmodium protein, unknown function	yes	157.2		PCHAS_131470	conserved Plasmodium protein, unknown function	yes	18.11
PBANKA_112030	conserved Plasmodium protein, unknown function	yes	86.8		PCHAS_131570	conserved Plasmodium protein, unknown function	yes	82.98
PBANKA_112380	conserved Plasmodium protein, unknown function	yes	120.9		PCHAS_131580	Appr-1-p processing domain protein	yes	310.24
PBANKA_112410	conserved Plasmodium protein, unknown function	yes	189.3		PCHAS_131590	conserved Plasmodium protein, unknown function	yes	221.82
PBANKA_112440	conserved Plasmodium protein, unknown function	yes	84.1		PCHAS_131620	conserved Plasmodium protein, unknown function	no	299.72
PBANKA_112760	conserved Plasmodium protein, unknown function	yes	60.6		PCHAS_131690	conserved Plasmodium protein, unknown function	yes	124.49
PBANKA_112820	RNA-binding protein, putative	yes	312.8		PCHAS_131720	conserved Plasmodium protein, unknown function	yes	43.51
PBANKA_112920	conserved Plasmodium protein, unknown function	yes	129.9		PCHAS_131830	conserved Plasmodium protein, unknown function	yes	31.1
PBANKA_113000	Ran-binding protein, putative	yes	86.3		PCHAS_131930	degradation in the ER (DER1) like protein, putative	yes	95.23
PBANKA_113220	conserved Plasmodium protein, unknown function	yes	165		PCHAS_131940	conserved Plasmodium protein, unknown function	yes	456.11
PBANKA_113230	conserved Plasmodium protein, unknown function	yes	495.3		PCHAS_131990	conserved Plasmodium protein, unknown function	yes	144.85
PBANKA_113340	elongation factor 1 alpha	yes	2274.8		PCHAS_132030	conserved Plasmodium protein, unknown function	yes	94.36
PBANKA_113460	rhomboid protease ROM7	yes	57.2		PCHAS_132290	conserved Plasmodium protein, unknown function	yes	168.55
PBANKA_113470	conserved Plasmodium protein, unknown function	yes	726.5		PCHAS_132390	conserved Plasmodium protein, unknown function	yes	172.29
PBANKA_113660	conserved Plasmodium protein, unknown function	yes	45.8		PCHAS_132510	conserved Plasmodium protein, unknown function	yes	192.8
PBANKA_113740	conserved Plasmodium protein, unknown function	yes	1021.3		PCHAS_132560	conserved Plasmodium protein, unknown function	yes	41.32
PBANKA_113760	conserved Plasmodium protein, unknown function	yes	131.3		PCHAS_132570	exonuclease V, mitochondrial, putative	yes	78.63
PBANKA_113960	conserved Plasmodium protein, unknown function	yes	58.7		PCHAS_132580	conserved Plasmodium protein, unknown function	yes	117.52
PBANKA_114080	conserved Plasmodium protein, unknown function	yes	90.6		PCHAS_132590	conserved Plasmodium protein, unknown function	yes	79.3
PBANKA_114100	conserved Plasmodium protein, unknown function	yes	902.4		PCHAS_132740	ubiquitin carboxyl-terminal hydrolase isozyme L3, putative	yes	16922.3
PBANKA_114180	conserved Plasmodium protein, unknown function	yes	719.4		PCHAS_132770	60S ribosomal protein L27, putative	yes	1715.43
PBANKA_114190	conserved Plasmodium protein, unknown function	yes	1117.4		PCHAS_132820	U3 small nucleolar ribonucleoprotein protein IMP3, putative	yes	2483.83
PBANKA_114310	conserved Plasmodium protein, unknown function	yes	67.4		PCHAS_132940	conserved Plasmodium protein, unknown function	yes	12.27
PBANKA_114340	NADH-cytochrome b5 reductase, putative	yes	452		PCHAS_133080	fam-a protein	no	19.38
PBANKA_114390	conserved Plasmodium protein, unknown function	yes	211.9		PCHAS_133150	mitochondrial ribosomal protein S6-2 precursor, putative	yes	1961.81
PBANKA_114420	conserved Plasmodium protein, unknown function	yes	97.7		PCHAS_133160	conserved Plasmodium protein, unknown function	yes	2295.77
PBANKA_114500	conserved Plasmodium protein, unknown function	yes	19.5		PCHAS_133240	conserved Plasmodium protein, unknown function	yes	263.17
PBANKA_114610	conserved rodent malaria protein, unknown function	no	215.1		PCHAS_133280	conserved Plasmodium protein, unknown function	yes	137.33
PBANKA_120005	fam-a protein	no	666.4		PCHAS_133450	conserved Plasmodium protein, unknown function	yes	51.42
PBANKA_120345	conserved Plasmodium protein, unknown function	no	1236		PCHAS_133570	conserved Plasmodium protein, unknown function	yes	176.02
PBANKA_120380	DnaJ protein, putative	yes	281.5		PCHAS_133610	conserved Plasmodium protein, unknown function	yes	63.02
PBANKA_120450	conserved Plasmodium protein, unknown function	yes	1674.2		PCHAS_133690	conserved Plasmodium protein, unknown function	yes	61.54
PBANKA_120530	conserved Plasmodium protein, unknown function	yes	912.7		PCHAS_133710	small subunit rRNA processing KH domain protein, putative	yes	1028.44
PBANKA_120570	conserved Plasmodium protein, unknown function	yes	268.7		PCHAS_133760	conserved Plasmodium protein, unknown function	yes	154.5
PBANKA_120580	conserved Plasmodium protein, unknown function	yes	438.7		PCHAS_133780	autophagy-related protein 12, putative	yes	186.59
PBANKA_120870	succinate dehydrogenase subunit 4, putative	yes	974.9		PCHAS_133810	conserved Plasmodium protein, unknown function	yes	383.53
PBANKA_120930	conserved Plasmodium protein, unknown function	yes	54.7		PCHAS_133870	20S proteasome beta 4 subunit, putative	yes	325.46
PBANKA_121060	conserved Plasmodium protein, unknown function	yes	618.4		PCHAS_133960	conserved Plasmodium protein, unknown function	no	19.55
PBANKA_121340	FAD synthetase, putative	yes	59.9		PCHAS_134080	conserved Plasmodium protein, unknown function	no	79.06
PBANKA_121350	conserved Plasmodium protein, unknown function	yes	98.3		PCHAS_134150	conserved Plasmodium protein, unknown function	yes	59.19
PBANKA_121450	conserved Plasmodium protein, unknown function	no	42.1		PCHAS_134540	conserved Plasmodium protein, unknown function	yes	235.89
PBANKA_121520	conserved protein, unknown function	yes	69.9		PCHAS_134580	conserved Plasmodium protein, unknown function	yes	37.75
PBANKA_122000	conserved Plasmodium protein, unknown function	yes	123.4		PCHAS_134590	conserved Plasmodium protein, unknown function	yes	10.95
PBANKA_122040	conserved Plasmodium protein, unknown function	yes	3559.7		PCHAS_134600	conserved Plasmodium protein, unknown function	yes	130.15
PBANKA_122070	conserved Plasmodium protein, unknown function	yes	64.5		PCHAS_134660	Qa-SNARE protein, putative	yes	134.94
PBANKA_122170	conserved Plasmodium protein, unknown function	yes	158.2		PCHAS_134700	ribonuclease P protein subunit RPR2, putative	yes	38.3
PBANKA_122190	conserved Plasmodium protein, unknown function	no	160		PCHAS_134730	conserved Plasmodium protein, unknown function	yes	21.67
PBANKA_122220	conserved rodent malaria protein, unknown function	no	1303.6		PCHAS_134740	nicotinate-nucleotide adenylyltransferase, putative	yes	50.91
PBANKA_122320	conserved Plasmodium protein, unknown function	yes	221		PCHAS_134750	regulator of nonsense transcripts 3B, putative	yes	2.61
PBANKA_123300	SWIB/MDM2 domain-containing protein, putative	yes	353.1		PCHAS_134770	conserved Plasmodium protein, unknown function	yes	29.38
PBANKA_123440	zinc finger protein, putative	yes	62.3		PCHAS_134970	conserved Plasmodium protein, unknown function	yes	118.79
PBANKA_123530	bis(5'-nucleosyl)-tetraphosphatase [asymmetrical], putative	yes	366.2		PCHAS_135070	conserved Plasmodium protein, unknown function	yes	272.04
PBANKA_123600	conserved Plasmodium protein, unknown function	yes	128.5		PCHAS_135240	20 kDa chaperonin, putative	yes	148.72
PBANKA_123620	conserved Plasmodium protein, unknown function	yes	226.5		PCHAS_135750	mitochondrial ribosomal protein L49 precursor, putative	yes	184.66
PBANKA_123670	conserved Plasmodium protein, unknown function	yes	1190		PCHAS_135760	conserved Plasmodium protein, unknown function	yes	850.15
PBANKA_123770	zinc finger protein, putative, fragment	yes	383.3		PCHAS_135780	mitotic-spindle organizing protein 1, putative	yes	754.86
PBANKA_123830	conserved Plasmodium protein, unknown function	yes	149.3		PCHAS_135820	conserved Plasmodium protein, unknown function	no	58.1
PBANKA_123900	conserved Plasmodium membrane protein, unknown function	yes	10953.1		PCHAS_135940	conserved Plasmodium protein, unknown function	yes	732.69
PBANKA_123960	c ubiquitin fusion degradation protein UFD1, putative	yes	45.5		PCHAS_136020	sporozoite protein essential for cell traversal, putative	yes	1257.04
PBANKA_124020	G-protein coupled receptor, putative	yes	164.7		PCHAS_136280	conserved Plasmodium protein, unknown function	yes	784.9
PBANKA_124320	conserved Plasmodium protein, unknown function	no	4540.7		PCHAS_136500	conserved Plasmodium protein, unknown function	yes	132.94
PBANKA_124440	conserved Plasmodium protein, unknown function	yes	1448.1		PCHAS_136560	step II splicing factor, putative	yes	83.95
PBANKA_124540	conserved Plasmodium protein, unknown function	yes	67.9		PCHAS_136810	N6-adenine-specific methylase, putative	yes	97.71
PBANKA_124560	mitochondrial ribosomal protein S16 precursor, putative	yes	86.4		PCHAS_136960	conserved Plasmodium protein, unknown function	yes	57.46
PBANKA_124592	fam-b protein	no	30595		PCHAS_137020	fam-a protein	no	26.96
PBANKA_124595	BIR protein, pseudogene	no	13		PCHAS_137040	fam-b protein	no	151.28
PBANKA_130035	fam-a protein, pseudogene	no	110.5		PCHAS_137050	fam-a protein	no	2.56
PBANKA_130500	conserved Plasmodium protein, unknown function	yes	2398.5		PCHAS_137100	fam-b protein	no	65.92
PBANKA_130600	replication factor A protein 3, putative	yes	1198.6		PCHAS_140010	erythrocyte membrane antigen 1	no	8.8
PBANKA_130670	conserved Plasmodium protein, unknown function	yes	11.7		PCHAS_140030	CIR protein	no	6.47
PBANKA_130720	U6 snRNA-associated Sm-like protein LSm5, putative	yes	460.3		PCHAS_140070	CIR protein	no	25.36
PBANKA_131120	conserved Plasmodium protein, unknown function	yes	337.8		PCHAS_140080	haloacid dehalogenase-like hydrolase, putative	no	184.02
PBANKA_131190	conserved Plasmodium protein, unknown function	yes	228.6		PCHAS_140190	fam-a protein	no	146.79
PBANKA_131250	Appr-1-p processing domain protein	yes	172.2		PCHAS_140240	fam-a protein	no	98.44
PBANKA_131260	conserved Plasmodium protein, unknown function	yes	522.4		PCHAS_140260	Plasmodium exported protein, unknown function	yes	5784.24
PBANKA_131290	conserved Plasmodium protein, unknown function	no	8563.5		PCHAS_140280	conserved Plasmodium protein, unknown function	yes	1211.21
PBANKA_131330	conserved Plasmodium protein, unknown function	yes	98.5		PCHAS_140520	phosphatase, putative	yes	2.22
PBANKA_131340	exosome complex exonuclease RRP6, putative	yes	88.8		PCHAS_140560	transcription factor with AP2 domain(s), putative	yes	112.39
PBANKA_131350	conserved Plasmodium protein, unknown function	yes	300.2		PCHAS_140580	AAR2 protein, putative	yes	38.21
PBANKA_131360	conserved Plasmodium protein, unknown function	yes	85.9		PCHAS_140650	conserved Plasmodium protein, unknown function	yes	141.37
PBANKA_131390	conserved Plasmodium protein, unknown function	yes	113.5		PCHAS_140670	SAM dependent methyltransferase, putative	yes	193.76
PBANKA_131660	conserved Plasmodium protein, unknown function	yes	58.6		PCHAS_140770	DEAD box helicase, putative	yes	17.64
PBANKA_131700	conserved Plasmodium protein, unknown function	yes	90		PCHAS_140890	conserved Plasmodium protein, unknown function	yes	45.78
PBANKA_131960	conserved Plasmodium protein, unknown function	yes	103		PCHAS_140940	conserved Plasmodium protein, unknown function	yes	81.95
PBANKA_132180	conserved Plasmodium protein, unknown function	yes	512.9		PCHAS_141020	conserved Plasmodium protein, unknown function	yes	150.89
PBANKA_132400	ribosomal protein L29, putative	yes	6254.2		PCHAS_141260	conserved Plasmodium protein, unknown function	yes	60.84
PBANKA_132470	conserved Plasmodium protein, unknown function	yes	30.1		PCHAS_141320	eukaryotic translation initation factor 4 gamma, putative	yes	365.41
PBANKA_132660	conserved Plasmodium protein, unknown function	yes	323.3		PCHAS_141390	conserved Plasmodium protein, unknown function	yes	96.65
PBANKA_132760	conserved Plasmodium protein, unknown function	yes	102.8		PCHAS_141400	septum formation protein MAF homologue, putative	yes	92.17
PBANKA_132820	conserved Plasmodium protein, unknown function	yes	179.7		PCHAS_141470	conserved Plasmodium protein, unknown function	yes	414.2
PBANKA_132990	conserved Plasmodium protein, unknown function	yes	3175.7		PCHAS_141650	ADP-ribosylation factor, putative	yes	168.75
PBANKA_133000	conserved Plasmodium protein, unknown function	yes	169		PCHAS_141660	conserved Plasmodium protein, unknown function	yes	21.89
PBANKA_133300	conserved Plasmodium protein, unknown function	yes	205.8		PCHAS_141760	conserved Plasmodium protein, unknown function	yes	382.01
PBANKA_133320	autophagy-related protein 12, putative	yes	91.7		PCHAS_141880	conserved Plasmodium protein, unknown function	yes	2759.19
PBANKA_133500	conserved Plasmodium protein, unknown function	no	901.9		PCHAS_141980	conserved Plasmodium protein, unknown function	yes	31.85
PBANKA_133850	acetyltransferase, GNAT family, putative	yes	81		PCHAS_142000	conserved Plasmodium protein, unknown function	yes	54.88
PBANKA_133860	60S ribosomal protein L23a, putative	yes	3868.7		PCHAS_142030	TBC domain protein, putative	yes	210.13
PBANKA_133910	conserved Plasmodium protein, unknown function	yes	226.4		PCHAS_142100	RNA-binding protein, putative	yes	90.35
PBANKA_133960	MSF1-like protein, putative	yes	1381.7		PCHAS_142210	conserved Plasmodium protein, unknown function	yes	208.7
PBANKA_134080	conserved Plasmodium protein, unknown function	yes	663.2		PCHAS_142220	conserved Plasmodium protein, unknown function	yes	157.38
PBANKA_134310	conserved Plasmodium protein, unknown function	yes	76.9		PCHAS_142480	conserved Plasmodium protein, unknown function	yes	14.46
PBANKA_134680	Qa-SNARE protein, putative	yes	868.9		PCHAS_142520	conserved Plasmodium protein, unknown function	yes	573.85
PBANKA_134730	SAM-dependent RNA methyltransferase, putative	yes	312.5		PCHAS_142640	conserved Plasmodium protein, unknown function	yes	170.24
PBANKA_135360	conserved Plasmodium protein, unknown function	no	414		PCHAS_142810	conserved Plasmodium protein, unknown function	yes	103.03
PBANKA_135480	conserved Plasmodium protein, unknown function	yes	579.8		PCHAS_142920	apicoplast ribosomal protein L33 precursor, putative	yes	645.22
PBANKA_135560	sporozoite protein essential for cell traversal	yes	36.4		PCHAS_142930	acyl CoA binding protein, putative	yes	193.77
PBANKA_135710	conserved Plasmodium protein, unknown function, pseudogene	yes	18.9		PCHAS_142940	conserved Plasmodium protein, unknown function	yes	142.91
PBANKA_135820	conserved Plasmodium protein, unknown function	yes	1332.4		PCHAS_143220	conserved Plasmodium protein, unknown function	yes	46.26
PBANKA_136040	conserved Plasmodium protein, unknown function	yes	1157.1		PCHAS_143295	10 kDa chaperonin, putative	yes	359.81
PBANKA_136140	conserved Plasmodium protein, unknown function	yes	223		PCHAS_143320	conserved Plasmodium protein, unknown function	yes	166.65
PBANKA_136360	conserved Plasmodium protein, unknown function	yes	2028.5		PCHAS_143370	serine--tRNA ligase, putative	yes	68.16
PBANKA_136460	conserved Plasmodium protein, unknown function	yes	130		PCHAS_143540	zinc finger protein, putative	yes	87.77
PBANKA_136490	conserved Plasmodium protein, unknown function	yes	409.5		PCHAS_143570	conserved Plasmodium protein, unknown function	yes	71.54
PBANKA_136500	conserved Plasmodium protein, unknown function	yes	37.4		PCHAS_143700	conserved Plasmodium protein, unknown function	no	98.76
PBANKA_136555	BIR protein, pseudogene	no	78.6		PCHAS_143790	conserved Plasmodium protein, unknown function	yes	75.08
PBANKA_136565	fam-a protein, pseudogene	no	26.7		PCHAS_143800	conserved Plasmodium protein, unknown function	yes	2.79
PBANKA_136568	fam-c protein	no	426		PCHAS_143840	conserved Plasmodium protein, unknown function	yes	107.63
PBANKA_140460	conserved Plasmodium protein, unknown function	yes	70.6		PCHAS_143920	conserved Plasmodium protein, unknown function	yes	166.99
PBANKA_140750	conserved Plasmodium protein, unknown function	yes	61		PCHAS_144380	conserved Plasmodium protein, unknown function	yes	57.57
PBANKA_141100	conserved Plasmodium protein, unknown function	yes	314.7		PCHAS_144480	RNA pseudouridylate synthase, putative	yes	30.8
PBANKA_141880	SNARE protein, putative	yes	142.4		PCHAS_144600	c multidrug resistance-associated protein 1, putative	yes	548.1
PBANKA_142140	conserved Plasmodium protein, unknown function	yes	281.4		PCHAS_144650	conserved Plasmodium protein, unknown function	yes	196.36
PBANKA_142260	selenoprotein, putative	yes	146.1		PCHAS_144680	conserved Plasmodium protein, unknown function	yes	1623.2
PBANKA_142340	conserved Plasmodium protein, unknown function	yes	95.5		PCHAS_144780	protein kinase, putative	yes	65.49
PBANKA_142680	conserved Plasmodium protein, unknown function	yes	54.6		PCHAS_144810	conserved Plasmodium protein, unknown function	yes	286.86
PBANKA_142860	conserved protein, unknown function	yes	335.1		PCHAS_144860	conserved Plasmodium protein, unknown function	yes	1299.18
PBANKA_142910	conserved Plasmodium protein, unknown function	yes	638.8		PCHAS_144980	conserved Plasmodium protein, unknown function	yes	60.79
PBANKA_143060	conserved Plasmodium protein, unknown function	yes	1296.9		PCHAS_145200	conserved Plasmodium protein, unknown function	yes	6363.81
PBANKA_143105	10 kDa chaperonin, putative	yes	1268.7		PCHAS_145310	conserved Plasmodium protein, unknown function	yes	354.04
PBANKA_143120	conserved Plasmodium protein, unknown function	yes	310.8		PCHAS_145340	conserved Plasmodium protein, unknown function	yes	265.32
PBANKA_143500	conserved Plasmodium protein, unknown function	no	375.7		PCHAS_145470	ubiquitin-like protein, putative	yes	1735.12
PBANKA_143600	conserved Plasmodium protein, unknown function	yes	16.7		PCHAS_145720	conserved Plasmodium protein, unknown function	yes	83.52
PBANKA_143770	conserved Plasmodium protein, unknown function	yes	2780.2		PCHAS_145810	GAS8-like protein, putative	yes	82.13
PBANKA_143780	conserved Plasmodium protein, unknown function	yes	377.4		PCHAS_145820	conserved Plasmodium protein, unknown function	yes	104.7
PBANKA_144100	hydrolase/phosphatase, putative	yes	51.5		PCHAS_145890	conserved Plasmodium protein, unknown function	yes	215.5
PBANKA_144430	conserved Plasmodium protein, unknown function	yes	550.8		PCHAS_145900	conserved Plasmodium protein, unknown function	yes	401.12
PBANKA_144440	conserved Plasmodium protein, unknown function	no	34.4		PCHAS_145920	translation initiation factor SUI1, putative	yes	6625.21
PBANKA_144640	conserved Plasmodium protein, unknown function	yes	1084.8		PCHAS_146725	fam-b protein	no	323.73
PBANKA_144660	conserved Plasmodium protein, unknown function	yes	38.8		PCHAS_146740	fam-b protein	no	58.91
PBANKA_144720	CG2-related protein, putative	yes	109.6		PCHAS_146755	fam-b protein	no	32.63
PBANKA_144730	conserved Plasmodium protein, unknown function	yes	71.7		PCHAS_146830	early transcribed membrane protein	no	1242.4
PBANKA_145660	conserved Plasmodium protein, unknown function	yes	207.6		PCHAS_146840	CIR protein, pseudogene	no	1292.6
PBANKA_145670	conserved Plasmodium protein, unknown function	yes	24645		PCHAS_146850	CIR protein	no	7.78
PBANKA_145810	conserved Plasmodium protein, unknown function	yes	67.5		PCHAS_146880	fam-a protein	no	21.83
PBANKA_145820	conserved Plasmodium protein, unknown function	yes	73.9		PCHAS_000280	CIR protein	no	5.47
PBANKA_145850	ubiquitin-conjugating enzyme e2, putative	yes	60.6		PCHAS_001070	CIR protein	no	10.8
PBANKA_145870	conserved Plasmodium protein, unknown function	yes	72.4
PBANKA_146020	conserved Plasmodium protein, unknown function	yes	546.5
PBANKA_146170	conserved Plasmodium protein, unknown function	yes	669
PBANKA_146205	conserved Plasmodium protein, unknown function	yes	58.5
PBANKA_146210	conserved Plasmodium protein, unknown function	yes	71.1
PBANKA_146430	conserved Plasmodium protein, unknown function, fragment	yes	73.6
PBANKA_146440	conserved Plasmodium protein, unknown function, fragment	yes	77.3
PBANKA_146480	conserved Plasmodium protein, unknown function	yes	212.5
PBANKA_000020	fam-a protein, pseudogene	no	635.7
PBANKA_000090	BIR protein	no	31.8
PBANKA_000120	fam-a protein, pseudogene	no	40.6
PBANKA_000140	BIR protein, pseudogene	no	44.5
PBANKA_000150	BIR protein	no	1514
PBANKA_000160	reticulocyte binding protein, putative	no	118
PBANKA_000165	fam-a protein, pseudogene	no	101.7
PBANKA_000200	BIR protein	no	18.4
PBANKA_000210	BIR protein	no	0
PBANKA_000220	reticulocyte binding protein, putative	no	102.4
PBANKA_000250	BIR protein	no	9.8
PBANKA_000260	BIR protein	no	1.9
PBANKA_000270	BIR protein, pseudogene	no	144.8
PBANKA_000290	BIR protein	no	1.3
PBANKA_000300	BIR protein	no	0
PBANKA_000378	fam-b protein	no	162.4
PBANKA_000410	BIR protein	no	1
PBANKA_000460	BIR protein	no	8.1
PBANKA_000470	BIR protein, pseudogene	no	5.5
PBANKA_000500	fam-b protein	no	61.9
PBANKA_000560	BIR protein, pseudogene	no	4.6
PBANKA_000570	BIR protein	no	2.5
PBANKA_000580	BIR protein	no	4.5
PBANKA_000590	fam-b protein, pseudogene	no	412.6
PBANKA_000610	BIR protein, pseudogene	no	2.6
PBANKA_000620	BIR protein, pseudogene	no	2.3
PBANKA_000630	BIR protein	no	2.7
PBANKA_000640	BIR protein	no	1.6
PBANKA_000650	BIR protein, pseudogene	no	1.5
PBANKA_000660	BIR protein, pseudogene	no	5.2
PBANKA_000670	BIR protein, pseudogene	no	3.4
PBANKA_000680	BIR protein, pseudogene	no	2.6
PBANKA_000690	BIR protein, pseudogene	no	1.4
PBANKA_000700	BIR protein, pseudogene	no	4.2
PBANKA_000710	BIR protein, pseudogene	no	2.5
PBANKA_000720	BIR protein, pseudogene	no	2.3
PBANKA_000730	BIR protein, pseudogene	no	3.6
PBANKA_000740	BIR protein, pseudogene	no	2.3
PBANKA_000750	BIR protein, pseudogene	no	2.1
PBANKA_000760	BIR protein, pseudogene	no	3.8
PBANKA_000770	BIR protein, pseudogene	no	1.8
PBANKA_000780	BIR protein, pseudogene	no	3.2
PBANKA_000790	BIR protein, pseudogene	no	2.3
PBANKA_000800	BIR protein, pseudogene	no	0
PBANKA_000810	BIR protein, pseudogene	no	1.9
PBANKA_000820	BIR protein, pseudogene	no	2.9
PBANKA_000830	BIR protein, pseudogene	no	2.8
PBANKA_000840	BIR protein, pseudogene	no	1.4
PBANKA_000850	BIR protein, pseudogene	no	2.5
PBANKA_000860	BIR protein, pseudogene	no	1.4
PBANKA_000870	BIR protein, pseudogene	no	1.9
PBANKA_000880	BIR protein, pseudogene	no	15.5
PBANKA_000890	BIR protein, pseudogene	no	2.3
PBANKA_000900	BIR protein, pseudogene	no	2.1
PBANKA_000910	BIR protein, pseudogene	no	2
PBANKA_000920	BIR protein, pseudogene	no	0
PBANKA_000930	BIR protein, pseudogene	no	2.4
PBANKA_000935	BIR protein, pseudogene	no	1.7
PBANKA_000940	BIR protein, pseudogene	no	2.3
PBANKA_000950	BIR protein, pseudogene	no	1.6
PBANKA_000960	BIR protein, pseudogene	no	2.9
PBANKA_000970	BIR protein, pseudogene	no	2.6
PBANKA_000980	BIR protein, pseudogene	no	0
PBANKA_000990	BIR protein, pseudogene	no	2.9
PBANKA_001000	BIR protein, pseudogene	no	3
PBANKA_001010	BIR protein, pseudogene	no	2.8
PBANKA_001020	BIR protein, pseudogene	no	2.3
PBANKA_001030	BIR protein	no	0.9
PBANKA_001040	BIR protein, pseudogene	no	2
PBANKA_001050	BIR protein, pseudogene	no	2.4
