# Supplementary material for: A comprehensive evaluation of rodent malaria parasite genomes and gene expression
Source: BMC Biol. 2014 Oct 30;12:86. doi: 10.1186/s12915-014-0086-0 (PMC4242472; doi:10.1186/s12915-014-0086-0)
Supplement: Additional file 2: — RMP genes with a PEXEL motif as identified by using the updated HMM algorithm ExportPred v2.0. [file 12915_2014_86_MOESM2_ESM.xlsx]

## Sheet: PbA PEXEL
Additional file 2(1): P. bergheiANKA genes with a PEXEL motif
Motif identified by using the updated HMM algorithm ExportPred v2.0 (J. A. Boddey et al., 2013; Traffic. 14, 532).
Gene ID	Product	PEXEL	Score
PBANKA_010070	Plasmodium exported protein, unknown function	TRLLAEP	13.2892
PBANKA_100030	Plasmodium exported protein, unknown function	TRVLSEL	11.8284
PBANKA_010020	Plasmodium exported protein, unknown function	TRVLSEL	11.5485
PBANKA_070070	Plasmodium exported protein, unknown function	SRILSSM	11.4871
PBANKA_140070	Plasmodium exported protein, unknown function	VRHLAEY	11.2169
PBANKA_104030	fam-b protein	SRILADA	11.1101
PBANKA_132200	conserved Plasmodium protein, unknown function	IRALTYP	10.793
PBANKA_083640	Plasmodium exported protein, unknown function	YRILEET	10.7878
PBANKA_136550	IBIS1 intra-erythrocytic P. berghei-induced structures protein 1	SRILSEL	10.4584
PBANKA_122900	Plasmodium exported protein, unknown function	GRNLSEA	10.4583
PBANKA_021580	fam-b protein	NRILADA	10.1557
PBANKA_070060	Plasmodium exported protein, unknown function	RRYLSEG	10.0024
PBANKA_124590	Plasmodium exported protein, unknown function	NRLLAEY	8.50619
PBANKA_133220	translation initiation factor IF-1, putative	KRKLSLC	8.39994
PBANKA_110120	Plasmodium exported protein, unknown function	IRSLGEF	8.27889
PBANKA_010060	SMAC schizont membrane associated cytoadherence protein	ERFLVEY	8.2736
PBANKA_021540	fam-b protein	NRILADV	8.27106
PBANKA_031670	fam-b protein	NRILADV	8.27106
PBANKA_021470	Plasmodium exported protein, unknown function	KRSLSYS	8.09575
PBANKA_114540	Plasmodium exported protein, unknown function	SRNLSET	8.04581
PBANKA_113620	conserved Plasmodium protein, unknown function	FRILSAFY	8.03881
PBANKA_000070	fam-b protein	NRTLADS	8.03193
PBANKA_000080	fam-b protein	NRTLADS	8.02625
PBANKA_021560	fam-b protein	NRILADV	7.94879
PBANKA_082420	PLP3 perforin-like protein 3	IRILSMN	7.79183
PBANKA_031630	fam-b protein	GRILAYT	7.60008
PBANKA_070040	fam-b protein	NRILADA	7.57361
PBANKA_114660	fam-b protein	NRTLADA	7.416
PBANKA_120020	fam-b protein	NRTLADA	7.416
PBANKA_020910	TRSP sporozoite stage TSP1 domain protein	RRILNEN	7.06873
PBANKA_124600	fam-b protein	NRILAYA	6.74354
PBANKA_000110	fam-b protein	NRILAYA	6.69527
PBANKA_110050	fam-b protein	NRILVYA	6.6221
PBANKA_020170	conserved Plasmodium protein, unknown function	IRKLLNG	6.43231
PBANKA_021550	EMAP2 erythrocyte membrane associated protein 2	NRLLSEP	6.42115
PBANKA_031680	Plasmodium exported protein, unknown function	NRLLSEP	6.42115
PBANKA_030060	Plasmodium exported protein, unknown function	DRNLAES	6.38231
PBANKA_062290	conserved Plasmodium protein, unknown function	SRILRMD	6.3087
PBANKA_110110	Plasmodium exported protein, unknown function	FRLLAQS	6.20048
PBANKA_000550	fam-b protein	NRILAYA	5.96811
PBANKA_143820	DNA GyrAse a-subunit, putative	NRSLTSH	5.96526
PBANKA_100760	conserved Plasmodium protein, unknown function	NRILSNV	5.96349
PBANKA_093830	heat shock protein, putative	YRKLAKEY	5.9248
PBANKA_120520	conserved membrane protein, unknown function	SRILSTG	5.92477
PBANKA_000400	fam-b protein	NRILAYA	5.80106
PBANKA_050060	fam-b protein	NRILAYA	5.80078
PBANKA_000180	fam-b protein	NRILAYA	5.79538
PBANKA_124660	fam-b protein	NRILAYA	5.78687
PBANKA_040030	fam-b protein	NRILAYA	5.43748
PBANKA_131150	conserved Plasmodium protein, unknown function	CRLLLFH	5.40442
PBANKA_146500	fam-c protein	YRSLSEH	5.38877
PBANKA_030440	MSP4/5 merozoite surface protein 4/5	KRILGDS	5.31941
PBANKA_146540	fam-b protein	NRMLAYA	5.29733
PBANKA_110690	conserved Plasmodium protein, unknown function	NRILYEY	5.22364
PBANKA_021460	Plasmodium exported protein, unknown function	NRLLSDA	5.20038
PBANKA_120070	conserved Plasmodium protein, unknown function	SRHLYID	5.12186
PBANKA_072230	fam-b protein	NRILAYA	5.08934
PBANKA_140040	fam-b protein	NRILEEA	5.07397
PBANKA_021480	heat shock protein, putative	QRLLTEY	5.016
PBANKA_134540	ER lumen protein retaining receptor 1, putative	ARLLSII	5.00781
PBANKA_072260	fam-b protein	NRILEEA	5.00069
PBANKA_124710	fam-b protein	NRILSYA	4.99426
PBANKA_140150	conserved Plasmodium protein, unknown function	ERMLEDE	4.94485
PBANKA_072150	conserved Plasmodium protein, unknown function	ERNLNEV	4.91456
PBANKA_141030	M1-family aminopeptidase, putative	NRVLREK	4.68093
PBANKA_133270	duffy-binding protein	NRILYEL	4.60857
PBANKA_072280	fam-b protein	NRILAYI	4.5542
PBANKA_114620	Plasmodium exported protein, unknown function	NRLLFEP	4.53611
PBANKA_040320	CSP circumsporozoite (CS) protein	QRNLNEL	4.46009
PBANKA_120060	Plasmodium exported protein, unknown function	IRILASC	4.2947
PBANKA_010930	SNARE associated Golgi protein, putative	LRVLIPK	4.26618
PBANKA_132800	UIS2 serine/threonine protein phosphatase, putative	KRVLQEQ	4.12798
PBANKA_050260	conserved Plasmodium protein, unknown function	FRILNND	3.96815
PBANKA_051790	conserved Plasmodium protein, unknown function	VRILKKS	3.90665
PBANKA_112510	FabB/FabF 3-oxoacyl-acyl-carrier protein synthase, putative	FRNLSLY	3.86449
PBANKA_145250	conserved Plasmodium protein, unknown function	LRHLCFEI	3.65983
PBANKA_133580	protein disulfide-isomerase, putative	NRILEDQ	3.54788
PBANKA_020070	fam-b protein	NRILAYI	3.54485
PBANKA_020100	fam-b protein	NRILAYI	3.51077
PBANKA_132070	SPP signal peptide peptidase, putative	IRQLEADD	3.39295
PBANKA_122090	conserved Plasmodium protein, unknown function	ARKLTHM	3.23861
PBANKA_082870	phosphatidylserine decarboxylase, putative	ARLLFGR	3.22312
PBANKA_052320	SR12 serpentine receptor, putative	YRYLILS	3.16614
PBANKA_040880	conserved Plasmodium protein, unknown function	KRPLIVS	2.92335
PBANKA_111760	conserved Plasmodium protein, unknown function	YRILYLI	2.79674
PBANKA_080970	conserved Plasmodium protein, unknown function	TRILSIT	2.78431
PBANKA_132710	conserved Plasmodium protein, unknown function	NRVLIED	2.7579
PBANKA_113350	glutamate--tRNA ligase, putative	IRLLYYK	2.48181
PBANKA_133810	conserved Plasmodium protein, unknown function	ERHLRDD	2.36409
PBANKA_101610	peptide chain release factor 1, putative	IRKLAIL	2.28654
PBANKA_031610	Plasmodium exported protein, unknown function	HRILMEN	2.25479
PBANKA_113970	conserved Plasmodium protein, unknown function	NRSLGMP	2.04531
PBANKA_110500	conserved Plasmodium protein, unknown function	FRILYRE	1.94296
PBANKA_124380	TIC22 apicoplast TIC22 protein, putative	KRSLIGN	1.83789
PBANKA_030750	conserved Plasmodium protein, unknown function	YRLLNIH	1.68545
PBANKA_083610	phosphatidylinositol N- acetylglucosaminyltransferase subunit P, putative	LRILHFP	1.57936
PBANKA_010780	citrate synthase-like protein, putative	LRSLCEM	1.53802

## Sheet: PcAS PEXEL 
Additional file 2(2): P. c. chabaudi AS genes with a PEXEL motif
Motif identified by using the updated HMM algorithm ExportPred v2.0 (J. A. Boddey et al., 2013; Traffic. 14, 532).
Gene ID	Product	PEXEL	Score
PCHAS_093730	Plasmodium exported protein, unknown function	SRILSSQT	14.0796
PCHAS_093740	Plasmodium exported protein, unknown function	RRCLSEG	13.4063
PCHAS_010140	Plasmodium exported protein, unknown function	KRLLAEP	13.2217
PCHAS_083670	Plasmodium exported protein, unknown function	YRILGER	11.9101
PCHAS_132530	conserved Plasmodium protein, unknown function	IRALSYP	10.8185
PCHAS_000640	Plasmodium exported protein, unknown function	NRLLAEC	10.5398
PCHAS_073220	Plasmodium exported protein, unknown function	NRLLAEC	10.5341
PCHAS_070010	Plasmodium exported protein, unknown function	NRLLAEC	10.5312
PCHAS_100010	Plasmodium exported protein, unknown function	NRLLAEC	10.4678
PCHAS_010090	Plasmodium exported protein, unknown function	TRVLSES	10.4355
PCHAS_000460	fam-b protein	NRILADA	10.141
PCHAS_040130	fam-b protein	NRILADT	10.1351
PCHAS_122970	Plasmodium exported protein, unknown function	ARNLSEA	10.0413
PCHAS_146755	fam-b protein	NRILAYL	9.83993
PCHAS_000710	Plasmodium exported protein, unknown function	NRLLAES	9.81796
PCHAS_000980	fam-b protein	NRILADV	9.17736
PCHAS_100100	fam-b protein	NRILADA	8.87275
PCHAS_000630	fam-c protein	YRSLSEC	8.6497
PCHAS_052510	Plasmodium exported protein, unknown function	NRLLAES	8.59958
PCHAS_050110	Plasmodium exported protein, unknown function	NRLLAES	8.59674
PCHAS_011460	haloacid dehalogenase-like hydrolase, putative	NRLLSEI	8.52576
PCHAS_113570	conserved Plasmodium protein, unknown function	FRILSAFY	8.51242
PCHAS_010070	fam-c protein	YRSLSEY	8.41075
PCHAS_000940	fam-b protein	GRILAQE	8.37079
PCHAS_133680	translation initiation factor IF-1, putative	KRKLSLC	8.25824
PCHAS_071460	conserved Plasmodium protein, unknown function	KRYLIGD	8.16553
PCHAS_110660	conserved Plasmodium protein, unknown function	NRILYEY	7.97389
PCHAS_110090	Plasmodium exported protein, unknown function	IRSLKEF	7.82297
PCHAS_114490	Plasmodium exported protein, unknown function	SRNLSEN	7.78096
PCHAS_114620	fam-c protein	YRSLSEH	7.77117
PCHAS_021320	Plasmodium exported protein, unknown function	SRNLSYS	7.65696
PCHAS_050030	fam-b protein	NRILAGA	7.63039
PCHAS_082450	PLP3 perforin-like protein 3	IRILSMS	7.49674
PCHAS_020010	conserved Plasmodium protein, unknown function	IRKLLNG	7.39399
PCHAS_137040	fam-b protein	NRTLANW	7.16395
PCHAS_104120	fam-b protein	NRILADL	7.13841
PCHAS_040150	fam-a protein	YRCLTSEE	7.12033
PCHAS_140080	haloacid dehalogenase-like hydrolase, putative	NRLLSEL	6.93534
PCHAS_020730	conserved Plasmodium protein, unknown function	YRSLGEL	6.90052
PCHAS_062460	conserved Plasmodium protein, unknown function	SRILRMD	6.8611
PCHAS_110890	asparagine--tRNA ligase, putative	QRKLWRP	6.78574
PCHAS_073050	conserved Plasmodium protein, unknown function	ERNLSEL	6.715
PCHAS_120140	conserved Plasmodium protein, unknown function	SRHLYID	6.59231
PCHAS_100850	conserved Plasmodium protein, unknown function	NRILSST	6.55518
PCHAS_130310	fam-b protein	NRILANA	6.53625
PCHAS_135000	ER lumen protein retaining receptor 1, putative	ARLLSIV	6.51523
PCHAS_146740	fam-b protein	NRALADA	6.32949
PCHAS_114710	fam-b protein	NRILADA	6.1343
PCHAS_081000	conserved Plasmodium protein, unknown function	SRILSTT	6.08854
PCHAS_010130	SMAC schizont membrane associated cytoadherence protein, putative	GRILAASQ	6.07336
PCHAS_070080	haloacid dehalogenase-like hydrolase, putative	NRLLSEL	5.94752
PCHAS_030230	fam-b protein	NRILADV	5.9357
PCHAS_140260	Plasmodium exported protein, unknown function	ARHLGEY	5.76405
PCHAS_130340	fam-b protein	NRILSDA	5.67654
PCHAS_090600	heat shock protein, putative	YRKLAKEY	5.62011
PCHAS_021310	Plasmodium exported protein, unknown function	NRLLSDV	5.54477
PCHAS_137010	IBIS1 exported protein IBIS1, putative	SRILSEL	5.49524
PCHAS_114560	EMAP2 erythrocyte membrane associated protein 2, putative	NRLLSEQ	5.3911
PCHAS_010990	SNARE associated Golgi protein, putative	LRVLAPK	5.36733
PCHAS_020290	LCCL domain-containing protein CCP5, putative	RRTLDGR	5.12002
PCHAS_021330	heat shock protein, putative	QRMLTEH	4.97943
PCHAS_110080	Plasmodium exported protein, unknown function	FRLLGQS	4.94936
PCHAS_040070	fam-b protein	NRILAGA	4.9474
PCHAS_140340	conserved Plasmodium protein, unknown function	ERMLEDE	4.9443
PCHAS_146725	fam-b protein	SRLLECA	4.83709
PCHAS_030280	Plasmodium exported protein, unknown function	VRNLSES	4.71689
PCHAS_122180	conserved Plasmodium protein, unknown function	SRSLRKN	4.67561
PCHAS_MIT0003	cob apocytochrome b	LRELWSG	4.63059
PCHAS_121280	conserved Plasmodium protein, unknown function	ERMLTTN	4.52076
PCHAS_112460	FabB/FabF 3-oxoacyl-acyl-carrier protein synthase, putative	IRNLSLY	4.48491
PCHAS_122160	conserved Plasmodium protein, unknown function	ARKLTHM	4.47635
PCHAS_040410	CSP circumsporozoite (CS) protein, putative	QRNLNEV	4.43908
PCHAS_131480	conserved Plasmodium protein, unknown function	CRLLLFH	4.36034
PCHAS_030240	fam-a protein	ERYLTSEE	4.32628
PCHAS_060190	fam-b protein	NRILEDA	4.32102
PCHAS_111710	conserved Plasmodium protein, unknown function	YRILYVV	4.30582
PCHAS_050270	conserved Plasmodium protein, unknown function	HRLLNSD	4.29739
PCHAS_134270	conserved Plasmodium protein, unknown function	ERHLRED	4.28745
PCHAS_052490	Plasmodium exported protein, unknown function	ARILANI	4.26624
PCHAS_146720	fam-c protein	CRSLSEH	4.20305
PCHAS_020750	TRSP thrombospondin related sporozoite protein, putative	RRILDGS	4.15107
PCHAS_120590	conserved membrane protein, unknown function	SRVLSAGL	3.92732
PCHAS_051800	conserved Plasmodium protein, unknown function	VRILKKS	3.90665
PCHAS_132400	SPP signal peptide peptidase, putative	IRQLEADD	3.89114
PCHAS_090020	fam-b protein	NRILANA	3.81786
PCHAS_011340	fam-b protein	SRMLADI	3.81371
PCHAS_145480	conserved Plasmodium protein, unknown function	LRHLCFEI	3.76374
PCHAS_021300	Plasmodium exported protein, unknown function	QRLLNEN	3.64485
PCHAS_141220	M1-family aminopeptidase, putative	NRVLREK	3.48707
PCHAS_101590	conserved Plasmodium protein, unknown function	ARFLFTL	3.47584
PCHAS_124420	TIC22 apicoplast TIC22 protein, putative	KRNLVGN	3.36556
PCHAS_031830	liver stage antigen 3, fragment	QRILSEL	3.33406
PCHAS_121060	conserved Plasmodium protein, unknown function	LRALSPD	3.28491
PCHAS_000600	fam-b protein	NRALTDA	3.08218
PCHAS_120780	Plasmodium exported protein, unknown function	TRILCCA	3.0369
PCHAS_137100	fam-b protein	NRTLADA	3.01499
PCHAS_101690	peptide chain release factor 1, putative	ERTLFNL	2.88977
PCHAS_144980	conserved Plasmodium protein, unknown function	VRWLNGK	2.87972
PCHAS_145790	queuine tRNA ribosyltransferase, putative	IRNLPIC	2.49816
PCHAS_090390	conserved Plasmodium protein, unknown function	TRKLSPF	2.29236
PCHAS_110680	SUB1 subtilisin-like protease 1, putative	LRFLEKV	2.20505
PCHAS_133100	PCAS_133100:exon:16 conserved Plasmodium protein, unknown function	NRLLIED	2.00199
PCHAS_081750	conserved Plasmodium protein, unknown function	RRSLVLN	1.88476
PCHAS_120130	Plasmodium exported protein, unknown function	IRILASN	1.7826
PCHAS_091220	DHHC-type zinc finger protein, putative	LRILLALI	1.77355
PCHAS_030970	conserved Plasmodium protein, unknown function	YRLLNIH	1.68545
PCHAS_110470	conserved Plasmodium protein, unknown function	CRVLYGEH	1.6616
PCHAS_082900	phosphatidylserine decarboxylase, putative	ARLLFGR	1.52917

## Sheet: PyYM PEXEL
Additional file 2(3): P. y. yoelii YM genes with a PEXEL motif
Motif identified by using the updated HMM algorithm ExportPred v2.0 (J. A. Boddey et al., 2013; Traffic. 14, 532).
Gene ID	Product	PEXEL	Score
PYYM_0101700	Plasmodium exported protein, unknown function	KRLLAEP	13.6571
PYYM_1231700	Plasmodium exported protein, unknown function	GRNLSEA	12.2267
PYYM_1404300	Plasmodium exported protein, unknown function	VRHLAEY	11.7253
PYYM_0802000	fam-b protein	IRILADV	11.6072
PYYM_0402400	fam-b protein	NRILADV	11.3039
PYYM_0008600	fam-b protein	NRILADA	11.0646
PYYM_1300100	fam-b protein	NRILADV	10.8651
PYYM_0101200	Plasmodium exported protein, unknown function	TRVLSEF	10.8042
PYYM_1322800	conserved Plasmodium protein, unknown function	IRALTYP	10.7902
PYYM_0901500	fam-b protein	NRILADA	10.7838
PYYM_0700800	Plasmodium exported protein, unknown function	SRILSSL	10.5986
PYYM_0839500	Plasmodium exported protein, unknown function	YRILEET	10.2821
PYYM_0525400	Plasmodium exported protein, unknown function	NRLLAES	10.1704
PYYM_1202900	fam-b protein	NRILADI	9.73454
PYYM_0700700	Plasmodium exported protein, unknown function	RRYLSEE	9.73423
PYYM_1333900	translation initiation factor IF-1, putative	KRKLSLC	9.66062
PYYM_1149900	fam-b protein	NRILADV	9.64643
PYYM_1103400	Plasmodium exported protein, unknown function	IRSLGEF	9.63001
PYYM_1100600	fam-b protein	NRILADV	9.43474
PYYM_1200700	fam-b protein	NRILADA	9.20024
PYYM_0016300	fam-b protein	NRVLAYG	9.07139
PYYM_1147700	Plasmodium exported protein, unknown function	SRNLSEN	8.91372
PYYM_0101600	SMAC schizont membrane associated cytoadherence protein, putative	GRFLVEY	8.80312
PYYM_1138600	conserved Plasmodium protein, unknown function	FRILSAFY	8.51242
PYYM_0019400	fam-b protein	NRTLAYA	8.47743
PYYM_0318300	fam-b protein	NRILAYA	8.34449
PYYM_1102100	fam-b protein	NRVLAYA	8.30101
PYYM_1111400	asparagine--tRNA ligase, putative	QRELWRP	8.10907
PYYM_0300700	fam-b protein	NRILADA	8.08438
PYYM_1367600	IBIS1 exported protein IBIS1, putative	NRILSEL	8.07432
PYYM_1001500	Plasmodium exported protein, unknown function	TRVLNEL	8.0505
PYYM_0100600	fam-b protein	DRILADV	8.02519
PYYM_1203200	conserved Plasmodium protein, unknown function	SRHLYID	7.92692
PYYM_0317300	fam-b protein	NRILADP	7.86414
PYYM_0013200	fam-b protein	NRILGDV	7.825
PYYM_0827200	PLP3 perforin-like protein 3	IRILSMN	7.80109
PYYM_0100900	fam-c protein	HRSLSEY	7.71916
PYYM_0518400	conserved Plasmodium protein, unknown function	VRILKES	7.70173
PYYM_0217900	Plasmodium exported protein, unknown function	KRNLSYS	7.69295
PYYM_0722900	fam-b protein	NRTLADA	7.68427
PYYM_0016500	Plasmodium exported protein, unknown function	NRLLAEC	7.65844
PYYM_0100500	fam-b protein	NRILANA	7.54362
PYYM_1000700	fam-b protein	NRILADA	7.51137
PYYM_0900400	fam-b protein	NRILADT	7.48125
PYYM_0305300	MSP4/5 merozoite surface protein 4/5	KRILGDP	7.42112
PYYM_0316800	Plasmodium exported protein, unknown function	KRILSEL	7.37253
PYYM_1044100	fam-b protein	NRILADV	7.35756
PYYM_0201300	fam-b protein	NRILADI	7.34953
PYYM_0946900	fam-b protein	NRILADV	7.34898
PYYM_0526000	fam-b protein	NRILADA	7.141
PYYM_0100300	fam-b protein	NRILADV	7.07104
PYYM_0317400	EMAP2 erythrocyte membrane associated protein 2, putative	NRLLSEV	6.95353
PYYM_1368400	fam-b protein	NRILADA	6.92182
PYYM_0029300	fam-b protein	NRILGDV	6.8968
PYYM_0115800	fam-b protein	NRILSDA	6.87667
PYYM_0218000	heat shock protein, putative	QRVLTEY	6.8155
PYYM_1207800	conserved membrane protein, unknown function	SRILSTG	6.70495
PYYM_1102600	fam-b protein	NRILSDA	6.68513
PYYM_0316900	fam-b protein	GRILAYA	6.65832
PYYM_0025300	fam-b protein	NRILSDG	6.56746
PYYM_0217700	Plasmodium exported protein, unknown function	QRLLSEN	6.56139
PYYM_0204600	conserved Plasmodium protein, unknown function	IRKLLNG	6.46209
PYYM_1000200	fam-b protein	NRILADT	6.45714
PYYM_0900800	fam-b protein	NRTLSDA	6.21839
PYYM_1203100	Plasmodium exported protein, unknown function	IRILASH	6.19564
PYYM_0624700	conserved Plasmodium protein, unknown function	SRILRMD	5.98281
PYYM_1148900	Plasmodium exported protein, unknown function	NRLLFET	5.87819
PYYM_0217800	Plasmodium exported protein, unknown function	NRLLADA	5.86601
PYYM_0016400	fam-c protein	YRSLSEN	5.75842
PYYM_1109100	conserved Plasmodium protein, unknown function	NRILYEY	5.74001
PYYM_0019900	fam-b protein	NRVLAYA	5.61414
PYYM_0421600	fam-b protein	NRVLTDV	5.60337
PYYM_1469100	fam-c protein	YRSLSEH	5.41522
PYYM_0840500	fam-c protein	YRNLSEC	5.39241
PYYM_0700200	fam-b protein	NRILSDV	5.33868
PYYM_1312300	conserved Plasmodium protein, unknown function	CRLLLFH	5.21211
PYYM_0939900	heat shock protein, putative	YRKLAKEY	5.15326
PYYM_1009000	conserved Plasmodium protein, unknown function	NRILSNT	4.98911
PYYM_0525500	fam-a protein	TRFLSKT	4.8611
PYYM_1405100	conserved Plasmodium protein, unknown function	ERMLEDE	4.76861
PYYM_1362500	conserved Plasmodium protein, unknown function	NRFLILR	4.7512
PYYM_1107200	conserved Plasmodium protein, unknown function	YRILYGEE	4.64515
PYYM_0218300	fam-b protein	NRILADA	4.62761
PYYM_1017600	peptide chain release factor 1, putative	IRKLCVL	4.45098
PYYM_1347100	ER lumen protein retaining receptor 1, putative	ARLLSII	4.40925
PYYM_1209700	Plasmodium exported protein, unknown function	TRILCCA	4.32232
PYYM_1339800	conserved Plasmodium protein, unknown function	ERHLRED	4.28745
PYYM_0831700	phosphatidylserine decarboxylase, putative	ARLLFGR	4.17903
PYYM_MIT00900	cyb apocytochrome b	LRELWSG	4.13733
PYYM_1025600	conserved Plasmodium protein, unknown function	QRKLSYI	4.01681
PYYM_0405600	CSP circumsporozoite (CS) protein	QRNLNEL	3.97961
PYYM_1456500	conserved Plasmodium protein, unknown function	LRHLCFEI	3.97672
PYYM_1127400	FabB/FabF 3-oxoacyl-acyl-carrier protein synthase, putative	FRNLSLY	3.86165
PYYM_0812700	conserved Plasmodium protein, unknown function	TRILSTT	3.81964
PYYM_1413900	M1-family aminopeptidase, putative	NRVLREK	3.48666
PYYM_0301400	Plasmodium exported protein, unknown function	DRNLGES	3.39313
PYYM_1329700	UIS2 serine/threonine protein phosphatase, putative	KRVLQEQ	3.07282
PYYM_0721500	conserved Plasmodium protein, unknown function	ERNLSEI	3.06615
PYYM_0525200	Plasmodium exported protein, unknown function	ARILASL	3.04811
PYYM_1334400	duffy-binding protein	NRILYEL	3.04522
PYYM_1214700	conserved Plasmodium protein, unknown function	ERMLTTK	3.02393
PYYM_1106200	ATP-dependent helicase, putative	DRNLFVDV	2.80987
PYYM_1321500	SPP signal peptide peptidase, putative	IRQLEADD	2.73165
PYYM_1109300	SUB1 subtilisin-like protease 1, putative	LRFLEKV	2.56204
PYYM_1135900	glutamate--tRNA ligase, putative	VRLLYYK	2.55597
PYYM_1103300	Plasmodium exported protein, unknown function	FRLLAQS	2.5011
PYYM_1442300	DNA GyrAse a-subunit, putative	NRSLIPH	2.44147
PYYM_0113800	fam-b protein	NRILVDA	2.42473
PYYM_1328500	conserved Plasmodium protein, unknown function	NRVLIED	2.33374
PYYM_0503000	conserved Plasmodium protein, unknown function	FRVLNND	2.2691
PYYM_0100700	fam-b protein	NRLLECA	2.16973
PYYM_1223600	conserved Plasmodium protein, unknown function	ARKLTHI	2.15297
PYYM_0413800	conserved Plasmodium protein, unknown function	KRILYEW	1.94414
PYYM_1038900	DNA mismatch repair protein, putative	KRRLISV	1.89418
PYYM_0211800	conserved Plasmodium protein, unknown function	YRILEAEL	1.86526
PYYM_1360300	conserved Plasmodium protein, unknown function	KRNLQKN	1.76136
PYYM_0308400	conserved Plasmodium protein, unknown function	YRLLNIH	1.72756
PYYM_1119600	conserved Plasmodium protein, unknown function	YRILYLI	1.67365
PYYM_1332400	L22 50S ribosomal protein L22, apicoplast, putative	NRILSYK	1.56246

## Sheet: RMP PEXEL
Additional file 2(4): Orthologous RMP genes with or without (= not found) PEXEL-motif as identified by using the updated HMM algorithm ExportPred v2.0 (J. A. Boddey et al., 2013; Traffic. 14, 532).
	P. berghei ANKA		P. chabaudi chabaudi AS		P. yoelii yoelii YM
Number of RMP species with a predicted PEXEL motif in the orthologous gene	GENE ID	Product	GENE ID	Product	GENE ID	Product
3	PBANKA_010060	SMAC schizont membrane associated cytoadherence protein	PCHAS_010130	SMAC schizont membrane associated cytoadherence protein, putative	PYYM_0101600	SMAC schizont membrane associated cytoadherence protein, putative
3	PBANKA_010070	Plasmodium exported protein, unknown function	PCHAS_010140	Plasmodium exported protein, unknown function	PYYM_0101700	Plasmodium exported protein, unknown function
3	PBANKA_020170	conserved Plasmodium protein, unknown function	PCHAS_020010	conserved Plasmodium protein, unknown function	PYYM_0204600	conserved Plasmodium protein, unknown function
3	PBANKA_021460	Plasmodium exported protein, unknown function	PCHAS_021310	Plasmodium exported protein, unknown function	PYYM_0217800	Plasmodium exported protein, unknown function
3	PBANKA_021470	Plasmodium exported protein, unknown function	PCHAS_021320	Plasmodium exported protein, unknown function	PYYM_0217900	Plasmodium exported protein, unknown function
3	PBANKA_021480	heat shock protein, putative	PCHAS_021330	heat shock protein, putative	PYYM_0218000	heat shock protein, putative
3	PBANKA_030060	Plasmodium exported protein, unknown function	PCHAS_030280	Plasmodium exported protein, unknown function	PYYM_0301400	Plasmodium exported protein, unknown function
3	PBANKA_030750	conserved Plasmodium protein, unknown function	PCHAS_030970	conserved Plasmodium protein, unknown function	PYYM_0308400	conserved Plasmodium protein, unknown function
3	PBANKA_031630	fam-b protein	PCHAS_000940	fam-b protein	PYYM_0316900	fam-b protein
3	PBANKA_050260	conserved Plasmodium protein, unknown function	PCHAS_050270	conserved Plasmodium protein, unknown function	PYYM_0503000	conserved Plasmodium protein, unknown function
3	PBANKA_051790	conserved Plasmodium protein, unknown function	PCHAS_051800	conserved Plasmodium protein, unknown function	PYYM_0518400	conserved Plasmodium protein, unknown function
3	PBANKA_062290	conserved Plasmodium protein, unknown function	PCHAS_062460	conserved Plasmodium protein, unknown function	PYYM_0624700	conserved Plasmodium protein, unknown function
3	PBANKA_070060	Plasmodium exported protein, unknown function	PCHAS_093740	Plasmodium exported protein, unknown function	PYYM_0700700	Plasmodium exported protein, unknown function
3	PBANKA_070070	Plasmodium exported protein, unknown function	PCHAS_093730	Plasmodium exported protein, unknown function	PYYM_0700800	Plasmodium exported protein, unknown function
3	PBANKA_072150	conserved Plasmodium protein, unknown function	PCHAS_073050	conserved Plasmodium protein, unknown function	PYYM_0721500	conserved Plasmodium protein, unknown function
3	PBANKA_072260	fam-b protein	PCHAS_060190	fam-b protein	PYYM_0802000	fam-b protein
3	PBANKA_080970	conserved Plasmodium protein, unknown function	PCHAS_081000	conserved Plasmodium protein, unknown function	PYYM_0812700	conserved Plasmodium protein, unknown function
3	PBANKA_082420	PLP3 perforin-like protein 3	PCHAS_082450	PLP3 perforin-like protein 3	PYYM_0827200	PLP3 perforin-like protein 3
3	PBANKA_082870	phosphatidylserine decarboxylase, putative	PCHAS_082900	phosphatidylserine decarboxylase, putative	PYYM_0831700	phosphatidylserine decarboxylase, putative
3	PBANKA_083640	Plasmodium exported protein, unknown function	PCHAS_083670	Plasmodium exported protein, unknown function	PYYM_0839500	Plasmodium exported protein, unknown function
3	PBANKA_093830	heat shock protein, putative	PCHAS_090600	heat shock protein, putative	PYYM_0939900	heat shock protein, putative
3	PBANKA_100030	Plasmodium exported protein, unknown function	PCHAS_010090	Plasmodium exported protein, unknown function	PYYM_1001500	Plasmodium exported protein, unknown function
3	PBANKA_100760	conserved Plasmodium protein, unknown function	PCHAS_100850	conserved Plasmodium protein, unknown function	PYYM_1009000	conserved Plasmodium protein, unknown function
3	PBANKA_101610	peptide chain release factor 1, putative	PCHAS_101690	peptide chain release factor 1, putative	PYYM_1017600	peptide chain release factor 1, putative
3	PBANKA_110110	Plasmodium exported protein, unknown function	PCHAS_110080	Plasmodium exported protein, unknown function	PYYM_1103300	Plasmodium exported protein, unknown function
3	PBANKA_110120	Plasmodium exported protein, unknown function	PCHAS_110090	Plasmodium exported protein, unknown function	PYYM_1103400	Plasmodium exported protein, unknown function
3	PBANKA_110500	conserved Plasmodium protein, unknown function	PCHAS_110470	conserved Plasmodium protein, unknown function	PYYM_1107200	conserved Plasmodium protein, unknown function
3	PBANKA_110690	conserved Plasmodium protein, unknown function	PCHAS_110660	conserved Plasmodium protein, unknown function	PYYM_1109100	conserved Plasmodium protein, unknown function
3	PBANKA_111760	conserved Plasmodium protein, unknown function	PCHAS_111710	conserved Plasmodium protein, unknown function	PYYM_1119600	conserved Plasmodium protein, unknown function
3	PBANKA_112510	FabB/FabF 3-oxoacyl-acyl-carrier protein synthase, putative	PCHAS_112460	FabB/FabF 3-oxoacyl-acyl-carrier protein synthase, putative	PYYM_1127400	FabB/FabF 3-oxoacyl-acyl-carrier protein synthase, putative
3	PBANKA_113620	conserved Plasmodium protein, unknown function	PCHAS_113570	conserved Plasmodium protein, unknown function	PYYM_1138600	conserved Plasmodium protein, unknown function
3	PBANKA_114540	Plasmodium exported protein, unknown function	PCHAS_114490	Plasmodium exported protein, unknown function	PYYM_1147700	Plasmodium exported protein, unknown function
3	PBANKA_120060	Plasmodium exported protein, unknown function	PCHAS_120130	Plasmodium exported protein, unknown function	PYYM_1203100	Plasmodium exported protein, unknown function
3	PBANKA_120070	conserved Plasmodium protein, unknown function	PCHAS_120140	conserved Plasmodium protein, unknown function	PYYM_1203200	conserved Plasmodium protein, unknown function
3	PBANKA_120520	conserved membrane protein, unknown function	PCHAS_120590	conserved membrane protein, unknown function	PYYM_1207800	conserved membrane protein, unknown function
3	PBANKA_122090	conserved Plasmodium protein, unknown function	PCHAS_122160	conserved Plasmodium protein, unknown function	PYYM_1223600	conserved Plasmodium protein, unknown function
3	PBANKA_122900	Plasmodium exported protein, unknown function	PCHAS_122970	Plasmodium exported protein, unknown function	PYYM_1231700	Plasmodium exported protein, unknown function
3	PBANKA_131150	conserved Plasmodium protein, unknown function	PCHAS_131480	conserved Plasmodium protein, unknown function	PYYM_1312300	conserved Plasmodium protein, unknown function
3	PBANKA_132070	SPP signal peptide peptidase, putative	PCHAS_132400	SPP signal peptide peptidase, putative	PYYM_1321500	SPP signal peptide peptidase, putative
3	PBANKA_132200	conserved Plasmodium protein, unknown function	PCHAS_132530	conserved Plasmodium protein, unknown function	PYYM_1322800	conserved Plasmodium protein, unknown function
3	PBANKA_132710	conserved Plasmodium protein, unknown function	PCHAS_133100	PCAS_133100:exon:16 conserved Plasmodium protein, unknown function	PYYM_1328500	conserved Plasmodium protein, unknown function
3	PBANKA_133220	translation initiation factor IF-1, putative	PCHAS_133680	translation initiation factor IF-1, putative	PYYM_1333900	translation initiation factor IF-1, putative
3	PBANKA_133810	conserved Plasmodium protein, unknown function	PCHAS_134270	conserved Plasmodium protein, unknown function	PYYM_1339800	conserved Plasmodium protein, unknown function
3	PBANKA_134540	ER lumen protein retaining receptor 1, putative	PCHAS_135000	ER lumen protein retaining receptor 1, putative	PYYM_1347100	ER lumen protein retaining receptor 1, putative
3	PBANKA_136550	IBIS1 intra-erythrocytic P. berghei-induced structures protein 1	PCHAS_137010	IBIS1 exported protein IBIS1, putative	PYYM_1367600	IBIS1 exported protein IBIS1, putative
3	PBANKA_140070	Plasmodium exported protein, unknown function	PCHAS_140260	Plasmodium exported protein, unknown function	PYYM_1404300	Plasmodium exported protein, unknown function
3	PBANKA_140150	conserved Plasmodium protein, unknown function	PCHAS_140340	conserved Plasmodium protein, unknown function	PYYM_1405100	conserved Plasmodium protein, unknown function
3	PBANKA_141030	M1-family aminopeptidase, putative	PCHAS_141220	M1-family aminopeptidase, putative	PYYM_1413900	M1-family aminopeptidase, putative
3	PBANKA_145250	conserved Plasmodium protein, unknown function	PCHAS_145480	conserved Plasmodium protein, unknown function	PYYM_1456500	conserved Plasmodium protein, unknown function
3	PBANKA_146500	fam-c protein	PCHAS_146720	fam-c protein	PYYM_1469100	fam-c protein
2	Not Found in PBANKA_000520		PCHAS_010070	fam-c protein	PYYM_0100900	fam-c protein
2	Not Found in PBANKA_020890		PCHAS_020730	conserved Plasmodium protein, unknown function	PYYM_0211800	conserved Plasmodium protein, unknown function
2	Not Found in PBANKA_021455		PCHAS_021300	Plasmodium exported protein, unknown function	PYYM_0217700	Plasmodium exported protein, unknown function
2	Not Found in PBANKA_052470		PCHAS_052490	Plasmodium exported protein, unknown function	PYYM_0525200	Plasmodium exported protein, unknown function
2	Not Found in PBANKA_110710		PCHAS_110680	SUB1 subtilisin-like protease 1, putative	PYYM_1109300	SUB1 subtilisin-like protease 1, putative
2	Not Found in PBANKA_110920		PCHAS_110890	asparagine--tRNA ligase, putative	PYYM_1111400	asparagine--tRNA ligase, putative
2	Not Found in PBANKA_120710		PCHAS_120780	Plasmodium exported protein, unknown function	PYYM_1209700	Plasmodium exported protein, unknown function
2	Not Found in PBANKA_121210		PCHAS_121280	conserved Plasmodium protein, unknown function	PYYM_1214700	conserved Plasmodium protein, unknown function
2	Not Found in PBANKA_MIT0003		PCHAS_MIT0003	cob apocytochrome b	PYYM_MIT00900	cyb apocytochrome b
2	PBANKA_010930	SNARE associated Golgi protein, putative	PCHAS_010990	SNARE associated Golgi protein, putative	Not Found in PYYM_0110300
2	PBANKA_020910	TRSP sporozoite stage TSP1 domain protein	PCHAS_020750	TRSP thrombospondin related sporozoite protein, putative	Not Found in PYYM_0212000
2	PBANKA_030440	MSP4/5 merozoite surface protein 4/5	Not Found in PCHAS_030660		PYYM_0305300	MSP4/5 merozoite surface protein 4/5
2	PBANKA_113350	glutamate--tRNA ligase, putative	Not Found in PCHAS_113300		PYYM_1135900	glutamate--tRNA ligase, putative
2	PBANKA_124380	TIC22 apicoplast TIC22 protein, putative	PCHAS_124420	TIC22 apicoplast TIC22 protein, putative	Not Found in PYYM_1246400
2	PBANKA_132800	UIS2 serine/threonine protein phosphatase, putative	Not Found in PCHAS_133260		PYYM_1329700	UIS2 serine/threonine protein phosphatase, putative
2	PBANKA_133270	duffy-binding protein	Not Found in PCHAS_133730		PYYM_1334400	duffy-binding protein
2	PBANKA_143820	DNA GyrAse a-subunit, putative	Not Found in PCHAS_144020		PYYM_1442300	DNA GyrAse a-subunit, putative
1	Not Found in PBANKA_020450		PCHAS_020290	LCCL domain-containing protein CCP5, putative	Not Found in PYYM_0207400
1	Not Found in PBANKA_031620		Not Found in PCHAS_000930		PYYM_0316800	Plasmodium exported protein, unknown function
1	Not Found in PBANKA_041090		Not Found in PCHAS_041180		PYYM_0413800	conserved Plasmodium protein, unknown function
1	Not Found in PBANKA_070530		PCHAS_071460	conserved Plasmodium protein, unknown function	Not Found in PYYM_0705500
1	Not Found in PBANKA_081720		PCHAS_081750	conserved Plasmodium protein, unknown function	Not Found in PYYM_0820200
1	Not Found in PBANKA_093210		PCHAS_091220	DHHC-type zinc finger protein, putative	Not Found in PYYM_0933500
1	Not Found in PBANKA_094040		PCHAS_090390	conserved Plasmodium protein, unknown function	Not Found in PYYM_0942000
1	Not Found in PBANKA_100020		Not Found in PCHAS_000530		PYYM_0525500	fam-a protein
1	Not Found in PBANKA_101510		PCHAS_101590	conserved Plasmodium protein, unknown function	Not Found in PYYM_1016600
1	Not Found in PBANKA_102400		Not Found in PCHAS_102480		PYYM_1025600	conserved Plasmodium protein, unknown function
1	Not Found in PBANKA_103680		Not Found in PCHAS_103760		PYYM_1038900	DNA mismatch repair protein, putative
1	Not Found in PBANKA_110400		Not Found in PCHAS_110370		PYYM_1106200	ATP-dependent helicase, putative
1	Not Found in PBANKA_120990		PCHAS_121060	conserved Plasmodium protein, unknown function	Not Found in PYYM_1212500
1	Not Found in PBANKA_122110		PCHAS_122180	conserved Plasmodium protein, unknown function	Not Found in PYYM_1223800
1	Not Found in PBANKA_133070		Not Found in PCHAS_133530		PYYM_1332400	L22 50S ribosomal protein L22, apicoplast, putative
1	Not Found in PBANKA_135820		Not Found in PCHAS_136280		PYYM_1360300	conserved Plasmodium protein, unknown function
1	Not Found in PBANKA_136040		Not Found in PCHAS_136500		PYYM_1362500	conserved Plasmodium protein, unknown function
1	Not Found in PBANKA_144750		PCHAS_144980	conserved Plasmodium protein, unknown function	Not Found in PYYM_1451600
1	Not Found in PBANKA_145560		PCHAS_145790	queuine tRNA ribosyltransferase, putative	Not Found in PYYM_1459600
1	PBANKA_010780	citrate synthase-like protein, putative	Not Found in PCHAS_010840		Not Found in PYYM_0108800
1	PBANKA_031610	Plasmodium exported protein, unknown function	Not Found in PCHAS_031820		Not Found in PYYM_0316750
1	PBANKA_040880	conserved Plasmodium protein, unknown function	Not Found in PCHAS_040970		Not Found in PYYM_0411400
1	PBANKA_052320	SR12 serpentine receptor, putative	Not Found in PCHAS_052340		Not Found in PYYM_0523700
1	PBANKA_083610	phosphatidylinositol N- acetylglucosaminyltransferase subunit P, putative	Not Found in PCHAS_083640		Not Found in PYYM_0839200
1	PBANKA_113970	conserved Plasmodium protein, unknown function	Not Found in PCHAS_113920		Not Found in PYYM_1142100
1	PBANKA_133580	protein disulfide-isomerase, putative	Not Found in PCHAS_134040		Not Found in PYYM_1337500
