# Supplementary material for: A comprehensive evaluation of rodent malaria parasite genomes and gene expression
Source: BMC Biol. 2014 Oct 30;12:86. doi: 10.1186/s12915-014-0086-0 (PMC4242472; doi:10.1186/s12915-014-0086-0)
Supplement: Additional file 4: — The different (subtelomeric) multigene families in the genomes of P. berghei ANKA, P. c. chabaudi AS and P. y. yoelii YM: pir; fam-a; fam-b; fam-c; fam-d; ETRAMP; reticulocyte binding protein, putative; lysophospholipase; PCEMA1; haloacid dehalogenase-like hydrolase; ‘other subtelomeric genes’. [file 12915_2014_86_MOESM4_ESM.xlsx]

## Sheet:  pir
Additional file 4: Multigene families in the genomes of rodent malaria parasites; plasmodium interspersed repeat, pir (bir, cir, yir)
This family is defined by IPR006477 (Variant antigen yir/bir/cir)
Gene Models (IDs) and Product
P. berghei ANKA (PbA)		P. c. chabaudi AS (PcAS)		P. yoelii YM (PyYM)
PBANKA_010005	BIR protein, pseudogene	PCHAS_010020	CIR protein	PYYM_0100200	YIR protein
PBANKA_010050	BIR protein	PCHAS_010030	CIR protein	PYYM_0101000	YIR protein, pseudogene
PBANKA_011185	BIR protein, pseudogene	PCHAS_010040	CIR protein	PYYM_0101500	YIR protein
PBANKA_020010	BIR protein	PCHAS_010080	CIR protein	PYYM_0113700	YIR protein, pseudogene
PBANKA_020030	BIR protein	PCHAS_010120	CIR protein	PYYM_0114000	YIR protein
PBANKA_020035	BIR protein, pseudogene	PCHAS_011330	CIR protein	PYYM_0114100	YIR protein
PBANKA_020050	BIR protein, pseudogene	PCHAS_011450	CIR protein	PYYM_0114200	YIR protein
PBANKA_020067	BIR protein, pseudogene	PCHAS_011480	CIR protein	PYYM_0114300	YIR protein
PBANKA_020105	BIR protein, pseudogene	PCHAS_011490	CIR protein	PYYM_0114400	YIR protein
PBANKA_020110	BIR protein, pseudogene	PCHAS_011500	CIR protein	PYYM_0114500	YIR protein
PBANKA_020125	BIR protein, pseudogene	PCHAS_011510	CIR protein	PYYM_0114600	YIR protein
PBANKA_020136	BIR protein, pseudogene	PCHAS_011520	CIR protein	PYYM_0114700	YIR protein
PBANKA_020145	BIR protein, pseudogene	PCHAS_011530	CIR protein	PYYM_0114800	YIR protein
PBANKA_021500	BIR protein, pseudogene	PCHAS_030020	CIR protein	PYYM_0114900	YIR protein
PBANKA_021570	BIR protein	PCHAS_030030	CIR protein	PYYM_0115600	YIR protein
PBANKA_021590	BIR protein, pseudogene	PCHAS_030040	CIR protein	PYYM_0115700	YIR protein
PBANKA_021600	BIR protein	PCHAS_030060	CIR protein	PYYM_0115900	YIR protein
PBANKA_021610	BIR protein	PCHAS_030070	CIR protein	PYYM_0116200	YIR protein
PBANKA_021620	BIR protein	PCHAS_030080	CIR protein	PYYM_0200100	YIR protein
PBANKA_030010	BIR protein	PCHAS_030090	CIR protein	PYYM_0200200	YIR protein
PBANKA_030020	BIR protein	PCHAS_030110	CIR protein	PYYM_0200300	YIR protein
PBANKA_030030	BIR protein	PCHAS_030120	CIR protein	PYYM_0200400	YIR protein
PBANKA_030040	BIR protein, pseudogene	PCHAS_030140	CIR protein	PYYM_0200500	YIR protein
PBANKA_030050	BIR protein, pseudogene	PCHAS_030150	CIR protein	PYYM_0200600	YIR protein
PBANKA_031640	BIR protein, pseudogene	PCHAS_030160	CIR protein	PYYM_0200700	YIR protein
PBANKA_031665	BIR protein, pseudogene	PCHAS_030170	CIR protein	PYYM_0200800	YIR protein
PBANKA_031690	BIR protein	PCHAS_030180	CIR protein	PYYM_0200900	YIR protein
PBANKA_040010	BIR protein	PCHAS_030190	CIR protein	PYYM_0201000	YIR protein, fragment
PBANKA_040020	BIR protein, pseudogene	PCHAS_030200	CIR protein	PYYM_0201100	YIR protein
PBANKA_040040	BIR protein, pseudogene	PCHAS_030210	CIR protein	PYYM_0201200	YIR protein
PBANKA_040050	BIR protein	PCHAS_030270	CIR protein	PYYM_0201400	YIR protein
PBANKA_040060	BIR protein	PCHAS_040020	CIR protein	PYYM_0201500	YIR protein
PBANKA_050020	BIR protein	PCHAS_040030	CIR protein	PYYM_0201600	YIR protein
PBANKA_050040	BIR protein	PCHAS_040040	CIR protein	PYYM_0201700	YIR protein
PBANKA_050050	BIR protein	PCHAS_040050	CIR protein	PYYM_0201800	YIR protein, pseudogene
PBANKA_050080	BIR protein, pseudogene	PCHAS_040060	CIR protein	PYYM_0201900	YIR protein
PBANKA_050090	BIR protein	PCHAS_040080	CIR protein	PYYM_0202100	YIR protein
PBANKA_050095	BIR protein, pseudogene	PCHAS_040110	CIR protein	PYYM_0202200	YIR protein
PBANKA_052460	BIR protein	PCHAS_041950	CIR protein	PYYM_0202300	YIR protein
PBANKA_060010	BIR protein	PCHAS_041960	CIR protein	PYYM_0202400	YIR protein
PBANKA_060020	BIR protein	PCHAS_041970	CIR protein	PYYM_0202500	YIR protein
PBANKA_060030	BIR protein	PCHAS_041980	CIR protein	PYYM_0202600	YIR protein
PBANKA_062360	BIR protein	PCHAS_041990	CIR protein	PYYM_0202700	YIR protein
PBANKA_062370	BIR protein	PCHAS_042000	CIR protein	PYYM_0202800	YIR protein
PBANKA_062380	BIR protein	PCHAS_042010	CIR protein	PYYM_0202900	YIR protein
PBANKA_062390	BIR protein	PCHAS_042020	CIR protein	PYYM_0203000	YIR protein
PBANKA_070010	BIR protein	PCHAS_042030	CIR protein	PYYM_0203200	YIR protein
PBANKA_070020	BIR protein	PCHAS_042070	CIR protein	PYYM_0203500	YIR protein, pseudogene
PBANKA_070030	BIR protein	PCHAS_050020	CIR protein	PYYM_0203600	YIR protein
PBANKA_072210	BIR protein, pseudogene	PCHAS_050040	CIR protein	PYYM_0203700	YIR protein
PBANKA_072220	BIR protein, pseudogene	PCHAS_050060	CIR protein	PYYM_0203800	YIR protein
PBANKA_072240	BIR protein	PCHAS_050070	CIR protein	PYYM_0203900	YIR protein, pseudogene
PBANKA_072250	BIR protein	PCHAS_052480	CIR-like protein	PYYM_0204350	YIR protein, pseudogene
PBANKA_072270	BIR protein, pseudogene	PCHAS_060020	CIR protein	PYYM_0218200	YIR protein, pseudogene
PBANKA_072290	BIR protein, pseudogene	PCHAS_060030	CIR protein	PYYM_0218400	YIR protein
PBANKA_072300	BIR protein	PCHAS_060050	CIR protein	PYYM_0218700	YIR protein
PBANKA_080010	BIR protein	PCHAS_060060	CIR protein	PYYM_0218800	YIR protein
PBANKA_083655	BIR protein, pseudogene	PCHAS_060070	CIR protein	PYYM_0300200	YIR protein
PBANKA_083685	BIR protein, pseudogene	PCHAS_060080	CIR protein	PYYM_0300400	YIR protein
PBANKA_083690	BIR protein	PCHAS_060090	CIR protein	PYYM_0300500	YIR protein
PBANKA_083700	BIR protein	PCHAS_060100	CIR protein	PYYM_0300600	YIR protein
PBANKA_090020	BIR protein	PCHAS_060110	CIR protein	PYYM_0300800	YIR protein
PBANKA_090030	BIR protein	PCHAS_060120	CIR protein	PYYM_0300900	YIR protein
PBANKA_090040	BIR protein	PCHAS_060130	CIR protein	PYYM_0301000	YIR protein
PBANKA_090050	BIR protein	PCHAS_060140	CIR protein	PYYM_0301100	YIR protein
PBANKA_090060	BIR protein	PCHAS_060160	CIR protein	PYYM_0301300	YIR protein
PBANKA_090070	BIR protein	PCHAS_070020	CIR protein	PYYM_0317000	YIR protein, pseudogene
PBANKA_094380	BIR protein, pseudogene	PCHAS_070030	CIR protein	PYYM_0317700	YIR protein
PBANKA_094390	BIR protein	PCHAS_070040	CIR protein	PYYM_0317900	YIR protein
PBANKA_094400	BIR protein	PCHAS_070050	CIR protein	PYYM_0318100	YIR protein
PBANKA_100045	BIR protein, pseudogene	PCHAS_070060	CIR protein	PYYM_0318200	YIR protein
PBANKA_104020	BIR protein	PCHAS_070070	CIR protein	PYYM_0318400	YIR protein
PBANKA_104040	BIR protein	PCHAS_070090	CIR protein, pseudogene	PYYM_0318500	YIR protein
PBANKA_104050	BIR protein, pseudogene	PCHAS_070100	CIR protein	PYYM_0318600	YIR protein
PBANKA_110010	BIR protein, pseudogene	PCHAS_070130	CIR protein	PYYM_0318700	YIR protein
PBANKA_110020	BIR protein, pseudogene	PCHAS_070140	CIR protein	PYYM_0318800	YIR protein
PBANKA_110030	BIR protein, pseudogene	PCHAS_070160	CIR protein	PYYM_0318900	YIR protein
PBANKA_110040	BIR protein	PCHAS_070170	CIR protein	PYYM_0319000	YIR protein
PBANKA_110060	BIR protein, pseudogene	PCHAS_073130	CIR protein	PYYM_0319100	YIR protein
PBANKA_110080	BIR protein	PCHAS_073150	CIR protein	PYYM_0319200	YIR protein
PBANKA_110085	BIR protein, pseudogene	PCHAS_073160	CIR protein	PYYM_0319300	YIR protein
PBANKA_114630	BIR protein	PCHAS_073180	CIR protein	PYYM_0319400	YIR protein
PBANKA_114640	BIR protein	PCHAS_073190	CIR protein	PYYM_0400100	YIR protein
PBANKA_114650	BIR protein, pseudogene	PCHAS_073200	CIR protein	PYYM_0400200	YIR protein
PBANKA_114670	BIR protein	PCHAS_083690	CIR protein	PYYM_0400300	YIR protein
PBANKA_120010	BIR protein	PCHAS_083720	CIR protein	PYYM_0400400	YIR protein
PBANKA_120030	BIR protein	PCHAS_083760	CIR protein	PYYM_0400500	YIR protein
PBANKA_120040	BIR protein	PCHAS_090010	CIR protein	PYYM_0400600	YIR protein
PBANKA_120050	BIR protein, pseudogene	PCHAS_090030	CIR-like protein	PYYM_0400700	YIR protein
PBANKA_124595	BIR protein, pseudogene	PCHAS_093820	CIR protein, pseudogene	PYYM_0400800	YIR protein
PBANKA_124630	BIR protein	PCHAS_100030	CIR protein	PYYM_0400900	YIR protein
PBANKA_124640	BIR protein	PCHAS_100040	CIR protein	PYYM_0401000	YIR protein
PBANKA_124650	BIR protein	PCHAS_100060	CIR protein	PYYM_0401100	YIR protein
PBANKA_124670	BIR protein	PCHAS_100110	CIR protein	PYYM_0401200	YIR protein
PBANKA_124680	BIR protein	PCHAS_104110	CIR protein	PYYM_0401300	YIR protein
PBANKA_124690	BIR protein, pseudogene	PCHAS_104200	CIR protein	PYYM_0401400	YIR protein
PBANKA_124700	BIR protein	PCHAS_104230	CIR protein	PYYM_0401500	YIR protein
PBANKA_130010	BIR protein	PCHAS_104250	CIR protein	PYYM_0401600	YIR protein
PBANKA_130020	BIR protein	PCHAS_104260	CIR protein	PYYM_0401800	YIR protein
PBANKA_130040	BIR protein	PCHAS_104270	CIR protein	PYYM_0401900	YIR protein
PBANKA_136555	BIR protein, pseudogene	PCHAS_110020	CIR protein	PYYM_0402000	YIR protein
PBANKA_136570	BIR protein	PCHAS_110030	CIR protein	PYYM_0402100	YIR protein
PBANKA_140010	BIR protein	PCHAS_114600	CIR protein	PYYM_0402200	YIR protein
PBANKA_140020	BIR protein	PCHAS_114640	CIR protein	PYYM_0402300	YIR protein
PBANKA_140030	BIR protein	PCHAS_114700	CIR protein	PYYM_0402500	YIR protein
PBANKA_140050	BIR protein, pseudogene	PCHAS_114720	CIR protein	PYYM_0402600	YIR protein, pseudogene
PBANKA_146520	BIR protein	PCHAS_114730	CIR protein	PYYM_0402700	YIR protein
PBANKA_146530	BIR protein, pseudogene	PCHAS_114740	CIR protein	PYYM_0402800	YIR protein
PBANKA_146550	BIR protein	PCHAS_114750	CIR protein	PYYM_0402900	YIR protein
PBANKA_146560	BIR protein	PCHAS_120020	CIR protein	PYYM_0403000	YIR protein
PBANKA_146580	BIR protein	PCHAS_120030	CIR protein	PYYM_0421800	YIR protein
PBANKA_146590	BIR protein	PCHAS_120040	CIR protein	PYYM_0421900	YIR protein
PBANKA_146600	BIR protein	PCHAS_120050	CIR protein	PYYM_0500100	YIR protein
PBANKA_146610	BIR protein	PCHAS_120060	CIR protein	PYYM_0500200	YIR protein
PBANKA_000010	BIR protein	PCHAS_120070	CIR protein	PYYM_0500300	YIR protein
PBANKA_000030	BIR protein	PCHAS_130020	CIR protein	PYYM_0500400	YIR protein
PBANKA_000040	BIR protein	PCHAS_130030	CIR protein	PYYM_0500500	YIR protein
PBANKA_000050	BIR protein	PCHAS_130050	CIR protein	PYYM_0500600	YIR protein
PBANKA_000060	BIR protein	PCHAS_130060	CIR protein	PYYM_0500700	YIR protein, pseudogene
PBANKA_000090	BIR protein	PCHAS_130070	CIR protein	PYYM_0500800	YIR protein
PBANKA_000100	BIR protein	PCHAS_130080	CIR protein	PYYM_0500900	YIR protein
PBANKA_000130	BIR protein	PCHAS_130090	CIR protein	PYYM_0501000	YIR protein
PBANKA_000140	BIR protein, pseudogene	PCHAS_130100	CIR protein	PYYM_0501100	YIR protein
PBANKA_000150	BIR protein	PCHAS_130110	CIR protein	PYYM_0501200	YIR protein
PBANKA_000170	BIR protein	PCHAS_130120	CIR protein	PYYM_0525100	YIR protein
PBANKA_000190	BIR protein	PCHAS_130170	CIR protein	PYYM_0525900	YIR protein
PBANKA_000200	BIR protein	PCHAS_130220	CIR protein	PYYM_0526100	YIR protein
PBANKA_000210	BIR protein	PCHAS_130280	CIR protein	PYYM_0526200	YIR protein, pseudogene
PBANKA_000240	BIR protein	PCHAS_130350	CIR protein	PYYM_0526300	YIR protein
PBANKA_000250	BIR protein	PCHAS_137030	CIR protein	PYYM_0526400	YIR protein
PBANKA_000260	BIR protein	PCHAS_137090	CIR protein	PYYM_0526500	YIR protein
PBANKA_000270	BIR protein, pseudogene	PCHAS_137110	CIR protein	PYYM_0526600	YIR protein
PBANKA_000290	BIR protein	PCHAS_140020	CIR protein	PYYM_0526700	YIR protein
PBANKA_000300	BIR protein	PCHAS_140030	CIR protein	PYYM_0600100	YIR protein
PBANKA_000310	BIR protein	PCHAS_140040	CIR protein	PYYM_0600200	YIR protein
PBANKA_000320	BIR protein	PCHAS_140070	CIR protein	PYYM_0600300	YIR protein
PBANKA_000330	BIR protein	PCHAS_140090	CIR protein	PYYM_0600400	YIR protein
PBANKA_000340	BIR protein	PCHAS_140130	CIR protein	PYYM_0600500	YIR protein
PBANKA_000360	BIR protein	PCHAS_140140	CIR protein	PYYM_0600800	YIR protein
PBANKA_000380	BIR protein	PCHAS_146770	CIR protein	PYYM_0600900	YIR protein
PBANKA_000390	BIR protein	PCHAS_146790	CIR protein	PYYM_0601000	YIR protein
PBANKA_000410	BIR protein	PCHAS_146840	CIR protein, pseudogene	PYYM_0601100	YIR protein
PBANKA_000420	BIR protein	PCHAS_146850	CIR protein	PYYM_0601200	YIR protein
PBANKA_000430	BIR protein	PCHAS_146860	CIR protein	PYYM_0601300	YIR protein
PBANKA_000440	BIR protein	PCHAS_146870	CIR protein	PYYM_0601400	YIR protein
PBANKA_000460	BIR protein	PCHAS_000020	CIR protein	PYYM_0601500	YIR protein
PBANKA_000470	BIR protein, pseudogene	PCHAS_000030	CIR protein	PYYM_0601600	YIR protein
PBANKA_000480	BIR protein	PCHAS_000040	CIR protein	PYYM_0601700	YIR protein
PBANKA_000530	BIR protein	PCHAS_000060	CIR protein	PYYM_0601800	YIR protein
PBANKA_000540	BIR protein	PCHAS_000070	CIR protein	PYYM_0625700	YIR protein, pseudogene
PBANKA_000560	BIR protein, pseudogene	PCHAS_000080	CIR protein	PYYM_0625800	YIR protein
PBANKA_000570	BIR protein	PCHAS_000090	CIR protein	PYYM_0626000	YIR protein
PBANKA_000580	BIR protein	PCHAS_000100	CIR protein	PYYM_0626100	YIR protein
PBANKA_000600	BIR protein	PCHAS_000110	CIR protein	PYYM_0626200	YIR protein
PBANKA_000610	BIR protein, pseudogene	PCHAS_000120	CIR protein	PYYM_0626300	YIR protein
PBANKA_000620	BIR protein, pseudogene	PCHAS_000130	CIR protein	PYYM_0700100	YIR protein
PBANKA_000630	BIR protein	PCHAS_000140	CIR protein	PYYM_0722300	YIR protein
PBANKA_000640	BIR protein	PCHAS_000150	CIR protein	PYYM_0722400	YIR protein
PBANKA_000650	BIR protein, pseudogene	PCHAS_000170	CIR protein	PYYM_0722500	YIR protein
PBANKA_000660	BIR protein, pseudogene	PCHAS_000180	CIR protein	PYYM_0722600	YIR protein
PBANKA_000670	BIR protein, pseudogene	PCHAS_000220	CIR protein	PYYM_0722700	YIR protein
PBANKA_000680	BIR protein, pseudogene	PCHAS_000260	CIR protein	PYYM_0722800	YIR protein
PBANKA_000690	BIR protein, pseudogene	PCHAS_000270	CIR protein	PYYM_0723000	YIR protein
PBANKA_000700	BIR protein, pseudogene	PCHAS_000280	CIR protein	PYYM_0723200	YIR protein
PBANKA_000710	BIR protein, pseudogene	PCHAS_000290	CIR protein	PYYM_0723300	YIR protein
PBANKA_000720	BIR protein, pseudogene	PCHAS_000300	CIR protein	PYYM_0723400	YIR protein
PBANKA_000730	BIR protein, pseudogene	PCHAS_000310	CIR protein	PYYM_0723500	YIR protein
PBANKA_000740	BIR protein, pseudogene	PCHAS_000320	CIR protein	PYYM_0723600	YIR protein
PBANKA_000750	BIR protein, pseudogene	PCHAS_000330	CIR protein	PYYM_0723700	YIR protein
PBANKA_000760	BIR protein, pseudogene	PCHAS_000340	CIR protein	PYYM_0723800	YIR protein
PBANKA_000770	BIR protein, pseudogene	PCHAS_000350	CIR protein	PYYM_0724100	YIR protein
PBANKA_000780	BIR protein, pseudogene	PCHAS_000360	CIR protein	PYYM_0724200	YIR protein
PBANKA_000790	BIR protein, pseudogene	PCHAS_000390	CIR protein	PYYM_0724300	YIR protein
PBANKA_000800	BIR protein, pseudogene	PCHAS_000400	CIR protein	PYYM_0724400	YIR protein
PBANKA_000810	BIR protein, pseudogene	PCHAS_000410	CIR protein	PYYM_0724500	YIR protein
PBANKA_000820	BIR protein, pseudogene	PCHAS_000420	CIR protein	PYYM_0724600	YIR protein
PBANKA_000830	BIR protein, pseudogene	PCHAS_000430	CIR protein	PYYM_0800100	YIR protein
PBANKA_000840	BIR protein, pseudogene	PCHAS_000470	CIR protein	PYYM_0800200	YIR protein
PBANKA_000850	BIR protein, pseudogene	PCHAS_000490	CIR protein	PYYM_0800300	YIR protein
PBANKA_000860	BIR protein, pseudogene	PCHAS_000500	CIR protein	PYYM_0800400	YIR protein
PBANKA_000870	BIR protein, pseudogene	PCHAS_000560	CIR protein	PYYM_0800500	YIR protein
PBANKA_000880	BIR protein, pseudogene	PCHAS_000570	CIR protein	PYYM_0800600	YIR protein
PBANKA_000890	BIR protein, pseudogene	PCHAS_000580	CIR protein	PYYM_0800700	YIR protein
PBANKA_000900	BIR protein, pseudogene	PCHAS_000660	CIR protein	PYYM_0800800	YIR protein
PBANKA_000910	BIR protein, pseudogene	PCHAS_000680	CIR protein	PYYM_0800900	YIR protein
PBANKA_000920	BIR protein, pseudogene	PCHAS_000720	CIR protein	PYYM_0801100	YIR protein, fragment
PBANKA_000930	BIR protein, pseudogene	PCHAS_000730	CIR protein	PYYM_0801300	YIR protein
PBANKA_000935	BIR protein, pseudogene	PCHAS_000740	CIR protein	PYYM_0801400	YIR protein
PBANKA_000940	BIR protein, pseudogene	PCHAS_000750	CIR protein	PYYM_0801700	YIR protein
PBANKA_000950	BIR protein, pseudogene	PCHAS_000770	CIR protein	PYYM_0801800	YIR protein
PBANKA_000960	BIR protein, pseudogene	PCHAS_000950	CIR protein	PYYM_0801900	YIR protein
PBANKA_000970	BIR protein, pseudogene	PCHAS_001010	CIR protein	PYYM_0802100	YIR protein
PBANKA_000980	BIR protein, pseudogene	PCHAS_001040	CIR protein	PYYM_0802400	YIR protein
PBANKA_000990	BIR protein, pseudogene	PCHAS_001050	CIR protein	PYYM_0839700	YIR protein, pseudogene
PBANKA_001000	BIR protein, pseudogene	PCHAS_001060	CIR protein	PYYM_0840200	YIR protein
PBANKA_001010	BIR protein, pseudogene	PCHAS_001070	CIR protein	PYYM_0840300	YIR protein
PBANKA_001020	BIR protein, pseudogene	PCHAS_001090	CIR protein	PYYM_0840400	YIR protein
PBANKA_001030	BIR protein	PCHAS_001100	CIR protein	PYYM_0840700	YIR protein
PBANKA_001040	BIR protein, pseudogene	PCHAS_001110	CIR protein	PYYM_0841000	YIR protein
PBANKA_001050	BIR protein, pseudogene	PCHAS_001120	CIR protein	PYYM_0841100	YIR protein, pseudogene
		PCHAS_001130	CIR protein	PYYM_0841200	YIR protein
				PYYM_0841300	YIR protein
				PYYM_0841400	YIR protein
				PYYM_0841500	YIR protein
				PYYM_0841600	YIR protein
				PYYM_0841700	YIR protein
				PYYM_0900200	YIR protein
				PYYM_0900300	YIR protein
				PYYM_0900500	YIR protein
				PYYM_0900600	YIR protein
				PYYM_0900700	YIR protein
				PYYM_0900900	YIR protein
				PYYM_0901000	YIR protein
				PYYM_0901200	YIR protein
				PYYM_0901400	YIR protein
				PYYM_0901600	YIR protein
				PYYM_0901700	YIR protein
				PYYM_0945900	YIR protein
				PYYM_0946100	YIR protein
				PYYM_0946300	YIR protein
				PYYM_0946600	YIR protein
				PYYM_0946700	YIR protein
				PYYM_0946800	YIR protein, pseudogene
				PYYM_1000300	YIR protein
				PYYM_1000600	YIR protein
				PYYM_1000900	YIR protein
				PYYM_1001200	YIR protein, pseudogene
				PYYM_1001700	YIR protein, pseudogene
				PYYM_1042300	YIR protein, pseudogene
				PYYM_1042400	YIR protein
				PYYM_1042500	YIR protein
				PYYM_1042700	YIR protein
				PYYM_1042800	YIR protein
				PYYM_1042900	YIR protein
				PYYM_1043000	YIR protein
				PYYM_1043100	YIR protein
				PYYM_1043300	YIR protein
				PYYM_1043400	YIR protein
				PYYM_1043500	YIR protein
				PYYM_1043700	YIR protein
				PYYM_1043800	YIR protein
				PYYM_1043900	YIR protein
				PYYM_1044000	YIR protein
				PYYM_1044200	YIR protein
				PYYM_1044300	YIR protein
				PYYM_1044400	YIR protein
				PYYM_1044500	YIR protein
				PYYM_1044600	YIR protein
				PYYM_1044700	YIR protein
				PYYM_1044800	YIR protein
				PYYM_1100100	YIR protein
				PYYM_1100200	YIR protein
				PYYM_1100300	YIR protein
				PYYM_1100400	YIR protein
				PYYM_1100500	YIR protein
				PYYM_1100800	YIR protein
				PYYM_1100900	YIR protein
				PYYM_1101000	YIR protein
				PYYM_1101100	YIR protein
				PYYM_1101200	YIR protein
				PYYM_1101300	YIR protein
				PYYM_1101400	YIR protein, pseudogene
				PYYM_1101800	YIR protein, pseudogene
				PYYM_1101900	YIR protein
				PYYM_1102000	YIR protein
				PYYM_1102200	YIR protein
				PYYM_1102300	YIR protein
				PYYM_1102400	YIR protein
				PYYM_1102500	YIR protein
				PYYM_1102700	YIR protein
				PYYM_1102800	YIR protein
				PYYM_1102900	YIR protein
				PYYM_1149100	YIR protein
				PYYM_1149200	YIR protein
				PYYM_1149300	YIR protein
				PYYM_1149400	YIR protein
				PYYM_1149600	YIR protein
				PYYM_1149700	YIR protein
				PYYM_1149800	YIR protein
				PYYM_1150000	YIR protein
				PYYM_1200100	YIR protein
				PYYM_1200200	YIR protein
				PYYM_1200300	YIR protein
				PYYM_1200400	YIR protein
				PYYM_1200600	YIR protein, pseudogene
				PYYM_1200800	YIR protein, pseudogene
				PYYM_1201100	YIR protein
				PYYM_1201200	YIR protein
				PYYM_1201600	YIR protein
				PYYM_1201700	YIR protein
				PYYM_1201800	YIR protein
				PYYM_1201900	YIR protein
				PYYM_1202000	YIR protein
				PYYM_1202200	YIR protein
				PYYM_1202500	YIR protein
				PYYM_1202600	YIR protein
				PYYM_1202800	YIR protein
				PYYM_1203000	YIR protein, pseudogene
				PYYM_1300200	YIR protein, pseudogene
				PYYM_1300500	YIR protein, pseudogene
				PYYM_1300700	YIR protein
				PYYM_1300900	YIR protein, pseudogene
				PYYM_1368000	YIR protein, pseudogene
				PYYM_1368100	YIR protein
				PYYM_1368200	YIR protein
				PYYM_1368300	YIR protein, pseudogene
				PYYM_1368500	YIR protein
				PYYM_1368600	YIR protein
				PYYM_1368700	YIR protein
				PYYM_1368800	YIR protein
				PYYM_1400100	YIR protein
				PYYM_1400200	YIR protein
				PYYM_1400300	YIR protein
				PYYM_1400400	YIR protein
				PYYM_1400500	YIR protein
				PYYM_1400600	YIR protein
				PYYM_1400700	YIR protein
				PYYM_1400800	YIR protein
				PYYM_1400900	YIR protein
				PYYM_1401000	YIR protein
				PYYM_1401100	YIR protein
				PYYM_1401200	YIR protein
				PYYM_1401300	YIR protein
				PYYM_1401400	YIR protein
				PYYM_1401500	YIR protein
				PYYM_1401600	YIR protein
				PYYM_1401700	YIR protein
				PYYM_1401800	YIR protein
				PYYM_1401900	YIR protein
				PYYM_1402000	YIR protein
				PYYM_1402100	YIR protein
				PYYM_1402400	YIR protein
				PYYM_1402500	YIR protein
				PYYM_1402600	YIR protein
				PYYM_1402700	YIR protein
				PYYM_1402800	YIR protein
				PYYM_1402900	YIR protein
				PYYM_1403000	YIR protein
				PYYM_1403200	YIR protein
				PYYM_1403400	YIR protein
				PYYM_1403500	YIR protein
				PYYM_1403600	YIR protein
				PYYM_1403700	YIR protein
				PYYM_1403800	YIR protein
				PYYM_1403900	YIR protein
				PYYM_1404000	YIR protein, pseudogene
				PYYM_1404100	YIR protein
				PYYM_0000100	YIR protein
				PYYM_0000200	YIR protein
				PYYM_0000300	YIR protein
				PYYM_0000400	YIR protein
				PYYM_0000500	YIR protein
				PYYM_0000600	YIR protein
				PYYM_0000700	YIR protein
				PYYM_0000800	YIR protein
				PYYM_0000900	YIR protein
				PYYM_0001000	YIR protein
				PYYM_0001100	YIR protein
				PYYM_0001200	YIR protein
				PYYM_0001300	YIR protein
				PYYM_0001400	YIR protein
				PYYM_0001500	YIR protein
				PYYM_0001600	YIR protein
				PYYM_0001700	YIR protein
				PYYM_0001800	YIR protein
				PYYM_0001900	YIR protein
				PYYM_0002000	YIR protein
				PYYM_0002100	YIR protein
				PYYM_0002200	YIR protein
				PYYM_0002300	YIR protein
				PYYM_0002400	YIR protein
				PYYM_0002500	YIR protein
				PYYM_0002600	YIR protein
				PYYM_0002700	YIR protein
				PYYM_0002800	YIR protein
				PYYM_0002900	YIR protein
				PYYM_0003000	YIR protein
				PYYM_0003100	YIR protein
				PYYM_0003400	YIR protein
				PYYM_0003500	YIR protein
				PYYM_0003600	YIR protein
				PYYM_0003700	YIR protein
				PYYM_0003800	YIR protein
				PYYM_0003900	YIR protein
				PYYM_0004000	YIR protein
				PYYM_0004100	YIR protein
				PYYM_0004200	YIR protein
				PYYM_0004300	YIR protein
				PYYM_0004400	YIR protein
				PYYM_0004500	YIR protein
				PYYM_0004600	YIR protein
				PYYM_0004700	YIR protein
				PYYM_0004800	YIR protein
				PYYM_0004900	YIR protein
				PYYM_0005000	YIR protein
				PYYM_0005100	YIR protein
				PYYM_0005200	YIR protein
				PYYM_0005300	YIR protein
				PYYM_0005400	YIR protein
				PYYM_0005500	YIR protein
				PYYM_0005600	YIR protein
				PYYM_0005800	YIR protein
				PYYM_0005900	YIR protein
				PYYM_0006000	YIR protein
				PYYM_0006100	YIR protein
				PYYM_0006300	YIR protein
				PYYM_0006400	YIR protein
				PYYM_0006500	YIR protein
				PYYM_0006600	YIR protein
				PYYM_0006800	YIR protein
				PYYM_0006900	YIR protein
				PYYM_0007000	YIR protein
				PYYM_0007100	YIR protein
				PYYM_0007200	YIR protein
				PYYM_0007300	YIR protein
				PYYM_0007400	YIR protein
				PYYM_0007500	YIR protein
				PYYM_0007600	YIR protein
				PYYM_0007700	YIR protein
				PYYM_0007800	YIR protein
				PYYM_0007900	YIR protein
				PYYM_0008000	YIR protein
				PYYM_0008100	YIR protein
				PYYM_0008200	YIR protein
				PYYM_0008400	YIR protein
				PYYM_0008500	YIR protein
				PYYM_0008700	YIR protein
				PYYM_0009000	YIR protein
				PYYM_0009100	YIR protein
				PYYM_0009200	YIR protein
				PYYM_0009300	YIR protein
				PYYM_0009400	YIR protein
				PYYM_0009500	YIR protein
				PYYM_0009600	YIR protein
				PYYM_0009700	YIR protein
				PYYM_0009800	YIR protein
				PYYM_0009900	YIR protein
				PYYM_0010000	YIR protein
				PYYM_0010100	YIR protein
				PYYM_0010200	YIR protein
				PYYM_0010300	YIR protein
				PYYM_0010400	YIR protein
				PYYM_0010500	YIR protein
				PYYM_0010700	YIR protein
				PYYM_0010800	YIR protein
				PYYM_0010900	YIR protein
				PYYM_0011000	YIR protein
				PYYM_0011100	YIR protein
				PYYM_0011200	YIR protein
				PYYM_0011300	YIR protein
				PYYM_0011400	YIR protein
				PYYM_0011500	YIR protein
				PYYM_0011600	YIR protein
				PYYM_0011700	YIR protein
				PYYM_0011800	YIR protein
				PYYM_0011900	YIR protein
				PYYM_0012000	YIR protein
				PYYM_0012100	YIR protein
				PYYM_0012200	YIR protein
				PYYM_0012300	YIR protein
				PYYM_0012400	YIR protein
				PYYM_0012500	YIR protein
				PYYM_0012600	YIR protein
				PYYM_0012700	YIR protein
				PYYM_0012800	YIR protein
				PYYM_0012900	YIR protein
				PYYM_0013000	YIR protein
				PYYM_0013100	YIR protein
				PYYM_0013300	YIR protein
				PYYM_0013400	YIR protein
				PYYM_0013500	YIR protein
				PYYM_0013600	YIR protein
				PYYM_0013700	YIR protein, pseudogene
				PYYM_0013800	YIR protein
				PYYM_0013900	YIR protein
				PYYM_0014000	YIR protein
				PYYM_0014100	YIR protein
				PYYM_0014200	YIR protein
				PYYM_0014300	YIR protein
				PYYM_0014400	YIR protein
				PYYM_0014500	YIR protein
				PYYM_0014600	YIR protein
				PYYM_0014700	YIR protein
				PYYM_0014800	YIR protein
				PYYM_0014900	YIR protein
				PYYM_0015000	YIR protein
				PYYM_0015100	YIR protein
				PYYM_0015400	YIR protein
				PYYM_0015500	YIR protein
				PYYM_0015700	YIR protein
				PYYM_0015800	YIR protein
				PYYM_0015900	YIR protein
				PYYM_0016200	YIR protein, pseudogene
				PYYM_0016600	YIR protein
				PYYM_0016700	YIR protein
				PYYM_0016800	YIR protein
				PYYM_0016900	YIR protein
				PYYM_0017000	YIR protein
				PYYM_0017100	YIR protein
				PYYM_0017200	YIR protein
				PYYM_0017300	YIR protein
				PYYM_0017400	YIR protein
				PYYM_0017500	YIR protein
				PYYM_0017700	YIR protein
				PYYM_0017800	YIR protein
				PYYM_0017900	YIR protein
				PYYM_0018000	YIR protein
				PYYM_0018100	YIR protein
				PYYM_0018200	YIR protein
				PYYM_0018300	YIR protein
				PYYM_0018400	YIR protein
				PYYM_0018500	YIR protein
				PYYM_0018600	YIR protein
				PYYM_0018700	YIR protein
				PYYM_0018800	YIR protein
				PYYM_0018900	YIR protein
				PYYM_0019000	YIR protein
				PYYM_0019100	YIR protein
				PYYM_0019600	YIR protein
				PYYM_0019700	YIR protein
				PYYM_0019800	YIR protein
				PYYM_0020000	YIR protein
				PYYM_0020200	YIR protein
				PYYM_0020400	YIR protein
				PYYM_0020500	YIR protein, pseudogene
				PYYM_0020600	YIR protein
				PYYM_0020700	YIR protein
				PYYM_0020800	YIR protein
				PYYM_0020900	YIR protein
				PYYM_0021000	YIR protein
				PYYM_0021100	YIR protein
				PYYM_0021200	YIR protein
				PYYM_0021300	YIR protein
				PYYM_0021400	YIR protein
				PYYM_0021500	YIR protein
				PYYM_0021600	YIR protein
				PYYM_0021700	YIR protein
				PYYM_0021800	YIR protein
				PYYM_0021900	YIR protein
				PYYM_0022000	YIR protein
				PYYM_0022100	YIR protein
				PYYM_0022200	YIR protein
				PYYM_0022300	YIR protein
				PYYM_0022400	YIR protein, pseudogene
				PYYM_0022500	YIR protein
				PYYM_0022600	YIR protein
				PYYM_0022700	YIR protein
				PYYM_0022800	YIR protein
				PYYM_0022900	YIR protein
				PYYM_0023000	YIR protein
				PYYM_0023100	YIR protein
				PYYM_0023200	YIR protein
				PYYM_0023300	YIR protein
				PYYM_0023400	YIR protein
				PYYM_0023500	YIR protein
				PYYM_0023600	YIR protein
				PYYM_0023700	YIR protein
				PYYM_0023800	YIR protein
				PYYM_0023900	YIR protein
				PYYM_0024000	YIR protein
				PYYM_0024100	YIR protein
				PYYM_0024200	YIR protein
				PYYM_0024300	YIR protein
				PYYM_0024400	YIR protein
				PYYM_0024500	YIR protein
				PYYM_0024600	YIR protein
				PYYM_0024700	YIR protein
				PYYM_0024800	YIR protein
				PYYM_0025000	YIR protein
				PYYM_0025100	YIR protein
				PYYM_0025400	YIR protein
				PYYM_0025500	YIR protein
				PYYM_0025700	YIR protein
				PYYM_0025800	YIR protein
				PYYM_0025900	YIR protein
				PYYM_0026000	YIR protein
				PYYM_0026100	YIR protein
				PYYM_0026200	YIR protein
				PYYM_0026300	YIR protein
				PYYM_0026400	YIR protein
				PYYM_0026500	YIR protein
				PYYM_0026600	YIR protein
				PYYM_0026700	YIR protein
				PYYM_0026800	YIR protein
				PYYM_0026900	YIR protein
				PYYM_0027000	YIR protein
				PYYM_0027100	YIR protein
				PYYM_0027200	YIR protein
				PYYM_0027300	YIR protein
				PYYM_0027400	YIR protein
				PYYM_0027500	YIR protein
				PYYM_0027600	YIR protein
				PYYM_0027700	YIR protein
				PYYM_0027800	YIR protein
				PYYM_0027900	YIR protein
				PYYM_0028000	YIR protein
				PYYM_0028100	YIR protein
				PYYM_0028200	YIR protein
				PYYM_0028300	YIR protein
				PYYM_0028400	YIR protein
				PYYM_0028500	YIR protein
				PYYM_0028600	YIR protein
				PYYM_0028700	YIR protein
				PYYM_0028800	YIR protein
				PYYM_0028900	YIR protein
				PYYM_0029000	YIR protein
				PYYM_0029100	YIR protein
				PYYM_0029200	YIR protein
				PYYM_0029400	YIR protein
				PYYM_0029500	YIR protein
				PYYM_0029600	YIR protein
				PYYM_0029700	YIR protein
				PYYM_0029800	YIR protein
				PYYM_0029900	YIR protein
				PYYM_0030000	YIR protein
				PYYM_0030100	YIR protein
				PYYM_0030200	YIR protein
				PYYM_0030300	YIR protein
				PYYM_0030400	YIR protein
				PYYM_0030500	YIR protein
				PYYM_0030700	YIR protein
				PYYM_0030800	YIR protein
				PYYM_0030900	YIR protein
				PYYM_0031000	YIR protein
				PYYM_0031100	YIR protein
				PYYM_0031200	YIR protein
				PYYM_0031300	YIR protein
				PYYM_0031400	YIR protein
				PYYM_0031500	YIR protein
				PYYM_0031600	YIR protein
				PYYM_0031700	YIR protein
				PYYM_0031800	YIR protein
				PYYM_0031900	YIR protein
				PYYM_0032000	YIR protein
				PYYM_0032100	YIR protein
				PYYM_0032200	YIR protein
				PYYM_0032300	YIR protein
				PYYM_0032400	YIR protein
				PYYM_0032500	YIR protein
				PYYM_0032600	YIR protein
				PYYM_0032800	YIR protein
				PYYM_0032900	YIR protein
				PYYM_0033000	YIR protein
				PYYM_0033100	YIR protein
				PYYM_0033200	YIR protein
				PYYM_0033300	YIR protein
				PYYM_0033400	YIR protein
				PYYM_0033600	YIR protein
				PYYM_0033700	YIR protein
				PYYM_0033800	YIR protein
				PYYM_0033900	YIR protein
				PYYM_0034000	YIR protein
				PYYM_0034100	YIR protein
				PYYM_0034200	YIR protein, pseudogene
				PYYM_0034300	YIR protein
				PYYM_0034400	YIR protein, pseudogene
				PYYM_0034500	YIR protein
				PYYM_0034600	YIR protein
				PYYM_0034700	YIR protein, pseudogene
				PYYM_0034800	YIR protein
				PYYM_0034900	YIR protein
				PYYM_0035000	YIR protein
				PYYM_0035200	YIR protein
				PYYM_0035300	YIR protein
				PYYM_0035400	YIR protein
				PYYM_0035500	YIR protein
				PYYM_0035600	YIR protein
				PYYM_0035700	YIR protein
				PYYM_0035900	YIR protein
				PYYM_0036100	YIR protein
				PYYM_0036200	YIR protein
				PYYM_0036300	YIR protein
				PYYM_0036400	YIR protein
				PYYM_0036500	YIR protein
				PYYM_0036600	YIR protein
				PYYM_0036700	YIR protein
				PYYM_0036800	YIR protein
				PYYM_0037000	YIR protein
				PYYM_0037100	YIR protein
				PYYM_0037200	YIR protein
				PYYM_0037300	YIR protein
				PYYM_0037400	YIR protein
				PYYM_0037500	YIR protein
				PYYM_0037600	YIR protein
				PYYM_0037700	YIR protein
				PYYM_0037800	YIR protein
				PYYM_0037900	YIR protein
				PYYM_0038000	YIR protein
				PYYM_0038100	YIR protein
				PYYM_0038200	YIR protein
				PYYM_0038300	YIR protein
				PYYM_0038400	YIR protein
				PYYM_0038600	YIR protein
				PYYM_0038700	YIR protein
				PYYM_0038800	YIR protein
				PYYM_0038900	YIR protein
				PYYM_0039000	YIR protein
				PYYM_0039100	YIR protein
				PYYM_0039200	YIR protein
				PYYM_0039300	YIR protein
				PYYM_0039400	YIR protein
				PYYM_0039500	YIR protein
				PYYM_0039600	YIR protein
				PYYM_0039700	YIR protein, pseudogene
				PYYM_0039800	YIR protein
				PYYM_0039900	YIR protein
				PYYM_0040000	YIR protein
				PYYM_0040100	YIR protein
				PYYM_0040200	YIR protein
				PYYM_0040300	YIR protein
				PYYM_0040400	YIR protein
				PYYM_0040500	YIR protein
				PYYM_0040600	YIR protein
				PYYM_0040700	YIR protein
				PYYM_0040800	YIR protein
				PYYM_0040900	YIR protein
				PYYM_0041000	YIR protein
				PYYM_0041100	YIR protein
				PYYM_0041200	YIR protein
				PYYM_0041300	YIR protein
				PYYM_0041400	YIR protein
				PYYM_0041500	YIR protein
				PYYM_0041600	YIR protein
				PYYM_0041700	YIR protein
				PYYM_0041900	YIR protein
				PYYM_0042000	YIR protein
				PYYM_0042100	YIR protein
				PYYM_0042200	YIR protein
				PYYM_0042300	YIR protein
				PYYM_0042400	YIR protein
				PYYM_0042500	YIR protein
				PYYM_0042600	YIR protein
				PYYM_0042700	YIR protein
				PYYM_0042800	YIR protein
				PYYM_0042900	YIR protein
				PYYM_0043000	YIR protein
				PYYM_0043100	YIR protein
				PYYM_0043200	YIR protein
				PYYM_0043300	YIR protein
				PYYM_0043400	YIR protein
				PYYM_0043500	YIR protein
				PYYM_0043600	YIR protein
				PYYM_0043700	YIR protein
				PYYM_0043800	YIR protein
				PYYM_0043900	YIR protein
				PYYM_0044000	YIR protein
				PYYM_0044100	YIR protein
				PYYM_0044200	YIR protein
				PYYM_0044300	YIR protein
				PYYM_0044400	YIR protein
				PYYM_0044500	YIR protein
				PYYM_0044600	YIR protein
				PYYM_0044800	YIR protein
				PYYM_0044900	YIR protein
				PYYM_0045000	YIR protein
				PYYM_0045100	YIR protein
				PYYM_0045200	YIR protein
				PYYM_0045300	YIR protein
				PYYM_0045400	YIR protein
				PYYM_0045500	YIR protein
				PYYM_0045600	YIR protein
				PYYM_0045700	YIR protein
				PYYM_0045900	YIR protein
				PYYM_0046000	YIR protein
				PYYM_0046100	YIR protein
				PYYM_0046200	YIR protein
				PYYM_0046300	YIR protein
				PYYM_0046400	YIR protein
				PYYM_0046600	YIR protein
				PYYM_0046700	YIR protein
				PYYM_0046800	YIR protein, pseudogene
				PYYM_0046900	YIR protein
				PYYM_0047000	YIR protein
				PYYM_0047100	YIR protein
				PYYM_0047200	YIR protein
				PYYM_0047300	YIR protein
				PYYM_0047400	YIR protein, pseudogene
				PYYM_0047500	YIR protein
				PYYM_0047600	YIR protein
				PYYM_0047700	YIR protein
				PYYM_0047800	YIR protein
				PYYM_0047900	YIR protein
				PYYM_0048000	YIR protein
				PYYM_0048100	YIR protein
				PYYM_0048200	YIR protein
				PYYM_0048300	YIR protein
				PYYM_0048400	YIR protein
				PYYM_0048500	YIR protein
				PYYM_0048600	YIR protein
				PYYM_0048700	YIR protein
				PYYM_0048800	YIR protein
				PYYM_0048900	YIR protein
				PYYM_0049000	YIR protein
				PYYM_0049100	YIR protein
				PYYM_0049200	YIR protein

## Sheet:  fam-a
Additional file 4: Multigene families in the genomes of rodent malaria parasites; fam-a (Pb-fam-1; Pc-fam-1; PYSTA)
This family is defined by IPR006486 (PYST-A)
Gene Models (IDs) and Product
P. berghei ANKA (PbA)		P. c. chabaudi AS (PcAS)		P. yoelii YM (PyYM)
PBANKA_010010	fam-a protein	PCHAS_010010	fam-a protein	PYYM_0100100	fam-a protein
PBANKA_020020	fam-a protein	PCHAS_010050	fam-a protein	PYYM_0101100	fam-a protein
PBANKA_020060	fam-a protein	PCHAS_011350	fam-a protein	PYYM_0113900	fam-a protein
PBANKA_020065	fam-a protein	PCHAS_011360	fam-a protein	PYYM_0115400	fam-a protein
PBANKA_020120	fam-a protein, pseudogene	PCHAS_011370	fam-a protein	PYYM_0115500	fam-a protein
PBANKA_020140	fam-a protein, pseudogene	PCHAS_011380	fam-a protein	PYYM_0116000	fam-a protein
PBANKA_021490	fam-a protein	PCHAS_011400	fam-a protein	PYYM_0116100	fam-a protein
PBANKA_021510	fam-a protein, pseudogene	PCHAS_011410	fam-a protein	PYYM_0116300	fam-a protein
PBANKA_021555	fam-a protein, pseudogene	PCHAS_011420	fam-a protein	PYYM_0203300	fam-a protein
PBANKA_031650	fam-a protein, pseudogene	PCHAS_011440	fam-a protein	PYYM_0203400	fam-a protein
PBANKA_040070	fam-a protein, pseudogene	PCHAS_011470	fam-a protein	PYYM_0204000	fam-a protein
PBANKA_040080	fam-a protein, pseudogene	PCHAS_011540	fam-a protein	PYYM_0204100	fam-a protein
PBANKA_050010	fam-a protein, pseudogene	PCHAS_021340	fam-a protein	PYYM_0218100	fam-a protein
PBANKA_050070	fam-a protein	PCHAS_021350	fam-a protein	PYYM_0218600	fam-a protein
PBANKA_060040	fam-a protein	PCHAS_021360	fam-a protein	PYYM_0300100	fam-a protein
PBANKA_062340	fam-a protein	PCHAS_021370	fam-a protein	PYYM_0301200	fam-a protein
PBANKA_062345	fam-a protein, pseudogene	PCHAS_021380	fam-a protein	PYYM_0317100	fam-a protein
PBANKA_062350	fam-a protein	PCHAS_030010	fam-a protein	PYYM_0317500	fam-a protein
PBANKA_070050	fam-a protein	PCHAS_030240	fam-a protein	PYYM_0401700	fam-a protein
PBANKA_080020	fam-a protein, pseudogene	PCHAS_030250	fam-a protein	PYYM_0403100	fam-a protein
PBANKA_083670	fam-a protein	PCHAS_040120	fam-a protein	PYYM_0403200	fam-a protein
PBANKA_083680	fam-a protein (EMAP1)	PCHAS_040150	fam-a protein	PYYM_0421400	fam-a protein
PBANKA_090100	fam-a protein	PCHAS_040160	fam-a protein	PYYM_0421500	fam-a protein
PBANKA_100020	fam-a protein	PCHAS_040170	fam-a protein	PYYM_0501400	fam-a protein
PBANKA_100040	fam-a protein	PCHAS_042040	fam-a protein	PYYM_0525500	fam-a protein
PBANKA_110070	fam-a protein	PCHAS_042050	fam-a protein	PYYM_0525700	fam-a protein
PBANKA_110075	fam-a protein	PCHAS_050010	fam-a protein	PYYM_0525800	fam-a protein
PBANKA_110090	fam-a protein	PCHAS_050080	fam-a protein	PYYM_0600700	fam-a protein
PBANKA_110100	fam-a protein	PCHAS_050090	fam-a protein (EMAP1)	PYYM_0602000	fam-a protein
PBANKA_120005	fam-a protein	PCHAS_052530	fam-a protein	PYYM_0625400	fam-a protein
PBANKA_124610	fam-a protein	PCHAS_052540	fam-a protein	PYYM_0625500	fam-a protein, pseudogene
PBANKA_130030	fam-a protein	PCHAS_060010	fam-a protein	PYYM_0625600	fam-a protein
PBANKA_130035	fam-a protein, pseudogene	PCHAS_060150	fam-a protein	PYYM_0625900	fam-a protein
PBANKA_132730	fam-a protein	PCHAS_060180	fam-a protein	PYYM_0700300	fam-a protein
PBANKA_136560	fam-a protein	PCHAS_060210	fam-a protein	PYYM_0700400	fam-a protein
PBANKA_136565	fam-a protein, pseudogene	PCHAS_060220	fam-a protein	PYYM_0700500	fam-a protein, pseudogene
PBANKA_146570	fam-a protein	PCHAS_060230	fam-a protein	PYYM_0700600	fam-a protein
PBANKA_000020	fam-a protein, pseudogene	PCHAS_070110	fam-a protein	PYYM_0722100	fam-a protein
PBANKA_000120	fam-a protein, pseudogene	PCHAS_070120	fam-a protein	PYYM_0723100	fam-a protein
PBANKA_000165	fam-a protein, pseudogene	PCHAS_070150	fam-a protein	PYYM_0723900	fam-a protein
PBANKA_000235	fam-a protein	PCHAS_070190	fam-a protein	PYYM_0724000	fam-a protein
PBANKA_000350	fam-a protein, pseudogene	PCHAS_070200	fam-a protein	PYYM_0801600	fam-a protein
		PCHAS_070210	fam-a protein	PYYM_0802200	fam-a protein
		PCHAS_070220	fam-a protein	PYYM_0802300	fam-a protein
		PCHAS_073110	fam-a protein	PYYM_0802600	fam-a protein, pseudogene
		PCHAS_073170	fam-a protein	PYYM_0839900	fam-a protein
		PCHAS_080010	fam-a protein	PYYM_0840000	fam-a protein (EMAP1)
		PCHAS_080020	fam-a protein	PYYM_0840100	fam-a protein
		PCHAS_083710	fam-a protein	PYYM_0840600	fam-a protein
		PCHAS_083730	fam-a protein	PYYM_0840800	fam-a protein
		PCHAS_083750	fam-a protein	PYYM_0840900	fam-a protein
		PCHAS_090050	fam-a protein	PYYM_0900100	fam-a protein
		PCHAS_093750	fam-a protein	PYYM_0901100	fam-a protein
		PCHAS_093760	fam-a protein	PYYM_0901900	fam-a protein
		PCHAS_093800	fam-a protein	PYYM_0946500	fam-a protein
		PCHAS_093830	fam-a protein	PYYM_1000400	fam-a protein
		PCHAS_100050	fam-a protein	PYYM_1001100	fam-a protein
		PCHAS_100080	fam-a protein	PYYM_1001600	fam-a protein
		PCHAS_100130	fam-a protein	PYYM_1042600	fam-a protein
		PCHAS_104130	fam-a protein	PYYM_1043200	fam-a protein
		PCHAS_104140	fam-a protein	PYYM_1043600	fam-a protein
		PCHAS_104190	fam-a protein	PYYM_1100700	fam-a protein
		PCHAS_110010	fam-a protein	PYYM_1101500	fam-a protein
		PCHAS_110050	fam-a protein	PYYM_1101600	fam-a protein
		PCHAS_110070	fam-a protein	PYYM_1101700	fam-a protein
		PCHAS_110075	fam-a protein	PYYM_1103100	fam-a protein
		PCHAS_114590	fam-a protein	PYYM_1103200	fam-a protein
		PCHAS_114630	fam-a protein	PYYM_1149000	fam-a protein
		PCHAS_114670	fam-a protein	PYYM_1200500	fam-a protein
		PCHAS_114690	fam-a protein	PYYM_1200900	fam-a protein
		PCHAS_120010	fam-a protein	PYYM_1201000	fam-a protein, pseudogene
		PCHAS_120085	fam-a protein	PYYM_1201400	fam-a protein
		PCHAS_120090	fam-a protein	PYYM_1202300	fam-a protein
		PCHAS_120110	fam-a protein	PYYM_1202400	fam-a protein
		PCHAS_120120	fam-a protein	PYYM_1202700	fam-a protein
		PCHAS_130130	fam-a protein	PYYM_1300300	fam-a protein
		PCHAS_130150	fam-a protein	PYYM_1300400	fam-a protein
		PCHAS_130180	fam-a protein	PYYM_1300800	fam-a protein
		PCHAS_130190	fam-a protein	PYYM_1301100	fam-a protein
		PCHAS_130200	fam-a protein	PYYM_1327900	fam-a protein
		PCHAS_130210	fam-a protein	PYYM_1328200	fam-a protein
		PCHAS_130230	fam-a protein	PYYM_1328400	fam-a protein
		PCHAS_130240	fam-a protein	PYYM_1328700	fam-a protein
		PCHAS_130250	fam-a protein	PYYM_1328900	fam-a protein
		PCHAS_130270	fam-a protein, pseudogene	PYYM_1329000	fam-a protein
		PCHAS_130300	fam-a protein	PYYM_1367700	fam-a protein
		PCHAS_130320	fam-a protein	PYYM_1402200	fam-a protein, pseudogene
		PCHAS_130330	fam-a protein	PYYM_1402300	fam-a protein
		PCHAS_130360	fam-a protein	PYYM_1403300	fam-a protein
		PCHAS_133040	fam-a protein	PYYM_1469300	fam-a protein
		PCHAS_133050	fam-a protein	PYYM_0003200	fam-a protein
		PCHAS_133060	fam-a protein	PYYM_0003300	fam-a protein
		PCHAS_133070	fam-a protein	PYYM_0005700	fam-a protein, pseudogene
		PCHAS_133080	fam-a protein	PYYM_0006700	fam-a protein
		PCHAS_133090	fam-a protein	PYYM_0008300	fam-a protein
		PCHAS_133110	fam-a protein	PYYM_0008800	fam-a protein
		PCHAS_133130	fam-a protein	PYYM_0008900	fam-a protein
		PCHAS_133140	fam-a protein	PYYM_0010600	fam-a protein
		PCHAS_133180	fam-a protein, pseudogene	PYYM_0015200	fam-a protein
		PCHAS_133190	fam-a protein	PYYM_0015300	fam-a protein
		PCHAS_137020	fam-a protein	PYYM_0015600	fam-a protein
		PCHAS_137050	fam-a protein	PYYM_0019200	fam-a protein
		PCHAS_137070	fam-a protein	PYYM_0020100	fam-a protein, pseudogene
		PCHAS_137080	fam-a protein	PYYM_0020300	fam-a protein
		PCHAS_140110	fam-a protein	PYYM_0024900	fam-a protein
		PCHAS_140120	fam-a protein	PYYM_0025200	fam-a protein
		PCHAS_140150	fam-a protein	PYYM_0025600	fam-a protein
		PCHAS_140180	fam-a protein	PYYM_0032700	fam-a protein
		PCHAS_140190	fam-a protein	PYYM_0035100	fam-a protein
		PCHAS_140200	fam-a protein	PYYM_0035800	fam-a protein
		PCHAS_140230	fam-a protein	PYYM_0036900	fam-a protein
		PCHAS_140240	fam-a protein	PYYM_0038500	fam-a protein
		PCHAS_146750	fam-a protein	PYYM_0044700	fam-a protein
		PCHAS_146760	fam-a protein
		PCHAS_146780	fam-a protein
		PCHAS_146800	fam-a protein
		PCHAS_146880	fam-a protein
		PCHAS_000010	fam-a protein
		PCHAS_000050	fam-a protein
		PCHAS_000160	fam-a protein
		PCHAS_000210	fam-a protein
		PCHAS_000250	fam-a protein
		PCHAS_000480	fam-a protein
		PCHAS_000530	fam-a protein
		PCHAS_000590	fam-a protein
		PCHAS_000670	fam-a protein
		PCHAS_000690	fam-a protein
		PCHAS_000800	fam-a protein
		PCHAS_000840	fam-a protein
		PCHAS_000860	fam-a protein
		PCHAS_000870	fam-a protein
		PCHAS_000960	fam-a protein
		PCHAS_001030	fam-a protein
		PCHAS_001080	fam-a protein

## Sheet: fam-b
Additional file 4: Multigene families in the genomes of rodent malaria parasites; fam-b (Pb-fam-3; PYSTB)
This family is defined by IPR006484 (PYST-B)
Gene Models (IDs) and Product
P. berghei ANKA (PbA)		P. c. chabaudi AS (PcAS)		P. yoelii YM (PyYM)
PBANKA_011260	fam-b protein	PCHAS_011320	fam-b protein	PYYM_0100300	fam-b protein
PBANKA_020070	fam-b protein	PCHAS_011340	fam-b protein	PYYM_0100500	fam-b protein
PBANKA_020080	fam-b protein	PCHAS_030230	fam-b protein	PYYM_0100600	fam-b protein
PBANKA_020100	fam-b protein	PCHAS_040070	fam-b protein	PYYM_0100700	fam-b protein
PBANKA_021540	fam-b protein	PCHAS_040130	fam-b protein	PYYM_0113600	fam-b protein
PBANKA_021560	fam-b protein	PCHAS_050030	fam-b protein	PYYM_0113800	fam-b protein
PBANKA_021580	fam-b protein	PCHAS_060190	fam-b protein	PYYM_0115800	fam-b protein
PBANKA_031630	fam-b protein	PCHAS_090020	fam-b protein	PYYM_0201300	fam-b protein
PBANKA_031670	fam-b protein	PCHAS_090060	fam-b protein	PYYM_0202000	fam-b protein
PBANKA_040030	fam-b protein	PCHAS_093755	fam-b protein	PYYM_0218300	fam-b protein
PBANKA_050030	fam-b protein	PCHAS_100100	fam-b protein	PYYM_0218500	fam-b protein
PBANKA_050060	fam-b protein	PCHAS_104120	fam-b protein	PYYM_0300700	fam-b protein
PBANKA_070040	fam-b protein	PCHAS_114570	fam-b protein	PYYM_0316900	fam-b protein
PBANKA_072230	fam-b protein	PCHAS_114710	fam-b protein	PYYM_0317300	fam-b protein
PBANKA_072260	fam-b protein	PCHAS_130310	fam-b protein	PYYM_0317600	fam-b protein
PBANKA_072280	fam-b protein	PCHAS_130340	fam-b protein	PYYM_0317800	fam-b protein, pseudogene
PBANKA_083660	fam-b protein	PCHAS_137040	fam-b protein	PYYM_0318300	fam-b protein
PBANKA_083710	fam-b protein	PCHAS_137100	fam-b protein	PYYM_0402400	fam-b protein
PBANKA_090010	fam-b protein	PCHAS_146725	fam-b protein	PYYM_0421600	fam-b protein
PBANKA_094370	fam-b protein	PCHAS_146740	fam-b protein	PYYM_0526000	fam-b protein
PBANKA_104030	fam-b protein	PCHAS_146755	fam-b protein	PYYM_0700200	fam-b protein
PBANKA_110050	fam-b protein	PCHAS_000460	fam-b protein	PYYM_0722900	fam-b protein
PBANKA_114660	fam-b protein	PCHAS_000600	fam-b protein	PYYM_0801000	fam-b protein
PBANKA_120020	fam-b protein	PCHAS_000940	fam-b protein	PYYM_0802000	fam-b protein
PBANKA_124592	fam-b protein	PCHAS_000980	fam-b protein	PYYM_0839800	fam-b protein
PBANKA_124600	fam-b protein			PYYM_0900400	fam-b protein
PBANKA_124620	fam-b protein			PYYM_0900800	fam-b protein
PBANKA_124660	fam-b protein			PYYM_0901500	fam-b protein
PBANKA_124710	fam-b protein			PYYM_0945500	fam-b protein
PBANKA_140040	fam-b protein			PYYM_0946000	fam-b protein, pseudogene
PBANKA_146540	fam-b protein			PYYM_0946900	fam-b protein
PBANKA_000070	fam-b protein			PYYM_1000200	fam-b protein
PBANKA_000080	fam-b protein			PYYM_1000700	fam-b protein
PBANKA_000110	fam-b protein			PYYM_1044100	fam-b protein
PBANKA_000180	fam-b protein			PYYM_1100600	fam-b protein
PBANKA_000378	fam-b protein			PYYM_1102100	fam-b protein
PBANKA_000400	fam-b protein			PYYM_1102600	fam-b protein
PBANKA_000500	fam-b protein			PYYM_1149900	fam-b protein
PBANKA_000550	fam-b protein			PYYM_1200700	fam-b protein
PBANKA_000590	fam-b protein, pseudogene			PYYM_1202900	fam-b protein
				PYYM_1300100	fam-b protein
				PYYM_1301000	fam-b protein
				PYYM_1368400	fam-b protein
				PYYM_1469200	fam-b protein
				PYYM_0008600	fam-b protein
				PYYM_0013200	fam-b protein
				PYYM_0016300	fam-b protein
				PYYM_0019300	fam-b protein
				PYYM_0019400	fam-b protein
				PYYM_0019900	fam-b protein
				PYYM_0025300	fam-b protein
				PYYM_0029300	fam-b protein
				PYYM_0033500	fam-b protein
				PYYM_0036000	fam-b protein

## Sheet:  fam-c
Additional file 4: Multigene families in the genomes of rodent malaria parasites; fam-c (PYSTC)
This family is defined by IPR006488 (PYST-C1) and/or IPR006491 (PYST-C2)
Gene Models (IDs) and Product
P. berghei ANKA (PbA)		P. c. chabaudi AS (PcAS)		P. yoelii YM (PyYM)
PBANKA_020134	fam-c protein	PCHAS_010070	fam-c protein	PYYM_0100900	fam-c protein
PBANKA_110086	fam-c protein	PCHAS_114620	fam-c protein	PYYM_0115000	fam-c protein
PBANKA_114655	fam-c protein	PCHAS_120100	fam-c protein	PYYM_0203100	fam-c protein
PBANKA_136568	fam-c protein	PCHAS_130205	fam-c protein	PYYM_0204300	fam-c protein
PBANKA_146500	fam-c protein	PCHAS_130260	fam-c protein	PYYM_0801200	fam-c protein
PBANKA_000520	fam-c protein	PCHAS_146720	fam-c protein	PYYM_0840500	fam-c protein
		PCHAS_000240	fam-c protein	PYYM_0901300	fam-c protein
		PCHAS_000630	fam-c protein	PYYM_0945700	fam-c protein
		PCHAS_000830	fam-c protein	PYYM_0946200	fam-c protein
		PCHAS_001020	fam-c protein	PYYM_0946400	fam-c protein
				PYYM_1001300	fam-c protein
				PYYM_1103000	fam-c protein
				PYYM_1202100	fam-c protein
				PYYM_1367800	fam-c protein
				PYYM_1368010	fam-c protein
				PYYM_1403100	fam-c protein
				PYYM_1469100	fam-c protein
				PYYM_0006200	fam-c protein
				PYYM_0016400	fam-c protein
				PYYM_0017600	fam-c protein
				PYYM_0030600	fam-c protein
				PYYM_0046500	fam-c protein

## Sheet: fam-d
Additional file 4: Multigene families in the genomes of rodent malaria parasites; fam-d (Pc-fam)
Gene Models (IDs) and Product
P. berghei ANKA (PbA)		P. c. chabaudi AS (PcAS)		P. yoelii YM (PyYM)
PBANKA_091920	fam-d protein	PCHAS_092520	fam-d protein	PYYM_0920300	fam-d protein
		PCHAS_092530	fam-d protein	PYYM_0920400	fam-d protein
		PCHAS_092540	fam-d protein	PYYM_0920500	fam-d protein
		PCHAS_092550	fam-d protein	PYYM_0920600	fam-d protein
		PCHAS_092560	fam-d protein	PYYM_0920700	fam-d protein
		PCHAS_092570	fam-d protein
		PCHAS_092580	fam-d protein
		PCHAS_092585	fam-d protein, pseudogene
		PCHAS_092590	fam-d protein
		PCHAS_092595	fam-d protein, pseudogene
		PCHAS_092600	fam-d protein
		PCHAS_092610	fam-d protein
		PCHAS_092620	fam-d protein
		PCHAS_092625	fam-d protein, pseudogene
		PCHAS_092630	fam-d protein
		PCHAS_092640	fam-d protein
		PCHAS_092650	fam-d protein, pseudogene
		PCHAS_092660	fam-d protein
		PCHAS_092670	fam-d protein
		PCHAS_092680	fam-d protein
		PCHAS_092690	fam-d protein

## Sheet: ETRAMP
Additional file 4: Multigene families in the genomes of rodent malaria parasites; early transcribed membrane protein (ETRAMP)
This family has been/is defined by IPR006389 (ETRAMP)
Gene Models (IDs) and Product
P. berghei ANKA (PbA)		P. c. chabaudi AS (PcAS)		P. yoelii YM (PyYM)
PBANKA_020160	early transcribed membrane protein	PCHAS_050120	early transcribed membrane protein	PYYM_0204500	early transcribed membrane protein
PBANKA_050110	early transcribed membrane protein (SEP3)	PCHAS_051710	early transcribed membrane protein (ETRAMP10.2)	PYYM_0501500	early transcribed membrane protein
PBANKA_050120	early transcribed membrane protein (ETRAMP10.3, UIS4)	PCHAS_050130	early transcribed membrane protein (ETRAMP10.3, UIS4)	PYYM_0501600	early transcribed membrane protein (ETRAMP10.3, UIS4)
PBANKA_051700	early transcribed membrane protein (ETRAMP10.2)	PCHAS_052440	early transcribed membrane protein (ETRAMP4)	PYYM_0517500	early transcribed membrane protein (ETRAMP10.2)
PBANKA_052420	early transcribed membrane protein (ETRAMP4, SEP2)	PCHAS_052500	early transcribed membrane protein	PYYM_0524700	early transcribed membrane protein (ETRAMP4, SEP2)
PBANKA_052480	early transcribed membrane protein (SEP1)	PCHAS_080050	early transcribed membrane protein	PYYM_0525300	early transcribed membrane protein (SEP1)
PBANKA_140080	early transcribed membrane protein (ETRAMP13, UIS3)	PCHAS_090040	early transcribed membrane protein	PYYM_0802500	early transcribed membrane protein
		PCHAS_093790	early transcribed membrane protein	PYYM_0945600	early transcribed membrane protein
		PCHAS_104100	early transcribed membrane protein	PYYM_1000800	early transcribed membrane protein
		PCHAS_114650	early transcribed membrane protein	PYYM_1149500	early transcribed membrane protein
		PCHAS_140270	early transcribed membrane protein (ETRAMP13, UIS3)	PYYM_1201500	early transcribed membrane protein
		PCHAS_146830	early transcribed membrane protein	PYYM_1404400	early transcribed membrane protein (ETRAMP13, UIS13)
		PCHAS_000190	early transcribed membrane protein

## Sheet:  retic binding protein
Additional file 4: Multigene families in the genomes of rodent malaria parasites; reticulocyte binding protein, putative (P235; 235kDA protein; rhoptry protein, putative)
This family has been/is defined by IPR006499 (Reticulocyte binding protein)
Gene Models (IDs) and Product
P. berghei ANKA (PbA)		P. c. chabaudi AS (PcAS)		P. yoelii YM (PyYM)
PBANKA_010040	reticulocyte binding protein, putative (Pb235)	PCHAS_010110	reticulocyte binding protein, putative (Pc235)	PYYM_0100400	reticulocyte binding protein, putative (Py235)
PBANKA_021520	reticulocyte binding protein, putative (Pb235)	PCHAS_011430	reticulocyte binding protein, putative (Pc235)	PYYM_0101400	reticulocyte binding protein, putative (Py235)
PBANKA_021530	reticulocyte binding protein, putative (Pb235)	PCHAS_050100	reticulocyte binding protein, putative (Pc235)	PYYM_0317200	reticulocyte binding protein, putative (Py235)
PBANKA_031660	reticulocyte binding protein, putative (Pb235)	PCHAS_052520	reticulocyte binding protein, putative (Pc235)	PYYM_0421700	reticulocyte binding protein, putative (Py235)
PBANKA_050100	reticulocyte binding protein, putative (Pb235)	PCHAS_093710	reticulocyte binding protein, putative (Pc235)	PYYM_0501300	reticulocyte binding protein, putative (Py235)
PBANKA_070090	reticulocyte binding protein, putative (Pb235)	PCHAS_000520	reticulocyte binding protein, putative (Pc235)	PYYM_0525600	reticulocyte binding protein, putative (Py235)
PBANKA_090080	reticulocyte binding protein, putative (Pb235)	PCHAS_000780	reticulocyte binding protein, putative (Pc235)	PYYM_0601900	reticulocyte binding protein, putative (Py235)
PBANKA_090090	reticulocyte binding protein, putative (Pb235)	PCHAS_000970	reticulocyte binding protein, putative (Pc235)	PYYM_0701100	reticulocyte binding protein, putative (Py235)
PBANKA_100010	reticulocyte binding protein, putative (Pb235)			PYYM_0901800	reticulocyte binding protein, putative (Py235)
PBANKA_000160	reticulocyte binding protein, putative (Pb235)			PYYM_1000100	reticulocyte binding protein, putative (Py235)
PBANKA_000220	reticulocyte binding protein, putative (Pb235)			PYYM_1000500	reticulocyte binding protein, putative (Py235)
PBANKA_000280	reticulocyte binding protein, putative (Pb235)			PYYM_1300600	reticulocyte binding protein, putative (Py235)
PBANKA_000450	reticulocyte binding protein, putative (Pb235)			PYYM_0016000	reticulocyte binding protein, putative (Py235)
PBANKA_000510	reticulocyte binding protein, putative (Pb235)			PYYM_0019500	reticulocyte binding protein (Py235)

## Sheet: lysophospholipase
Additional file 4: Multigene families in the genomes of rodent malaria parasites; lysophospholipase
This family is defined by IPR006494 (PST-A)
Gene Models (IDs) and Product
P. berghei ANKA (PbA)		P. c. chabaudi AS (PcAS)		P. yoelii YM (PyYM)
PBANKA_010030	lysophospholipase, putative, pseudogene	PCHAS_010100	lysophospholipase, putative	PYYM_0101300	lysophospholipase, putative
PBANKA_020130	lysophospholipase, putative	PCHAS_042060	lysophospholipase, putative	PYYM_0115100	lysophospholipase, putative
PBANKA_062320	lysophospholipase, putative	PCHAS_060170	lysophospholipase, putative	PYYM_0204200	lysophospholipase, putative
PBANKA_122020	lysophospholipase, putative	PCHAS_073120	lysophospholipase, putative	PYYM_0318000	lysophospholipase, putative
PBANKA_122030	lysophospholipase, putative	PCHAS_073140	lysophospholipase, putative	PYYM_0625200	lysophospholipase, putative
		PCHAS_080030	lysophospholipase, putative	PYYM_0722200	lysophospholipase, putative
		PCHAS_083740	lysophospholipase, putative	PYYM_0945800	lysophospholipase, putative, pseudogene
		PCHAS_093780	lysophospholipase, putative	PYYM_1001000	lysophospholipase, putative
		PCHAS_100090	lysophospholipase, putative	PYYM_1001400	lysophospholipase, putative
		PCHAS_100120	lysophospholipase, putative	PYYM_1222900	lysophospholipase, putative
		PCHAS_104150	lysophospholipase, putative	PYYM_1223000	lysophospholipase, putative
		PCHAS_104160	lysophospholipase, putative	PYYM_1367900	lysophospholipase, putative
		PCHAS_104170	lysophospholipase, putative
		PCHAS_110040	lysophospholipase, putative
		PCHAS_114580	lysophospholipase, putative
		PCHAS_114610	lysophospholipase, putative
		PCHAS_122090	lysophospholipase, putative
		PCHAS_122100	lysophospholipase, putative
		PCHAS_130010	lysophospholipase, putative
		PCHAS_130290	lysophospholipase, putative
		PCHAS_137060	lysophospholipase, putative
		PCHAS_140060	lysophospholipase, putative
		PCHAS_140100	lysophospholipase, putative
		PCHAS_140210	lysophospholipase, putative
		PCHAS_000540	lysophospholipase, putative
		PCHAS_000820	lysophospholipase, putative
		PCHAS_000890	lysophospholipase, putative
		PCHAS_001000	lysophospholipase, putative

## Sheet: PCEMA1
Additional file 4: Multigene families in the genomes of rodent malaria parasites; Acidic phosphoprotein precursor pcema1
This family is defined by IPR010882 (PCEMA1)
Gene Models (IDs) and Product
P. berghei ANKA (PbA)		P. c. chabaudi AS (PcAS)		P. yoelii YM (PyYM)
PBANKA_100060	erythrocyte membrane antigen 1	PCHAS_011390	erythrocyte membrane antigen 1	PYYM_1001900	erythrocyte membrane antigen 1
		PCHAS_040090	erythrocyte membrane antigen 1
		PCHAS_073210	erythrocyte membrane antigen 1
		PCHAS_093770	erythrocyte membrane antigen 1
		PCHAS_120080	erythrocyte membrane antigen 1
		PCHAS_140010	erythrocyte membrane antigen 1
		PCHAS_140160	erythrocyte membrane antigen 1
		PCHAS_070180	erythrocyte membrane antigen 1, pseudogene
		PCHAS_080040	erythrocyte membrane antigen 1
		PCHAS_093810	erythrocyte membrane antigen 1
		PCHAS_100020	erythrocyte membrane antigen 1
		PCHAS_100150	erythrocyte membrane antigen 1
		PCHAS_140220	erythrocyte membrane antigen 1
		PCHAS_000370	erythrocyte membrane antigen 1
		PCHAS_000550	erythrocyte membrane antigen 1

## Sheet:  haloacid
Additional file 4: Multigene families in the genomes of rodent malaria parasites; haloacid dehalogenase-like hydrolase, putative
This family is defined by IPR000150 (cof protein); irp006379 (HAD-superfamily hydrolase, subf IIB)
Gene Models (IDs) and Product
P. berghei ANKA (PbA)		P. c. chabaudi AS (PcAS)		P. yoelii YM (PyYM)
PBANKA_051720	haloacid dehalogenase-like hydrolase, putative	PCHAS_051730	haloacid dehalogenase-like hydrolase, putative	PYYM_0517700	haloacid dehalogenase-like hydrolase, putative
		PCHAS_070080	haloacid dehalogenase-like hydrolase, putative
		PCHAS_091460	haloacid dehalogenase-like hydrolase, putative
		PCHAS_104180	haloacid dehalogenase-like hydrolase, putative
		PCHAS_130140	haloacid dehalogenase-like hydrolase, putative
		PCHAS_011460	haloacid dehalogenase-like hydrolase, putative
		PCHAS_083770	haloacid dehalogenase-like hydrolase, putative
		PCHAS_140050	haloacid dehalogenase-like hydrolase, putative
		PCHAS_140080	haloacid dehalogenase-like hydrolase, putative

[truncated: 1 more sheets:  other subtelomeric genes]
