# Supplementary material for: A comprehensive evaluation of rodent malaria parasite genomes and gene expression
Source: BMC Biol. 2014 Oct 30;12:86. doi: 10.1186/s12915-014-0086-0 (PMC4242472; doi:10.1186/s12915-014-0086-0)
Supplement: Additional file 5: — Putative orthologs (OrthoMCL) of RMP and primate malaria proteins: 1) RMP proteins shared with at least one primate malaria protein; 2) RMP specific proteins (no orthologs in primate malarias); 3) primate malaria specific proteins (no orthologs in RMP). [file 12915_2014_86_MOESM5_ESM.xls]

## Sheet: category 1
Additional file 5 (1): Rodent malaria genes with ≥ 1 ortholog in a primate malaria parasite species
	Each row represents one orthomcl cluster.
		Gene Models (IDs) and Product
OrthoMCL cluster name	Genes in cluster	P. berghei ANKA (PbA)		P. chabaudi chabaudi AS (PcAS)		P. yoelii yoelii YM (PyYM)		P. falciparum 3D7		P. knowlesi		P. vivax
61	6	PBANKA_010760	conserved Plasmodium protein, unknown function	PCHAS_010820	conserved Plasmodium protein, unknown function	PYYM_0108600	conserved Plasmodium protein, unknown function	PF3D7_0609000	conserved Plasmodium protein, unknown function	PKH_114020	conserved Plasmodium protein, unknown function	PVX_113610	hypothetical protein, conserved
72	6	PBANKA_050970	conserved Plasmodium protein, unknown function	PCHAS_050980	conserved Plasmodium protein, unknown function	PYYM_0510100	conserved Plasmodium protein, unknown function	PF3D7_1025500	conserved Plasmodium protein, unknown function	PKH_060980	conserved Plasmodium protein, unknown function	PVX_111435	hypothetical protein, conserved
79	6	PBANKA_072010	conserved Plasmodium protein, unknown function	PCHAS_072910	conserved Plasmodium protein, unknown function	PYYM_0720100	conserved Plasmodium protein, unknown function	PF3D7_0418000	conserved Plasmodium protein, unknown function	PKH_052210	conserved Plasmodium protein, unknown function	PVX_089990	hypothetical protein, conserved
85	6	PBANKA_093460	conserved Plasmodium protein, unknown function	PCHAS_090970	conserved Plasmodium protein, unknown function	PYYM_0936000	conserved Plasmodium protein, unknown function	PF3D7_1113000	conserved Plasmodium protein, unknown function	PKH_091020	conserved Plasmodium protein, unknown function	PVX_091300	hypothetical protein, conserved
96	6	PBANKA_122610	conserved Plasmodium protein, unknown function	PCHAS_122670	conserved Plasmodium protein, unknown function	PYYM_1228800	conserved Plasmodium protein, unknown function	PF3D7_0804500	conserved Plasmodium membrane protein, unknownfunction	PKH_011410	conserved Plasmodium protein, unknown function	PVX_093535	hypothetical protein, conserved
98	6	PBANKA_123710	conserved Plasmodium protein, unknown function	PCHAS_123760	conserved Plasmodium protein, unknown function	PYYM_1239600	conserved Plasmodium protein, unknown function	PF3D7_0522400	conserved Plasmodium protein, unknown function	PKH_100980	conserved Plasmodium protein, unknown function	PVX_080130	hypothetical protein, conserved
99	6	PBANKA_140230	conserved Plasmodium protein, unknown function	PCHAS_140420	conserved Plasmodium protein, unknown function	PYYM_1405900	conserved Plasmodium protein, unknown function	PF3D7_1303800	conserved Plasmodium protein, unknown function	PKH_140230	peptidase, putative	PVX_122030	hypothetical protein, conserved
101	6	PBANKA_142780	peptidase family C50, putative	PCHAS_142960	peptidase family C50, putative	PYYM_1431600	peptidase family C50, putative	PF3D7_0809600	peptidase family C50, putative	PKH_142900	C50 peptidase, putative	PVX_123300	hypothetical protein, conserved
112	6	PBANKA_030940	conserved Plasmodium protein, unknown function	PCHAS_031150	conserved Plasmodium protein, unknown function	PYYM_0310200	conserved Plasmodium protein, unknown function	PF3D7_0212500	conserved Plasmodium protein, unknown function	PKH_040770	conserved Plasmodium protein, unknown function	PVX_002905	hypothetical protein, conserved
113	6	PBANKA_041410	inorganic pyrophosphatase, putative	PCHAS_041500	inorganic pyrophosphatase, putative	PYYM_0416900	inorganic pyrophosphatase, putative	PF3D7_0316300 PF3D7_0316300	inorganic pyrophosphatase, putative // inorganic pyrophosphatase, putative			PVX_095420	inorganic pyrophosphatase, putative
115	6	PBANKA_051535	OTU-like cysteine protease, putative			PYYM_0515800	OTU-like cysteine protease, putative	PF3D7_1031400 PF3D7_1031400	OTU-like cysteine protease, putative // OTU-like cysteine protease, putative	PKH_061570	OTU-like cysteine protease, putative	PVX_111155	hypothetical protein, conserved
117	6	PBANKA_061570	dynein heavy chain, putative	PCHAS_061740	dynein heavy chain, putative	PYYM_0617500	dynein heavy chain, putative	PF3D7_0718000	dynein heavy chain, putative	PKH_030030	dynein heavy chain, putative	PVX_000530	hypothetical protein, conserved
119	6	PBANKA_071950	conserved Plasmodium protein, unknown function	PCHAS_072850	conserved Plasmodium protein, unknown function	PYYM_0719500	conserved Plasmodium protein, unknown function	PF3D7_0417400	conserved Plasmodium protein, unknown function	PKH_052140	conserved Plasmodium protein, unknown function	PVX_089960	hypothetical protein, conserved
120	6	PBANKA_080670	conserved Plasmodium protein, unknown function	PCHAS_080700	conserved Plasmodium protein, unknown function	PYYM_0809700	conserved Plasmodium protein, unknown function	PF3D7_0318500	conserved Plasmodium protein, unknown function	PKH_082270	conserved Plasmodium protein, unknown function	PVX_095305	hypothetical protein, conserved
124	6	PBANKA_101150	conserved Plasmodium protein, unknown function	PCHAS_101230	conserved Plasmodium protein, unknown function	PYYM_1013000	conserved Plasmodium protein, unknown function	PF3D7_1433400	conserved Plasmodium membrane protein, unknownfunction	PKH_131590	conserved Plasmodium protein, unknown function	PVX_084860	hypothetical protein, conserved
125	6	PBANKA_103380	conserved Plasmodium protein, unknown function	PCHAS_103460	conserved Plasmodium protein, unknown function	PYYM_1035900	conserved Plasmodium protein, unknown function	PF3D7_1408700	conserved Plasmodium protein, unknown function	PKH_133870	conserved Plasmodium protein, unknown function	PVX_086015	hypothetical protein, conserved
126	6	PBANKA_111900	conserved Plasmodium protein, unknown function	PCHAS_111850	conserved Plasmodium protein, unknown function	PYYM_1121000	conserved Plasmodium protein, unknown function	PF3D7_0619800	conserved Plasmodium membrane protein, unknownfunction	PKH_112950	conserved Plasmodium protein, unknown function	PVX_114115	hypothetical protein, conserved
127	6	PBANKA_112680	HECT-domain (ubiquitin-transferase), putative	PCHAS_112630	HECT-domain (ubiquitin-transferase), putative	PYYM_1129100	HECT-domain (ubiquitin-transferase), putative	PF3D7_0628100	HECT-domain (ubiquitin-transferase), putative	PKH_112120	ubiquitin transferase, putative	PVX_114510	hypothetical protein, conserved
129	6	PBANKA_123590	conserved Plasmodium protein, unknown function	PCHAS_123650	conserved Plasmodium protein, unknown function	PYYM_1238500	conserved Plasmodium protein, unknown function	PF3D7_0521300	conserved Plasmodium protein, unknown function	PKH_101090	conserved Plasmodium protein, unknown function	PVX_080180	hypothetical protein, conserved
130	6	PBANKA_123600	conserved Plasmodium protein, unknown function	PCHAS_123660	conserved Plasmodium protein, unknown function	PYYM_1238600	conserved Plasmodium protein, unknown function	PF3D7_0521400	conserved Plasmodium protein, unknown function	PKH_101080	conserved Plasmodium protein, unknown function	PVX_080175	hypothetical protein, conserved
131	6	PBANKA_123610	ribosomal large subunit pseudouridylate synthase,putative	PCHAS_123670	ribosomal large subunit pseudouridylate synthase,putative	PYYM_1238700	ribosomal large subunit pseudouridylate synthase,putative	PF3D7_0521500	ribosomal large subunit pseudouridylatesynthase, putative	PKH_101070	ribosomal large subunit pseudouridylatesynthase, putative	PVX_080170	ribosomal large subunit pseudouridylate synthase,putative
132	6	PBANKA_123630	DEAD-box subfamily ATP-dependent helicase,putative	PCHAS_123690	DEAD-box subfamily ATP-dependent helicase,putative	PYYM_1238900	DEAD-box subfamily ATP-dependent helicase,putative	PF3D7_0521700	DEAD/DEAH box ATP-dependent RNA helicase,putative	PKH_101050	DEAD-box subfamily ATP-dependant helicase,putative	PVX_080160	DEAD-box subfamily ATP-dependent helicase,putative
133	6	PBANKA_123640	nucleotide binding protein, putative	PCHAS_123700	nucleotide binding protein, putative	PYYM_1239000	nucleotide binding protein, putative	PF3D7_0521800	nucleotide binding protein, putative	PKH_101040	nucleotide binding protein, putative	PVX_080155	hypothetical protein, conserved
134	6	PBANKA_123680	conserved Plasmodium protein, unknown function	PCHAS_123730	conserved Plasmodium protein, unknown function	PYYM_1239300	conserved Plasmodium protein, unknown function	PF3D7_0522100	conserved Plasmodium protein, unknown function	PKH_101010	conserved Plasmodium protein, unknown function	PVX_080145	hypothetical protein, conserved
135	6	PBANKA_123720	50S ribosomal protein L17, apicoplast, putative	PCHAS_123770	50S ribosomal protein L17, apicoplast, putative	PYYM_1239700	50S ribosomal protein L17, apicoplast, putative	PF3D7_0522500	50S ribosomal protein L17, apicoplast, putative	PKH_100970	50S ribosomal subunit protein L17, putative	PVX_080125	50S ribosomal protein L17, apicoplast, putative
136	6	PBANKA_123730	inner membrane complex protein, putative	PCHAS_123780	inner membrane complex protein, putative	PYYM_1239800	inner membrane complex protein, putative	PF3D7_0522600	inner membrane complex protein	PKH_100960	inner membrane complex protein, putative	PVX_080120	hypothetical protein, conserved
137	6	PBANKA_123740	iron-sulfur assembly protein, putative	PCHAS_123790	iron-sulfur assembly protein, putative	PYYM_1239900	iron-sulfur assembly protein, putative	PF3D7_0522700	iron-sulfur assembly protein, putative	PKH_100950	iron-sulfur assembly protein, putative	PVX_080115	iron-sulfur cluster assembly accessory protein,putative
138	6	PBANKA_123750	G10 protein, putative	PCHAS_123800	G10 protein, putative	PYYM_1240000	G10 protein, putative	PF3D7_0522800	G10 protein, putative	PKH_100940	G10 protein, putative	PVX_080110	G10 protein, putative
139	6	PBANKA_123780	multidrug resistance protein, putative	PCHAS_123820	multidrug resistance protein, putative	PYYM_1240200	multidrug resistance protein, putative	PF3D7_0523000	multidrug resistance protein	PKH_100920	multidrug resistance protein, putative	PVX_080100	multidrug resistance protein
140	6	PBANKA_123790	mitochondrial processing peptidase alpha subunit,putative	PCHAS_123830	mitochondrial processing peptidase alpha subunit,putative	PYYM_1240300	mitochondrial processing peptidase alpha subunit,putative	PF3D7_0523100	mitochondrial processing peptidase alphasubunit, putative	PKH_100910	mitochondrial processing peptidase alphasubunit, putative	PVX_080095	mitochondrial processing peptidase alpha subunit,putative
141	6	PBANKA_130200	conserved Plasmodium protein, unknown function	PCHAS_130520	conserved Plasmodium protein, unknown function	PYYM_1302700	conserved Plasmodium protein, unknown function	PF3D7_1474200	conserved Plasmodium membrane protein, unknownfunction	PKH_126830	conserved Plasmodium protein, unknown function	PVX_118590	hypothetical protein, conserved
142	6	PBANKA_130800	conserved Plasmodium protein, unknown function	PCHAS_131120	conserved Plasmodium protein, unknown function	PYYM_1308800	conserved Plasmodium protein, unknown function	PF3D7_1444100	conserved Plasmodium protein, unknown function	PKH_126220	conserved Plasmodium protein, unknown function	PVX_118290	hypothetical protein, conserved
145	6	PBANKA_132920	dynein beta chain, putative	PCHAS_133380	dynein beta chain, putative	PYYM_1330900	dynein beta chain, putative	PF3D7_1465800	dynein beta chain, putative	PKH_123980	dynein beta chain, putative	PVX_117175	dynein beta chain, putative
147	6	PBANKA_134340	conserved Plasmodium protein, unknown function	PCHAS_134800	conserved Plasmodium protein, unknown function	PYYM_1345100	conserved Plasmodium protein, unknown function	PF3D7_1328200	conserved Plasmodium protein, unknown function	PKH_122480	conserved Plasmodium protein, unknown function	PVX_082360	hypothetical protein, conserved
148	6	PBANKA_136230	conserved Plasmodium protein, unknown function	PCHAS_136690	conserved Plasmodium protein, unknown function	PYYM_1364400	conserved Plasmodium protein, unknown function	PF3D7_1349500	conserved Plasmodium protein, unknown function	PKH_120440	conserved Plasmodium protein, unknown function	PVX_083370	hypothetical protein, conserved
151	6	PBANKA_142150	conserved Plasmodium protein, unknown function	PCHAS_142330	conserved Plasmodium protein, unknown function	PYYM_1425300	conserved Plasmodium protein, unknown function	PF3D7_0715200	conserved Plasmodium protein, unknown function	PKH_142230	conserved Plasmodium protein, unknown function	PVX_122965	hypothetical protein, conserved
152	6	PBANKA_143380	conserved Plasmodium protein, unknown function	PCHAS_143580	conserved Plasmodium protein, unknown function	PYYM_1437900	conserved Plasmodium protein, unknown function	PF3D7_1218200	conserved Plasmodium protein, unknown function	PKH_143530	conserved Plasmodium protein, unknown function	PVX_123585	hypothetical protein, conserved
153	6	PBANKA_145420	conserved Plasmodium protein, unknown function	PCHAS_145650	conserved Plasmodium protein, unknown function	PYYM_1458200	conserved Plasmodium protein, unknown function	PF3D7_1239800	conserved Plasmodium protein, unknown function	PKH_145780	conserved Plasmodium protein, unknown function	PVX_100940	hypothetical protein, conserved
162	6	PBANKA_010240	conserved Plasmodium protein, unknown function	PCHAS_010310	conserved Plasmodium protein, unknown function	PYYM_0103400	conserved Plasmodium protein, unknown function	PF3D7_0603600	conserved Plasmodium protein, unknown function	PKH_114630	conserved Plasmodium protein, unknown function	PVX_113345	ARID/BRIGHT DNA binding domain containingprotein
164	6	PBANKA_010690	conserved Plasmodium protein, unknown function	PCHAS_010750	conserved Plasmodium protein, unknown function	PYYM_0107800	conserved Plasmodium protein, unknown function	PF3D7_0608300	conserved Plasmodium protein, unknown function	PKH_114100	conserved Plasmodium protein, unknown function	PVX_113574	hypothetical protein, conserved
165	6	PBANKA_010840	conserved Plasmodium protein, unknown function	PCHAS_010900	conserved Plasmodium protein, unknown function	PYYM_0109400	conserved Plasmodium protein, unknown function	PF3D7_0609900	conserved Plasmodium protein, unknown function	PKH_113910	conserved Plasmodium protein, unknown function	PVX_113645	hypothetical protein, conserved
166	6	PBANKA_011210	transcription factor with AP2 domain(s),putative	PCHAS_011270	transcription factor with AP2 domain(s),putative	PYYM_0113100	transcription factor with AP2 domain(s),putative	PF3D7_0613800	transcription factor with AP2 domain(s)	PKH_113520	transcription factor with AP2 domain(s),putative	PVX_113825	transcription factor with AP2 domain(s),putative
167	6	PBANKA_020490	conserved Plasmodium protein, unknown function	PCHAS_020330	conserved Plasmodium protein, unknown function	PYYM_0207800	conserved Plasmodium protein, unknown function	PF3D7_0108600	conserved Plasmodium protein, unknown function	PKH_020480	conserved Plasmodium protein, unknown function	PVX_081350	hypothetical protein, conserved
168	6	PBANKA_020520	conserved Plasmodium protein, unknown function	PCHAS_020360	conserved Plasmodium protein, unknown function	PYYM_0208100	conserved Plasmodium protein, unknown function	PF3D7_0108300	conserved Plasmodium protein, unknown function	PKH_020510	conserved Plasmodium protein, unknown function	PVX_081365	hypothetical protein, conserved
169	6	PBANKA_020730	conserved Plasmodium protein, unknown function	PCHAS_020570	conserved Plasmodium protein, unknown function	PYYM_0210200	conserved Plasmodium protein, unknown function	PF3D7_0106000	conserved Plasmodium protein, unknown function	PKH_020720	conserved Plasmodium protein, unknown function	PVX_081470	hypothetical protein, conserved
171	6	PBANKA_020880	ubiquitin carboxyl-terminal hydrolase 1,putative	PCHAS_020720	ubiquitin carboxyl-terminal hydrolase 1,putative	PYYM_0211700	ubiquitin carboxyl-terminal hydrolase 1,putative	PF3D7_0104300	ubiquitin carboxyl-terminal hydrolase 1,putative	PKH_020900	ubiquitin carboxyl-terminal hydrolase, putative	PVX_081540	ubiquitin carboxyl-terminal hydrolase 1,putative
172	6	PBANKA_030440	merozoite surface protein 4/5	PCHAS_030660	merozoite surface protein 5, putative	PYYM_0305300	merozoite surface protein 4/5	PF3D7_0207000	merozoite surface protein 4	PKH_041300	merozoite surface protein, putative	PVX_003775	merozoite surface protein 4, putative
173	6	PBANKA_030450	conserved Plasmodium protein, unknown function	PCHAS_030670	conserved Plasmodium protein, unknown function	PYYM_0305400	conserved Plasmodium protein, unknown function	PF3D7_0207100	conserved Plasmodium protein, unknown function	PKH_041290	conserved Plasmodium protein, unknown function	PVX_003780	hypothetical protein, conserved
174	6	PBANKA_030550	conserved Plasmodium protein, unknown function	PCHAS_030770	conserved Plasmodium protein, unknown function	PYYM_0306400	conserved Plasmodium protein, unknown function	PF3D7_0208400	conserved Plasmodium protein, unknown function	PKH_041160	conserved Plasmodium protein, unknown function	PVX_003870	hypothetical protein, conserved
175	6	PBANKA_030790	conserved Plasmodium protein, unknown function	PCHAS_031010	conserved Plasmodium protein, unknown function	PYYM_0308800	conserved Plasmodium protein, unknown function	PF3D7_0211100	conserved Plasmodium protein, unknown function	PKH_040910	conserved Plasmodium protein, unknown function	PVX_002975	hypothetical protein, conserved
176	6	PBANKA_030860	asparagine--tRNA ligase, putative	PCHAS_031080	asparagine--tRNA ligase, putative	PYYM_0309500	asparagine--tRNA ligase, putative	PF3D7_0211800	asparagine--tRNA ligase, putative	PKH_040840	asparagine-tRNA ligase, putative	PVX_002940	asparagine - tRNA ligase, putative
177	6	PBANKA_031140	serine/threonine protein kinase, putative	PCHAS_031350	serine/threonine protein kinase, putative	PYYM_0312200	serine/threonine protein kinase, putative	PF3D7_0214600	serine/threonine protein kinase, putative	PKH_040530	Ser/Thr protein kinase, putative	PVX_002805	calcium-dependent protein kinase 4, putative
178	6	PBANKA_040150	exportin 1, putative	PCHAS_040240	exportin 1, putative	PYYM_0403900	exportin 1, putative	PF3D7_0302900	exportin 1, putative	PKH_083730	exportin 1, putative	PVX_119270	PV1H14065_P
180	6	PBANKA_040360	conserved Plasmodium protein, unknown function	PCHAS_040450	conserved Plasmodium protein, unknown function	PYYM_0406000	conserved Plasmodium protein, unknown function	PF3D7_0305100	conserved Plasmodium protein, unknown function	PKH_083480	conserved Plasmodium protein, unknown function	PVX_119380	PV1H14175_P
181	6	PBANKA_040400	conserved Plasmodium protein, unknown function	PCHAS_040490	conserved Plasmodium protein, unknown function	PYYM_0406400	conserved Plasmodium protein, unknown function	PF3D7_0305500	conserved Plasmodium protein, unknown function	PKH_083440	conserved Plasmodium protein, unknown function	PVX_119400	PV1H14195_P
182	6	PBANKA_040830	phd finger protein, putative	PCHAS_040920	phd finger protein, putative	PYYM_0410900	phd finger protein, putative	PF3D7_0310200	phd finger protein, putative	PKH_083000	phd finger protein, putative	PVX_119615	hypothetical protein, conserved
183	6	PBANKA_040970	plasmepsin VI	PCHAS_041060	plasmepsin VI, putative	PYYM_0412300	plasmepsin VI	PF3D7_0311700	plasmepsin VI	PKH_082830	aspartyl protease, putative	PVX_119690	aspartyl proteinase, putative
184	6	PBANKA_041130	conserved Plasmodium protein, unknown function	PCHAS_041220	conserved Plasmodium protein, unknown function	PYYM_0414200	conserved Plasmodium protein, unknown function	PF3D7_0313600	conserved Plasmodium protein, unknown function	PKH_082650	conserved Plasmodium protein, unknown function	PVX_119775	hypothetical protein, conserved
185	6	PBANKA_041480	arginase	PCHAS_041570	arginase, putative	PYYM_0417600	arginase	PF3D7_0906500	arginase	PKH_070380	arginase, putative	PVX_098770	arginase, putative
186	6	PBANKA_041500	Maf-like protein, putative	PCHAS_041590	Maf-like protein, putative	PYYM_0417800	Maf-like protein, putative	PF3D7_0906300	Maf-like protein, putative	PKH_070360	Maf-like protein, putative	PVX_098760	hypothetical protein, conserved
187	6	PBANKA_041610	dynein heavy chain, putative	PCHAS_041700	dynein heavy chain, putative	PYYM_0418900	dynein heavy chain, putative	PF3D7_0905300	dynein heavy chain, putative	PKH_070250	dynein heavy chain, putative	PVX_098710	hypothetical protein, conserved
188	6	PBANKA_041710	conserved protein, unknown function	PCHAS_041800	conserved protein, unknown function	PYYM_0419900	conserved protein, unknown function	PF3D7_0904300	conserved protein, unknown function	PKH_070150	conserved Plasmodium protein, unknown function	PVX_098660	hypothetical protein, conserved
189	6	PBANKA_041760	LCCL domain-containing protein	PCHAS_041850	LCCL domain-containing protein	PYYM_0420400	LCCL domain-containing protein	PF3D7_0903800	LCCL domain-containing protein	PKH_070100	LCCL domain-containing protein	PVX_098635	LCCL domain-containing protein
190	6	PBANKA_050230	tRNA pseudouridine synthase, putative	PCHAS_050240	tRNA pseudouridine synthase, putative	PYYM_0502700	tRNA pseudouridine synthase, putative	PF3D7_1018000	tRNA pseudouridine synthase, putative	PKH_060210	tRNA pseudouridine synthase, putative	PVX_001765	tRNA pseudouridine synthase, putative
191	6	PBANKA_050480	conserved Plasmodium protein, unknown function	PCHAS_050490	conserved Plasmodium protein, unknown function	PYYM_0505200	conserved Plasmodium protein, unknown function	PF3D7_1020600	conserved Plasmodium membrane protein, unknownfunction	PKH_060460	conserved Plasmodium protein, unknown function	PVX_001890	hypothetical protein, conserved
192	6	PBANKA_050590	conserved Plasmodium protein, unknown function	PCHAS_050600	conserved Plasmodium protein, unknown function	PYYM_0506300	conserved Plasmodium protein, unknown function	PF3D7_1021700	conserved Plasmodium membrane protein, unknownfunction	PKH_060580	conserved Plasmodium protein, unknown function	PVX_001950	hypothetical protein, conserved
193	6	PBANKA_050920	formin 2, putative	PCHAS_050930	formin 2, putative	PYYM_0509600	formin 2, putative	PF3D7_1025000	formin 2, putative	PKH_060920	formin 2, putative	PVX_111460	hypothetical protein, conserved
194	6	PBANKA_050950	conserved Plasmodium protein, unknown function	PCHAS_050960	conserved Plasmodium protein, unknown function	PYYM_0509900	conserved Plasmodium protein, unknown function	PF3D7_1025300	conserved Plasmodium protein, unknown function	PKH_060950	conserved Plasmodium protein, unknown function	PVX_111445	hypothetical protein, conserved
195	6	PBANKA_051290	conserved Plasmodium protein, unknown function	PCHAS_051300	conserved Plasmodium protein, unknown function	PYYM_0513300	conserved Plasmodium protein, unknown function	PF3D7_1028800	conserved Plasmodium protein, unknown function	PKH_061310	conserved Plasmodium protein, unknown function	PVX_111285	hypothetical protein, conserved
196	6	PBANKA_051410	pre-mRNA-splicing factor ATP-dependent RNAhelicase PRP22, putative	PCHAS_051420	pre-mRNA-splicing factor ATP-dependent RNAhelicase PRP22, putative	PYYM_0514500	RNA helicase, putative	PF3D7_1030100	pre-mRNA-splicing factor ATP-dependent RNAhelicase PRP22, putative	PKH_061440	pre-mRNA-splicing factor ATP-dependent RNAhelicase PRP22, putative	PVX_111220	RNA helicase, putative
197	6	PBANKA_052070	conserved Plasmodium protein, unknown function	PCHAS_052090	conserved Plasmodium protein, unknown function	PYYM_0521200	conserved Plasmodium protein, unknown function	PF3D7_1037800	dynein intermediate chain, putative	PKH_062210	conserved Plasmodium protein, unknown function	PVX_110865	hypothetical protein, conserved
198	6	PBANKA_052290	pre-mRNA-splicing helicase BRR2, putative	PCHAS_052310	pre-mRNA-splicing helicase BRR2, putative	PYYM_0523400	pre-mRNA-splicing helicase BRR2, putative	PF3D7_0422500	pre-mRNA-splicing helicase BRR2, putative	PKH_052600	pre-mRNA-splicing helicase BRR2, putative	PVX_090165	u5 small nuclear ribonucleoprotein-specificprotein, putative
199	6	PBANKA_060660	conserved Plasmodium protein, unknown function	PCHAS_060840	conserved Plasmodium protein, unknown function	PYYM_0608300	conserved Plasmodium protein, unknown function	PF3D7_1208100	conserved Plasmodium protein, unknown function	PKH_130700	conserved Plasmodium protein, unknown function	PVX_084440	hypothetical protein, conserved
200	6	PBANKA_060740	conserved Plasmodium protein, unknown function	PCHAS_060920	conserved Plasmodium protein, unknown function	PYYM_0609100	conserved Plasmodium protein, unknown function	PF3D7_1208900	conserved Plasmodium protein, unknown function	PKH_130780	conserved Plasmodium protein, unknown function	PVX_084475	hypothetical protein, conserved
201	6	PBANKA_060780	conserved Plasmodium protein, unknown function	PCHAS_060960	conserved Plasmodium protein, unknown function	PYYM_0609500	conserved Plasmodium protein, unknown function	PF3D7_1209400	conserved Plasmodium protein, unknown function	PKH_130830	WD domain, G-beta repeat domain containingprotein	PVX_084500	WD domain, G-beta repeat domain containingprotein
202	6	PBANKA_060970	conserved Plasmodium protein, unknown function	PCHAS_061140	conserved Plasmodium protein, unknown function	PYYM_0611300	conserved Plasmodium protein, unknown function	PF3D7_1211200	conserved Plasmodium protein, unknown function	PKH_131020	conserved Plasmodium protein, unknown function	PVX_084590	hypothetical protein, conserved
204	6	PBANKA_061210	conserved Plasmodium protein, unknown function	PCHAS_061380	conserved Plasmodium protein, unknown function	PYYM_0613700	conserved Plasmodium protein, unknown function	PF3D7_1436700	conserved Plasmodium protein, unknown function	PKH_131260	conserved Plasmodium protein, unknown function	PVX_084702	ATP-dependent Clp protease proteolytic subunit,putative
205	6	PBANKA_061480	conserved Plasmodium protein, unknown function	PCHAS_061650	conserved Plasmodium protein, unknown function	PYYM_0616600	conserved Plasmodium protein, unknown function	PF3D7_0717100	conserved Plasmodium protein, unknown function	PKH_030120	conserved Plasmodium protein, unknown function	PVX_000575	hypothetical protein, conserved
206	6	PBANKA_061580	exported serine/threonine protein kinase	PCHAS_061750	exported serine/threonine protein kinase,putative	PYYM_0617600	exported serine/threonine protein kinase	PF3D7_0718100	exported serine/threonine protein kinase	PKH_030020	exported serine/threonine protein kinase,putative	PVX_000525	protein kinase domain containing protein
207	6	PBANKA_061740	conserved Plasmodium protein, unknown function	PCHAS_061910	conserved Plasmodium protein, unknown function	PYYM_0619200	conserved Plasmodium protein, unknown function	PF3D7_0719900	conserved Plasmodium membrane protein, unknownfunction	PKH_031370	conserved Plasmodium protein, unknown function	PVX_096325	hypothetical protein, conserved
208	6	PBANKA_061850	conserved Plasmodium protein, unknown function	PCHAS_062020	conserved Plasmodium protein, unknown function	PYYM_0620300	conserved Plasmodium protein, unknown function	PF3D7_0721000	conserved Plasmodium membrane protein, unknownfunction	PKH_031480	conserved Plasmodium protein, unknown function	PVX_096285	hypothetical protein, conserved
209	6	PBANKA_061970	rhoptry-associated leucine zipper-like protein 1,putative	PCHAS_062140	rhoptry-associated leucine zipper-like protein 1,putative	PYYM_0621500	rhoptry-associated leucine zipper-like protein 1,putative	PF3D7_0722200	rhoptry-associated leucine zipper-like protein1	PKH_031590	rhoptry-associated leucine zipper-like protein1, putative	PVX_096245	hypothetical protein, conserved
210	6	PBANKA_062040	conserved Plasmodium protein, unknown function	PCHAS_062210	conserved Plasmodium protein, unknown function	PYYM_0622200	conserved Plasmodium protein, unknown function	PF3D7_0722900	conserved Plasmodium protein, unknown function	PKH_031660	conserved Plasmodium protein, unknown function	PVX_096210	hypothetical protein, conserved
211	6	PBANKA_070450	E3 ubiquitin-protein ligase, putative	PCHAS_093350	E3 ubiquitin-protein ligase, putative	PYYM_0704700	E3 ubiquitin-protein ligase, putative	PF3D7_0826100	E3 ubiquitin-protein ligase, putative	PKH_050470	E3 ubiquitin-protein ligase, putative	PVX_089055	hypothetical protein, conserved
212	6	PBANKA_070560	conserved Plasmodium protein, unknown function	PCHAS_071490	conserved Plasmodium protein, unknown function	PYYM_0705800	conserved Plasmodium protein, unknown function	PF3D7_0825000	conserved Plasmodium protein, unknown function	PKH_050600	conserved Plasmodium protein, unknown function	PVX_089110	hypothetical protein, conserved
213	6	PBANKA_070610	conserved Plasmodium protein, unknown function	PCHAS_071540	conserved Plasmodium protein, unknown function	PYYM_0706300	conserved Plasmodium protein, unknown function	PF3D7_0824500	conserved Plasmodium protein, unknown function	PKH_050650	conserved Plasmodium protein, unknown function	PVX_089135	hypothetical protein, conserved
214	6	PBANKA_070850	conserved Plasmodium protein, unknown function	PCHAS_071770	conserved Plasmodium protein, unknown function	PYYM_0708600	conserved Plasmodium protein, unknown function	PF3D7_0822200	conserved Plasmodium membrane protein, unknownfunction	PKH_050880	conserved Plasmodium protein, unknown function	PVX_089255	hypothetical protein, conserved
215	6	PBANKA_070990	conserved Plasmodium protein, unknown function	PCHAS_071900	conserved Plasmodium protein, unknown function	PYYM_0710000	conserved Plasmodium protein, unknown function	PF3D7_0820900	conserved Plasmodium protein, unknown function	PKH_051010	conserved Plasmodium protein, unknown function	PVX_089315	hypothetical protein, conserved
216	6	PBANKA_071360	conserved Plasmodium protein, unknown function	PCHAS_072270	conserved Plasmodium protein, unknown function	PYYM_0713700	conserved Plasmodium protein, unknown function	PF3D7_0817200	conserved Plasmodium protein, unknown function	PKH_051520	conserved Plasmodium protein, unknown function	PVX_089550	hypothetical protein, conserved
217	6	PBANKA_080050	chitinase	PCHAS_080080	chitinase, putative	PYYM_0802900	chitinase	PF3D7_1252200	chitinase	PKH_010100	chitinase, putative	PVX_087680	chitinase
218	6	PBANKA_080070	conserved Plasmodium protein, unknown function	PCHAS_080100	conserved Plasmodium protein, unknown function	PYYM_0803300	conserved Plasmodium protein, unknown function	PF3D7_0703000	conserved Plasmodium protein, unknown function	PKH_010120	conserved Plasmodium protein, unknown function	PVX_087690	hypothetical protein, conserved
219	6	PBANKA_080160	conserved Plasmodium protein, unknown function	PCHAS_080190	conserved Plasmodium protein, unknown function	PYYM_0804200	conserved Plasmodium protein, unknown function	PF3D7_0703900	conserved Plasmodium membrane protein, unknownfunction	PKH_010210	conserved Plasmodium protein, unknown function	PVX_087735	hypothetical protein, conserved
220	6	PBANKA_080230	ubiquitin transferase, putative	PCHAS_080260	ubiquitin transferase, putative	PYYM_0804900	ubiquitin transferase, putative	PF3D7_0704600	ubiquitin transferase, putative	PKH_010310	ubiquitin transferase, putative	PVX_087775	hypothetical protein
221	6	PBANKA_080570	heat shock protein 90, putative	PCHAS_080600	heat shock protein 90, putative	PYYM_0808700	heat shock protein 90, putative	PF3D7_0708400	heat shock protein 90	PKH_010650	heat shock protein 90, pseudogene	PVX_087950	heat shock protein 86, putative
222	6	PBANKA_080790	conserved Plasmodium protein, unknown function	PCHAS_080820	conserved Plasmodium protein, unknown function	PYYM_0810900	conserved Plasmodium protein, unknown function	PF3D7_0317300	conserved Plasmodium protein, unknown function	PKH_082410	conserved Plasmodium protein, unknown function	PVX_095365	hypothetical protein, conserved
223	6	PBANKA_081180	actin-like protein, putative	PCHAS_081210	actin-like protein, putative	PYYM_0814800	actin-like protein, putative	PF3D7_0910700	actin-like protein, putative	PKH_070810	actin-like protein, putative	PVX_098975	actin-like protein, putative
224	6	PBANKA_081250	conserved Plasmodium protein, unknown function	PCHAS_081280	conserved Plasmodium protein, unknown function	PYYM_0815500	conserved Plasmodium protein, unknown function	PF3D7_0911400	conserved Plasmodium protein, unknown function	PKH_070880	conserved Plasmodium protein, unknown function	PVX_099010	hypothetical protein, conserved
225	6	PBANKA_082130	conserved Plasmodium protein, unknown function	PCHAS_082160	conserved Plasmodium protein, unknown function	PYYM_0824300	conserved Plasmodium protein, unknown function	PF3D7_0920400	conserved Plasmodium protein, unknown function	PKH_071760	conserved Plasmodium protein, unknown function	PVX_099435	hypothetical protein, conserved
226	6	PBANKA_082250	conserved Plasmodium protein, unknown function	PCHAS_082280	conserved Plasmodium protein, unknown function	PYYM_0825500	conserved Plasmodium protein, unknown function	PF3D7_0921600	tetratricopeptide repeat family protein,putative	PKH_071880	conserved Plasmodium protein, unknown function	PVX_099500	hypothetical protein, conserved
227	6	PBANKA_082800	zinc finger protein, putative	PCHAS_082830	zinc finger protein, putative	PYYM_0831000	zinc finger protein, putative	PF3D7_0927200	zinc finger protein, putative	PKH_072500	zinc finger protein, putative	PVX_099800	hypothetical protein, conserved
228	6	PBANKA_082900	conserved Plasmodium protein, unknown function	PCHAS_082930	conserved Plasmodium protein, unknown function	PYYM_0832000	conserved Plasmodium protein, unknown function	PF3D7_0928200	conserved Plasmodium protein, unknown function	PKH_072610	conserved Plasmodium protein, unknown function	PVX_099855	hypothetical protein, conserved
229	6	PBANKA_082950	conserved Plasmodium protein, unknown function	PCHAS_082980	conserved Plasmodium protein, unknown function	PYYM_0832500	conserved Plasmodium protein, unknown function	PF3D7_0928700	conserved Plasmodium protein, unknown function	PKH_072650	conserved Plasmodium protein, unknown function	PVX_099885	hypothetical protein
231	6	PBANKA_083020	high molecular weight rhoptry protein 2,putative	PCHAS_083050	high molecular weight rhoptry protein 2,putative	PYYM_0833200	high molecular weight rhoptry protein 2,putative	PF3D7_0929400	high molecular weight rhoptry protein 2	PKH_072760	high molecular weight rhoptry protein-2,putative	PVX_099930	high molecular weight rhoptry protein 2
232	6	PBANKA_083460	delta tubulin, putative	PCHAS_083490	delta tubulin, putative	PYYM_0837700	delta tubulin, putative	PF3D7_0933800	delta tubulin, putative	PKH_073190	delta tubulin, putative	PVX_087025	delta tubulin, putative
233	6	PBANKA_090190	tubulin-tyrosine ligase, putative	PCHAS_070310	tubulin-tyrosine ligase, putative	PYYM_0902800	tubulin-tyrosine ligase, putative	PF3D7_1147200	tubulin--tyrosine ligase, putative	PKH_094450	tubulin-tyrosine ligase, putative	PVX_092950	hypothetical protein, conserved
234	6	PBANKA_090210	sporozoite asparagine-rich protein	PCHAS_070330	sporozoite asparagine-rich protein	PYYM_0903000	sporozoite asparagine-rich protein	PF3D7_1147000	sporozoite asparagine-rich protein	PKH_094440	sporozoite asparagine-rich protein	PVX_092945	hypothetical protein, conserved
235	6	PBANKA_090250	kinesin-like protein, putative	PCHAS_070370	kinesin-like protein, putative	PYYM_0903300	kinesin-like protein, putative	PF3D7_1146700	kinesin-like protein, putative	PKH_094410	kinesin-like protein, putative	PVX_092930	kinesin motor domain containing protein
236	6	PBANKA_090270	leucine-rich repeat protein	PCHAS_070390	leucine-rich repeat protein	PYYM_0903500	leucine-rich repeat protein	PF3D7_1146500	leucine-rich repeat protein	PKH_094390	leucine-rich repeat protein	PVX_092920	hypothetical protein, conserved
237	6	PBANKA_090590	transcription factor with AP2 domain(s)	PCHAS_070710	transcription factor with AP2 domain(s),putative	PYYM_0906800	transcription factor with AP2 domain(s)	PF3D7_1143100	transcription factor with AP2 domain(s)	PKH_094060	transcription factor with AP2 domain(s),putative	PVX_092760	transcription factor with AP2 domain(s),putative
238	6	PBANKA_090690	conserved Plasmodium protein, unknown function	PCHAS_070810	conserved Plasmodium protein, unknown function	PYYM_0907800	conserved Plasmodium protein, unknown function	PF3D7_1142100	conserved Plasmodium protein, unknown function	PKH_093950	conserved Plasmodium protein, unknown function	PVX_092710	hypothetical protein, conserved
239	6	PBANKA_090830	conserved Plasmodium protein, unknown function	PCHAS_070960	conserved Plasmodium protein, unknown function	PYYM_0909200	conserved Plasmodium protein, unknown function	PF3D7_1140700	conserved Plasmodium protein, unknown function	PKH_093810	conserved Plasmodium protein, unknown function	PVX_092630	hypothetical protein, conserved
240	6	PBANKA_090840	conserved Plasmodium protein, unknown function	PCHAS_070970	conserved Plasmodium protein, unknown function	PYYM_0909300	conserved Plasmodium protein, unknown function	PF3D7_1140600	conserved Plasmodium protein, unknown function	PKH_093800	conserved Plasmodium protein, unknown function	PVX_092625	hypothetical protein
241	6	PBANKA_090850	myosin heavy chain subunit, putative	PCHAS_070980	myosin heavy chain subunit, putative	PYYM_0909400	myosin heavy chain subunit, putative	PF3D7_1140500	myosin F, putative	PKH_093790	myosin heavy chain subunit, putative	PVX_092620	myosin heavy chain subunit, putative
242	6	PBANKA_090990	conserved Plasmodium protein, unknown function	PCHAS_071120	conserved Plasmodium protein, unknown function	PYYM_0910800	conserved Plasmodium protein, unknown function	PF3D7_1138800	conserved Plasmodium protein, unknown function	PKH_093660	conserved Plasmodium protein, unknown function	PVX_092555	WD domain, G-beta repeat domain containingprotein
243	6	PBANKA_091030	guanylyl cyclase, putative	PCHAS_071160	guanylyl cyclase, putative	PYYM_0911200	guanylyl cyclase, putative	PF3D7_1138400	guanylyl cyclase	PKH_093620	guanylyl cyclase, putative	PVX_092535	Adenylate and Guanylate cyclase catalytic domaincontaining protein
244	6	PBANKA_091300	conserved Plasmodium protein, unknown function	PCHAS_071430	conserved Plasmodium protein, unknown function	PYYM_0914000	conserved Plasmodium protein, unknown function	PF3D7_1135600	conserved Plasmodium protein, unknown function	PKH_093350	conserved Plasmodium protein, unknown function	PVX_092395	hypothetical protein, conserved
245	6	PBANKA_092300	DNA-directed RNA polymerase, putative	PCHAS_092140	DNA-directed RNA polymerase, putative	PYYM_0924400	DNA-directed RNA polymerase, putative	PF3D7_1125300	DNA-directed RNA polymerase	PKH_092290	DNA-dependent RNA polymerase, putative	PVX_091885	DNA-dependent RNA polymerase, putative
246	6	PBANKA_092870	ubiquitin-protein ligase, putative	PCHAS_091560	ubiquitin-protein ligase, putative	PYYM_0930100	ubiquitin-protein ligase, putative	PF3D7_1119400	ubiquitin-protein ligase, putative	PKH_091680	ubiquitin transferase, putative	PVX_091605	hypothetical protein, conserved
247	6	PBANKA_093080	conserved Plasmodium protein, unknown function	PCHAS_091350	conserved Plasmodium protein, unknown function	PYYM_0932200	conserved Plasmodium protein, unknown function	PF3D7_1117200	conserved Plasmodium protein, unknown function	PKH_091460	conserved Plasmodium protein, unknown function	PVX_091490	hypothetical protein, conserved
248	6	PBANKA_093260	conserved Plasmodium protein, unknown function	PCHAS_091170	conserved Plasmodium protein, unknown function	PYYM_0934000	conserved Plasmodium protein, unknown function	PF3D7_1115100	conserved Plasmodium protein, unknown function	PKH_091220	conserved Plasmodium protein, unknown function	PVX_091395	hypothetical protein
250	6	PBANKA_093550	conserved Plasmodium protein, unknown function	PCHAS_090880	conserved Plasmodium protein, unknown function	PYYM_0936900	conserved Plasmodium protein, unknown function	PF3D7_1112100	conserved Plasmodium protein, unknown function	PKH_090940	conserved Plasmodium protein, unknown function	PVX_091255	hypothetical protein, conserved
252	6	PBANKA_094020	dna2/nam7 helicase family member, putative	PCHAS_090410	dna2/nam7 helicase family member, putative	PYYM_0941800	dna2/nam7 helicase family member, putative	PF3D7_1106700	dna2/nam7 helicase family member, putative	PKH_090390	dna2/nam7 helicase family member, putative	PVX_091010	hypothetical protein, conserved
253	6	PBANKA_094040	conserved Plasmodium protein, unknown function	PCHAS_090390	conserved Plasmodium protein, unknown function	PYYM_0942000	conserved Plasmodium protein, unknown function	PF3D7_1106500	conserved Plasmodium protein, unknown function	PKH_090370	conserved Plasmodium protein, unknown function	PVX_091000	hypothetical protein, conserved
254	6	PBANKA_094310	CCR4-NOT transcription complex subunit 1,putative	PCHAS_090120	CCR4-NOT transcription complex subunit 1,putative	PYYM_0944700	CCR4-NOT transcription complex subunit 1,putative	PF3D7_1103800	CCR4-NOT transcription complex subunit 1,putative	PKH_090100	CCR4-NOT transcription complex subunit 1,putative	PVX_090876	hypothetical protein, conserved
255	6	PBANKA_100300	sequestrin, putative	PCHAS_100390	sequestrin, putative	PYYM_1004400	sequestrin, putative	PF3D7_0405300	liver specific protein 2, putative	PKH_030930	sequestrin, putative	PVX_000975	liver specific protein 2, putative
256	6	PBANKA_100340	lysine decarboxylase, putative	PCHAS_100430	lysine decarboxylase, putative	PYYM_1004800	lysine decarboxylase, putative	PF3D7_0405700	lysine decarboxylase, putative	PKH_030890	lysine decarboxylase, putative	PVX_000955	lysine decarboxylase, putative
257	6	PBANKA_100660	conserved Plasmodium protein, unknown function	PCHAS_100750	conserved Plasmodium protein, unknown function	PYYM_1008000	conserved Plasmodium protein, unknown function	PF3D7_0409000	conserved Plasmodium protein, unknown function	PKH_030570	conserved Plasmodium protein, unknown function	PVX_000795	hypothetical protein, conserved
258	6	PBANKA_101030	dynein-related AAA-type ATPase, putative	PCHAS_101120	dynein-related AAA-type ATPase, putative	PYYM_1011900	dynein-related AAA-type ATPase, putative	PF3D7_1434500	dynein-related AAA-type ATPase, putative	PKH_131480	P-loop containing nucleoside triphospahtehydrolase, putative	PVX_084810	hypothetical protein, conserved
260	6	PBANKA_101250	leucine-rich repeat protein	PCHAS_101330	leucine-rich repeat protein	PYYM_1014000	leucine-rich repeat protein	PF3D7_1432400	leucine-rich repeat protein	PKH_131690	leucine-rich repeat protein	PVX_084925	hypothetical protein, conserved
261	6	PBANKA_101840	arginine methyltransferase 1, putative	PCHAS_101920	arginine methyltransferase 1, putative	PYYM_1019900	arginine methyltransferase 1, putative	PF3D7_1426200	arginine methyltransferase 1	PKH_132410	arginine methyltransferase 1, putative	PVX_085215	Probable protein arginine N-methyltransferase,putative
262	6	PBANKA_102000	conserved Plasmodium protein, unknown function	PCHAS_102080	conserved Plasmodium protein, unknown function	PYYM_1021600	conserved Plasmodium protein, unknown function	PF3D7_1423400	conserved Plasmodium membrane protein, unknownfunction	PKH_132570	conserved Plasmodium protein, unknown function	PVX_085310	hypothetical protein, conserved
263	6	PBANKA_102380	conserved Plasmodium protein, unknown function	PCHAS_102460	conserved Plasmodium protein, unknown function	PYYM_1025400	conserved Plasmodium protein, unknown function	PF3D7_1419400	conserved Plasmodium membrane protein, unknownfunction	PKH_132960	conserved Plasmodium protein, unknown function	PVX_085510	hypothetical protein, conserved
264	6	PBANKA_102900	conserved Plasmodium protein, unknown function	PCHAS_102980	conserved Plasmodium protein, unknown function	PYYM_1031100	conserved Plasmodium protein, unknown function	PF3D7_1413700	conserved Plasmodium protein, unknown function	PKH_133390	conserved Plasmodium protein, unknown function	PVX_085765	hypothetical protein, conserved
265	6	PBANKA_103020	conserved Plasmodium protein, unknown function	PCHAS_103100	conserved Plasmodium protein, unknown function	PYYM_1032300	conserved Plasmodium protein, unknown function	PF3D7_1412400	conserved Plasmodium protein, unknown function	PKH_133520	conserved Plasmodium protein, unknown function	PVX_085835	hypothetical protein, conserved
266	6	PBANKA_103900	conserved Plasmodium protein, unknown function	PCHAS_103980	conserved Plasmodium protein, unknown function	PYYM_1041100	conserved Plasmodium protein, unknown function	PF3D7_1403000	conserved Plasmodium protein, unknown function	PKH_134400	conserved Plasmodium protein, unknown function	PVX_086280	hypothetical protein, conserved
267	6	PBANKA_110210	conserved Plasmodium protein, unknown function	PCHAS_110180	conserved Plasmodium protein, unknown function	PYYM_1104300	conserved Plasmodium protein, unknown function	PF3D7_0502300	conserved Plasmodium protein, unknown function	PKH_103120	conserved Plasmodium protein, unknown function	PVX_097620	hypothetical protein, conserved
268	6	PBANKA_110290	conserved Plasmodium protein, unknown function	PCHAS_110260	conserved Plasmodium protein, unknown function	PYYM_1105100	conserved Plasmodium protein, unknown function	PF3D7_0503200	conserved Plasmodium protein, unknown function	PKH_103030	conserved Plasmodium protein, unknown function	PVX_097665	hypothetical protein, conserved
269	6	PBANKA_110300	Ser/Arg-rich splicing factor, putative	PCHAS_110270	Ser/Arg-rich splicing factor, putative	PYYM_1105200	Ser/Arg-rich splicing factor, putative	PF3D7_0503300	Ser/Arg-rich splicing factor, putative	PKH_102990	Arg-rich splicing factor, putative	PVX_097740	Ser/Arg-rich splicing factor, putative
270	6	PBANKA_110440	conserved Plasmodium protein, unknown function	PCHAS_110410	conserved Plasmodium protein, unknown function	PYYM_1106600	conserved Plasmodium protein, unknown function	PF3D7_0504800	conserved Plasmodium protein, unknown function	PKH_102820	conserved Plasmodium protein, unknown function	PVX_097800	hypothetical protein, conserved
271	6	PBANKA_110810	guanidine nucleotide exchange factor, putative	PCHAS_110780	guanidine nucleotide exchange factor, putative	PYYM_1110300	guanidine nucleotide exchange factor, putative	PF3D7_0508500	guanidine nucleotide exchange factor	PKH_102440	guanidine nucleotide exchange factor, putative	PVX_097985	guanidine nucleotide exchange factor, putative
273	6	PBANKA_110960	conserved Plasmodium protein, unknown function	PCHAS_110930	conserved Plasmodium protein, unknown function	PYYM_1111800	conserved Plasmodium protein, unknown function	PF3D7_0510000	conserved Plasmodium protein, unknown function	PKH_102290	conserved Plasmodium protein, unknown function	PVX_098060	hypothetical protein, conserved
275	6	PBANKA_111640	conserved Plasmodium protein, unknown function	PCHAS_111600	conserved Plasmodium protein, unknown function	PYYM_1118500	conserved Plasmodium protein, unknown function	PF3D7_0616900	conserved Plasmodium protein, unknown function	PKH_113210	conserved Plasmodium protein, unknown function	PVX_113985	hypothetical protein, conserved
276	6	PBANKA_111850	conserved Plasmodium protein, unknown function	PCHAS_111800	conserved Plasmodium protein, unknown function	PYYM_1120500	conserved Plasmodium protein, unknown function	PF3D7_0619300	conserved Plasmodium protein, unknown function	PKH_113010	conserved Plasmodium protein, unknown function	PVX_114090	hypothetical protein, conserved
277	6	PBANKA_112270	protein kinase, putative	PCHAS_112220	protein kinase, putative	PYYM_1125000	protein kinase, putative	PF3D7_0623800	protein kinase, putative	PKH_112570	protein kinase, putative	PVX_114305	protein kinase, putative
278	6	PBANKA_112910	DNA polymerase epsilon, putative	PCHAS_112860	DNA polymerase epsilon, putative	PYYM_1131400	DNA polymerase epsilon, putative	PF3D7_0630300	DNA polymerase epsilon, catalytic subunit a,putative	PKH_111860	DNA polymerase epsilon, catalytic subunit,putative	PVX_114615	DNA polymerase epsilon, catalytic subunit a,putative
279	6	PBANKA_113530	conserved Plasmodium protein, unknown function	PCHAS_113480	conserved Plasmodium protein, unknown function	PYYM_1137700	conserved Plasmodium protein, unknown function	PF3D7_1359000	conserved Plasmodium protein, unknown function	PKH_111180	conserved Plasmodium protein, unknown function	PVX_114922	hypothetical protein
280	6	PBANKA_113570	RNA-binding protein, putative	PCHAS_113520	RNA-binding protein, putative	PYYM_1138100	RNA-binding protein, putative	PF3D7_1359400	rRNA associated RNA binding protein, putative	PKH_111140	RNA binding protein, putative	PVX_114940	RNA-binding protein, putative
281	6	PBANKA_113670	guanylyl cyclase beta	PCHAS_113620	guanylyl cyclase beta, putative	PYYM_1139100	guanylyl cyclase beta	PF3D7_1360500	guanylyl cyclase beta	PKH_111030	guanylyl cyclase, putative	PVX_114990	guanylyl cyclase, putative
282	6	PBANKA_114030	conserved Plasmodium protein, unknown function	PCHAS_113980	conserved Plasmodium protein, unknown function	PYYM_1142700	conserved Plasmodium protein, unknown function	PF3D7_1364400	conserved Plasmodium protein, unknown function	PKH_110630	conserved Plasmodium protein, unknown function	PVX_115180	hypothetical protein, conserved
283	6	PBANKA_114210	conserved Plasmodium protein, unknown function	PCHAS_114170	conserved Plasmodium protein, unknown function	PYYM_1144500	conserved Plasmodium protein, unknown function	PF3D7_1366300	conserved Plasmodium protein, unknown function	PKH_110440	conserved Plasmodium protein, unknown function	PVX_115275	hypothetical protein, conserved
284	6	PBANKA_114510	conserved Plasmodium protein, unknown function	PCHAS_114460	conserved Plasmodium protein, unknown function	PYYM_1147400	conserved Plasmodium protein, unknown function	PF3D7_1369200	conserved Plasmodium protein, unknown function	PKH_110130	conserved Plasmodium protein, unknown function	PVX_115420	hypothetical protein, conserved
285	6	PBANKA_114530	conserved Plasmodium protein, unknown function	PCHAS_114480	conserved Plasmodium protein, unknown function	PYYM_1147600	conserved Plasmodium protein, unknown function	PF3D7_1369400	conserved Plasmodium protein, unknown function	PKH_110110	conserved Plasmodium protein, unknown function	PVX_115430	hypothetical protein, conserved
286	6	PBANKA_120250	conserved Plasmodium protein, unknown function	PCHAS_120320	conserved Plasmodium protein, unknown function	PYYM_1205000	conserved Plasmodium protein, unknown function	PF3D7_1004200	conserved Plasmodium membrane protein, unknownfunction	PKH_080280	conserved Plasmodium protein, unknown function	PVX_094405	hypothetical protein, conserved
287	6	PBANKA_120700	nucleolar protein 5, putative	PCHAS_120770	nucleolar protein 5, putative	PYYM_1209600	nucleolar protein 5, putative	PF3D7_1008800	nucleolar protein 5, putative	PKH_080790	nucleolar protein NOP5, putative	PVX_094640	nucleolar protein 5, putative
288	6	PBANKA_120860	DNA2/NAM7 helicase, putative	PCHAS_120930	DNA2/NAM7 helicase, putative	PYYM_1211200	DNA2/NAM7 helicase, putative	PF3D7_1010200	DNA2/NAM7 helicase, putative	PKH_080970	conserved Plasmodium protein, unknown function	PVX_094730	hypothetical protein, conserved
289	6	PBANKA_121180	conserved Plasmodium protein, unknown function	PCHAS_121250	conserved Plasmodium protein, unknown function	PYYM_1214400	conserved Plasmodium protein, unknown function	PF3D7_1013400	conserved Plasmodium protein, unknown function	PKH_081290	conserved Plasmodium protein, unknown function	PVX_094890	hypothetical protein, conserved
290	6	PBANKA_121190	phosphoinositide-specific phospholipase C	PCHAS_121260	phosphoinositide-specific phospholipase C,putative	PYYM_1214500	phosphoinositide-specific phospholipase C	PF3D7_1013500	phosphoinositide-specific phospholipase C	PKH_081300	phosphoinositide-specific phospholipase C,putative	PVX_094895	phospholipase C-like, putative
291	6	PBANKA_121330	conserved Plasmodium protein, unknown function	PCHAS_121400	conserved Plasmodium protein, unknown function	PYYM_1215900	conserved Plasmodium protein, unknown function	PF3D7_1014900	conserved Plasmodium protein, unknown function	PKH_081490	conserved Plasmodium protein, unknown function	PVX_094965	hypothetical protein, conserved
292	6	PBANKA_121540	conserved Plasmodium protein, unknown function	PCHAS_121610	conserved Plasmodium protein, unknown function	PYYM_1218000	conserved Plasmodium protein, unknown function	PF3D7_0323100	conserved Plasmodium protein, unknown function	PKH_081720	conserved Plasmodium protein, unknown function	PVX_095070	hypothetical protein, conserved
293	6	PBANKA_121680	conserved Plasmodium protein, unknown function	PCHAS_121750	conserved Plasmodium protein, unknown function	PYYM_1219400	conserved Plasmodium protein, unknown function	PF3D7_0321700	microtubule and actin binding protein, putative	PKH_081890	conserved Plasmodium protein, unknown function	PVX_095150	hypothetical protein, conserved
294	6	PBANKA_121700	peptidase, putative	PCHAS_121770	peptidase, putative	PYYM_1219600	peptidase, putative	PF3D7_0321500	peptidase, putative	PKH_081910	peptidase, putative	PVX_095160	hypothetical protein, conserved
295	6	PBANKA_122050	conserved Plasmodium protein, unknown function	PCHAS_122120	conserved Plasmodium protein, unknown function	PYYM_1223200	conserved Plasmodium protein, unknown function	PF3D7_0709900	conserved Plasmodium membrane protein, unknownfunction	PKH_010810	conserved Plasmodium protein, unknown function	PVX_088025	hypothetical protein, conserved
296	6	PBANKA_122500	serine/threonine protein kinase, FIKK family	PCHAS_122560	serine/threonine protein kinase, FIKK family	PYYM_1227700	serine/threonine protein kinase, FIKK family	PF3D7_0805700	serine/threonine protein kinase, FIKK family	PKH_011260	serine/threonine protein kinase, putative	PVX_088265	serine/threonine protein kinase, FIKK family
297	6	PBANKA_122810	transcription factor with AP2 domain(s),putative	PCHAS_122880	transcription factor with AP2 domain(s),putative	PYYM_1230800	transcription factor with AP2 domain(s),putative	PF3D7_0802100	transcription factor with AP2 domain(s)	PKH_011630	transcription factor with AP2 domain(s),putative	PVX_093635	transcription factor with AP2 domain(s),putative
298	6	PBANKA_122990	conserved Plasmodium protein, unknown function	PCHAS_123060	conserved Plasmodium protein, unknown function	PYYM_1232500	conserved Plasmodium protein, unknown function	PF3D7_0615200	conserved Plasmodium protein, unknown function	PKH_113380	conserved Plasmodium protein, unknown function	PVX_113895	hypothetical protein, conserved
300	6	PBANKA_123030	conserved Plasmodium protein, unknown function	PCHAS_123100	conserved Plasmodium protein, unknown function	PYYM_1233000	conserved Plasmodium protein, unknown function	PF3D7_0615600	conserved Plasmodium protein, unknown function	PKH_113340	conserved Plasmodium protein, unknown function	PVX_113915	hypothetical protein, conserved
301	6	PBANKA_123050	RNA-binding protein, putative	PCHAS_123110	RNA-binding protein, putative	PYYM_1233100	RNA-binding protein, putative	PF3D7_0615700	RNA and export factor binding protein, putative	PKH_113330	RNA binding protein, putative	PVX_113920	RNA binding function, putative
302	6	PBANKA_123070	conserved Plasmodium protein, unknown function	PCHAS_123130	conserved Plasmodium protein, unknown function	PYYM_1233300	conserved Plasmodium protein, unknown function	PF3D7_0615900	conserved Plasmodium protein, unknown function	PKH_113310	conserved Plasmodium protein, unknown function	PVX_113930	hypothetical protein, conserved
304	6	PBANKA_123570	conserved Plasmodium protein, unknown function	PCHAS_123630	conserved Plasmodium protein, unknown function	PYYM_1238300	conserved Plasmodium protein, unknown function	PF3D7_0521100	conserved Plasmodium protein, unknown function	PKH_101110	conserved Plasmodium protein, unknown function	PVX_080190	hypothetical protein, conserved
305	6	PBANKA_123580	conserved Plasmodium protein, unknown function	PCHAS_123640	conserved Plasmodium protein, unknown function	PYYM_1238400	conserved Plasmodium protein, unknown function	PF3D7_0521200	conserved Plasmodium protein, unknown function	PKH_101100	conserved Plasmodium protein, unknown function	PVX_080185	hypothetical protein, conserved
306	6	PBANKA_123620	conserved Plasmodium protein, unknown function	PCHAS_123680	conserved Plasmodium protein, unknown function	PYYM_1238800	conserved Plasmodium protein, unknown function	PF3D7_0521600	conserved Plasmodium protein, unknown function	PKH_101060	conserved Plasmodium protein, unknown function	PVX_080165	hypothetical protein, conserved
307	6	PBANKA_123670	conserved Plasmodium protein, unknown function	PCHAS_123720	conserved Plasmodium protein, unknown function	PYYM_1239200	conserved Plasmodium protein, unknown function	PF3D7_0522000	conserved Plasmodium protein, unknown function	PKH_101020	conserved Plasmodium protein, unknown function	PVX_080147	conserved Plasmodium protein, unknown function
308	6	PBANKA_123690	conserved Plasmodium protein, unknown function	PCHAS_123740	conserved Plasmodium protein, unknown function	PYYM_1239400	conserved Plasmodium protein, unknown function	PF3D7_0522200	conserved Plasmodium protein, unknown function	PKH_101000	conserved Plasmodium protein, unknown function	PVX_080140	hypothetical protein, conserved
309	6	PBANKA_123700	S-adenosylmethionine-dependent methyltransferase,putative	PCHAS_123750	S-adenosylmethionine-dependent methyltransferase,putative	PYYM_1239500	S-adenosylmethionine-dependent methyltransferase,putative	PF3D7_0522300	S-adenosylmethionine-dependentmethyltransferase, putative	PKH_100990	S-adenosylmethionine-dependentmethyltransferase, putative	PVX_080135	S-adenosylmethionine-dependent methyltransferase,putative
310	6	PBANKA_123850	conserved Plasmodium protein, unknown function	PCHAS_123890	conserved Plasmodium protein, unknown function	PYYM_1240900	conserved Plasmodium protein, unknown function	PF3D7_0523700	conserved Plasmodium membrane protein, unknownfunction	PKH_100850	conserved Plasmodium protein, unknown function	PVX_080065	hypothetical protein, conserved
311	6	PBANKA_124080	RAP protein, putative	PCHAS_124120	RAP protein, putative	PYYM_1243200	RAP protein, putative	PF3D7_0526000	RAP protein, putative	PKH_100610	conserved Plasmodium protein, unknown function	PVX_079945	hypothetical protein, conserved
312	6	PBANKA_124550	conserved Plasmodium protein, unknown function	PCHAS_124590	conserved Plasmodium protein, unknown function	PYYM_1248200	conserved Plasmodium protein, unknown function	PF3D7_0531100	conserved Plasmodium protein, unknown function	PKH_100090	conserved Plasmodium protein, unknown function	PVX_079710	hypothetical protein, conserved
313	6	PBANKA_124580	conserved Plasmodium protein, unknown function	PCHAS_124620	conserved Plasmodium protein, unknown function	PYYM_1248500	conserved Plasmodium protein, unknown function	PF3D7_0531400	conserved Plasmodium protein, unknown function	PKH_100060	conserved Plasmodium protein, unknown function	PVX_079695	hypothetical protein, conserved
314	6	PBANKA_130180	conserved Plasmodium protein, unknown function	PCHAS_130500	conserved Plasmodium protein, unknown function	PYYM_1302500	conserved Plasmodium protein, unknown function	PF3D7_1474400	conserved Plasmodium protein, unknown function	PKH_126850	conserved Plasmodium protein, unknown function	PVX_118600	hypothetical protein, conserved
315	6	PBANKA_130320	conserved Plasmodium protein, unknown function	PCHAS_130640	conserved Plasmodium protein, unknown function	PYYM_1304000	conserved Plasmodium protein, unknown function	PF3D7_1439300	conserved Plasmodium protein, unknown function	PKH_126700	hypothetical protein, conserved in Apicomplexanspecies	PVX_118525	hypothetical protein, conserved
316	6	PBANKA_130520	serine/threonine protein kinase, putative	PCHAS_130840	serine/threonine protein kinase, putative	PYYM_1306000	serine/threonine protein kinase, putative	PF3D7_1441300	serine/threonine protein kinase, putative	PKH_126500	Ser/Thr protein kinase, putative	PVX_118425	serine/threonine protein kinase, putative
317	6	PBANKA_131000	conserved Plasmodium protein, unknown function	PCHAS_131320	conserved Plasmodium protein, unknown function	PYYM_1310900	conserved Plasmodium protein, unknown function	PF3D7_1446300	conserved Plasmodium membrane protein, unknownfunction	PKH_126010	conserved Plasmodium protein, unknown function	PVX_118175	hypothetical protein, conserved
319	6	PBANKA_131410	conserved Plasmodium protein, unknown function	PCHAS_131740	conserved Plasmodium protein, unknown function	PYYM_1314900	conserved Plasmodium protein, unknown function	PF3D7_1450400	zinc finger protein, putative	PKH_125590	zinc finger protein, putative	PVX_117965	hypothetical protein, conserved
320	6	PBANKA_131470	conserved Plasmodium protein, unknown function	PCHAS_131800	conserved Plasmodium protein, unknown function	PYYM_1315500	conserved Plasmodium protein, unknown function	PF3D7_1451000	conserved Plasmodium protein, unknown function	PKH_125530	conserved Plasmodium protein, unknown function	PVX_117930	hypothetical protein, conserved
321	6	PBANKA_131690	conserved Plasmodium protein, unknown function	PCHAS_132020	conserved Plasmodium protein, unknown function	PYYM_1317700	conserved Plasmodium protein, unknown function	PF3D7_1453200	conserved Plasmodium protein, unknown function	PKH_125320	conserved Plasmodium protein, unknown function	PVX_117815	hypothetical protein, conserved
322	6	PBANKA_131710	conserved Plasmodium protein, unknown function	PCHAS_132040	conserved Plasmodium protein, unknown function	PYYM_1317900	conserved Plasmodium protein, unknown function	PF3D7_1453400	conserved Plasmodium protein, unknown function	PKH_125310	conserved Plasmodium protein, unknown function	PVX_117810	hypothetical protein, conserved
323	6	PBANKA_131730	RAP protein, putative	PCHAS_132060	RAP protein, putative	PYYM_1318100	RAP protein, putative	PF3D7_1453600	RAP protein, putative	PKH_125290	RAP protein, putative	PVX_117800	hypothetical protein, conserved
324	6	PBANKA_131950	LCCL domain-containing protein CCP2	PCHAS_132280	LCCL domain-containing protein CCP2, putative	PYYM_1320300	LCCL domain-containing protein CCP2	PF3D7_1455800	LCCL domain-containing protein	PKH_125030	LCCL domain-containing protein	PVX_117675	LCCL domain-containing protein
325	6	PBANKA_132080	conserved Plasmodium protein, unknown function	PCHAS_132410	conserved Plasmodium protein, unknown function	PYYM_1321600	conserved Plasmodium protein, unknown function	PF3D7_1457100	conserved Plasmodium protein, unknown function	PKH_124900	conserved Plasmodium protein, unknown function	PVX_117610	hypothetical protein, conserved
326	6	PBANKA_132110	conserved Plasmodium protein, unknown function	PCHAS_132440	conserved Plasmodium protein, unknown function	PYYM_1321900	conserved Plasmodium protein, unknown function	PF3D7_1457400	conserved Plasmodium protein, unknown function	PKH_124870	conserved Plasmodium protein, unknown function	PVX_117595	hypothetical protein, conserved
327	6	PBANKA_132160	conserved Plasmodium protein, unknown function	PCHAS_132490	conserved Plasmodium protein, unknown function	PYYM_1322400	conserved Plasmodium protein, unknown function	PF3D7_1457900	conserved Plasmodium protein, unknown function	PKH_124820	conserved Plasmodium protein, unknown function	PVX_117570	hypothetical protein, conserved
328	6	PBANKA_132310	conserved Plasmodium protein, unknown function	PCHAS_132640	conserved Plasmodium protein, unknown function	PYYM_1323900	conserved Plasmodium protein, unknown function	PF3D7_1459500	conserved Plasmodium protein, unknown function	PKH_124660	conserved Plasmodium protein, unknown function	PVX_117485	hypothetical protein, conserved
329	6	PBANKA_132670	conserved Plasmodium protein, unknown function	PCHAS_133000	conserved Plasmodium protein, unknown function	PYYM_1327500	conserved Plasmodium protein, unknown function	PF3D7_1463100	conserved Plasmodium protein, unknown function,pseudogene	PKH_124250	conserved Plasmodium protein, unknown function	PVX_117310	hypothetical protein
331	6	PBANKA_133470	conserved Plasmodium protein, unknown function	PCHAS_133930	conserved Plasmodium protein, unknown function	PYYM_1336400	conserved Plasmodium protein, unknown function	PF3D7_1471500	conserved Plasmodium membrane protein, unknownfunction	PKH_123380	conserved Plasmodium protein, unknown function	PVX_116895	hypothetical protein, conserved
332	6	PBANKA_133750	conserved Plasmodium protein, unknown function	PCHAS_134210	conserved Plasmodium protein, unknown function	PYYM_1339200	conserved Plasmodium protein, unknown function	PF3D7_1322200	conserved Plasmodium protein, unknown function	PKH_123090	conserved Plasmodium protein, unknown function	PVX_116760	hypothetical protein, conserved
333	6	PBANKA_133950	conserved Plasmodium protein, unknown function	PCHAS_134410	conserved Plasmodium protein, unknown function	PYYM_1341200	conserved Plasmodium protein, unknown function	PF3D7_1324300	conserved Plasmodium membrane protein, unknownfunction	PKH_122880	conserved Plasmodium protein, unknown function	PVX_116655	hypothetical protein, conserved
334	6	PBANKA_134090	conserved Plasmodium protein, unknown function	PCHAS_134550	conserved Plasmodium protein, unknown function	PYYM_1342600	conserved Plasmodium protein, unknown function	PF3D7_1325800	conserved Plasmodium protein, unknown function	PKH_122730	conserved Plasmodium protein, unknown function	PVX_116590	hypothetical protein, conserved
335	6	PBANKA_134100	conserved Plasmodium protein, unknown function	PCHAS_134560	conserved Plasmodium protein, unknown function	PYYM_1342700	conserved Plasmodium protein, unknown function	PF3D7_1325900	conserved Plasmodium protein, unknown function	PKH_122720	conserved Plasmodium protein, unknown function	PVX_116585	hypothetical protein, conserved
336	6	PBANKA_134160	translation initiation factor EIF-2B gammasubunit, putative	PCHAS_134620	translation initiation factor EIF-2B gammasubunit, putative	PYYM_1343300	translation initiation factor EIF-2B gammasubunit, putative	PF3D7_1326400	translation initiation factor EIF-2B gammasubunit, putative	PKH_122650	translation initiation factor EIF-2B gammasubunit, putative	PVX_116557	translation initiation factor EIF-2B gammasubunit, putative
337	6	PBANKA_134180	conserved Plasmodium protein, unknown function	PCHAS_134640	conserved Plasmodium protein, unknown function	PYYM_1343500	conserved Plasmodium protein, unknown function	PF3D7_1326600	conserved Plasmodium protein, unknown function	PKH_122630	conserved Plasmodium protein, unknown function	PVX_116550	hypothetical protein, conserved
339	6	PBANKA_134420	conserved Plasmodium protein, unknown function	PCHAS_134880	conserved Plasmodium protein, unknown function	PYYM_1345900	conserved Plasmodium protein, unknown function	PF3D7_1329200	conserved Plasmodium protein, unknown function	PKH_122350	conserved Plasmodium protein, unknown function	PVX_082405	hypothetical protein, conserved
340	6	PBANKA_134450	conserved Plasmodium protein, unknown function	PCHAS_134910	conserved Plasmodium protein, unknown function	PYYM_1346200	conserved Plasmodium protein, unknown function	PF3D7_1329500	conserved Plasmodium protein, unknown function	PKH_122320	conserved Plasmodium protein, unknown function	PVX_082420	hypothetical protein, conserved
341	6	PBANKA_134470	conserved Plasmodium protein, unknown function	PCHAS_134930	conserved Plasmodium protein, unknown function	PYYM_1346400	conserved Plasmodium protein, unknown function	PF3D7_1329700	conserved Plasmodium protein, unknown function	PKH_122300	conserved Plasmodium protein, unknown function	PVX_082430	hypothetical protein, conserved
342	6	PBANKA_134700	conserved Plasmodium protein, unknown function	PCHAS_135160	conserved Plasmodium protein, unknown function	PYYM_1348700	conserved Plasmodium protein, unknown function	PF3D7_1332200	conserved Plasmodium protein, unknown function	PKH_122070	conserved Plasmodium protein, unknown function	PVX_082540	hypothetical protein, conserved
343	6	PBANKA_135240	conserved Plasmodium protein, unknown function	PCHAS_135700	conserved Plasmodium protein, unknown function	PYYM_1354100	conserved Plasmodium protein, unknown function	PF3D7_1338700	conserved Plasmodium protein, unknown function	PKH_121510	conserved Plasmodium protein, unknown function	PVX_082865	hypothetical protein, conserved
344	6	PBANKA_135860	isocitrate dehydrogenase (NADP), mitochondrialprecursor, putative	PCHAS_136320	isocitrate dehydrogenase (NADP), mitochondrialprecursor, putative	PYYM_1360700	isocitrate dehydrogenase (NADP), mitochondrialprecursor, putative	PF3D7_1345700	isocitrate dehydrogenase (NADP), mitochondrialprecursor	PKH_120870	isocitrate dehydrogenase [NADP], mitochondrialprecursor, putative	PVX_083185	isocitrate dehydrogenase [NADP], mitochondrialprecursor, putative
346	6	PBANKA_136080	conserved Plasmodium protein, unknwon function	PCHAS_136540	conserved Plasmodium protein, unknwon function	PYYM_1362900	conserved Plasmodium protein, unknwon function	PF3D7_1348000	conserved Plasmodium protein, unknown function	PKH_120590	conserved Plasmodium protein, unknown function	PVX_083295	hypothetical protein, conserved
347	6	PBANKA_136120	conserved Plasmodium protein, unknown function	PCHAS_136580	conserved Plasmodium protein, unknown function	PYYM_1363300	conserved Plasmodium protein, unknown function	PF3D7_1348400	conserved Plasmodium membrane protein, unknownfunction	PKH_120550	conserved Plasmodium protein, unknown function	PVX_083315	hypothetical protein, conserved
348	6	PBANKA_136240	conserved Plasmodium protein, unknown function	PCHAS_136700	conserved Plasmodium protein, unknown function	PYYM_1364500	conserved Plasmodium protein, unknown function	PF3D7_1349600	conserved Plasmodium protein, unknown function	PKH_120430	conserved Plasmodium protein, unknown function	PVX_083375	hypothetical protein, conserved
349	6	PBANKA_140100	conserved Plasmodium protein, unknown function	PCHAS_140290	conserved Plasmodium protein, unknown function	PYYM_1404600	conserved Plasmodium protein, unknown function	PF3D7_1302500	conserved Plasmodium protein, unknown function	PKH_140100	conserved Plasmodium protein, unknown function	PVX_121965	hypothetical protein, conserved
350	6	PBANKA_140590	conserved Plasmodium protein, unknown function	PCHAS_140780	conserved Plasmodium protein, unknown function	PYYM_1409500	conserved Plasmodium protein, unknown function	PF3D7_1307400	conserved Plasmodium protein, unknown function	PKH_140630	conserved Plasmodium protein, unknown function	PVX_122205	hypothetical protein, conserved
351	6	PBANKA_140670	carbamoyl phosphate synthetase, putative	PCHAS_140860	carbamoyl phosphate synthetase, putative	PYYM_1410300	carbamoyl phosphate synthetase, putative	PF3D7_1308200	carbamoyl phosphate synthetase	PKH_140710	carbamoyl phosphate synthetase, putative	PVX_122240	carbamoyl phosphate synthetase II, putative
352	6	PBANKA_140690	conserved Plasmodium protein, unknown function	PCHAS_140880	conserved Plasmodium protein, unknown function	PYYM_1410500	conserved Plasmodium protein, unknown function	PF3D7_1308400	conserved Plasmodium protein, unknown function	PKH_140730	conserved Plasmodium protein, unknown function	PVX_122250	hypothetical protein, conserved
353	6	PBANKA_141060	conserved Plasmodium protein, unknown function	PCHAS_141250	conserved Plasmodium protein, unknown function	PYYM_1414200	conserved Plasmodium protein, unknown function	PF3D7_1312100	conserved Plasmodium protein, unknown function	PKH_141130	conserved Plasmodium protein, unknown function	PVX_122440	hypothetical protein, conserved
354	6	PBANKA_141190	conserved Plasmodium protein, unknown function	PCHAS_141380	conserved Plasmodium protein, unknown function	PYYM_1415500	conserved Plasmodium protein, unknown function	PF3D7_1313500	conserved Plasmodium membrane protein, unknownfunction	PKH_141260	conserved Plasmodium protein, unknown function	PVX_122495	hypothetical protein, conserved
355	6	PBANKA_141570	transcription factor with AP2 domain(s),putative	PCHAS_141750	transcription factor with AP2 domain(s),putative	PYYM_1419200	transcription factor with AP2 domain(s),putative	PF3D7_1317200	transcription factor with AP2 domain(s)	PKH_141640	transcription factor with AP2 domain(s),putative	PVX_122680	transcription factor with AP2 domain(s),putative
356	6	PBANKA_141680	conserved Plasmodium protein, unknown function	PCHAS_141860	conserved Plasmodium protein, unknown function	PYYM_1420300	conserved Plasmodium protein, unknown function	PF3D7_1318300	conserved Plasmodium protein, unknown function	PKH_141750	conserved Plasmodium protein, unknown function	PVX_122735	hypothetical protein, conserved
357	6	PBANKA_141780	N2,N2-dimethylguanosine tRNA methyltransferase,putative	PCHAS_141960	N2,N2-dimethylguanosine tRNA methyltransferase,putative	PYYM_1421300	N2,N2-dimethylguanosine tRNA methyltransferase,putative	PF3D7_1319300	N2,N2-dimethylguanosine tRNA methyltransferase,putative	PKH_141850	N2,N2-dimethylguanosine tRNA methyltransferase,putative	PVX_122780	N(2),N(2)-dimethylguanosine tRNAmethyltransferase, putative
358	6	PBANKA_141940	conserved Plasmodium protein, unknown function	PCHAS_142120	conserved Plasmodium protein, unknown function	PYYM_1422900	conserved Plasmodium protein, unknown function	PF3D7_1321100	conserved Plasmodium protein, unknown function	PKH_142010	conserved Plasmodium protein, unknown function	PVX_122865	hypothetical protein, conserved
359	6	PBANKA_141960	conserved Plasmodium protein, unknown function	PCHAS_142140	conserved Plasmodium protein, unknown function	PYYM_1423100	conserved Plasmodium protein, unknown function	PF3D7_1321300	conserved Plasmodium membrane protein, unknownfunction	PKH_142030	conserved Plasmodium protein, unknown function	PVX_122875	hypothetical protein, conserved
361	6	PBANKA_143540	conserved Plasmodium protein, unknown function	PCHAS_143740	conserved Plasmodium protein, unknown function	PYYM_1439500	conserved Plasmodium protein, unknown function	PF3D7_1220200	conserved Plasmodium protein, unknown function,pseudogene	PKH_143680	conserved Plasmodium protein, unknown function	PVX_123650	hypothetical protein, conserved
362	6	PBANKA_143750	transcription factor with AP2 domain(s),putative	PCHAS_143950	transcription factor with AP2 domain(s),putative	PYYM_1441600	transcription factor with AP2 domain(s),putative	PF3D7_1222600	transcription factor with AP2 domain(s)	PKH_143910	transcription factor with AP2 domain(s),putative	PVX_123760	transcription factor with AP2 domain(s),putative
363	6	PBANKA_143840	conserved Plasmodium protein, unknown function	PCHAS_144040	conserved Plasmodium protein, unknown function	PYYM_1442500	conserved Plasmodium protein, unknown function	PF3D7_1223500	conserved Plasmodium protein, unknown function	PKH_144010	conserved Plasmodium protein, unknown function	PVX_123805	hypothetical protein, conserved
364	6	PBANKA_144220	cyclin-related protein, putative	PCHAS_144430	cyclin-related protein, putative	PYYM_1446300	cyclin-related protein, putative	PF3D7_1227500	cyclin	PKH_144430	conserved Plasmodium protein, unknown function	PVX_124005	hypothetical protein, conserved
365	6	PBANKA_144470	conserved Plasmodium protein, unknown function	PCHAS_144690	conserved Plasmodium protein, unknown function	PYYM_1448800	conserved Plasmodium protein, unknown function	PF3D7_1230000	conserved Plasmodium protein, unknown function	PKH_144690	conserved Plasmodium protein, unknown function	PVX_124140	hypothetical protein, conserved
366	6	PBANKA_144740	conserved Plasmodium protein, unknown function	PCHAS_144960	conserved Plasmodium protein, unknown function	PYYM_1451500	conserved Plasmodium protein, unknown function	PF3D7_1232700	conserved Plasmodium protein, unknown function	PKH_144980	conserved Plasmodium protein, unknown function	PVX_100580	hypothetical protein, conserved
367	6	PBANKA_144820	asparagine/aspartate rich protein, putative	PCHAS_145050	asparagine/aspartate rich protein, putative	PYYM_1452300	asparagine/aspartate rich protein, putative	PF3D7_1233600	asparagine and aspartate rich protein 1	PKH_145070	asparagine/aspartate rich protein, putative	PVX_100635	hypothetical protein, conserved
368	6	PBANKA_144880	conserved Plasmodium protein, unknown function	PCHAS_145110	conserved Plasmodium protein, unknown function	PYYM_1452800	conserved Plasmodium protein, unknown function	PF3D7_1234200	conserved Plasmodium protein, unknown function,pseudogene	PKH_145130	conserved Plasmodium protein, unknown function	PVX_100660	hypothetical protein, conserved
369	6	PBANKA_145000	tetQ family GTPase, putative	PCHAS_145230	tetQ family GTPase, putative	PYYM_1454000	tetQ family GTPase, putative	PF3D7_1235400	tetQ family GTPase, putative	PKH_145390	tetQ family GTPase, putative	PVX_100720	tetQ family GTPase, putative
370	6	PBANKA_145300	conserved Plasmodium protein, unknown function	PCHAS_145530	conserved Plasmodium protein, unknown function	PYYM_1457000	conserved Plasmodium protein, unknown function	PF3D7_1238500	conserved Plasmodium protein, unknown function	PKH_145720	conserved Plasmodium protein, unknown function	PVX_100875	hypothetical protein, conserved
372	6	PBANKA_145740	N-alpha-acetyltransferase 15, NatA auxiliarysubunit, putative	PCHAS_145970	N-alpha-acetyltransferase 15, NatA auxiliarysubunit, putative	PYYM_1461400	N-alpha-acetyltransferase 15, NatA auxiliarysubunit, putative	PF3D7_1244100	N-alpha-acetyltransferase 15, NatA auxiliarysubunit, putative	PKH_146120	conserved Plasmodium protein, unknown function	PVX_101105	hypothetical protein, conserved
373	6	PBANKA_145940	conserved Plasmodium protein, unknown function	PCHAS_146170	conserved Plasmodium protein, unknown function	PYYM_1463400	conserved Plasmodium protein, unknown function	PF3D7_1246300	conserved Plasmodium protein, unknown function	PKH_146370	conserved Plasmodium protein, unknown function	PVX_101210	hypothetical protein, conserved
374	6	PBANKA_146300	osmiophilic body protein	PCHAS_146530	osmiophilic body protein, putative	PYYM_1467000	osmiophilic body protein	PF3D7_1250100	osmiophilic body protein	PKH_146780	pfg377 homolog, putative	PVX_101400	hypothetical protein, conserved
375	6	PBANKA_146370	DNA repair protein, putative	PCHAS_146600	DNA repair protein, putative	PYYM_1467700	DNA repair protein, putative	PF3D7_1250800	DNA repair protein rhp16, putative	PKH_146850	DNA repair protein rhp16, putative	PVX_101435	DNA repair protein rhp16, putative
384	6	PBANKA_040280	EH (Eps15 homology) protein, putative	PCHAS_040370	EH (Eps15 homology) protein, putative	PYYM_0405200	EH (Eps15 homology) protein, putative	PF3D7_0304200	EH (Eps15 homology) protein	PKH_083600	EH (Eps15 homology) protein	PVX_119335	PV1H14130_P
385	6	PBANKA_040310	1-cys-glutaredoxin-like protein-1, putative	PCHAS_040400	1-cys-glutaredoxin-like protein-1, putative	PYYM_0405500	1-cys-glutaredoxin-like protein-1, putative	PF3D7_0304500	1-cys-glutaredoxin-like protein-1	PKH_083570	1-cys-glutaredoxin-like protein-1, putative	PVX_119350	PV1H14145_P
388	6	PBANKA_010080	conserved Plasmodium protein, unknown function	PCHAS_010150	conserved Plasmodium protein, unknown function	PYYM_0101800	conserved Plasmodium protein, unknown function	PF3D7_0602000	conserved Plasmodium protein, unknown function	PKH_114790	conserved Plasmodium protein, unknown function	PVX_113265	hypothetical protein, conserved
389	6	PBANKA_010090	ATP dependent RNA helicase, putative	PCHAS_010160	ATP dependent RNA helicase, putative	PYYM_0101900	ATP dependent RNA helicase, putative	PF3D7_0602100	ATP-dependent RNA helicase, putative	PKH_114780	ATP-dependant RNA helicase, putative	PVX_113270	ATP dependent RNA helicase, putative
390	6	PBANKA_010100	MYND finger protein, putative	PCHAS_010170	MYND finger protein, putative	PYYM_0102000	MYND finger protein, putative	PF3D7_0602200	MYND finger protein, putative	PKH_114770	MYND finger domain protein, putative	PVX_113275	hypothetical protein, conserved
391	6	PBANKA_010110	liver merozoite formation protein	PCHAS_010180	liver merozoite formation protein, putative	PYYM_0102100	liver merozoite formation protein	PF3D7_0602300	liver merozoite formation protein, putative	PKH_114760	liver merozoite formation protein, putative	PVX_113280	liver merozoite formation protein, putative
392	6	PBANKA_010120	elongation factor G, putative	PCHAS_010190	elongation factor G, putative	PYYM_0102200	elongation factor G, putative	PF3D7_0602400	elongation factor G	PKH_114750	elongation factor G, putative	PVX_113285	elongation factor G, putative
393	6	PBANKA_010130	geranylgeranyltransferase, putative	PCHAS_010200	geranylgeranyltransferase, putative	PYYM_0102300	geranylgeranyltransferase, putative	PF3D7_0602500	geranylgeranyltransferase, putative	PKH_114740	geranylgeranyltransferase, putative	PVX_113290	geranylgeranyltransferase, putative
394	6	PBANKA_010140	conserved Plasmodium protein, unknown function	PCHAS_010210	conserved Plasmodium protein, unknown function	PYYM_0102400	conserved Plasmodium protein, unknown function	PF3D7_0602600	conserved Plasmodium protein, unknown function	PKH_114730	SAC3/GNAP family-related protein, putative	PVX_113295	hypothetical protein, conserved
395	6	PBANKA_010150	conserved Plasmodium protein, unknown function	PCHAS_010220	conserved Plasmodium protein, unknown function	PYYM_0102500	conserved Plasmodium protein, unknown function	PF3D7_0602700	conserved Plasmodium protein, unknown function	PKH_114720	conserved Plasmodium protein, unknown function	PVX_113300	hypothetical protein, conserved
396	6	PBANKA_010160	conserved Plasmodium protein, unknown function	PCHAS_010230	conserved Plasmodium protein, unknown function	PYYM_0102600	conserved Plasmodium protein, unknown function	PF3D7_0602800	JmjC domain containing protein	PKH_114710	conserved Plasmodium protein, unknown function	PVX_113305	hypothetical protein, conserved
397	6	PBANKA_010170	conserved Plasmodium protein, unknown function	PCHAS_010240	conserved Plasmodium protein, unknown function	PYYM_0102700	conserved Plasmodium protein, unknown function	PF3D7_0602900	conserved Plasmodium protein, unknown function	PKH_114700	conserved Plasmodium protein, unknown function	PVX_113310	hypothetical protein, conserved
398	6	PBANKA_010180	conserved Plasmodium protein, unknown function	PCHAS_010250	conserved Plasmodium protein, unknown function	PYYM_0102800	conserved Plasmodium protein, unknown function	PF3D7_0603000	conserved Plasmodium protein, unknown function	PKH_114690	conserved Plasmodium protein, unknown function	PVX_113315	hypothetical protein, conserved
399	6	PBANKA_010190	conserved Plasmodium protein, unknown function	PCHAS_010260	conserved Plasmodium protein, unknown function	PYYM_0102900	conserved Plasmodium protein, unknown function	PF3D7_0603100	conserved Plasmodium protein, unknown function	PKH_114680	conserved Plasmodium protein, unknown function	PVX_113320	hypothetical protein, conserved
400	6	PBANKA_010200	bcs1-like protein, putative	PCHAS_010270	bcs1-like protein, putative	PYYM_0103000	bcs1-like protein, putative	PF3D7_0603200	mitochondrial chaperone BCS1, putative	PKH_114670	bcs-1 like protein	PVX_113325	mitochondrial chaperone BCS1, putative
401	6	PBANKA_010210	dihydroorotate dehydrogenase, putative	PCHAS_010280	dihydroorotate dehydrogenase, putative	PYYM_0103100	dihydroorotate dehydrogenase, putative	PF3D7_0603300	dihydroorotate dehydrogenase, mitochondrialprecursor	PKH_114660	dihydroorotate dehydrogenase, putative	PVX_113330	dihydroorotate dehydrogenase, mitochondrialprecursor, putative
402	6	PBANKA_010220	trophozoite exported protein 1, putative	PCHAS_010290	trophozoite exported protein 1, putative	PYYM_0103200	trophozoite exported protein 1, putative	PF3D7_0603400	trophozoite exported protein 1	PKH_114650	conserved Plasmodium protein, unknown function	PVX_113335	trophozoite exported protein 1, putative
403	6	PBANKA_010230	cation/H+ antiporter	PCHAS_010300	cation/H+ antiporter, putative	PYYM_0103300	cation/H+ antiporter, putative	PF3D7_0603500	cation/H+ antiporter	PKH_114640	cation/H+ antiporter, putative	PVX_113340	calcium antiporter, putative
404	6	PBANKA_010250	phenylalanine--tRNA ligase, putative	PCHAS_010320	phenylalanine--tRNA ligase, putative	PYYM_0103500	phenylalanine--tRNA ligase, putative	PF3D7_0603700	phenylalanine--tRNA ligase, putative	PKH_114620	phenylalanine tRNA-ligase, putative	PVX_113350	phenylalanine--tRNA ligase, putative
405	6	PBANKA_010260	conserved Plasmodium protein, unknown function	PCHAS_010330	conserved Plasmodium protein, unknown function	PYYM_0103600	conserved Plasmodium protein, unknown function	PF3D7_0603800	conserved Plasmodium protein, unknown function	PKH_114610	conserved Plasmodium protein, unknown function	PVX_113355	hypothetical protein, conserved
406	6	PBANKA_010270	conserved Plasmodium protein, unknown function	PCHAS_010340	conserved Plasmodium protein, unknown function	PYYM_0103700	conserved Plasmodium protein, unknown function	PF3D7_0603900	conserved Plasmodium protein, unknown function	PKH_114600	conserved Plasmodium protein, unknown function	PVX_113360	hypothetical protein, conserved
407	6	PBANKA_010280	conserved Plasmodium protein, unknown function	PCHAS_010350	conserved Plasmodium protein, unknown function	PYYM_0103800	conserved Plasmodium protein, unknown function	PF3D7_0604000	conserved Plasmodium protein, unknown function	PKH_114590	conserved Plasmodium protein, unknown function	PVX_113365	hypothetical protein, conserved
408	6	PBANKA_010290	transcription factor with AP2 domain(s),putative	PCHAS_010360	transcription factor with AP2 domain(s),putative	PYYM_0103900	transcription factor with AP2 domain(s),putative	PF3D7_0604100	SPE2-interacting protein	PKH_114550	SPE2-interacting protein, putative	PVX_113370	transcription factor with AP2 domain(s),putative
409	6	PBANKA_010300	mitochondrial ribosomal protein L41 precursor,putative	PCHAS_010370	mitochondrial ribosomal protein L41 precursor,putative	PYYM_0104000	mitochondrial ribosomal protein L41 precursor,putative	PF3D7_0604200	mitochondrial ribosomal protein L41 precursor,putative	PKH_114540	conserved Plasmodium protein, unknown function	PVX_113375	hypothetical protein, conserved
410	6	PBANKA_010310	conserved Plasmodium protein, unknown function	PCHAS_010380	conserved Plasmodium protein, unknown function	PYYM_0104100	conserved Plasmodium protein, unknown function	PF3D7_0604300	conserved Plasmodium protein, unknown function	PKH_114530	conserved Plasmodium protein, unknown function	PVX_113380	hypothetical protein, conserved
411	6	PBANKA_010320	conserved Plasmodium protein, unknown function	PCHAS_010390	conserved Plasmodium protein, unknown function	PYYM_0104200	conserved Plasmodium protein, unknown function	PF3D7_0604400	conserved Plasmodium protein, unknown function	PKH_114520	conserved Plasmodium protein, unknown function	PVX_113385	hypothetical protein, conserved
412	6	PBANKA_010330	conserved Plasmodium protein, unknown function	PCHAS_010400	conserved Plasmodium protein, unknown function	PYYM_0104300	conserved Plasmodium protein, unknown function	PF3D7_0604500	conserved Plasmodium protein, unknown function	PKH_114510	conserved Plasmodium protein, unknown function	PVX_113390	hypothetical protein, conserved
413	6	PBANKA_010340	glyoxalase I, putative	PCHAS_010410	glyoxalase I, putative	PYYM_0104400	glyoxalase I, putative	PF3D7_0604700	glyoxalase I	PKH_114490	glyoxalase I, putative	PVX_113400	glyoxalase I, putative
414	6	PBANKA_010370	conserved Plasmodium protein, unknown function	PCHAS_010430	conserved Plasmodium protein, unknown function	PYYM_0104600	conserved Plasmodium protein, unknown function	PF3D7_0604900	conserved Plasmodium protein, unknown function	PKH_114470	conserved Plasmodium protein, unknown function	PVX_113410	hypothetical protein, conserved
415	6	PBANKA_010390	RNA-binding protein, putative	PCHAS_010450	RNA-binding protein, putative	PYYM_0104800	RNA-binding protein, putative	PF3D7_0605100	RNA-binding protein, putative	PKH_114450	RNA binding protein, putative	PVX_113420	RNA-binding protein, putative
416	6	PBANKA_010410	serine/threonine protein kinase, putative	PCHAS_010470	serine/threonine protein kinase, putative	PYYM_0105000	serine/threonine protein kinase, putative	PF3D7_0605300	aurora-related kinase 1	PKH_114430	serine/threonine protein kinase, putative	PVX_113435	serine/threonine protein kinase, putative
417	6	PBANKA_010420	calcium-binding protein, putative	PCHAS_010480	calcium-binding protein, putative	PYYM_0105100	calcium-binding protein, putative	PF3D7_0605400	calcium-binding protein, putative	PKH_114420	calcium-binding protein, putative	PVX_113440	calcium-binding protein, putative
418	6	PBANKA_010430	cyclin dependent kinase binding protein,putative	PCHAS_010490	cyclin dependent kinase binding protein,putative	PYYM_0105200	cyclin dependent kinase binding protein,putative	PF3D7_0605500	cyclin dependent kinase binding protein,putative	PKH_114410	cyclin dependent kinase binding protein,putative	PVX_113445	cyclin dependent kinase binding protein,putative
419	6	PBANKA_010440	nucleoside diphosphate kinase, putative	PCHAS_010500	nucleoside diphosphate kinase, putative	PYYM_0105300	nucleoside diphosphate kinase, putative	PF3D7_0605600	nucleoside diphosphate kinase, putative	PKH_114400	nucleoside diphosphate kinase, putative	PVX_113450	nucleoside diphosphate kinase, putative
420	6	PBANKA_010450	conserved Plasmodium protein, unknown function	PCHAS_010510	conserved Plasmodium protein, unknown function	PYYM_0105400	conserved Plasmodium protein, unknown function	PF3D7_0605700	conserved Plasmodium protein, unknown function	PKH_114390	conserved Plasmodium protein, unknown function	PVX_113455	hypothetical protein, conserved
421	6	PBANKA_010460	DNA repair protein RAD50, putative	PCHAS_010520	DNA repair protein RAD50, putative	PYYM_0105500	DNA repair protein RAD50, putative	PF3D7_0605800	DNA repair-like protein, putative	PKH_114340	DNA repair protein RAD50, putative	PVX_113460	hypothetical protein, conserved
422	6	PBANKA_010470	long chain polyunsaturated fatty acid elongationenzyme, putative	PCHAS_010530	long chain polyunsaturated fatty acid elongationenzyme, putative	PYYM_0105600	long chain polyunsaturated fatty acid elongationenzyme, putative	PF3D7_0605900	long chain polyunsaturated fatty acid elongationenzyme, putative	PKH_114330	long chain polyunsaturated fatty acid elongationenzyme, putative	PVX_113465	long chain polyunsaturated fatty acid elongationenzyme, putative
423	6	PBANKA_010480	conserved Plasmodium protein, unknown function	PCHAS_010540	conserved Plasmodium protein, unknown function	PYYM_0105700	conserved Plasmodium protein, unknown function	PF3D7_0606000	conserved Plasmodium protein, unknown function	PKH_114320	conserved Plasmodium protein, unknown function	PVX_113470	hypothetical protein, conserved
424	6	PBANKA_010490	RNA-binding protein, putative	PCHAS_010550	RNA-binding protein, putative	PYYM_0105800	RNA-binding protein, putative	PF3D7_0606100	RNA-binding protein, putative	PKH_114310	RNA binding protein, putative	PVX_113475	RNA-binding protein, putative
425	6	PBANKA_010500	ubiquitin-conjugating enzyme e2, putative	PCHAS_010560	ubiquitin-conjugating enzyme e2, putative	PYYM_0105900	ubiquitin-conjugating enzyme e2, putative	PF3D7_0606200	ubiquitin conjugating enzyme E2, putative	PKH_114300	ubiquitin conjugating enzyme E2, putative	PVX_113480	ubiquitin-conjugating enzyme E2 I, putative
426	6	PBANKA_010510	conserved Plasmodium protein, unknown function	PCHAS_010570	conserved Plasmodium protein, unknown function	PYYM_0106000	conserved Plasmodium protein, unknown function	PF3D7_0606400	conserved Plasmodium protein, unknown function	PKH_114280	conserved Plasmodium protein, unknown function	PVX_113490	hypothetical protein, conserved
427	6	PBANKA_010520	polypyrimidine tract binding protein, putative	PCHAS_010580	polypyrimidine tract binding protein, putative	PYYM_0106100	polypyrimidine tract binding protein, putative	PF3D7_0606500	polypyrimidine tract binding protein, putative	PKH_114270	polypyrimidine tract binding protein, putative	PVX_113495	polypyrimidine tract binding protein, putative
428	6	PBANKA_010530	conserved Plasmodium protein, unknown function	PCHAS_010590	conserved Plasmodium protein, unknown function	PYYM_0106200	conserved Plasmodium protein, unknown function	PF3D7_0606600	conserved Plasmodium protein, unknown function	PKH_114260	conserved Plasmodium protein, unknown function	PVX_113500	hypothetical protein, conserved
429	6	PBANKA_010540	coatomer alpha subunit, putative	PCHAS_010600	coatomer alpha subunit, putative	PYYM_0106300	coatomer alpha subunit, putative	PF3D7_0606700	coatomer alpha subunit, putative	PKH_114250	coatomer alpha subunit, putative	PVX_113505	coatomer alpha subunit, putative
430	6	PBANKA_010550	glutaredoxin-like protein	PCHAS_010610	glutaredoxin-like protein	PYYM_0106400	glutaredoxin-like protein	PF3D7_0606900	glutaredoxin-like protein	PKH_114240	glutaredoxin-like protein	PVX_113510	glutaredoxin-like protein, putative
431	6	PBANKA_010560	translation initiation factor IF-2, putative	PCHAS_010620	translation initiation factor IF-2, putative	PYYM_0106500	translation initiation factor IF-2, putative	PF3D7_0607000	translation initiation factor IF-2, putative	PKH_114230	translation initiation factor IF-2, putative	PVX_113515	translation initiation factor IF-2, putative
432	6	PBANKA_010570	MYND finger protein, putative	PCHAS_010630	MYND finger protein, putative	PYYM_0106600	MYND finger protein, putative	PF3D7_0607100	MYND finger protein, putative	PKH_114220	MYND finger protein, putative	PVX_113520	MYND finger protein, putative
433	6	PBANKA_010580	RING zinc finger protein, putative	PCHAS_010640	RING zinc finger protein, putative	PYYM_0106700	RING zinc finger protein, putative	PF3D7_0607200	RING zinc finger protein, putative	PKH_114210	zinc finger protein, putative	PVX_113525	RING zinc finger protein, putative
434	6	PBANKA_010600	G-protein associated signal transduction protein,putative	PCHAS_010660	G-protein associated signal transduction protein,putative	PYYM_0106900	G-protein associated signal transduction protein,putative	PF3D7_0607400	G-protein associated signal transductionprotein, putative	PKH_114190	EXS family protein, putative	PVX_113535	hypothetical protein, conserved
435	6	PBANKA_010610	para-hydroxybenzoate--polyprenyltransferase,putative	PCHAS_010670	para-hydroxybenzoate--polyprenyltransferase,putative	PYYM_0107000	para-hydroxybenzoate--polyprenyltransferase,putative	PF3D7_0607500	para-hydroxybenzoate--polyprenyltransferase,putative	PKH_114180	para-hydroxybenzoate--polyprenyltransferase,putative	PVX_113540	para-hydroxybenzoate--polyprenyltransferase,putative
436	6	PBANKA_010620	conserved Plasmodium protein, unknown function	PCHAS_010680	conserved Plasmodium protein, unknown function	PYYM_0107100	conserved Plasmodium protein, unknown function	PF3D7_0607600	conserved Plasmodium protein, unknown function	PKH_114170	conserved Plasmodium protein, unknown function	PVX_113545	hypothetical protein, conserved
437	6	PBANKA_010630	conserved Plasmodium protein, unknown function	PCHAS_010690	conserved Plasmodium protein, unknown function	PYYM_0107200	conserved Plasmodium protein, unknown function	PF3D7_0607700	conserved Plasmodium protein, unknown function	PKH_114160	conserved Plasmodium protein, unknown function	PVX_113550	hypothetical protein
438	6	PBANKA_010640	GTP-binding protein, putative	PCHAS_010700	GTP-binding protein, putative	PYYM_0107300	GTP-binding protein, putative	PF3D7_0607800	GTP-binding protein, putative	PKH_114150	conserved Plasmodium protein, unknown function	PVX_113555	GTP-binding protein, putative
439	6	PBANKA_010650	conserved Plasmodium protein, unknown function	PCHAS_010710	conserved Plasmodium protein, unknown function	PYYM_0107400	conserved Plasmodium protein, unknown function	PF3D7_0607900	conserved Plasmodium protein, unknown function	PKH_114140	conserved Plasmodium protein, unknown function	PVX_113560	hypothetical protein, conserved
440	6	PBANKA_010670	conserved Plasmodium protein, unknown function	PCHAS_010730	conserved Plasmodium protein, unknown function	PYYM_0107600	conserved Plasmodium protein, unknown function	PF3D7_0608100	conserved Plasmodium protein, unknown function	PKH_114120	conserved Plasmodium protein, unknown function	PVX_113567	conserved Plasmodium protein, unknown function
441	6	PBANKA_010680	conserved Plasmodium protein, unknown function	PCHAS_010740	conserved Plasmodium protein, unknown function	PYYM_0107700	conserved Plasmodium protein, unknown function	PF3D7_0608200	conserved Plasmodium protein, unknown function	PKH_114110	conserved Plasmodium protein, unknown function	PVX_113570	hypothetical protein, conserved
442	6	PBANKA_010695	sorting assembly machinery 50 kDa subunit,putative	PCHAS_010755	sorting assembly machinery 50 kDa subunit,putative	PYYM_0107900	sorting assembly machinery 50 kDa subunit,putative	PF3D7_0608310	sorting assembly machinery 50 kDa subunit,putative	PKH_114090	conserved Plasmodium protein, unknown function	PVX_113576	sorting assembly machinery 50 kDa subunit,putative
443	6	PBANKA_010700	conserved Plasmodium protein, unknown function	PCHAS_010760	conserved Plasmodium protein, unknown function	PYYM_0108000	conserved Plasmodium protein, unknown function	PF3D7_0608400	conserved Plasmodium protein, unknown function	PKH_114080	conserved Plasmodium protein, unknown function	PVX_113580	hypothetical protein, conserved
444	6	PBANKA_010710	proteasome subunit alpha type 2, putative	PCHAS_010770	proteasome subunit alpha type 2, putative	PYYM_0108100	proteasome subunit alpha type 2, putative	PF3D7_0608500	proteasome subunit alpha type 2, putative	PKH_114070	proteasome subunit alpha type 2, putative	PVX_113585	20S proteasome subunit alpha type 2, putative
445	6	PBANKA_010720	conserved Plasmodium protein, unknown function	PCHAS_010780	conserved Plasmodium protein, unknown function	PYYM_0108200	conserved Plasmodium protein, unknown function	PF3D7_0608600	conserved Plasmodium protein, unknown function	PKH_114060	conserved Plasmodium protein, unknown function	PVX_113590	hypothetical protein, conserved
446	6	PBANKA_010730	chaperone, putative	PCHAS_010790	chaperone, putative	PYYM_0108300	chaperone, putative	PF3D7_0608700	chaperone, putative	PKH_114050	chaperone, putative	PVX_113595	T-complex protein 1, zeta subunit, putative
447	6	PBANKA_010740	ornithine aminotransferase, putative	PCHAS_010800	ornithine aminotransferase, putative	PYYM_0108400	ornithine aminotransferase, putative	PF3D7_0608800	ornithine aminotransferase	PKH_114040	ornithine aminotransferase, putative	PVX_113600	ornithine aminotransferase, putative
448	6	PBANKA_010750	conserved Plasmodium protein, unknown function	PCHAS_010810	conserved Plasmodium protein, unknown function	PYYM_0108500	conserved Plasmodium protein, unknown function	PF3D7_0608900	conserved Plasmodium protein, unknown function	PKH_114030	conserved Plasmodium protein, unknown function	PVX_113605	hypothetical protein, conserved
449	6	PBANKA_010770	permease, putative	PCHAS_010830	permease, putative	PYYM_0108700	permease, putative	PF3D7_0609100	Zn2+ or Fe2+ permease	PKH_114010	transporter protein, putative	PVX_113615	transporter protein, putative
450	6	PBANKA_010780	citrate synthase-like protein, putative	PCHAS_010840	citrate synthase-like protein, putative	PYYM_0108800	citrate synthase-like protein, putative	PF3D7_0609200	citrate synthase-like protein, putative	PKH_114000	Citrate synthase-like, putative	PVX_113617	citrate synthase-like protein, putative
451	6	PBANKA_010790	conserved Plasmodium protein, unknown function	PCHAS_010850	conserved Plasmodium protein, unknown function	PYYM_0108900	conserved Plasmodium protein, unknown function	PF3D7_0609300	conserved Plasmodium protein, unknown function	PKH_113990	conserved Plasmodium protein, unknown function	PVX_113620	hypothetical protein, conserved
452	6	PBANKA_010800	mitochondrial cardiolipin synthase, putative	PCHAS_010860	mitochondrial cardiolipin synthase, putative	PYYM_0109000	mitochondrial cardiolipin synthase, putative	PF3D7_0609400	mitochondrial cardiolipin synthase, putative	PKH_113980	mitochondrial cardiolipin synthase, putative	PVX_113625	cardiolipin synthetase, putative
453	6	PBANKA_010810	conserved Plasmodium protein, unknown function	PCHAS_010870	conserved Plasmodium protein, unknown function	PYYM_0109100	conserved Plasmodium protein, unknown function	PF3D7_0609500	conserved Plasmodium protein, unknown function	PKH_113970	conserved Plasmodium protein, unknown function	PVX_113630	hypothetical protein, conserved
454	6	PBANKA_010820	conserved Plasmodium protein, unknown function	PCHAS_010880	conserved Plasmodium protein, unknown function	PYYM_0109200	conserved Plasmodium protein, unknown function	PF3D7_0609700	conserved Plasmodium protein, unknown function	PKH_113960	conserved Plasmodium protein, unknown function	PVX_113635	hypothetical protein, conserved
455	6	PBANKA_010830	zinc finger protein, putative	PCHAS_010890	zinc finger protein, putative	PYYM_0109300	zinc finger protein, putative	PF3D7_0609800	palmitoyltransferase, putative	PKH_113920	zinc finger protein, putative	PVX_113640	palmitoyltransferase, putative
456	6	PBANKA_010850	mitochondrial ribosomal protein L19 precursor,putative	PCHAS_010910	mitochondrial ribosomal protein L19 precursor,putative	PYYM_0109500	mitochondrial ribosomal protein L19 precursor,putative	PF3D7_0610000	mitochondrial ribosomal protein L19 precursor,putative	PKH_113900	ribosomal protein L19-like	PVX_113650	50S ribosomal protein L19, putative
457	6	PBANKA_010860	Pre-mRNA-splicing factor SLU7, putative	PCHAS_010920	Pre-mRNA-splicing factor SLU7, putative	PYYM_0109600	Pre-mRNA-splicing factor SLU7, putative	PF3D7_0610100	pre-mRNA-splicing factor SLU7, putative	PKH_113890	Pre-mRNA-splicing factor SLU7, putative	PVX_113655	step II splicing factor, putative
458	6	PBANKA_010870	conserved Plasmodium protein, unknown function	PCHAS_010930	conserved Plasmodium protein, unknown function	PYYM_0109700	conserved Plasmodium protein, unknown function	PF3D7_0610200	conserved Plasmodium protein, unknown function	PKH_113880	conserved Plasmodium protein, unknown function	PVX_113660	hypothetical protein, conserved
459	6	PBANKA_010880	histone H3, putative	PCHAS_010940	histone H3, putative	PYYM_0109800	histone H3, putative	PF3D7_0610400	histone H3	PKH_113870	histone H3, putative	PVX_113665	histone H3, putative
460	6	PBANKA_010890	conserved Plasmodium protein, unknown function	PCHAS_010950	conserved Plasmodium protein, unknown function	PYYM_0109900	conserved Plasmodium protein, unknown function	PF3D7_0610500	conserved protein, unknown function	PKH_113860	conserved Plasmodium protein, unknown function	PVX_113670	hypothetical protein, conserved
461	6	PBANKA_010910	transketolase, putative	PCHAS_010970	transketolase, putative	PYYM_0110100	transketolase, putative	PF3D7_0610800	transketolase	PKH_113840	transketolase, putative	PVX_113675	transketolase, putative
462	6	PBANKA_010920	trancription factor, putative	PCHAS_010980	trancription factor, putative	PYYM_0110200	trancription factor, putative	PF3D7_0610900	trancription factor, putative	PKH_113830	transcription factor, putative	PVX_113680	trancription factor, putative
463	6	PBANKA_010930	SNARE associated Golgi protein, putative	PCHAS_010990	SNARE associated Golgi protein, putative	PYYM_0110300	SNARE associated Golgi protein, putative	PF3D7_0611000	SNARE associated Golgi protein, putative	PKH_113820	conserved Plasmodium protein, unknown function	PVX_113685	SNARE associated Golgi protein, putative
464	6	PBANKA_010940	succinate dehydrogenase subunit 3, putative	PCHAS_011000	succinate dehydrogenase subunit 3, putative	PYYM_0110400	succinate dehydrogenase subunit 3, putative	PF3D7_0611100	succinate dehydrogenase subunit 3, putative	PKH_113810	succinate dehydrogenase subunit 3, putative	PVX_113690	hypothetical protein, conserved
465	6	PBANKA_010950	transcription factor with AP2 domain(s),putative	PCHAS_011010	transcription factor with AP2 domain(s),putative	PYYM_0110500	transcription factor with AP2 domain(s),putative	PF3D7_0611200	transcription factor with AP2 domain(s),putative	PKH_113800	transcription factor with AP2 domain(s),putative	PVX_113695	transcription factor with AP2 domain(s),putative
466	6	PBANKA_010960	conserved Plasmodium protein, unknown function	PCHAS_011020	conserved Plasmodium protein, unknown function	PYYM_0110600	conserved Plasmodium protein, unknown function	PF3D7_0611300	conserved Plasmodium protein, unknown function	PKH_113790	conserved Plasmodium protein, unknown function	PVX_113705	hypothetical protein, conserved
467	6	PBANKA_010970	SWI/SNF-related matrix-associated actin-dependent regulator of chromatin	PCHAS_011030	SWI/SNF-related matrix-associated actin-dependent regulator of chromatin	PYYM_0110700	SWI/SNF-related matrix-associated actin-dependent regulator of chromatin	PF3D7_0611400	SWI/SNF-related matrix-associatedactin-dependent regulator of chromatin	PKH_113780	conserved Plasmodium protein, unknown function	PVX_113710	hypothetical protein, conserved
468	6	PBANKA_010980	conserved Plasmodium protein, unknown function	PCHAS_011040	conserved Plasmodium protein, unknown function	PYYM_0110800	conserved Plasmodium protein, unknown function	PF3D7_0611500	conserved Plasmodium protein, unknown function	PKH_113770	conserved Plasmodium protein, unknown function	PVX_113720	hypothetical protein, conserved
469	6	PBANKA_011020	lsm12, putative	PCHAS_011080	lsm12, putative	PYYM_0111200	lsm12, putative	PF3D7_0611900	lsm12, putative	PKH_113690	conserved Plasmodium protein, unknown function	PVX_113740	hypothetical protein, conserved
470	6	PBANKA_011030	conserved Plasmodium protein, unknown function	PCHAS_011090	conserved Plasmodium protein, unknown function	PYYM_0111300	conserved Plasmodium protein, unknown function	PF3D7_0612000	conserved Plasmodium protein, unknown function	PKH_113680	conserved Plasmodium protein, unknown function	PVX_113745	hypothetical protein, conserved
471	6	PBANKA_011040	eukaryotic translation initiation factor 3subunit L, putative	PCHAS_011100	eukaryotic translation initiation factor 3subunit L, putative	PYYM_0111400	eukaryotic translation initiation factor 3subunit L, putative	PF3D7_0612100	eukaryotic translation initiation factor 3subunit L, putative	PKH_113670	eukaryotic translation initiation factor 3subunit L, putative	PVX_113750	eukaryotic translation initiation factor 3subunit 6 interacting protein, putative
472	6	PBANKA_011050	leucine-rich repeat protein	PCHAS_011110	leucine-rich repeat protein	PYYM_0111500	leucine-rich repeat protein	PF3D7_0612200	leucine-rich repeat protein	PKH_113660	leucine-rich repeat protein	PVX_113755	hypothetical protein, conserved
473	6	PBANKA_011060	conserved protein, unknown function	PCHAS_011120	conserved protein, unknown function	PYYM_0111600	conserved protein, unknown function	PF3D7_0612300	conserved protein, unknown function	PKH_113655	conserved Plasmodium protein, unknown function	PVX_113757	conserved protein, unknown function
474	6	PBANKA_011080	conserved Plasmodium protein, unknown function	PCHAS_011140	conserved Plasmodium protein, unknown function	PYYM_0111800	conserved Plasmodium protein, unknown function	PF3D7_0612500	conserved Plasmodium protein, unknown function	PKH_113640	conserved Plasmodium protein, unknown function	PVX_113765	hypothetical protein, conserved
475	6	PBANKA_011090	PP-loop family protein, putative	PCHAS_011150	PP-loop family protein, putative	PYYM_0111900	PP-loop family protein, putative	PF3D7_0612600	PP-loop family protein, putative	PKH_113630	PP-loop family protein, putative	PVX_113770	hypothetical protein, conserved
476	6	PBANKA_011100	6-cysteine protein	PCHAS_011160	6-cysteine protein	PYYM_0112000	6-cysteine protein	PF3D7_0612700	6-cysteine protein	PKH_113620	6-cysteine protein	PVX_113775	6-cysteine protein
477	6	PBANKA_011110	6-cysteine protein	PCHAS_011170	6-cysteine protein	PYYM_0112100	6-cysteine protein	PF3D7_0612800	6-cysteine protein	PKH_113610	6-cysteine protein	PVX_113780	hypothetical protein, conserved
478	6	PBANKA_011120	nucleolar GTP-binding protein 1, putative	PCHAS_011180	nucleolar GTP-binding protein 1, putative	PYYM_0112200	nucleolar GTP-binding protein 1, putative	PF3D7_0612900	nucleolar GTP-binding protein 1, putative	PKH_113600	nucleolar GTP-binding protein 1, putative	PVX_113785	nucleolar GTP-binding protein 1, putative
479	6	PBANKA_011140	conserved Plasmodium protein, unknown function	PCHAS_011200	conserved Plasmodium protein, unknown function	PYYM_0112400	conserved Plasmodium protein, unknown function	PF3D7_0613100	conserved Plasmodium protein, unknown function	PKH_113580	conserved Plasmodium protein, unknown function	PVX_113795	hypothetical protein, conserved
480	6	PBANKA_011160	rhoptry protein, putative	PCHAS_011220	rhoptry protein, putative	PYYM_0112600	rhoptry protein, putative	PF3D7_0613300	rhoptry protein	PKH_113570	integral membrane protein, putative	PVX_113800	rhoptry protein, putative
481	6	PBANKA_011170	apicoplast ribosomal protein L18 precursor,putative	PCHAS_011230	apicoplast ribosomal protein L18 precursor,putative	PYYM_0112700	apicoplast ribosomal protein L18 precursor,putative	PF3D7_0613400	apicoplast ribosomal protein L18 precursor,putative	PKH_113560	ribosomal protein L18, putative	PVX_113805	50S ribosomal protein L18, putative
482	6	PBANKA_011180	adapter-related protein, putative	PCHAS_011240	adapter-related protein, putative	PYYM_0112800	adapter-related protein, putative	PF3D7_0613500	adapter-related protein, putative	PKH_113550	adapter-related protein, putative	PVX_113810	adapter-related protein complex 3 beta 2 subunit,putative
483	6	PBANKA_011190	conserved Plasmodium protein, unknown function	PCHAS_011250	conserved Plasmodium protein, unknown function	PYYM_0112900	conserved Plasmodium protein, unknown function	PF3D7_0613600	conserved Plasmodium protein, unknown function	PKH_113540	conserved Plasmodium protein, unknown function	PVX_113815	hypothetical protein, conserved
484	6	PBANKA_011200	syntaxin binding protein, putative	PCHAS_011260	syntaxin binding protein, putative	PYYM_0113000	syntaxin binding protein, putative	PF3D7_0613700	syntaxin binding protein, putative	PKH_113530	syntaxin binding protein, putative	PVX_113820	syntaxin binding protein, putative
485	6	PBANKA_011220	myosin-like protein, putative	PCHAS_011280	myosin-like protein, putative	PYYM_0113200	myosin-like protein, putative	PF3D7_0613900	myosin E, putative	PKH_113510	myosin-like protein, putative	PVX_113830	myosin-like protein, putative
486	6	PBANKA_011250	organic anion transporter, putative	PCHAS_011310	organic anion transporter, putative	PYYM_0113500	organic anion transporter, putative	PF3D7_0614300	organic anion transporter	PKH_113470	conserved Plasmodium protein, unknown function	PVX_113850	transporter, putative
487	6	PBANKA_020180	TatD-like deoxyribonuclease, putative	PCHAS_020020	TatD-like deoxyribonuclease, putative	PYYM_0204700	TatD-like deoxyribonuclease, putative	PF3D7_0112000	TatD-like deoxyribonuclease, putative	PKH_020130	TatD-like deoxyribonuclease, putative	PVX_081205	TatD-like deoxyribonuclease, putative
488	6	PBANKA_020200	conserved Plasmodium protein, unknown function	PCHAS_020040	conserved Plasmodium protein, unknown function	PYYM_0204900	conserved Plasmodium protein, unknown function	PF3D7_0111800	conserved Plasmodium protein, unknown function	PKH_020150	conserved Plasmodium protein, unknown function	PVX_081215	hypothetical protein, conserved
489	6	PBANKA_020210	conserved Plasmodium protein, unknown function	PCHAS_020050	conserved Plasmodium protein, unknown function	PYYM_0205000	conserved Plasmodium protein, unknown function	PF3D7_0111700	conserved Plasmodium protein, unknown function	PKH_020160	conserved Plasmodium protein, unknown function	PVX_081220	hypothetical protein, conserved
490	6	PBANKA_020230	UMP-CMP kinase, putative	PCHAS_020070	UMP-CMP kinase, putative	PYYM_0205200	UMP-CMP kinase, putative	PF3D7_0111500	UMP-CMP kinase, putative	PKH_020170	UMP-CMP kinase, putative	PVX_081230	UMP-CMP kinase, putative
491	6	PBANKA_020240	conserved Plasmodium protein, unknown function	PCHAS_020080	conserved Plasmodium protein, unknown function	PYYM_0205300	conserved Plasmodium protein, unknown function	PF3D7_0111400	conserved Plasmodium protein, unknown function	PKH_020180	conserved Plasmodium protein, unknown function	PVX_081235	hypothetical protein, conserved
492	6	PBANKA_020250	replication factor c protein, putative	PCHAS_020090	replication factor c protein, putative	PYYM_0205400	replication factor c protein, putative	PF3D7_0111300	replication factor c protein, putative	PKH_020190	replication factor c protein, putative	PVX_081240	replication factor c, putative
493	6	PBANKA_020260	conserved Plasmodium protein, unknown function	PCHAS_020100	conserved Plasmodium protein, unknown function	PYYM_0205500	conserved Plasmodium protein, unknown function	PF3D7_0111200	conserved Plasmodium protein, unknown function	PKH_020200	conserved Plasmodium protein, unknown function	PVX_081245	hypothetical protein, conserved
494	6	PBANKA_020270	kinesin-8, putative	PCHAS_020110	kinesin-8, putative	PYYM_0205600	kinesin-8, putative	PF3D7_0111000	kinesin-8, putative	PKH_020210	kinesin, putative	PVX_081250	kinesin-8, putative
495	6	PBANKA_020280	adenylate kinase-like protein 1, putative	PCHAS_020120	adenylate kinase-like protein 1, putative	PYYM_0205700	adenylate kinase-like protein 1, putative	PF3D7_0110900	adenylate kinase-like protein 1	PKH_020220	adenylate kinase, putative	PVX_081255	Hemoglobin and proliferation regulated proteinHBR1, putative
496	6	PBANKA_020290	transcription initiation factor TFIIB, putative	PCHAS_020130	transcription initiation factor TFIIB, putative	PYYM_0205800	transcription initiation factor TFIIB, putative	PF3D7_0110800	transcription initiation factor TFIIB, putative	PKH_020280	transcription initiation factor TFIIB, putative	PVX_081260	transcription initiation factor TFIIB, putative
497	6	PBANKA_020300	chromatin assembly factor 1 protein WD40 domain,putative	PCHAS_020140	chromatin assembly factor 1 protein WD40 domain,putative	PYYM_0205900	chromatin assembly factor 1 protein WD40 domain,putative	PF3D7_0110700	chromatin assembly factor 1 protein WD40 domain,putative	PKH_020290	chromatin assembly factor 1 protein WD40 domain,putative	PVX_081265	chromatin assembly factor 1 protein WD40 domain,putative
498	6	PBANKA_020310	phosphatidylinositol-4-phosphate 5-kinase,putative	PCHAS_020150	phosphatidylinositol-4-phosphate 5-kinase,putative	PYYM_0206000	phosphatidylinositol-4-phosphate 5-kinase,putative	PF3D7_0110600	phosphatidylinositol-4-phosphate 5-kinase	PKH_020300	phosphatidylinositol-4-phosphate 5-kinase,putative	PVX_081270	phosphatidylinositol-4-phosphate 5-kinase,putative
499	6	PBANKA_020320	bromodomain protein, putative	PCHAS_020160	bromodomain protein, putative	PYYM_0206100	bromodomain protein, putative	PF3D7_0110500	bromodomain protein, putative	PKH_020310	bromodomain protein, putative	PVX_081275	bromodomain protein, putative
500	6	PBANKA_020330	DNA-directed RNA polymerase 2 subunit, putative	PCHAS_020170	DNA-directed RNA polymerase 2 subunit, putative	PYYM_0206200	DNA-directed RNA polymerase 2 subunit, putative	PF3D7_0110400	DNA-directed RNA polymerase 2, putative	PKH_020320	DNA-directed RNA polymerase 2 subunit, putative	PVX_081277	DNA-directed RNA polymerase 2, putative
501	6	PBANKA_020340	FAD-linked sulfhydryl oxidase ERV1, putative	PCHAS_020180	FAD-linked sulfhydryl oxidase ERV1, putative	PYYM_0206300	FAD-linked sulfhydryl oxidase ERV1, putative	PF3D7_0110200	FAD-linked sulfhydryl oxidase ERV1, putative	PKH_020330	Hepatopoietin-like protein, putative	PVX_081280	FAD-linked sulfhydryl oxidase ERV1, putative
502	6	PBANKA_020350	selenocysteine-specific elongation factor selBhomologue, putative	PCHAS_020190	selenocysteine-specific elongation factor selBhomologue, putative	PYYM_0206400	selenocysteine-specific elongation factor selBhomologue, putative	PF3D7_0110100	selenocysteine-specific elongation factor selBhomologue, putative	PKH_020340	selenocysteine-specific elongation factor selBhomologue, putative	PVX_081285	selenocysteine-specific elongation factor selBhomologue, putative
503	6	PBANKA_020360	conserved Plasmodium protein, unknown function	PCHAS_020200	conserved Plasmodium protein, unknown function	PYYM_0206500	conserved Plasmodium protein, unknown function	PF3D7_0110000	conserved Plasmodium protein, unknown function	PKH_020350	conserved Plasmodium protein, unknown function	PVX_081290	hypothetical protein
504	6	PBANKA_020380	phenylalanine--tRNA ligase, putative	PCHAS_020220	phenylalanine--tRNA ligase, putative	PYYM_0206700	phenylalanine--tRNA ligase, putative	PF3D7_0109800	phenylalanine--tRNA ligase, putative	PKH_020370	phenylalanyl-tRNA synthetase, putative	PVX_081300	phenylalanyl-tRNA synthetase beta chain,putative
505	6	PBANKA_020410	N-terminal acetyltransferase, putative	PCHAS_020250	N-terminal acetyltransferase, putative	PYYM_0207000	N-terminal acetyltransferase, putative	PF3D7_0109500	N-acetyltransferase, putative	PKH_020400	N-terminal acetyltransferase, putative	PVX_081310	N-acetyltransferase, putative
506	6	PBANKA_020420	tubulin-specific chaperone a, putative	PCHAS_020260	tubulin-specific chaperone a, putative	PYYM_0207100	tubulin-specific chaperone a, putative	PF3D7_0109400	tubulin-specific chaperone a, putative	PKH_020410	tubulin-specific chaperone a, putative	PVX_081315	tubulin-specific chaperone a, putative
507	6	PBANKA_020430	fatty acid elongation protein, GNS1/SUR4 family,putative, pseudogene	PCHAS_020270	fatty acid elongation protein, GNS1/SUR4 family,putative	PYYM_0207200	fatty acid elongation protein, GNS1/SUR4 family,putative	PF3D7_0109300	fatty acid elongation protein, GNS1/SUR4 family,putative	PKH_020420	integral membrane protein, GNS1/SUR4 family,putative	PVX_081320	elongation of very long chain fatty acids protein3, putative
508	6	PBANKA_020450	LCCL domain-containing protein	PCHAS_020290	LCCL domain-containing protein CCP5, putative	PYYM_0207400	LCCL domain-containing protein	PF3D7_0109100	LCCL domain-containing protein	PKH_020440	LCCL domain, putative	PVX_081330	LCCL domain-containing protein
509	6	PBANKA_020460	photosensitized INA-labeled protein 1, putative	PCHAS_020300	photosensitized INA-labeled protein 1, putative	PYYM_0207500	photosensitized INA-labeled protein 1, putative	PF3D7_0109000	photosensitized INA-labeled protein 1, PhIL1,putative	PKH_020450	photosensitized INA-labeled protein 1, PhIL1,putative	PVX_081335	hypothetical protein, conserved
510	6	PBANKA_020480	secreted ookinete protein, putative	PCHAS_020320	secreted ookinete protein, putative	PYYM_0207700	secreted ookinete protein, putative	PF3D7_0108700	secreted ookinete protein, putative	PKH_020470	secreted ookinete protein, putative	PVX_081345	hypothetical protein, conserved
511	6	PBANKA_020500	conserved Plasmodium protein, unknown function	PCHAS_020340	conserved Plasmodium protein, unknown function	PYYM_0207900	conserved Plasmodium protein, unknown function	PF3D7_0108500	conserved Plasmodium protein, unknown function	PKH_020490	conserved Plasmodium protein, unknown function	PVX_081355	hypothetical protein
512	6	PBANKA_020530	conserved Plasmodium protein, unknown function	PCHAS_020370	conserved Plasmodium protein, unknown function	PYYM_0208200	conserved Plasmodium protein, unknown function	PF3D7_0108100	conserved Plasmodium protein, unknown function	PKH_020520	conserved Plasmodium protein, unknown function	PVX_081370	hypothetical protein, conserved
513	6	PBANKA_020540	beta3 proteasome subunit, putative	PCHAS_020380	beta3 proteasome subunit, putative	PYYM_0208300	beta3 proteasome subunit, putative	PF3D7_0108000	beta3 proteasome subunit, putative	PKH_020530	beta3 proteasome subunit, putative	PVX_081375	20S proteasome subunit beta-3, putative
514	6	PBANKA_020560	DNA repair exonuclease, putative	PCHAS_020400	DNA repair exonuclease, putative	PYYM_0208500	DNA repair exonuclease, putative	PF3D7_0107800	DNA repair exonuclease Mre11, putative	PKH_020550	DNA repair exonuclease, putative	PVX_081385	DNA repair exonuclease, putative
515	6	PBANKA_020570	conserved Plasmodium membrane protein, unknownfunction	PCHAS_020410	conserved Plasmodium membrane protein, unknownfunction	PYYM_0208600	conserved Plasmodium membrane protein, unknownfunction	PF3D7_0107700	conserved Plasmodium membrane protein, unknownfunction	PKH_020560	conserved Plasmodium protein, unknown function	PVX_081390	hypothetical protein, conserved
517	6	PBANKA_020590	lipid/sterol:H+ symporter, putative	PCHAS_020430	lipid/sterol:H+ symporter, putative	PYYM_0208800	lipid/sterol:H+ symporter, putative	PF3D7_0107500	lipid/sterol:H+ symporter	PKH_020580	patched family protein, putative	PVX_081400	patched family protein, putative
518	6	PBANKA_020600	conserved Plasmodium protein, unknown function	PCHAS_020440	conserved Plasmodium protein, unknown function	PYYM_0208900	conserved Plasmodium protein, unknown function	PF3D7_0107400	conserved Plasmodium protein, unknown function	PKH_020590	conserved Plasmodium protein, unknown function	PVX_081405	hypothetical protein, conserved
519	6	PBANKA_020610	carbon catabolite repressor protein 4, putative	PCHAS_020450	carbon catabolite repressor protein 4, putative	PYYM_0209000	carbon catabolite repressor protein 4, putative	PF3D7_0107200	carbon catabolite repressor protein 4, putative	PKH_020600	endonuclease, putative	PVX_081410	hypothetical protein, conserved
520	6	PBANKA_020620	conserved Plasmodium protein, unknown function	PCHAS_020460	conserved Plasmodium protein, unknown function	PYYM_0209100	conserved Plasmodium protein, unknown function	PF3D7_0107100	conserved Plasmodium protein, unknown function	PKH_020610	conserved Plasmodium protein, unknown function	PVX_081415	hypothetical protein, conserved
521	6	PBANKA_020640	2-C-methyl-D-erythritol 4-phosphatecytidylyltransferase, putative	PCHAS_020480	2-C-methyl-D-erythritol 4-phosphatecytidylyltransferase, putative	PYYM_0209300	2-C-methyl-D-erythritol 4-phosphatecytidylyltransferase, putative	PF3D7_0106900	2-C-methyl-D-erythritol 4-phosphatecytidylyltransferase, putative	PKH_020630	2-C-methyl-D-erythritol 4-phosphatecytidylyltransferase, putative	PVX_081425	hypothetical protein, conserved
522	6	PBANKA_020650	Rab5c, GTPase, putative	PCHAS_020490	Rab5c, GTPase, putative	PYYM_0209400	Rab5c, GTPase, putative	PF3D7_0106800	Rab GTPase 5c	PKH_020640	Rab5c GTPase, putative	PVX_081430	small GTPase Rab5c, putative
523	6	PBANKA_020660	asparagine and aspartate rich protein 2,putative	PCHAS_020500	asparagine and aspartate rich protein 2,putative	PYYM_0209500	asparagine and aspartate rich protein 2,putative	PF3D7_0106700	small ribosomal subunit assembling AARP2protein	PKH_020650	aarp2 protein, putative	PVX_081435	ribosome biogenesis protein BMS1, putative
524	6	PBANKA_020680	conserved Plasmodium protein, unknown function	PCHAS_020520	conserved Plasmodium protein, unknown function	PYYM_0209700	conserved Plasmodium protein, unknown function	PF3D7_0106500	conserved Plasmodium protein, unknown function	PKH_020670	conserved Plasmodium protein, unknown function	PVX_081445	hypothetical protein, conserved
525	6	PBANKA_020690	pre-rRNA-processing protein TSR2, putative	PCHAS_020530	pre-rRNA-processing protein TSR2, putative	PYYM_0209800	pre-rRNA-processing protein TSR2, putative	PF3D7_0106400	pre-rRNA-processing protein TSR2, putative	PKH_020680	conserved Plasmodium protein, unknown function	PVX_081450	hypothetical protein, conserved
526	6	PBANKA_020700	calcium-transporting ATPase, putative	PCHAS_020540	calcium-transporting ATPase, putative	PYYM_0209900	calcium-transporting ATPase, putative	PF3D7_0106300	calcium-transporting ATPase	PKH_020690	Sarcoplasmic and endoplasmic reticulumCa-ATPase, putative	PVX_081455	calcium-transporting ATPase, putative
527	6	PBANKA_020710	conserved Plasmodium protein, unknown function	PCHAS_020550	conserved Plasmodium protein, unknown function	PYYM_0210000	conserved Plasmodium protein, unknown function	PF3D7_0106200	conserved Plasmodium protein, unknown function	PKH_020700	conserved Plasmodium protein, unknown function	PVX_081460	hypothetical protein, conserved
528	6	PBANKA_020720	vacuolar ATP synthase subunit c, putative	PCHAS_020560	vacuolar ATP synthase subunit c, putative	PYYM_0210100	vacuolar ATP synthase subunit c, putative	PF3D7_0106100	vacuolar ATP synthase subunit c, putative	PKH_020710	vacuolar ATP synthase, putative	PVX_081465	vacuolar ATP synthase, putative
529	6	PBANKA_020740	DNA binding protein, putative	PCHAS_020580	DNA binding protein, putative	PYYM_0210300	DNA binding protein, putative	PF3D7_0105900	DNA binding protein, putative	PKH_020730	DNA binding protein, putative	PVX_081475	DNA binding protein, putative
530	6	PBANKA_020770	conserved Plasmodium protein, unknown function	PCHAS_020610	conserved Plasmodium protein, unknown function	PYYM_0210600	conserved Plasmodium protein, unknown function	PF3D7_0105600	conserved Plasmodium protein, unknown function	PKH_020780	conserved Plasmodium protein, unknown function	PVX_081490	hypothetical protein, conserved
531	6	PBANKA_020780	conserved Plasmodium protein, unknown function	PCHAS_020620	conserved Plasmodium protein, unknown function	PYYM_0210700	conserved Plasmodium protein, unknown function	PF3D7_0105500	conserved Plasmodium protein, unknown function	PKH_020790	conserved Plasmodium protein, unknown function	PVX_081495	hypothetical protein, conserved
532	6	PBANKA_020790	conserved Plasmodium protein, unknown function	PCHAS_020630	conserved Plasmodium protein, unknown function	PYYM_0210800	conserved Plasmodium protein, unknown function	PF3D7_0105400	conserved Plasmodium protein, unknown function	PKH_020800	conserved Plasmodium protein, unknown function	PVX_081498	hypothetical protein, conserved
533	6	PBANKA_020810	conserved Plasmodium protein, unknown function	PCHAS_020650	conserved Plasmodium protein, unknown function	PYYM_0211000	conserved Plasmodium protein, unknown function	PF3D7_0105200	conserved Plasmodium protein, unknown function	PKH_020820	conserved Plasmodium protein, unknown function	PVX_081505	hypothetical protein, conserved
534	6	PBANKA_020820	conserved Plasmodium protein, unknown function	PCHAS_020660	conserved Plasmodium protein, unknown function	PYYM_0211100	conserved Plasmodium protein, unknown function	PF3D7_0105100	conserved Plasmodium protein, unknown function	PKH_020830	conserved Plasmodium protein, unknown function	PVX_081510	hypothetical protein, conserved
535	6	PBANKA_020840	transporter, putative	PCHAS_020680	transporter, putative	PYYM_0211300	transporter, putative	PF3D7_0104700	transporter, putative	PKH_020850	transporter, putative	PVX_081520	transporter, putative
536	6	PBANKA_020850	conserved Plasmodium protein, unknown function	PCHAS_020690	conserved Plasmodium protein, unknown function	PYYM_0211400	conserved Plasmodium protein, unknown function	PF3D7_0104600	conserved Plasmodium protein, unknown function	PKH_020860	conserved Plasmodium protein, unknown function	PVX_081525	hypothetical protein, conserved
537	6	PBANKA_020860	conserved protein, unknown function	PCHAS_020700	conserved Plasmodium protein, unknown function	PYYM_0211500	conserved protein, unknown function	PF3D7_0104500	conserved protein, unknown function	PKH_020870	conserved Plasmodium protein, unknown function	PVX_081530	hypothetical protein, conserved
538	6	PBANKA_020870	4-hydroxy-3-methylbut-2-enyl diphosphatereductase, putative	PCHAS_020710	4-hydroxy-3-methylbut-2-enyl diphosphatereductase, putative	PYYM_0211600	4-hydroxy-3-methylbut-2-enyl diphosphatereductase, putative	PF3D7_0104400	4-hydroxy-3-methylbut-2-enyl diphosphatereductase	PKH_020880	4-hydroxy-3-methylbut-2-enyl diphosphatereductase, putative	PVX_081535	4-hydroxy-3-methylbut-2-enyl diphosphatereductase, putative
539	6	PBANKA_020890	conserved Plasmodium protein, unknown function	PCHAS_020730	conserved Plasmodium protein, unknown function	PYYM_0211800	conserved Plasmodium protein, unknown function	PF3D7_0104200	conserved Plasmodium protein, unknown function	PKH_020910	conserved Plasmodium protein, unknown function	PVX_081550	hypothetical protein, conserved
540	6	PBANKA_020900	conserved Plasmodium protein, unknown function	PCHAS_020740	conserved Plasmodium protein, unknown function	PYYM_0211900	conserved Plasmodium protein, unknown function	PF3D7_0104100	conserved Plasmodium membrane protein, unknownfunction	PKH_020920	conserved Plasmodium protein, unknown function	PVX_081555	hypothetical protein, conserved
541	6	PBANKA_020920	parasite-infected erythrocyte surface protein	PCHAS_020760	parasite-infected erythrocyte surface protein	PYYM_0212100	parasite-infected erythrocyte surface protein	PF3D7_0103900	parasite-infected erythrocyte surface protein	PKH_020940	conserved Plasmodium protein, unknown function	PVX_081565	hypothetical protein, conserved
542	6	PBANKA_020930	actin-related protein	PCHAS_020770	actin-related protein, putative	PYYM_0212200	actin-related protein	PF3D7_0103800	actin-related protein	PKH_020950	actin-related protein, putative	PVX_081570	actin, putative
543	6	PBANKA_020940	L-seryl-tRNA(Sec) kinase, putative	PCHAS_020780	L-seryl-tRNA(Sec) kinase, putative	PYYM_0212300	L-seryl-tRNA(Sec) kinase, putative	PF3D7_0103700	L-seryl-tRNA(Sec) kinase, putative	PKH_020960	conserved Plasmodium protein, unknown function	PVX_081572	L-seryl-tRNA(Sec) kinase, putative
544	6	PBANKA_020950	ATP dependent RNA helicase, putative	PCHAS_020790	ATP dependent RNA helicase, putative	PYYM_0212400	ATP dependent RNA helicase, putative	PF3D7_0103600	ATP-dependent RNA helicase, putative	PKH_020970	ATP-dependent RNA helicase, putative	PVX_081575	hypothetical protein, conserved
545	6	PBANKA_020960	conserved Plasmodium protein, unknown function	PCHAS_020800	conserved Plasmodium protein, unknown function	PYYM_0212500	conserved Plasmodium protein, unknown function	PF3D7_0103500	conserved Plasmodium protein, unknown function	PKH_020980	conserved Plasmodium protein, unknown function	PVX_081580	hypothetical protein, conserved
546	6	PBANKA_020970	zinc carboxy peptidase, putative	PCHAS_020810	zinc carboxy peptidase, putative	PYYM_0212600	zinc carboxy peptidase, putative	PF3D7_0103400	zinc-carboxypeptidase, putative	PKH_020990	zinc-carboxypeptidase, putative	PVX_081585	hypothetical protein, conserved
547	6	PBANKA_020980	conserved Plasmodium protein, unknown function	PCHAS_020820	conserved Plasmodium protein, unknown function	PYYM_0212700	conserved Plasmodium protein, unknown function	PF3D7_0103300	conserved Plasmodium protein, unknown function	PKH_021000	conserved Plasmodium protein, unknown function	PVX_081590	hypothetical protein, conserved
548	6	PBANKA_020990	nucleoside transporter 4, putative	PCHAS_020830	nucleoside transporter 4, putative	PYYM_0212800	nucleoside transporter 4, putative	PF3D7_0103200	nucleoside transporter 4	PKH_021010	nucleoside transporter, putative	PVX_081595	hypothetical protein, conserved
549	6	PBANKA_021000	conserved Plasmodium protein, unknown function	PCHAS_020840	conserved Plasmodium protein, unknown function	PYYM_0212900	conserved Plasmodium protein, unknown function	PF3D7_0103100	conserved Plasmodium protein, unknown function	PKH_021030	conserved Plasmodium protein, unknown function	PVX_081600	hypothetical protein, conserved
550	6	PBANKA_021010	vacuolar protein sorting-associated protein VTA1,putative	PCHAS_020850	vacuolar protein sorting-associated protein VTA1,putative	PYYM_0213000	vacuolar protein sorting-associated protein VTA1,putative	PF3D7_0103000	vacuolar protein sorting-associated proteinVTA1, putative	PKH_021040	conserved Plasmodium protein, unknown function	PVX_081605	vacuolar protein sorting-associated protein VTA1,putative
551	6	PBANKA_021020	aspartate--tRNA ligase, putative	PCHAS_020860	aspartate--tRNA ligase, putative	PYYM_0213100	aspartate--tRNA ligase, putative	PF3D7_0102900	aspartate--tRNA ligase	PKH_021050	aspartate-tRNA ligase, putative	PVX_081610	aspartate--tRNA ligase, putative
552	6	PBANKA_021030	conserved Plasmodium protein, unknown function	PCHAS_020870	conserved Plasmodium protein, unknown function	PYYM_0213200	conserved Plasmodium protein, unknown function	PF3D7_0102800	conserved Plasmodium protein, unknown function	PKH_021060	conserved Plasmodium protein, unknown function	PVX_081615	hypothetical protein, conserved
553	6	PBANKA_021040	mismatch repair protein PMS1, putative	PCHAS_020880	mismatch repair protein PMS1, putative	PYYM_0213300	mismatch repair protein PMS1, putative	PF3D7_0726300	DNA mismatch repair protein PMS1, putative	PKH_021070	mismatch repair protein pms1 homologue,putative	PVX_081620	DNA mismatch repair protein PMS1, putative
554	6	PBANKA_021050	conserved Plasmodium protein, unknown function	PCHAS_020890	conserved Plasmodium protein, unknown function	PYYM_0213400	conserved Plasmodium protein, unknown function	PF3D7_0726400	conserved Plasmodium membrane protein, unknownfunction	PKH_021080	conserved Plasmodium protein, unknown function	PVX_081625	hypothetical protein, conserved
555	6	PBANKA_021060	ubiquitin carboxyl-terminal hydrolase, putative	PCHAS_020900	ubiquitin carboxyl-terminal hydrolase, putative	PYYM_0213500	ubiquitin carboxyl-terminal hydrolase, putative	PF3D7_0726500	ubiquitin carboxyl-terminal hydrolase, putative	PKH_021090	ubiquitin carboxyl-terminal hydrolase, putative	PVX_081630	ubiquitin carboxyl-terminal hydrolase family 2,putative
556	6	PBANKA_021070	conserved Plasmodium protein, unknown function	PCHAS_020910	conserved Plasmodium protein, unknown function	PYYM_0213600	conserved Plasmodium protein, unknown function	PF3D7_0726600	conserved Plasmodium protein, unknown function	PKH_021100	conserved Plasmodium protein, unknown function	PVX_081635	hypothetical protein, conserved
557	6	PBANKA_021080	conserved Plasmodium protein, unknown function	PCHAS_020920	conserved Plasmodium protein, unknown function	PYYM_0213700	conserved Plasmodium protein, unknown function	PF3D7_0726700	conserved Plasmodium protein, unknown function	PKH_021110	conserved Plasmodium protein, unknown function	PVX_081640	hypothetical protein, conserved
558	6	PBANKA_021100	mitochondrial inner membrane translocase subunittim50, putative	PCHAS_020940	mitochondrial inner membrane translocase subunittim50, putative	PYYM_0213900	mitochondrial inner membrane translocase subunittim50, putative	PF3D7_0726900	mitochondrial import inner membrane translocasesubunit TIM50, putative	PKH_021130	protein phosphatase, putative	PVX_081650	mitochondrial import inner membrane translocasesubunit TIM50, putative
559	6	PBANKA_021110	vacuolar protein sorting-associated protein 53,putative	PCHAS_020950	vacuolar protein sorting-associated protein 53,putative	PYYM_0214000	vacuolar protein sorting-associated protein 53,putative	PF3D7_0727000	vacuolar protein sorting-associated protein 53,putative	PKH_021140	Vps53-like protein, putative	PVX_081655	vacuolar protein sorting-associated protein 53,putative
560	6	PBANKA_021120	conserved Plasmodium protein, unknown function	PCHAS_020960	conserved Plasmodium protein, unknown function	PYYM_0214100	conserved Plasmodium protein, unknown function	PF3D7_0727100	conserved Plasmodium protein, unknown function	PKH_021150	conserved Plasmodium protein, unknown function	PVX_081660	hypothetical protein, conserved
561	6	PBANKA_021130	cysteine desulfurase, putative	PCHAS_020970	cysteine desulfurase, putative	PYYM_0214200	cysteine desulfurase, putative	PF3D7_0727200	cysteine desulfurase, putative	PKH_021160	cysteine desulfurase, putative	PVX_081665	cysteine desulfurase, mitochondrial precursor,putative
562	6	PBANKA_021140	DNA (cytosine-5)-methyltransferase, putative	PCHAS_020980	DNA (cytosine-5)-methyltransferase, putative	PYYM_0214300	DNA (cytosine-5)-methyltransferase, putative	PF3D7_0727300	DNA (cytosine-5)-methyltransferase, putative	PKH_021170	DNA (cytosine-5)-methyltransferase, putative	PVX_081670	DNA (cytosine-5)-methyltransferase-like protein2, putative
563	6	PBANKA_021150	proteasome subunit alpha type 5, putative	PCHAS_020990	proteasome subunit alpha type 5, putative	PYYM_0214400	proteasome subunit alpha type 5, putative	PF3D7_0727400	proteasome subunit alpha type 5, putative	PKH_021180	proteasome subunit alpha type 5, putative	PVX_081675	proteasome subunit alpha type 7-2, putative
564	6	PBANKA_021160	conserved Plasmodium protein, unknown function	PCHAS_021000	conserved Plasmodium protein, unknown function	PYYM_0214500	conserved Plasmodium protein, unknown function	PF3D7_0727500	conserved Plasmodium protein, unknown function	PKH_021190	conserved Plasmodium protein, unknown function	PVX_081680	hypothetical protein, conserved
565	6	PBANKA_021170	conserved Plasmodium protein, unknown function	PCHAS_021010	conserved Plasmodium protein, unknown function	PYYM_0214600	conserved Plasmodium protein, unknown function	PF3D7_0727600	conserved Plasmodium protein, unknown function	PKH_021200	conserved Plasmodium protein, unknown function	PVX_081685	hypothetical protein, conserved
566	6	PBANKA_021180	conserved Plasmodium protein, unknown function	PCHAS_021020	conserved Plasmodium protein, unknown function	PYYM_0214700	conserved Plasmodium protein, unknown function	PF3D7_0727700	conserved Plasmodium protein, unknown function	PKH_021210	conserved Plasmodium protein, unknown function	PVX_081690	hypothetical protein, conserved
567	6	PBANKA_021190	cation transporting ATPase, putative	PCHAS_021030	cation transporting ATPase, putative	PYYM_0214800	cation transporting ATPase, putative	PF3D7_0727800	cation transporting ATPase, putative	PKH_021220	integral membrane protein, putative	PVX_081695	cation-transporting ATPase, putative
568	6	PBANKA_021200	conserved Plasmodium protein, unknown function	PCHAS_021040	conserved Plasmodium protein, unknown function	PYYM_0214900	conserved Plasmodium protein, unknown function	PF3D7_0727900	conserved Plasmodium protein, unknown function	PKH_021230	conserved Plasmodium protein, unknown function	PVX_081700	hypothetical protein, conserved
569	6	PBANKA_021210	eukaryotic translation initiation factor 2 alphasubunit, putative	PCHAS_021050	eukaryotic translation initiation factor 2 alphasubunit, putative	PYYM_0215000	eukaryotic translation initiation factor 2 alphasubunit, putative	PF3D7_0728000	eukaryotic translation initiation factor 2 alphasubunit, putative	PKH_021240	eukaryotic translation initiation factor 2 alphasubunit, putative	PVX_081705	eukaryotic translation initiation factor 2 alphasubunit, putative
570	6	PBANKA_021220	conserved Plasmodium protein, unknown function	PCHAS_021060	conserved Plasmodium protein, unknown function	PYYM_0215100	conserved Plasmodium protein, unknown function	PF3D7_0728100	conserved Plasmodium membrane protein, unknownfunction	PKH_021250	conserved Plasmodium protein, unknown function	PVX_081707	conserved Plasmodium protein, unknown function
571	6	PBANKA_021230	actin-like protein, putative	PCHAS_021070	actin-like protein, putative	PYYM_0215200	actin-like protein, putative	PF3D7_0728200	actin-like protein, putative	PKH_021260	actin-like protein, putative	PVX_081710	hypothetical protein, conserved
572	6	PBANKA_021240	conserved Plasmodium protein, unknown function	PCHAS_021080	conserved Plasmodium protein, unknown function	PYYM_0215300	conserved Plasmodium protein, unknown function	PF3D7_0728300	conserved Plasmodium protein, unknown function	PKH_021270	conserved Plasmodium protein, unknown function	PVX_081715	hypothetical protein, conserved
573	6	PBANKA_021280	alpha/beta hydrolase, putative	PCHAS_021120	alpha/beta hydrolase, putative	PYYM_0215700	alpha/beta hydrolase, putative	PF3D7_0728700	alpha/beta hydrolase, putative	PKH_021310	conserved Plasmodium protein, unknown function	PVX_081730	alpha/beta hydrolase, putative
574	6	PBANKA_021290	conserved Plasmodium protein, unknown function	PCHAS_021130	conserved Plasmodium protein, unknown function	PYYM_0215800	conserved Plasmodium protein, unknown function	PF3D7_0728800	conserved Plasmodium protein, unknown function	PKH_021320	conserved Plasmodium protein, unknown function	PVX_081740	hypothetical protein, conserved
575	6	PBANKA_021300	RNA-binding protein, putative	PCHAS_021140	RNA-binding protein, putative	PYYM_0215900	RNA-binding protein, putative	PF3D7_0728900	RNA-binding protein, putative	PKH_021330	RNA binding protein, putative	PVX_081745	hypothetical protein, conserved
576	6	PBANKA_021320	conserved Plasmodium protein, unknown function	PCHAS_021160	conserved Plasmodium protein, unknown function	PYYM_0216100	conserved Plasmodium protein, unknown function	PF3D7_0729100	conserved Plasmodium protein, unknown function	PKH_021350	conserved Plasmodium protein, unknown function	PVX_081755	hypothetical protein, conserved
577	6	PBANKA_021330	1-cys peroxiredoxin, putative	PCHAS_021170	1-cys peroxiredoxin, putative	PYYM_0216200	1-cys peroxiredoxin, putative	PF3D7_0729200	1-cys peroxiredoxin	PKH_021360	1-cys peroxiredoxin, putative	PVX_081760	peroxiredoxin, putative
578	6	PBANKA_021340	60S ribosomal subunit export protein, putative	PCHAS_021180	60S ribosomal subunit export protein, putative	PYYM_0216300	60S ribosomal subunit export protein, putative	PF3D7_0729300	60S ribosomal subunit export protein, putative	PKH_021370	NMD3 homologue, putative	PVX_081765	mRNA decay protein, putative
579	6	PBANKA_021350	ribosome biogenesis protein BRX1 homolog,putative	PCHAS_021190	ribosome biogenesis protein BRX1 homolog,putative	PYYM_0216400	ribosome biogenesis protein BRX1 homolog,putative	PF3D7_0729400	ribosome biogenesis protein BRX1 homolog,putative	PKH_021380	BRIX domain, putative	PVX_081770	hypothetical protein, conserved
580	6	PBANKA_021360	mRNA (N6-adenosine)-methyltransferase, putative	PCHAS_021200	mRNA (N6-adenosine)-methyltransferase, putative	PYYM_0216500	mRNA (N6-adenosine)-methyltransferase, putative	PF3D7_0729500	mRNA (N6-adenosine)-methyltransferase, putative	PKH_021420	mRNA (N6-adenosine)-methyltransferase, putative	PVX_081775	hypothetical protein, conserved
581	6	PBANKA_021380	conserved Plasmodium protein, unknown function	PCHAS_021220	conserved Plasmodium protein, unknown function	PYYM_0216700	conserved Plasmodium protein, unknown function	PF3D7_0729700	conserved Plasmodium protein, unknown function	PKH_021440	conserved Plasmodium protein, unknown function	PVX_081785	hypothetical protein, conserved
582	6	PBANKA_021390	dynein light chain, putative	PCHAS_021230	dynein light chain, putative	PYYM_0216800	dynein light chain, putative	PF3D7_0729800	dynein light chain, putative	PKH_021450	dynein light chain, putative	PVX_081790	hypothetical protein, conserved
583	6	PBANKA_021400	dynein heavy chain, putative	PCHAS_021240	dynein heavy chain, putative	PYYM_0216900	dynein heavy chain, putative	PF3D7_0729900	dynein heavy chain, putative	PKH_021460	dynein heavy chain, putative	PVX_081792	hypothetical protein
584	6	PBANKA_021420	tRNA pseudouridine synthase D, putative	PCHAS_021260	tRNA pseudouridine synthase D, putative	PYYM_0217100	tRNA pseudouridine synthase D, putative	PF3D7_0730100	tRNA pseudouridine synthase D, putative	PKH_021480	tRNA pseudouridine synthase D, putative	PVX_081800	hypothetical protein, conserved
585	6	PBANKA_021430	adapter-related protein, putative	PCHAS_021270	adapter-related protein, putative	PYYM_0217200	adapter-related protein, putative	PF3D7_0730200	adapter-related protein, putative	PKH_021490	adapter-related protein, putative	PVX_081805	adapter-related protein complex 4 beta 1 subunit,putative
586	6	PBANKA_021440	transcription factor with AP2 domain(s)	PCHAS_021280	transcription factor with AP2 domain(s),putative	PYYM_0217300	transcription factor with AP2 domain(s),putative	PF3D7_0730300	transcription factor with AP2 domain(s)	PKH_021500	conserved Plasmodium protein, unknown function	PVX_081810	transcription factor with AP2 domain(s),putative
587	6	PBANKA_021450	conserved Plasmodium protein, unknown function	PCHAS_021290	conserved Plasmodium protein, unknown function	PYYM_0217400	conserved Plasmodium protein, unknown function	PF3D7_0730400	conserved Plasmodium protein, unknown function	PKH_021510	conserved Plasmodium protein, unknown function	PVX_081815	hypothetical protein, conserved
589	6	PBANKA_030080	octaprenyl pyrophosphate synthase, putative	PCHAS_030300	octaprenyl pyrophosphate synthase, putative	PYYM_0301600	octaprenyl pyrophosphate synthase, putative	PF3D7_0202700	octaprenyl pyrophosphate synthase	PKH_041710	polyprenyl synthetase, putative	PVX_003575	prenyl transferase, putative
590	6	PBANKA_030100	conserved Plasmodium protein, unknown function	PCHAS_030320	conserved Plasmodium protein, unknown function	PYYM_0301800	conserved Plasmodium protein, unknown function	PF3D7_0203000	conserved Plasmodium protein, unknown function	PKH_041690	conserved Plasmodium protein, unknown function	PVX_003585	hypothetical protein, conserved
591	6	PBANKA_030110	conserved Plasmodium protein, unknown function	PCHAS_030330	conserved Plasmodium protein, unknown function	PYYM_0301900	conserved Plasmodium protein, unknown function	PF3D7_0203200	conserved Plasmodium protein, unknown function	PKH_041670	conserved Plasmodium protein, unknown function	PVX_003595	hypothetical protein, conserved
592	6	PBANKA_030120	ERCC1 nucleotide excision repair protein,putative	PCHAS_030340	ERCC1 nucleotide excision repair protein,putative	PYYM_0302000	ERCC1 nucleotide excision repair protein,putative	PF3D7_0203300	ERCC1 nucleotide excision repair protein,putative	PKH_041660	nucleotide excision repair protein, putative	PVX_003600	ERCC1 nucleotide excision repair protein,putative
593	6	PBANKA_030140	conserved Plasmodium protein, unknown function	PCHAS_030360	conserved Plasmodium protein, unknown function	PYYM_0302300	conserved Plasmodium protein, unknown function	PF3D7_0203600	conserved Plasmodium protein, unknown function	PKH_041640	conserved Plasmodium protein, unknown function	PVX_003610	hypothetical protein, conserved
594	6	PBANKA_030150	nucleolar preribosomal assembly protein,putative	PCHAS_030370	nucleolar preribosomal assembly protein,putative	PYYM_0302400	nucleolar preribosomal assembly protein,putative	PF3D7_0203700	nucleolar preribosomal assembly protein,putative	PKH_041630	MAK16-related protein, putative	PVX_003615	hypothetical protein, conserved
595	6	PBANKA_030160	conserved Plasmodium protein, unknown function	PCHAS_030380	conserved Plasmodium protein, unknown function	PYYM_0302500	conserved Plasmodium protein, unknown function	PF3D7_0203800	conserved Plasmodium protein, unknown function	PKH_041620	conserved Plasmodium protein, unknown function	PVX_003620	hypothetical protein, conserved
596	6	PBANKA_030170	5'-3' exonuclease, putative	PCHAS_030390	5'-3' exonuclease, putative	PYYM_0302600	5'-3' exonuclease, putative	PF3D7_0203900	5'-3' exonuclease, N-terminal resolvase-likedomain, putative	PKH_041610	5'-3' exonuclease, N-terminal resolvase,putative	PVX_003625	5'-3' exonuclease, N-terminal resolvase-likedomain, putative
597	6	PBANKA_030180	conserved Plasmodium protein, unknown function	PCHAS_030400	conserved Plasmodium protein, unknown function	PYYM_0302700	conserved Plasmodium protein, unknown function	PF3D7_0204000	conserved Plasmodium protein, unknown function	PKH_041600	conserved Plasmodium protein, unknown function	PVX_003630	hypothetical protein, conserved
598	6	PBANKA_030200	conserved Plasmodium protein, unknown function	PCHAS_030420	conserved Plasmodium protein, unknown function	PYYM_0302900	conserved Plasmodium protein, unknown function	PF3D7_0204200	conserved Plasmodium protein, unknown function	PKH_041580	conserved Plasmodium protein, unknown function	PVX_003640	hypothetical protein, conserved
599	6	PBANKA_030210	conserved Plasmodium protein, unknown function	PCHAS_030430	conserved Plasmodium protein, unknown function	PYYM_0303000	conserved Plasmodium protein, unknown function	PF3D7_0204300	conserved Plasmodium protein, unknown function	PKH_041550	conserved Plasmodium protein, unknown function	PVX_003645	hypothetical protein, conserved
600	6	PBANKA_030230	aspartate aminotransferase, putative	PCHAS_030450	aspartate aminotransferase, putative	PYYM_0303200	aspartate aminotransferase, putative	PF3D7_0204500	aspartate transaminase	PKH_041530	aspartate aminotransferase, putative	PVX_003655	aspartate aminotransferase, mitochondrialprecursor, putative
601	6	PBANKA_030240	conserved Plasmodium protein, unknown function	PCHAS_030460	conserved Plasmodium protein, unknown function	PYYM_0303300	conserved Plasmodium protein, unknown function	PF3D7_0204600	conserved Plasmodium protein, unknown function	PKH_041520	5'-3' exonuclease, putative	PVX_003660	5'-3' exoribonuclease, putative
602	6	PBANKA_030250	hexose transporter	PCHAS_030470	hexose transporter, putative	PYYM_0303400	hexose transporter	PF3D7_0204700	hexose transporter	PKH_041510	hexose transporter, putative	PVX_003665	hexose transporter
603	6	PBANKA_030260	3'-5' exonuclease, putative	PCHAS_030480	3'-5' exonuclease, putative	PYYM_0303500	3'-5' exonuclease, putative	PF3D7_0204800	3'-5' exonuclease, putative	PKH_041500	3'-5' exonuclease, putative	PVX_003670	3'-5' exonuclease domain containing protein
604	6	PBANKA_030270	methyltransferase, putative	PCHAS_030490	methyltransferase, putative	PYYM_0303600	methyltransferase, putative	PF3D7_0204900	ubiE/COQ5 methyltransferase, putative	PKH_041490	DEAD/DEAH box helicase, putative	PVX_003675	ubiquinone biosynthesis methyltransferase,putative
605	6	PBANKA_030300	conserved Plasmodium protein, unknown function	PCHAS_030520	conserved Plasmodium protein, unknown function	PYYM_0303900	conserved Plasmodium protein, unknown function	PF3D7_0205300	conserved Plasmodium protein, unknown function	PKH_041450	conserved Plasmodium protein, unknown function	PVX_003695	hypothetical protein, conserved
606	6	PBANKA_030310	conserved Plasmodium protein, unknown function	PCHAS_030530	conserved Plasmodium protein, unknown function	PYYM_0304000	conserved Plasmodium protein, unknown function	PF3D7_0205400	conserved Plasmodium protein, unknown function	PKH_041440	conserved Plasmodium protein, unknown function	PVX_003700	hypothetical protein, conserved
607	6	PBANKA_030320	DNA-directed RNA polymerase II 16 kDa subunit,putative	PCHAS_030540	DNA-directed RNA polymerase II 16 kDa subunit,putative	PYYM_0304100	DNA-directed RNA polymerase II 16 kDa subunit,putative	PF3D7_0205500	DNA-directed RNA polymerase II 16 kDa subunit,putative	PKH_041430	DNA-directed RNA polymerase I subunit, putative	PVX_003705	DNA-directed RNA polymerase II 16 kDa subunit,putative
608	6	PBANKA_030340	conserved Plasmodium protein, unknown function	PCHAS_030560	conserved Plasmodium protein, unknown function	PYYM_0304300	conserved Plasmodium protein, unknown function	PF3D7_0205700	conserved Plasmodium protein, unknown function	PKH_041410	conserved Plasmodium protein, unknown function	PVX_003720	hypothetical protein, conserved
609	6	PBANKA_030350	conserved Plasmodium protein, unknown function	PCHAS_030570	conserved Plasmodium protein, unknown function	PYYM_0304400	conserved Plasmodium protein, unknown function	PF3D7_0205800	conserved Plasmodium protein, unknown function	PKH_041400	conserved Plasmodium protein, unknown function	PVX_003725	PH domain containing protein
610	6	PBANKA_030360	proteasome 26S regulatory subunit, putative	PCHAS_030580	proteasome 26S regulatory subunit, putative	PYYM_0304500	proteasome 26S regulatory subunit, putative	PF3D7_0205900	proteasome 26S regulatory subunit, putative	PKH_041390	proteasome 26S regulatory subunit, putative	PVX_003730	26S proteasome regulatory subunit, putative
611	6	PBANKA_030370	DNA repair endonuclease, putative	PCHAS_030590	DNA repair endonuclease, putative	PYYM_0304600	DNA repair endonuclease, putative	PF3D7_0206000	DNA repair endonuclease, putative	PKH_041380	DNA repair endonuclease, putative	PVX_003735	RAD2 endonuclease, putative
612	6	PBANKA_030380	iron-sulfur assembly protein, putative	PCHAS_030600	iron-sulfur assembly protein, putative	PYYM_0304700	iron-sulfur assembly protein, putative	PF3D7_0206100	iron-sulfur assembly protein, putative	PKH_041370	iron-sulfur assembly protein, putative	PVX_003740	hypothetical protein, conserved
613	6	PBANKA_030390	metabolite/drug transporter, putative	PCHAS_030610	metabolite/drug transporter, putative	PYYM_0304800	metabolite/drug transporter, putative	PF3D7_0206200	pantothenate transporter	PKH_041360	MFS transporter, putative	PVX_003745	pantothenate transporter, putative
614	6	PBANKA_030400	conserved Plasmodium protein, unknown function	PCHAS_030620	conserved Plasmodium protein, unknown function	PYYM_0304900	conserved Plasmodium protein, unknown function	PF3D7_0206300	conserved Plasmodium protein, unknown function,pseudogene	PKH_041350	conserved Plasmodium protein, unknown function	PVX_003750	hypothetical protein, conserved
615	6	PBANKA_030410	conserved Plasmodium protein, unknown function	PCHAS_030630	conserved Plasmodium protein, unknown function	PYYM_0305000	conserved Plasmodium protein, unknown function	PF3D7_0206500	conserved Plasmodium protein, unknown function	PKH_041340	conserved Plasmodium protein, unknown function	PVX_003755	hypothetical protein, conserved
616	6	PBANKA_030420	transcription factor, putative	PCHAS_030640	transcription factor, putative	PYYM_0305100	transcription factor, putative	PF3D7_0206600	transcription factor, putative	PKH_041330	transcription factor, putative	PVX_003760	transcription factor, putative
617	6	PBANKA_030430	adenylosuccinate lyase, putative	PCHAS_030650	adenylosuccinate lyase, putative	PYYM_0305200	adenylosuccinate lyase, putative	PF3D7_0206700	adenylosuccinate lyase	PKH_041320	adenylosuccinate lyase	PVX_003765	adenylosuccinate lyase
618	6	PBANKA_030460	iron-sulfur assembly protein, putative	PCHAS_030680	iron-sulfur assembly protein, putative	PYYM_0305500	iron-sulfur assembly protein, putative	PF3D7_0207200	iron-sulfur assembly protein, putative	PKH_041280	iron-sulfur assembly protein, putative	PVX_003785	iron-sulfur cluster assembly accessory protein,putative
619	6	PBANKA_030470	serine repeat antigen 5	PCHAS_030690	serine repeat antigen 5, putative	PYYM_0305600	serine repeat antigen 5	PF3D7_0207300	serine repeat antigen 8	PKH_041270	cysteine protease, putative	PVX_003790	serine-repeat antigen protein precursor,putative
620	6	PBANKA_030530	small ribosomal subunit assembling protein,putative	PCHAS_030750	small ribosomal subunit assembling protein,putative	PYYM_0306200	small ribosomal subunit assembling protein,putative	PF3D7_0208200	RNA-binding protein, putative	PKH_041180	RNA binding protein, putative	PVX_003860	RNA-binding protein, putative
621	6	PBANKA_030540	conserved Plasmodium protein, unknown function	PCHAS_030760	conserved Plasmodium protein, unknown function	PYYM_0306300	conserved Plasmodium protein, unknown function	PF3D7_0208300	conserved Plasmodium protein, unknown function	PKH_041170	conserved Plasmodium protein, unknown function	PVX_003865	hypothetical protein, conserved
622	6	PBANKA_030560	acyl carrier protein, putative	PCHAS_030780	acyl carrier protein, putative	PYYM_0306500	acyl carrier protein, putative	PF3D7_0208500	acyl carrier protein	PKH_041150	acyl carrier protein, putative	PVX_003880	acyl carrier protein 4, chloroplast precursor,putative
623	6	PBANKA_030570	ribosome-recycling factor, putative	PCHAS_030790	ribosome-recycling factor, putative	PYYM_0306600	ribosome-recycling factor, putative	PF3D7_0208600	ribosome-recycling factor	PKH_041140	ribosome-recycling factor, putative	PVX_003885	ribosome-recycling factor, putative
624	6	PBANKA_030580	conserved Plasmodium protein, unknown function	PCHAS_030800	conserved Plasmodium protein, unknown function	PYYM_0306700	conserved Plasmodium protein, unknown function	PF3D7_0208700	conserved Plasmodium protein, unknown function	PKH_041130	conserved Plasmodium protein, unknown function	PVX_003890	hypothetical protein, conserved
625	6	PBANKA_030590	conserved Plasmodium protein, unknown function	PCHAS_030810	conserved Plasmodium protein, unknown function	PYYM_0306800	conserved Plasmodium protein, unknown function	PF3D7_0208800	conserved Plasmodium protein, unknown function	PKH_041120	conserved Plasmodium protein, unknown function	PVX_003895	hypothetical protein, conserved
626	6	PBANKA_030600	6-cysteine protein	PCHAS_030820	6-cysteine protein	PYYM_0306900	6-cysteine protein	PF3D7_0208900	transmission-blocking target antigen s230paralog	PKH_041110	6-cysteine protein	PVX_003900	sexual stage antigen s48/45 domain containingprotein
627	6	PBANKA_030610	6-cysteine protein	PCHAS_030830	6-cysteine protein	PYYM_0307000	6-cysteine protein	PF3D7_0209000	6-cysteine protein	PKH_041100	6-cysteine protein	PVX_003905	transmission-blocking target antigen Pfs230,putative
628	6	PBANKA_030620	phospholipase A2, putative	PCHAS_030840	phospholipase A2, putative	PYYM_0307100	phospholipase A2, putative	PF3D7_0209100	phospholipase A2, putative	PKH_041090	phospholipase, putative	PVX_003910	phospholipase A2, putative
629	6	PBANKA_030630	3' exoribonuclease, putative	PCHAS_030850	3' exoribonuclease, putative	PYYM_0307200	3' exoribonuclease, putative	PF3D7_0209200	3'exoribonuclease, putative	PKH_041080	3'exoribonuclease, putative	PVX_003915	hypothetical protein, conserved
630	6	PBANKA_030640	2C-methyl-D-erythritol 2,4-cyclodiphosphatesynthase, putative	PCHAS_030860	2C-methyl-D-erythritol 2,4-cyclodiphosphatesynthase, putative	PYYM_0307300	2C-methyl-D-erythritol 2,4-cyclodiphosphatesynthase, putative	PF3D7_0209300	2C-methyl-D-erythritol 2,4-cyclodiphosphatesynthase	PKH_041070	2C-methyl-D-erythritol 2,4-cyclodiphosphatesynthase, putative	PVX_003920	2C-methyl-D-erythritol 2,4-cyclodiphosphatesynthase, putative
631	6	PBANKA_030650	conserved protein, unknown function	PCHAS_030870	conserved protein, unknown function	PYYM_0307400	conserved protein, unknown function	PF3D7_0209400	conserved protein, unknown function	PKH_041060	conserved protein, unknown function	PVX_003925	hypothetical protein, conserved
632	6	PBANKA_030660	conserved Plasmodium protein, unknown function	PCHAS_030880	conserved Plasmodium protein, unknown function	PYYM_0307500	conserved Plasmodium protein, unknown function	PF3D7_0209500	conserved Plasmodium protein, unknown function	PKH_041050	conserved Plasmodium protein, unknown function	PVX_003930	hypothetical protein
633	6	PBANKA_030670	transporter, putative	PCHAS_030890	transporter, putative	PYYM_0307600	transporter, putative	PF3D7_0209600	transporter, putative	PKH_041040	transporter, putative	PVX_003935	amine transporter, putative
634	6	PBANKA_030680	ATP-dependent RNA helicase UAP56, putative	PCHAS_030900	ATP-dependent RNA helicase UAP56, putative	PYYM_0307700	ATP-dependent RNA helicase UAP56, putative	PF3D7_0209800	ATP-dependent RNA helicase UAP56	PKH_041020	ATP-dependent RNA helicase UAP56, putative	PVX_003945	eIF-4A-like DEAD family RNA helicase, putative
635	6	PBANKA_030690	Sec61-gamma subunit of protein translocationcomplex, putative	PCHAS_030910	Sec61-gamma subunit of protein translocationcomplex, putative	PYYM_0307800	Sec61-gamma subunit of protein translocationcomplex, putative	PF3D7_0210000	secretory complex protein 61 gamma subunit	PKH_041010	Sec61-gamma subunit of protein translocation,putative	PVX_003950	transport protein SEC61 gamma subunit, putative
636	6	PBANKA_030700	60S ribosomal protein L37ae, putative	PCHAS_030920	60S ribosomal protein L37ae, putative	PYYM_0307900	60S ribosomal protein L37ae, putative	PF3D7_0210100	60S ribosomal protein L37ae, putative	PKH_041000	ribosomal L37ae protein, putative	PVX_003955	60S ribosomal protein L37a, putative
637	6	PBANKA_030710	conserved Plasmodium protein, unknown function	PCHAS_030930	conserved Plasmodium protein, unknown function	PYYM_0308000	conserved Plasmodium protein, unknown function	PF3D7_0210200	conserved Plasmodium protein, unknown function	PKH_040990	conserved Plasmodium protein, unknown function	PVX_003960	hypothetical protein, conserved
638	6	PBANKA_030720	monocarboxylate transporter, putative	PCHAS_030940	monocarboxylate transporter, putative	PYYM_0308100	monocarboxylate transporter, putative	PF3D7_0210300	monocarboxylate transporter, putative	PKH_040980	MFS transporter, putative	PVX_003965	transporter, putative
639	6	PBANKA_030740	conserved Plasmodium protein, unknown function	PCHAS_030960	conserved Plasmodium protein, unknown function	PYYM_0308300	conserved Plasmodium protein, unknown function	PF3D7_0210500	conserved Plasmodium protein, unknown function	PKH_040960	conserved Plasmodium protein, unknown function	PVX_003975	hypothetical protein, conserved
640	6	PBANKA_030750	conserved Plasmodium protein, unknown function	PCHAS_030970	conserved Plasmodium protein, unknown function	PYYM_0308400	conserved Plasmodium protein, unknown function	PF3D7_0210600	conserved Plasmodium protein, unknown function	PKH_040950	conserved Plasmodium protein, unknown function	PVX_003980	hypothetical protein, conserved
641	6	PBANKA_030800	Rab5a, GTPase, putative	PCHAS_031020	Rab5a, GTPase, putative	PYYM_0308900	Rab5a, GTPase, putative	PF3D7_0211200	Rab GTPase 5a	PKH_040900	rab5, putative	PVX_002970	RAB GTPase PFB0500c, putative
642	6	PBANKA_030810	conserved Plasmodium protein, unknown function	PCHAS_031030	conserved Plasmodium protein, unknown function	PYYM_0309000	conserved Plasmodium protein, unknown function	PF3D7_0211300	conserved Plasmodium protein, unknown function	PKH_040890	conserved Plasmodium protein, unknown function	PVX_002965	hypothetical protein, conserved
643	6	PBANKA_030830	GAF domain-related protein, putative	PCHAS_031050	GAF domain-related protein, putative	PYYM_0309200	GAF domain-related protein, putative	PF3D7_0211500	GAF domain-related protein, putative	PKH_040870	conserved Plasmodium protein, unknown function	PVX_002955	hypothetical protein, conserved
644	6	PBANKA_030840	dolichol-linked oligosaccharide biosynthesisenzyme, putative	PCHAS_031060	dolichol-linked oligosaccharide biosynthesisenzyme, putative	PYYM_0309300	dolichol-linked oligosaccharide biosynthesisenzyme, putative	PF3D7_0211600	dolichol-linked oligosaccharide biosynthesisenzyme, putative	PKH_040860	conserved Plasmodium protein, unknown function	PVX_002950	hypothetical protein, conserved
645	6	PBANKA_030850	protein kinase, putative	PCHAS_031070	protein kinase, putative	PYYM_0309400	protein kinase, putative	PF3D7_0211700	protein kinase, putative	PKH_040850	protein kinase, putative	PVX_002945	serine/threonine-specific protein kinase,putative
646	6	PBANKA_030880	GDP-fructose:GMP antiporter, putative	PCHAS_031100	GDP-fructose:GMP antiporter, putative	PYYM_0309700	GDP-fructose:GMP antiporter, putative	PF3D7_0212000	GDP-fructose:GMP antiporter, putative	PKH_040820	GDP-fructose:GMP antiporter, putative	PVX_002930	GDP-fucose transporter, putative
647	6	PBANKA_030900	mitochondrial ribosomal protein L12 precursor,putative	PCHAS_031120	mitochondrial ribosomal protein L12 precursor,putative	PYYM_0309900	mitochondrial ribosomal protein L12 precursor,putative	PF3D7_0212200	mitochondrial ribosomal protein L12 precursor,putative	PKH_040800	ribosomal protein L7/L12, putative	PVX_002920	50S ribosomal protein L7/L12, putative
648	6	PBANKA_030910	peptide chain release factor subunit 1, putative	PCHAS_031130	peptide chain release factor subunit 1, putative	PYYM_0310000	peptide chain release factor subunit 1, putative	PF3D7_0212300	peptide chain release factor subunit 1,putative	PKH_040790	peptide chain release factor subunit 1,putative	PVX_002915	eukaryotic peptide chain release factor subunit1, putative
649	6	PBANKA_030950	secreted protein with altered thrombospondinrepeat domain, putative	PCHAS_031160	secreted protein with altered thrombospondinrepeat domain, putative	PYYM_0310300	secreted protein with altered thrombospondinrepeat domain, putative	PF3D7_0212600	secreted protein with altered thrombospondinrepeat domain	PKH_040760	secreted protein with altered thrombospondinrepeat domain, putative	PVX_002900	hypothetical protein, conserved
650	6	PBANKA_030960	conserved Plasmodium protein, unknown function	PCHAS_031170	conserved Plasmodium protein, unknown function	PYYM_0310400	conserved Plasmodium protein, unknown function	PF3D7_0212700	conserved Plasmodium protein, unknown function	PKH_040750	conserved Plasmodium protein, unknown function	PVX_002895	hypothetical protein, conserved
651	6	PBANKA_030970	multidrug efflux pump, putative	PCHAS_031180	multidrug efflux pump, putative	PYYM_0310500	multidrug efflux pump, putative	PF3D7_0212800	multidrug efflux pump, putative	PKH_040740	multidrug efflux pump, putative	PVX_002890	hypothetical protein, conserved
652	6	PBANKA_030980	Leu/Phe-tRNA protein transferase, putative	PCHAS_031190	Leu/Phe-tRNA protein transferase, putative	PYYM_0310600	Leu/Phe-tRNA protein transferase, putative	PF3D7_0212900	Leu/Phe-tRNA protein transferase, putative	PKH_040730	Leu/Phe-tRNA protein transferase, putative	PVX_002885	Leu/Phe-tRNA protein transferase, putative
653	6	PBANKA_030990	conserved Plasmodium protein, unknown function	PCHAS_031200	conserved Plasmodium protein, unknown function	PYYM_0310700	conserved Plasmodium protein, unknown function	PF3D7_0213000	conserved Plasmodium protein, unknown function	PKH_040700	conserved Plasmodium protein, unknown function	PVX_002880	hypothetical protein, conserved
654	6	PBANKA_031000	heat shock 40 kDa protein, putative	PCHAS_031210	heat shock 40 kDa protein, putative	PYYM_0310800	heat shock 40 kDa protein, putative	PF3D7_0213100	heat shock protein 40, putative	PKH_040690	heat shock 40 kDa protein, putative	PVX_002875	heat shock protein, putative
655	6	PBANKA_031010	conserved Plasmodium protein, unknown function	PCHAS_031220	conserved Plasmodium protein, unknown function	PYYM_0310900	conserved Plasmodium protein, unknown function	PF3D7_0213200	conserved Plasmodium protein, unknown function	PKH_040680	conserved Plasmodium protein, unknown function	PVX_002870	hypothetical protein, conserved
656	6	PBANKA_031020	conserved Plasmodium protein, unknown function	PCHAS_031230	conserved Plasmodium protein, unknown function	PYYM_0311000	conserved Plasmodium protein, unknown function	PF3D7_0213300	conserved Plasmodium protein, unknown function	PKH_040675	conserved Plasmodium protein, unknown function	PVX_002867	conserved Plasmodium protein, unknown function
657	6	PBANKA_031030	protein kinase 7	PCHAS_031240	protein kinase 7, putative	PYYM_0311100	protein kinase 7	PF3D7_0213400	protein kinase 7	PKH_040670	protein kinase 7, putative	PVX_002865	serine/threonine protein kinase, putative
658	6	PBANKA_031040	conserved Plasmodium protein, unknown function	PCHAS_031250	conserved Plasmodium protein, unknown function	PYYM_0311200	conserved Plasmodium protein, unknown function	PF3D7_0213500	conserved Plasmodium protein, unknown function	PKH_040660	conserved Plasmodium protein, unknown function	PVX_002860	hypothetical protein, conserved
659	6	PBANKA_031050	conserved Plasmodium protein, unknown function	PCHAS_031260	conserved Plasmodium protein, unknown function	PYYM_0311300	conserved Plasmodium protein, unknown function	PF3D7_0213600	conserved Plasmodium protein, unknown function	PKH_040650	conserved Plasmodium protein, unknown function	PVX_002855	hypothetical protein, conserved
660	6	PBANKA_031060	conserved protein, unknown function	PCHAS_031270	conserved protein, unknown function	PYYM_0311400	conserved protein, unknown function	PF3D7_0213700	conserved protein, unknown function	PKH_040640	conserved protein, unknown function	PVX_002850	hypothetical protein, conserved
661	6	PBANKA_031080	conserved Plasmodium protein, unknown function	PCHAS_031290	conserved Plasmodium protein, unknown function	PYYM_0311600	conserved Plasmodium protein, unknown function	PF3D7_0213900	conserved Plasmodium protein, unknown function	PKH_040600	conserved Plasmodium protein, unknown function	PVX_002840	hypothetical protein, conserved
662	6	PBANKA_031090	T-complex protein 1, putative	PCHAS_031300	T-complex protein 1, putative	PYYM_0311700	T-complex protein 1, putative	PF3D7_0214000	T-complex protein 1, putative	PKH_040590	T-complex protein 1, putative	PVX_002835	T-complex protein 1, theta subunit, putative
663	6	PBANKA_031100	protein transport protein Sec31, putative	PCHAS_031310	protein transport protein Sec31, putative	PYYM_0311800	protein transport protein Sec31, putative	PF3D7_0214100	protein transport protein SEC31	PKH_040580	protein transport protein Sec31, putative	PVX_002830	hypothetical protein, conserved
664	6	PBANKA_031120	conserved Plasmodium protein, unknown function	PCHAS_031330	conserved Plasmodium protein, unknown function	PYYM_0312000	conserved Plasmodium protein, unknown function	PF3D7_0214400	conserved Plasmodium protein, unknown function	PKH_040550	conserved Plasmodium protein, unknown function	PVX_002815	hypothetical protein, conserved
665	6	PBANKA_031130	conserved Plasmodium protein, unknown function	PCHAS_031340	conserved Plasmodium protein, unknown function	PYYM_0312100	conserved Plasmodium protein, unknown function	PF3D7_0214500	conserved Plasmodium protein, unknown function	PKH_040540	conserved Plasmodium protein, unknown function	PVX_002810	hypothetical protein, conserved
666	6	PBANKA_031150	conserved Plasmodium protein, unknown function	PCHAS_031360	conserved Plasmodium protein, unknown function	PYYM_0312300	conserved Plasmodium protein, unknown function	PF3D7_0214700	conserved Plasmodium protein, unknown function	PKH_040520	conserved Plasmodium protein, unknown function	PVX_002800	hypothetical protein, conserved
667	6	PBANKA_031160	conserved Plasmodium protein, unknown function	PCHAS_031370	conserved Plasmodium protein, unknown function	PYYM_0312400	conserved Plasmodium protein, unknown function	PF3D7_0214800	conserved Plasmodium membrane protein, unknownfunction	PKH_040510	conserved Plasmodium protein, unknown function	PVX_002795	hypothetical protein, conserved
668	6	PBANKA_031170	rhoptry neck protein 6, putative	PCHAS_031380	rhoptry neck protein 6, putative	PYYM_0312500	rhoptry neck protein 6, putative	PF3D7_0214900	rhoptry neck protein 6	PKH_040500	rhoptry neck protein 6, putative	PVX_002790	hypothetical protein, conserved
669	6	PBANKA_031190	RING zinc finger protein, putative	PCHAS_031400	RING zinc finger protein, putative	PYYM_0312700	RING zinc finger protein, putative	PF3D7_0215100	RING zinc finger protein, putative	PKH_040480	RING zinc finger protein, putative	PVX_002780	RING zinc finger protein, putative
670	6	PBANKA_031200	conserved Plasmodium protein, unknown function	PCHAS_031410	conserved Plasmodium protein, unknown function	PYYM_0312800	conserved Plasmodium protein, unknown function	PF3D7_0215200	conserved Plasmodium protein, unknown function	PKH_040470	conserved Plasmodium protein, unknown function	PVX_002775	hypothetical protein, conserved
671	6	PBANKA_031210	conserved Plasmodium protein, unknown function	PCHAS_031420	conserved Plasmodium protein, unknown function	PYYM_0312900	conserved Plasmodium protein, unknown function	PF3D7_0215400	conserved Plasmodium protein, unknown function	PKH_040460	conserved Plasmodium protein, unknown function	PVX_002770	hypothetical protein, conserved
672	6	PBANKA_031220	conserved Plasmodium protein, unknown function	PCHAS_031430	conserved Plasmodium protein, unknown function	PYYM_0313000	conserved Plasmodium protein, unknown function	PF3D7_0215500	conserved Plasmodium protein, unknown function	PKH_040450	conserved Plasmodium protein, unknown function	PVX_002765	hypothetical protein, conserved
673	6	PBANKA_031240	DNA-directed RNA polymerase II second largestsubunit, putative	PCHAS_031450	DNA-directed RNA polymerase II second largestsubunit, putative	PYYM_0313200	DNA-directed RNA polymerase II second largestsubunit, putative	PF3D7_0215700	DNA-directed RNA polymerase II second largestsubunit, putative	PKH_040430	DNA-directed RNA polymerase II second largestsubunit, putative	PVX_002755	DNA-directed RNA polymerase II 135 kDapolypeptide, putative
674	6	PBANKA_031250	origin recognition complex subunit 5, putative	PCHAS_031460	origin recognition complex subunit 5, putative	PYYM_0313300	origin recognition complex subunit 5, putative	PF3D7_0215800	origin recognition complex subunit 5	PKH_040420	origin recognition complex subunit 5, putative	PVX_002750	origin recognition complex subunit 5, putative
675	6	PBANKA_031270	DEAD/DEAH helicase, putative	PCHAS_031480	DEAD/DEAH helicase, putative	PYYM_0313500	DEAD/DEAH helicase, putative	PF3D7_0216000	DEAD/DEAH box helicase, putative	PKH_040400	DNA helicase, putative	PVX_002740	helicase, putative
676	6	PBANKA_031290	conserved Plasmodium protein, unknown function	PCHAS_031500	conserved Plasmodium protein, unknown function	PYYM_0313700	conserved Plasmodium protein, unknown function	PF3D7_0216200	conserved Plasmodium protein, unknown function	PKH_040390	conserved Plasmodium protein, unknown function	PVX_002730	hypothetical protein, conserved
677	6	PBANKA_031300	conserved Plasmodium protein, unknown function	PCHAS_031510	conserved Plasmodium protein, unknown function	PYYM_0313800	conserved Plasmodium protein, unknown function	PF3D7_0216300	conserved Plasmodium protein, unknown function	PKH_040380	conserved Plasmodium protein, unknown function	PVX_002725	hypothetical protein, conserved
678	6	PBANKA_031310	vacuolar sorting protein VPS45, putative	PCHAS_031520	vacuolar sorting protein VPS45, putative	PYYM_0313900	vacuolar sorting protein VPS45, putative	PF3D7_0216400	vacuolar protein sorting-associated protein 45,putative	PKH_040370	vacuolar protein-sorting protein VPS45,putative	PVX_002720	vacuolar protein sorting-associated protein 45,putative
679	6	PBANKA_031320	conserved Plasmodium protein, unknown function	PCHAS_031530	conserved Plasmodium protein, unknown function	PYYM_0314000	conserved Plasmodium protein, unknown function	PF3D7_0216500	conserved Plasmodium protein, unknown function	PKH_040360	conserved Plasmodium protein, unknown function	PVX_002715	hypothetical protein, conserved
680	6	PBANKA_031330	MtN3-like protein	PCHAS_031540	MtN3-like protein	PYYM_0314100	MtN3-like protein	PF3D7_0216600	MtN3-like protein	PKH_040350	MtN3/saliva family, putative	PVX_002710	hypothetical protein, conserved
681	6	PBANKA_031350	conserved Plasmodium protein, unknown function	PCHAS_031560	conserved Plasmodium protein, unknown function	PYYM_0314300	conserved Plasmodium protein, unknown function	PF3D7_0216800	conserved Plasmodium membrane protein, unknownfunction	PKH_040330	conserved Plasmodium protein, unknown function	PVX_002700	hypothetical protein, conserved
682	6	PBANKA_031360	conserved Plasmodium protein, unknown function	PCHAS_031570	conserved Plasmodium protein, unknown function	PYYM_0314400	conserved Plasmodium protein, unknown function	PF3D7_0216900	conserved Plasmodium protein, unknown function	PKH_040320	conserved Plasmodium protein, unknown function	PVX_002695	hypothetical protein, conserved
683	6	PBANKA_031370	conserved Plasmodium membrane protein, unknownfunction	PCHAS_031580	conserved Plasmodium membrane protein, unknownfunction	PYYM_0314500	conserved Plasmodium membrane protein, unknownfunction	PF3D7_0217000	conserved Plasmodium membrane protein, unknownfunction	PKH_040310	conserved Plasmodium protein, unknown function	PVX_002690	hypothetical protein, conserved
684	6	PBANKA_031380	ATP synthase F1, alpha subunit, putative	PCHAS_031590	ATP synthase F1, alpha subunit, putative	PYYM_0314600	ATP synthase F1, alpha subunit, putative	PF3D7_0217100	ATP synthase F1, alpha subunit	PKH_040300	ATP synthase F1, alpha subunit, putative	PVX_002685	ATP synthase alpha chain, putative
685	6	PBANKA_031400	clathrin coat assembly protein, putative	PCHAS_031610	clathrin coat assembly protein, putative	PYYM_0314800	clathrin coat assembly protein, putative	PF3D7_0217300	clathrin coat assembly protein, putative	PKH_040280	clathrin coat assembly protein, putative	PVX_002675	clathrin coat assembly protein, putative
686	6	PBANKA_031420	calcium-dependent protein kinase 1	PCHAS_031630	calcium-dependent protein kinase 1, putative	PYYM_0315000	calcium-dependent protein kinase 1, putative	PF3D7_0217500	calcium-dependent protein kinase 1	PKH_040260	calcium dependent protein kinase 1, putative	PVX_002665	calcium-dependent protein kinase 1, putative
687	6	PBANKA_031430	conserved Plasmodium protein, unknown function	PCHAS_031640	conserved Plasmodium protein, unknown function	PYYM_0315100	conserved Plasmodium protein, unknown function	PF3D7_0217600	conserved Plasmodium protein, unknown function	PKH_040250	conserved Plasmodium protein, unknown function	PVX_002660	hypothetical protein, conserved
688	6	PBANKA_031440	E2F-associated phosphoprotein, putative	PCHAS_031650	E2F-associated phosphoprotein, putative	PYYM_0315200	E2F-associated phosphoprotein, putative	PF3D7_0217700	E2F-associated phosphoprotein, putative	PKH_040240	conserved Plasmodium protein, unknown function	PVX_002655	hypothetical protein, conserved
689	6	PBANKA_031450	40S ribosomal protein S26e, putative	PCHAS_031660	40S ribosomal protein S26e, putative	PYYM_0315300	40S ribosomal protein S26e, putative	PF3D7_0217800	40S ribosomal protein S26e, putative	PKH_040230	Ribosomal protein S26e, putative	PVX_002650	40S ribosomal protein S26, putative
690	6	PBANKA_031460	conserved Plasmodium protein, unknown function	PCHAS_031670	conserved Plasmodium protein, unknown function	PYYM_0315400	conserved Plasmodium protein, unknown function	PF3D7_0217900	conserved Plasmodium protein, unknown function	PKH_040220	conserved Plasmodium protein, unknown function	PVX_002645	hypothetical protein, conserved
691	6	PBANKA_031470	replication factor C, subunit 2, putative	PCHAS_031680	replication factor C, subunit 2, putative	PYYM_0315500	replication factor C, subunit 2, putative	PF3D7_0218000	replication factor C subunit 2, putative	PKH_040210	replication factor C subunit 2, putative	PVX_002640	replication factor C subunit 2, putative
692	6	PBANKA_031480	conserved Plasmodium membrane protein, unknownfunction	PCHAS_031690	conserved Plasmodium membrane protein, unknownfunction	PYYM_0315600	conserved Plasmodium membrane protein, unknownfunction	PF3D7_0218100	conserved Plasmodium membrane protein, unknownfunction	PKH_040200	conserved Plasmodium protein, unknown function	PVX_002635	hypothetical protein
693	6	PBANKA_031500	apicoplast RNA methyltransferase precursor,putative	PCHAS_031710	apicoplast RNA methyltransferase precursor,putative	PYYM_0315800	apicoplast RNA methyltransferase precursor,putative	PF3D7_0218300	apicoplast RNA methyltransferase precursor,putative	PKH_040180	apicoplast RNA methyltransferase precursor,putative	PVX_002625	rRNA methylase, putative
694	6	PBANKA_031510	DEAD/DEAH helicase, putative	PCHAS_031720	DEAD/DEAH helicase, putative	PYYM_0315900	DEAD/DEAH helicase, putative	PF3D7_0218400	DEAD/DEAH box ATP-dependent RNA helicase,putative	PKH_040170	RNA-helicase, putative	PVX_002620	DEAD/DEAH box helicase, putative
695	6	PBANKA_031520	small nuclear ribonucleoprotein Sm D2, putative	PCHAS_031730	small nuclear ribonucleoprotein Sm D2, putative	PYYM_0316000	small nuclear ribonucleoprotein Sm D2, putative	PF3D7_0218500	small nuclear ribonucleoprotein Sm D2, putative	PKH_040160	small nuclear ribonucleoprotein Sm D2, putative	PVX_002615	small nuclear ribonucleoprotein Sm D2, putative
696	6	PBANKA_031530	conserved Plasmodium protein, unknown function	PCHAS_031740	conserved Plasmodium protein, unknown function	PYYM_0316100	conserved Plasmodium protein, unknown function	PF3D7_0218600	conserved Plasmodium protein, unknown function	PKH_040150	conserved Plasmodium protein, unknown function	PVX_002610	hypothetical protein, conserved
697	6	PBANKA_031540	pre-mRNA-processing protein 45, putative	PCHAS_031750	pre-mRNA-processing protein 45, putative	PYYM_0316200	pre-mRNA-processing protein 45, putative	PF3D7_0218700	pre-mRNA-processing protein 45, putative	PKH_040140	pre-mRNA-processing protein 45, putative	PVX_002605	nuclear protein SkiP, putative
698	6	PBANKA_031570	conserved Plasmodium protein, unknown function	PCHAS_031780	conserved Plasmodium protein, unknown function	PYYM_0316400	conserved Plasmodium protein, unknown function	PF3D7_0219300	conserved Plasmodium protein, unknown function	PKH_040110	conserved Plasmodium protein, unknown function	PVX_002595	hypothetical protein, conserved
699	6	PBANKA_031590	pseudouridine synthase, putative	PCHAS_031800	pseudouridine synthase, putative	PYYM_0316600	pseudouridine synthase, putative	PF3D7_0219500	pseudouridine synthase, putative	PKH_040090	pseudouridine synthetase, putative	PVX_002580	pseudouridine synthetase, putative
700	6	PBANKA_031600	replication factor C subunit 1, putative	PCHAS_031810	replication factor C subunit 1, putative	PYYM_0316700	replication factor C subunit 1, putative	PF3D7_0219600	replication factor C subunit 1, putative	PKH_040080	replication factor C subunit 1, putative	PVX_002575	replication factor C subunit 1, putative
701	6	PBANKA_031610	Plasmodium exported protein, unknown function	PCHAS_031820	Plasmodium exported protein, unknown function	PYYM_0316750	Plasmodium exported protein, unknown function	PF3D7_0219900	Plasmodium exported protein, unknown function	PKH_040050	Plasmodium exported protein, unknown function	PVX_002555	Plasmodium exported protein, unknown function
703	6	PBANKA_040100	regulatory protein, putative	PCHAS_040190	regulatory protein, putative	PYYM_0403400	regulatory protein, putative	PF3D7_0302000	golgi organization and biogenesis factor,putative	PKH_083780	regulatory protein, putative	PVX_119245	PV1H14040_P
704	6	PBANKA_040110	serine/threonine protein kinase, putative	PCHAS_040200	serine/threonine protein kinase, putative	PYYM_0403500	serine/threonine protein kinase, putative	PF3D7_0302100	serine/threonine protein kinase	PKH_083770	serine/threonine protein kinase, putative	PVX_119250	protein kinase domain containing protein
705	6	PBANKA_040120	ABC transporter, putative	PCHAS_040210	ABC transporter, putative	PYYM_0403600	ABC transporter, putative	PF3D7_0302600	ABC transporter, (TAP family), putative	PKH_083760	ABC transporter, putative	PVX_119255	PV1H14050_P
706	6	PBANKA_040130	CDGSH iron-sulfur domain-containing protein,putative	PCHAS_040220	CDGSH iron-sulfur domain-containing protein,putative	PYYM_0403700	CDGSH iron-sulfur domain-containing protein,putative	PF3D7_0302700	CDGSH iron-sulfur domain-containing protein,putative	PKH_083750	CDGSH iron-sulfur domain-containing protein,putative	PVX_119260	PV1H14055_P
707	6	PBANKA_040140	conserved Plasmodium protein, unknown function	PCHAS_040230	conserved Plasmodium protein, unknown function	PYYM_0403800	conserved Plasmodium protein, unknown function	PF3D7_0302800	conserved Plasmodium protein, unknown function	PKH_083740	conserved Plasmodium protein, unknown function	PVX_119265	hypothetical protein, conserved
708	6	PBANKA_040160	N-ethylmaleimide-sensitive fusion protein,putative	PCHAS_040250	N-ethylmaleimide-sensitive fusion protein,putative	PYYM_0404000	N-ethylmaleimide-sensitive fusion protein,putative	PF3D7_0303000	N-ethylmaleimide-sensitive fusion protein	PKH_083720	N-ethylmaleimide sensitive fusion protein,putative	PVX_119275	N-ethylmaleimide-sensitive fusion protein,putative
709	6	PBANKA_040170	conserved Plasmodium protein, unknown function	PCHAS_040260	conserved Plasmodium protein, unknown function	PYYM_0404100	conserved Plasmodium protein, unknown function	PF3D7_0303100	conserved Plasmodium protein, unknown function	PKH_083710	conserved Plasmodium protein, unknown function	PVX_119280	PV1H14075_P
710	6	PBANKA_040180	HAD superfamily protein, putative	PCHAS_040270	HAD superfamily protein, putative	PYYM_0404200	HAD superfamily protein, putative	PF3D7_0303200	HAD superfamily protein, putative	PKH_083700	conserved Plasmodium protein, unknown function	PVX_119285	hypothetical protein, conserved
711	6	PBANKA_040190	DNA-directed RNA polymerase subunit I, putative	PCHAS_040280	DNA-directed RNA polymerase subunit I, putative	PYYM_0404300	DNA-directed RNA polymerase subunit I, putative	PF3D7_0303300	DNA-directed RNA polymerase subunit I, putative	PKH_083690	DNA-directed RNA polymerase subunit I, putative	PVX_119290	PV1H14085_P
712	6	PBANKA_040200	binding protein, putative	PCHAS_040290	binding protein, putative	PYYM_0404400	binding protein, putative	PF3D7_0303400	palmitoyltransferase	PKH_083680	binding protein, putative	PVX_119295	palmitoyltransferase, putative
713	6	PBANKA_040210	spindle pole body protein, putative	PCHAS_040300	spindle pole body protein, putative	PYYM_0404500	spindle pole body protein, putative	PF3D7_0303500	spindle pole body protein, putative	PKH_083670	conserved Plasmodium protein, unknown function	PVX_119300	PV1H14095_P
714	6	PBANKA_040220	plasmoredoxin	PCHAS_040310	plasmoredoxin, putative	PYYM_0404600	plasmoredoxin	PF3D7_0303600	plasmoredoxin	PKH_083660	thioredoxin-like redox-active protein, putative	PVX_119305	PV1H14100_P
715	6	PBANKA_040230	dihydrolipoamide acyltransferase, putative	PCHAS_040320	dihydrolipoamide acyltransferase, putative	PYYM_0404700	dihydrolipoamide acyltransferase, putative	PF3D7_0303700	dihydrolipoamide acyltransferase, putative	PKH_083650	dihydrolipoamide acyltransferase, putative	PVX_119310	PV1H14105_P
716	6	PBANKA_040240	IBR domain protein, putative	PCHAS_040330	IBR domain protein, putative	PYYM_0404800	IBR domain protein, putative	PF3D7_0303800	IBR domain protein, putative	PKH_083640	IBR domain protein, putative	PVX_119315	PV1H14110_P
717	6	PBANKA_040250	conserved Plasmodium protein, unknown function	PCHAS_040340	conserved Plasmodium protein, unknown function	PYYM_0404900	conserved Plasmodium protein, unknown function	PF3D7_0303900	conserved Plasmodium protein, unknown function	PKH_083630	conserved Plasmodium protein, unknown function	PVX_119320	PV1H14115_P
718	6	PBANKA_040260	inner membrane complex protein 1a	PCHAS_040350	inner membrane complex protein 1a, putative	PYYM_0405000	inner membrane complex protein 1a	PF3D7_0304000	inner membrane complex protein 1a, putative	PKH_083620	membrane skeletal protein, putative	PVX_119325	membrane skeletal protein, putative
719	6	PBANKA_040270	membrane skeletal protein, putative	PCHAS_040360	membrane skeletal protein, putative	PYYM_0405100	membrane skeletal protein, putative	PF3D7_0304100	membrane skeletal protein IMC1-related	PKH_083610	membrane skeletal protein, putative	PVX_119330	PV1H14125_P
720	6	PBANKA_040290	conserved Plasmodium protein, unknown function	PCHAS_040380	conserved Plasmodium protein, unknown function	PYYM_0405300	conserved Plasmodium protein, unknown function	PF3D7_0304300	conserved Plasmodium protein, unknown function	PKH_083590	conserved Plasmodium protein, unknown function	PVX_119340	hypothetical protein, conserved
721	6	PBANKA_040300	60S ribosomal protein L44, putative	PCHAS_040390	60S ribosomal protein L44, putative	PYYM_0405400	60S ribosomal protein L44, putative	PF3D7_0304400	60S ribosomal protein L44, putative	PKH_083580	60S ribosomal protein L44, putative	PVX_119345	60S ribosomal protein L44, putative
722	6	PBANKA_040330	conserved Plasmodium membrane protein, unknownfunction	PCHAS_040420	conserved Plasmodium membrane protein, unknownfunction	PYYM_0405700	conserved Plasmodium membrane protein, unknownfunction	PF3D7_0304800	conserved Plasmodium membrane protein, unknownfunction	PKH_083540	conserved Plasmodium protein, unknown function	PVX_119365	PV1H14160_P
723	6	PBANKA_040350	elongation factor (EF-TS), putative	PCHAS_040440	elongation factor (EF-TS), putative	PYYM_0405900	elongation factor (EF-TS), putative	PF3D7_0305000	elongation factor Ts	PKH_083520	elongation factor (EF-TS), putative	PVX_119375	PV1H14170_P
724	6	PBANKA_040370	conserved Plasmodium protein, unknown function	PCHAS_040460	conserved Plasmodium protein, unknown function	PYYM_0406100	conserved Plasmodium protein, unknown function	PF3D7_0305200	conserved Plasmodium protein, unknown function	PKH_083470	conserved Plasmodium protein, unknown function	PVX_119385	PV1H14180_P
725	6	PBANKA_040380	conserved Plasmodium membrane protein, unknownfunction	PCHAS_040470	conserved Plasmodium membrane protein, unknownfunction	PYYM_0406200	conserved Plasmodium membrane protein, unknownfunction	PF3D7_0305300	conserved Plasmodium membrane protein, unknownfunction	PKH_083460	conserved Plasmodium protein, unknown function	PVX_119390	PV1H14185_P
726	6	PBANKA_040410	AP endonuclease (DNA-[apurinic or apyrimidinicsite] lyase), putative	PCHAS_040500	AP endonuclease (DNA-[apurinic or apyrimidinicsite] lyase), putative	PYYM_0406500	AP endonuclease (DNA-[apurinic or apyrimidinicsite] lyase), putative	PF3D7_0305600	AP endonuclease (DNA-[apurinic or apyrimidinicsite] lyase), putative	PKH_083430	AP endonuclease (DNA-[apurinic or apyrimidinicsite] lyase), putative	PVX_119405	PV1H14200_P
727	6	PBANKA_040420	ubiquitin-conjugating enzyme e2, putative	PCHAS_040510	ubiquitin-conjugating enzyme e2, putative	PYYM_0406600	ubiquitin-conjugating enzyme e2, putative	PF3D7_0305700	ubiquitin conjugating enzyme E2, putative	PKH_083420	ubiquitin conjugating enzyme E2, putative	PVX_119410	PV1H14205_P
728	6	PBANKA_040430	P-loop containing nucleoside triphospahtehydrolase, putative	PCHAS_040520	P-loop containing nucleoside triphospahtehydrolase, putative	PYYM_0406700	P-loop containing nucleoside triphospahtehydrolase, putative	PF3D7_0305800	P-loop containing nucleoside triphosphatehydrolase, putative	PKH_083410	conserved Plasmodium protein, unknown function	PVX_119415	PV1H14210_P
729	6	PBANKA_040440	conserved Plasmodium protein, unknown function	PCHAS_040530	conserved Plasmodium protein, unknown function	PYYM_0406800	conserved Plasmodium protein, unknown function	PF3D7_0306000	conserved Plasmodium protein, unknown function	PKH_083390	conserved Plasmodium protein, unknown function	PVX_119425	PV1H14220_P
730	6	PBANKA_040450	conserved Plasmodium protein, unknown function	PCHAS_040540	conserved Plasmodium protein, unknown function	PYYM_0406900	conserved Plasmodium protein, unknown function	PF3D7_0306100	conserved Plasmodium protein, unknown function	PKH_083380	conserved Plasmodium protein, unknown function	PVX_119430	PV1H14225_P
731	6	PBANKA_040460	activator of Hsp90 ATPase, putative	PCHAS_040550	activator of Hsp90 ATPase, putative	PYYM_0407000	activator of Hsp90 ATPase, putative	PF3D7_0306200	activator of Hsp90 ATPase	PKH_083370	activator of Hsp90 ATPase, putative	PVX_119435	activator of Hsp90 ATPase, putative
732	6	PBANKA_040470	glutaredoxin 1, putative	PCHAS_040560	glutaredoxin 1, putative	PYYM_0407100	glutaredoxin 1, putative	PF3D7_0306300	glutaredoxin 1	PKH_083360	glutaredoxin, putative	PVX_119440	glutaredoxin, putative
733	6	PBANKA_040480	FAD-dependent glycerol-3-phosphate dehydrogenase,putative	PCHAS_040570	FAD-dependent glycerol-3-phosphate dehydrogenase,putative	PYYM_0407200	FAD-dependent glycerol-3-phosphate dehydrogenase,putative	PF3D7_0306400	FAD-dependent glycerol-3-phosphatedehydrogenase, putative	PKH_083350	FAD-dependent glycerol-3-phosphatedehydrogenase, putative	PVX_119445	FAD-dependent glycerol-3-phosphate dehydrogenase,putative
734	6	PBANKA_040490	conserved Plasmodium protein, unknown function	PCHAS_040580	conserved Plasmodium protein, unknown function	PYYM_0407300	conserved Plasmodium protein, unknown function	PF3D7_0306500	conserved Plasmodium protein, unknown function	PKH_083340	conserved Plasmodium protein, unknown function	PVX_119450	hypothetical protein, conserved
735	6	PBANKA_040500	conserved Plasmodium protein, unknown function	PCHAS_040590	conserved Plasmodium protein, unknown function	PYYM_0407400	conserved Plasmodium protein, unknown function	PF3D7_0306600	conserved Plasmodium protein, unknown function	PKH_083330	conserved Plasmodium protein, unknown function	PVX_119455	hypothetical protein, conserved
736	6	PBANKA_040510	membrane magnesium transporter, putative	PCHAS_040600	membrane magnesium transporter, putative	PYYM_0407500	membrane magnesium transporter, putative	PF3D7_0306700	membrane magnesium transporter, putative	PKH_083320	conserved Plasmodium protein, unknown function	PVX_119460	hypothetical protein, conserved
737	6	PBANKA_040530	40S ribosomal protein S23, putative	PCHAS_040620	40S ribosomal protein S23, putative	PYYM_0407700	40S ribosomal protein S23, putative	PF3D7_0306900	40S ribosomal protein S23, putative	PKH_083300	40S ribosomal protein S23, putative	PVX_119470	40S ribosomal protein S23, putative
738	6	PBANKA_040540	40S ribosomal protein S12, putative	PCHAS_040630	40S ribosomal protein S12, putative	PYYM_0407800	40S ribosomal protein S12, putative	PF3D7_0307100	40S ribosomal protein S12, putative	PKH_083290	40S ribosomal protein S12, putative	PVX_119475	40S ribosomal protein S12, putative
739	6	PBANKA_040550	60S ribosomal protein L7, putative	PCHAS_040640	60S ribosomal protein L7, putative	PYYM_0407900	60S ribosomal protein L7, putative	PF3D7_0307200	60S ribosomal protein L7, putative	PKH_083280	60S ribosomal protein L7, putative	PVX_119480	60S ribosomal protein L7, putative
740	6	PBANKA_040560	EB1 homolog, putative	PCHAS_040650	EB1 homolog, putative	PYYM_0408000	EB1 homolog, putative	PF3D7_0307300	EB1 homolog, putative	PKH_083270	EB1 homolog, putative	PVX_119485	microtubule associated protein EB1, putative
741	6	PBANKA_040570	ATP-dependent Clp protease proteolytic subunit,putative	PCHAS_040660	ATP-dependent Clp protease proteolytic subunit,putative	PYYM_0408100	ATP-dependent Clp protease proteolytic subunit,putative	PF3D7_0307400	ATP-dependent Clp protease proteolytic subunit	PKH_083260	ATP-dependent Clp protease proteolytic subunit,putative	PVX_119490	ATP-dependent Clp protease, putative
742	6	PBANKA_040580	conserved Plasmodium protein, unknown function	PCHAS_040670	conserved Plasmodium protein, unknown function	PYYM_0408200	conserved Plasmodium protein, unknown function	PF3D7_0307500	conserved Plasmodium protein, unknown function	PKH_083250	conserved Plasmodium protein, unknown function	PVX_119495	hypothetical protein, conserved
743	6	PBANKA_040590	conserved Plasmodium protein, unknown function	PCHAS_040680	conserved Plasmodium protein, unknown function	PYYM_0408300	conserved Plasmodium protein, unknown function	PF3D7_0307600	conserved Plasmodium protein, unknown function	PKH_083240	conserved Plasmodium protein, unknown function	PVX_119500	hypothetical protein, conserved
744	6	PBANKA_040600	conserved Plasmodium protein, unknown function	PCHAS_040690	conserved Plasmodium protein, unknown function	PYYM_0408400	conserved Plasmodium protein, unknown function	PF3D7_0307700	conserved Plasmodium protein, unknown function	PKH_083230	conserved Plasmodium protein, unknown function	PVX_119505	hypothetical protein, conserved
745	6	PBANKA_040610	conserved Plasmodium protein, unknown function	PCHAS_040700	conserved Plasmodium protein, unknown function	PYYM_0408500	conserved Plasmodium protein, unknown function	PF3D7_0307800	conserved Plasmodium protein, unknown function	PKH_083220	conserved Plasmodium protein, unknown function	PVX_119510	hypothetical protein, conserved
746	6	PBANKA_040620	conserved Plasmodium protein, unknown function	PCHAS_040710	conserved Plasmodium protein, unknown function	PYYM_0408600	conserved Plasmodium protein, unknown function	PF3D7_0307900	conserved Plasmodium protein, unknown function	PKH_083210	conserved Plasmodium protein, unknown function	PVX_119515	hypothetical protein, conserved
747	6	PBANKA_040630	DNA polymerase epsilon subunit b, putative	PCHAS_040720	DNA polymerase epsilon subunit b, putative	PYYM_0408700	DNA polymerase epsilon subunit b, putative	PF3D7_0308000	DNA polymerase epsilon subunit b, putative	PKH_083200	DNA polymerase delta small subunit, putative	PVX_119520	DNA polymerase delta small subunit, putative
748	6	PBANKA_040640	conserved Plasmodium protein, unknown function	PCHAS_040730	conserved Plasmodium protein, unknown function	PYYM_0408800	conserved Plasmodium protein, unknown function	PF3D7_0308100	conserved Plasmodium protein, unknown function	PKH_083190	conserved Plasmodium protein, unknown function	PVX_119525	hypothetical protein, conserved
749	6	PBANKA_040650	TCP-1/cpn60 chaperonin, putative	PCHAS_040740	TCP-1/cpn60 chaperonin, putative	PYYM_0408900	TCP-1/cpn60 chaperonin, putative	PF3D7_0308200	TCP-1/cpn60 chaperonin family, putative	PKH_083180	T-complex protein eta subunit, putative	PVX_119530	T-complex protein 1, eta subunit, putative
750	6	PBANKA_040680	pre-mRNA-processing factor 19, putative	PCHAS_040770	pre-mRNA-processing factor 19, putative	PYYM_0409300	pre-mRNA-processing factor 19, putative	PF3D7_0308600	pre-mRNA-processing factor 19, putative	PKH_083150	pre-mRNA-processing factor 19, putative	PVX_119545	WD domain, G-beta repeat domain containingprotein
751	6	PBANKA_040690	conserved Plasmodium protein, unknown function	PCHAS_040780	conserved Plasmodium protein, unknown function	PYYM_0409400	conserved Plasmodium protein, unknown function	PF3D7_0308700	conserved Plasmodium protein, unknown function	PKH_083140	conserved Plasmodium protein, unknown function	PVX_119550	hypothetical protein, conserved
752	6	PBANKA_040700	conserved Plasmodium protein, unknown function	PCHAS_040790	conserved Plasmodium protein, unknown function	PYYM_0409500	conserved Plasmodium protein, unknown function	PF3D7_0308800	conserved protein, unknown function	PKH_083130	conserved Plasmodium protein, unknown function	PVX_119555	hypothetical protein, conserved
753	6	PBANKA_040710	splicing factor 3B subunit 1, putative	PCHAS_040800	splicing factor 3B subunit 1, putative	PYYM_0409600	splicing factor 3B subunit 1, putative	PF3D7_0308900	splicing factor 3B subunit 1, putative	PKH_083120	splicing factor 3B subunit 1, putative	PVX_119560	splicing factor 3B subunit 1, putative
754	6	PBANKA_040720	dual-specificity protein phosphatase, putative	PCHAS_040810	dual-specificity protein phosphatase, putative	PYYM_0409700	dual-specificity protein phosphatase, putative	PF3D7_0309000	dual specificity protein phosphatase	PKH_083110	dual specificity protein phosphatase, putative	PVX_119565	dual specificity protein phosphatase, putative
755	6	PBANKA_040740	serine/threonine protein kinase, putative	PCHAS_040830	serine/threonine protein kinase, putative	PYYM_0409900	serine/threonine protein kinase, putative	PF3D7_0309200	aurora-related kinase 2, putative	PKH_083090	serine/threonine protein kinase, putative	PVX_119575	serine/threonine protein kinase 6, putative
756	6	PBANKA_040750	N2227-like protein, putative	PCHAS_040840	N2227-like protein, putative	PYYM_0410000	N2227-like protein, putative	PF3D7_0309300	N2227-like protein, putative	PKH_083080	N2227-like protein, putative	PVX_119580	hypothetical protein, conserved
757	6	PBANKA_040760	asparagine synthetase, putative	PCHAS_040850	asparagine synthetase, putative	PYYM_0410200	asparagine synthetase, putative	PF3D7_0309500	asparagine synthetase, putative	PKH_083070	asparagine synthase, putative	PVX_119585	asparagine synthetase [glutamine-hydrolyzing],putative
758	6	PBANKA_040770	60S acidic ribosomal protein P2, putative	PCHAS_040860	60S acidic ribosomal protein P2, putative	PYYM_0410300	60S acidic ribosomal protein P2, putative	PF3D7_0309600	60S acidic ribosomal protein P2	PKH_083060	60S acidic ribosomal protein P2, putative	PVX_119587	60S acidic ribosomal protein P2, putative
759	6	PBANKA_040780	SECIS-binding protein 2, putative	PCHAS_040870	SECIS-binding protein 2, putative	PYYM_0410400	SECIS-binding protein 2, putative	PF3D7_0309700	SECIS-binding protein 2, putative	PKH_083050	SECIS-binding protein 2, putative	PVX_119590	hypothetical protein, conserved
760	6	PBANKA_040820	calcium-dependent protein kinase 3	PCHAS_040910	calcium-dependent protein kinase 3, putative	PYYM_0410800	calcium-dependent protein kinase 3	PF3D7_0310100	calcium-dependent protein kinase 3	PKH_083010	calcium-dependent protein kinase 3, putative	PVX_119610	calcium-dependent protein kinase 3, putative
761	6	PBANKA_040840	phosphoglycerate mutase, putative	PCHAS_040930	phosphoglycerate mutase, putative	PYYM_0411000	phosphoglycerate mutase, putative	PF3D7_0310300	phosphoglycerate mutase, putative	PKH_082990	conserved Plasmodium protein, unknown function	PVX_119620	hypothetical protein, conserved
762	6	PBANKA_040850	parasite-infected erythrocyte surface protein	PCHAS_040940	parasite-infected erythrocyte surface protein	PYYM_0411100	parasite-infected erythrocyte surface protein	PF3D7_0310400	parasite-infected erythrocyte surface protein	PKH_082980	conserved Plasmodium protein, unknown function	PVX_119625	hypothetical protein, conserved
763	6	PBANKA_040870	aybindin-like protein, putative	PCHAS_040960	aybindin-like protein, putative	PYYM_0411300	aybindin-like protein, putative	PF3D7_0310700	sybindin-like protein, putative	PKH_082950	sybindin-like protein, putative	PVX_119640	sybindin domain containing protein
764	6	PBANKA_040890	conserved Plasmodium protein, unknown function	PCHAS_040980	conserved Plasmodium protein, unknown function	PYYM_0411500	conserved Plasmodium protein, unknown function	PF3D7_0310900	conserved Plasmodium protein, unknown function	PKH_082930	conserved Plasmodium protein, unknown function	PVX_119650	hypothetical protein, conserved
765	6	PBANKA_040910	pre-mRNA splicing factor, putative	PCHAS_041000	pre-mRNA splicing factor, putative	PYYM_0411700	pre-mRNA splicing factor, putative	PF3D7_0311100	pre-mRNA splicing factor, putative	PKH_082910	splicing factor, putative	PVX_119660	hypothetical protein, conserved
766	6	PBANKA_040920	valine--tRNA ligase, putative	PCHAS_041010	valine--tRNA ligase, putative	PYYM_0411800	valine--tRNA ligase, putative	PF3D7_0311200	valine--tRNA ligase, putative	PKH_082900	ValS protein, putative	PVX_119665	valine--tRNA ligase, putative
767	6	PBANKA_040940	protein kinase, putative	PCHAS_041030	protein kinase, putative	PYYM_0412000	protein kinase, putative	PF3D7_0311400	protein kinase, putative	PKH_082860	protein kinase, putative	PVX_119675	protein kinase domain containing protein
768	6	PBANKA_040960	dolichyl-diphosphooligosaccharide--proteinglycosyltransferase subunit 1, putative	PCHAS_041050	dolichyl-diphosphooligosaccharide--proteinglycosyltransferase subunit 1, putative	PYYM_0412200	dolichyl-diphosphooligosaccharide--proteinglycosyltransferase subunit 1, putative	PF3D7_0311600	dolichyl-diphosphooligosaccharide--proteinglycosyltransferase subunit 1, putative	PKH_082840	conserved Plasmodium protein, unknown function	PVX_119685	ribophorin I, putative
769	6	PBANKA_040980	conserved protein, unknown function	PCHAS_041070	conserved protein, unknown function	PYYM_0412400	conserved protein, unknown function	PF3D7_0311800	conserved protein, unknown function	PKH_082820	conserved protein, unknown function	PVX_119695	hypothetical protein, conserved
770	6	PBANKA_040990	conserved Plasmodium protein, unknown function	PCHAS_041080	conserved Plasmodium protein, unknown function	PYYM_0412500	conserved Plasmodium protein, unknown function	PF3D7_0311900	conserved Plasmodium protein, unknown function	PKH_082810	conserved Plasmodium protein, unknown function	PVX_119700	hypothetical protein, conserved
771	6	PBANKA_041000	conserved Plasmodium protein, unknown function	PCHAS_041090	conserved Plasmodium protein, unknown function	PYYM_0412600	conserved Plasmodium protein, unknown function	PF3D7_0312000	conserved Plasmodium protein, unknown function	PKH_082800	conserved Plasmodium protein, unknown function	PVX_119705	hypothetical protein, conserved
772	6	PBANKA_041010	RING zinc finger protein, putative	PCHAS_041100	RING zinc finger protein, putative	PYYM_0412700	RING zinc finger protein, putative	PF3D7_0312100	E3 ubiquitin-protein ligase, putative	PKH_082790	zinc finger protein, putative	PVX_119710	E3 ubiquitin-protein ligase, putative
773	6	PBANKA_041020	conserved Plasmodium protein, unknown function	PCHAS_041110	conserved Plasmodium protein, unknown function	PYYM_0412800	conserved Plasmodium protein, unknown function	PF3D7_0312200	TPR domain containing protein	PKH_082780	conserved Plasmodium protein, unknown function	PVX_119715	hypothetical protein, conserved
774	6	PBANKA_041040	glycogen synthase kinase 3	PCHAS_041130	glycogen synthase kinase 3, putative	PYYM_0413000	glycogen synthase kinase 3	PF3D7_0312400	glycogen synthase kinase 3	PKH_082750	glycogen synthase kinase, putative	PVX_119725	glycogen synthase kinase, putative
775	6	PBANKA_041050	transporter, putative	PCHAS_041140	transporter, putative	PYYM_0413100	transporter, putative	PF3D7_0312500	transporter, putative	PKH_082740	conserved Plasmodium protein, unknown function	PVX_119735	hypothetical protein, conserved
776	6	PBANKA_041060	60S ribosomal protein L26, putative	PCHAS_041150	60S ribosomal protein L26, putative	PYYM_0413400	60S ribosomal protein L26, putative	PF3D7_0312800	60S ribosomal protein L26, putative	PKH_082730	60S ribosomal protein L26, putative	PVX_119740	60S ribosomal protein L26, putative
777	6	PBANKA_041070	conserved Plasmodium protein, unknown function	PCHAS_041160	conserved Plasmodium protein, unknown function	PYYM_0413600	conserved Plasmodium protein, unknown function	PF3D7_0313000	conserved Plasmodium protein, unknown function	PKH_082710	conserved Plasmodium protein, unknown function	PVX_119745	hypothetical protein, conserved
778	6	PBANKA_041080	SEL-1 like protein	PCHAS_041170	SEL-1 like protein	PYYM_0413700	SEL-1 like protein	PF3D7_0313100	ubiquitin-protein ligase, putative	PKH_082700	conserved Plasmodium protein, unknown function	PVX_119750	hypothetical protein, conserved
779	6	PBANKA_041090	conserved Plasmodium protein, unknown function	PCHAS_041180	conserved Plasmodium protein, unknown function	PYYM_0413800	conserved Plasmodium protein, unknown function	PF3D7_0313200	conserved Plasmodium protein, unknown function	PKH_082690	conserved Plasmodium protein, unknown function	PVX_119755	hypothetical protein, conserved
780	6	PBANKA_041110	conserved Plasmodium protein, unknown function	PCHAS_041200	conserved Plasmodium protein, unknown function	PYYM_0414000	conserved Plasmodium protein, unknown function	PF3D7_0313400	conserved Plasmodium protein, unknown function	PKH_082670	conserved Plasmodium protein, unknown function	PVX_119765	hypothetical protein, conserved
781	6	PBANKA_041120	GTP-binding protein, putative	PCHAS_041210	GTP-binding protein, putative	PYYM_0414100	GTP-binding protein, putative	PF3D7_0313500	GTP-binding protein EngA, putative	PKH_082660	conserved Plasmodium protein, unknown function	PVX_119770	hypothetical protein, conserved
782	6	PBANKA_041140	conserved Plasmodium protein, unknown function	PCHAS_041230	conserved Plasmodium protein, unknown function	PYYM_0414300	conserved Plasmodium protein, unknown function	PF3D7_0313700	conserved Plasmodium protein, unknown function	PKH_082640	conserved Plasmodium protein, unknown function	PVX_119780	fusion protein, putative
783	6	PBANKA_041150	conserved Plasmodium protein, unknown function	PCHAS_041240	conserved Plasmodium protein, unknown function	PYYM_0414400	conserved Plasmodium protein, unknown function	PF3D7_0313800	conserved Plasmodium protein, unknown function	PKH_082630	conserved Plasmodium protein, unknown function	PVX_119785	hypothetical protein, conserved
784	6	PBANKA_041160	conserved Plasmodium protein, unknown function	PCHAS_041250	conserved Plasmodium protein, unknown function	PYYM_0414500	conserved Plasmodium protein, unknown function	PF3D7_0313900	conserved Plasmodium protein, unknown function	PKH_082620	conserved Plasmodium protein, unknown function	PVX_119790	hypothetical protein, conserved
785	6	PBANKA_041180	vesicle transport v-SNARE protein, putative	PCHAS_041270	vesicle transport v-SNARE protein, putative	PYYM_0414700	vesicle transport v-SNARE protein, putative	PF3D7_0314100	vesicle transport v-SNARE protein, putative	PKH_082600	conserved Plasmodium protein, unknown function	PVX_119800	hypothetical protein, conserved
786	6	PBANKA_041200	DER1-like protein, putative	PCHAS_041290	DER1-like protein, putative	PYYM_0415000	DER1-like protein, putative	PF3D7_0314300	DER1-like protein	PKH_082580	DER1-like protein, putative	PVX_119812	hypothetical protein, conserved
787	6	PBANKA_041210	serine/threonine protein phosphatase, putative	PCHAS_041300	serine/threonine protein phosphatase, putative	PYYM_0415100	serine/threonine protein phosphatase, putative	PF3D7_0314400	serine/threonine protein phosphatase, putative	PKH_082570	serine/threonine protein phosphatase, putative	PVX_119815	serine/threonine protein phosphatase, putative
788	6	PBANKA_041220	conserved Plasmodium protein, unknown function	PCHAS_041310	conserved Plasmodium protein, unknown function	PYYM_0415200	conserved Plasmodium protein, unknown function	PF3D7_0314500	conserved Plasmodium protein, unknown function	PKH_082560	conserved Plasmodium protein, unknown function	PVX_119820	conserved Plasmodium protein, unknown function
789	6	PBANKA_041230	conserved Plasmodium protein, unknown function	PCHAS_041320	conserved Plasmodium protein, unknown function	PYYM_0415300	conserved Plasmodium protein, unknown function	PF3D7_0314600	conserved Plasmodium protein, unknown function	PKH_082550	conserved Plasmodium protein, unknown function	PVX_119825	hypothetical protein, conserved
791	6	PBANKA_041420	conserved Plasmodium protein, unknown function	PCHAS_041510	conserved Plasmodium protein, unknown function	PYYM_0417000	conserved Plasmodium protein, unknown function	PF3D7_0316400	conserved Plasmodium protein, unknown function	PKH_082500	conserved Plasmodium protein, unknown function	PVX_095415	hypothetical protein, conserved
792	6	PBANKA_041430	conserved Plasmodium protein, unknown function	PCHAS_041520	conserved Plasmodium protein, unknown function	PYYM_0417100	conserved Plasmodium protein, unknown function	PF3D7_0316500	conserved Plasmodium protein, unknown function	PKH_082490	conserved Plasmodium protein, unknown function	PVX_095410	hypothetical protein, conserved
793	6	PBANKA_041440	formate-nitrite transporter, putative	PCHAS_041530	formate-nitrite transporter, putative	PYYM_0417200	formate-nitrite transporter, putative	PF3D7_0316600	formate-nitrite transporter, putative	PKH_082480	transporter, putative	PVX_095405	transporter, putative
794	6	PBANKA_041460	40S ribosomal protein S15A, putative	PCHAS_041550	40S ribosomal protein S15A, putative	PYYM_0417400	40S ribosomal protein S15A, putative	PF3D7_0316800	40S ribosomal protein S15A, putative	PKH_082460	40S ribosomal protein S15A, putative	PVX_095390	40S ribosomal protein S15Aa, putative
795	6	PBANKA_041490	dynein light intermediate chain 2, putative	PCHAS_041580	dynein light intermediate chain 2, putative	PYYM_0417700	dynein light intermediate chain 2, putative	PF3D7_0906400	dynein light intermediate chain 2, cytosolic	PKH_070370	dynein light intermediate chain 2, putative	PVX_098765	hypothetical protein, conserved
796	6	PBANKA_041510	conserved Plasmodium protein, unknown function	PCHAS_041600	conserved Plasmodium protein, unknown function	PYYM_0417900	conserved Plasmodium protein, unknown function	PF3D7_0906200	conserved Plasmodium protein, unknown function	PKH_070350	conserved Plasmodium protein, unknown function	PVX_098755	hypothetical protein, conserved
797	6	PBANKA_041520	developmental protein, putative	PCHAS_041610	developmental protein, putative	PYYM_0418000	developmental protein, putative	PF3D7_0906100	developmental protein, putative	PKH_070340	developmental protein, putative	PVX_098750	hypothetical protein, conserved
798	6	PBANKA_041530	RNB-like protein, putative	PCHAS_041620	RNB-like protein, putative	PYYM_0418100	RNB-like protein, putative	PF3D7_0906000	RNB-like protein, putative	PKH_070330	ribonuclease II family protein, putative	PVX_098745	hypothetical protein, conserved
799	6	PBANKA_041550	beta subunit of coatomer complex, putative	PCHAS_041640	beta subunit of coatomer complex, putative	PYYM_0418300	beta subunit of coatomer complex, putative	PF3D7_0905900	beta subunit of coatomer complex, putative	PKH_070310	copi protein, putative	PVX_098735	coatomer complex beta subunit, putative
800	6	PBANKA_041560	conserved Plasmodium protein, unknown function	PCHAS_041650	conserved Plasmodium protein, unknown function	PYYM_0418400	conserved Plasmodium protein, unknown function	PF3D7_0905800	conserved Plasmodium protein, unknown function	PKH_070300	conserved Plasmodium protein, unknown function	PVX_098730	hypothetical protein, conserved
801	6	PBANKA_041580	conserved Plasmodium protein, unknown function	PCHAS_041670	conserved Plasmodium protein, unknown function	PYYM_0418600	conserved Plasmodium protein, unknown function	PF3D7_0905600	conserved Plasmodium protein, unknown function	PKH_070280	conserved Plasmodium protein, unknown function	PVX_098720	hypothetical protein, conserved
802	6	PBANKA_041600	RhopH3, putative	PCHAS_041690	RhopH3, putative	PYYM_0418800	RhopH3, putative	PF3D7_0905400	high molecular weight rhoptry protein 3	PKH_070260	rhoptry protein, putative	PVX_098712	RhopH3, putative
803	6	PBANKA_041620	mitochondrial carrier protein, putative	PCHAS_041710	mitochondrial carrier protein, putative	PYYM_0419000	mitochondrial carrier protein, putative	PF3D7_0905200	mitochondrial carrier protein, putative	PKH_070240	mitochondrial carrier protein, putative	PVX_098705	mitochondrial carrier protein, putative
804	6	PBANKA_041630	nucleoporin NUP100/NSP100, putative	PCHAS_041720	nucleoporin NUP100/NSP100, putative	PYYM_0419100	nucleoporin NUP100/NSP100, putative	PF3D7_0905100	nucleoporin NUP100/NSP100, putative	PKH_070230	nucleoporin NUP100/NSP100, putative	PVX_098700	hypothetical protein, conserved
805	6	PBANKA_041640	conserved Plasmodium protein, unknown function	PCHAS_041730	conserved Plasmodium protein, unknown function	PYYM_0419200	conserved Plasmodium protein, unknown function	PF3D7_0905000	conserved Plasmodium protein, unknown function	PKH_070220	conserved Plasmodium protein, unknown function	PVX_098695	hypothetical protein, conserved
806	6	PBANKA_041650	ATPase, putative	PCHAS_041740	ATPase, putative	PYYM_0419300	ATPase, putative	PF3D7_0904900	copper-transporting ATPase	PKH_070210	E1-E2_ATPase/hydrolase, putative	PVX_098690	copper-transporting ATPase, putative
807	6	PBANKA_041660	replication protein A1, small fragment	PCHAS_041750	replication protein A1, small fragment	PYYM_0419400	replication factor A-related protein, putative	PF3D7_0904800	replication protein A1, small fragment	PKH_070200	replication protein A1, small fragment	PVX_098685	replication factor A-related protein, putative
808	6	PBANKA_041680	ubiquitin specific protease, putative	PCHAS_041770	ubiquitin specific protease, putative	PYYM_0419600	ubiquitin specific protease, putative	PF3D7_0904600	ubiquitin specific protease, putative	PKH_070180	ubiquitin specific protease, putative	PVX_098675	ubiquitin carboxyl-terminal hydrolase, putative
809	6	PBANKA_041700	signal peptidase complex subunit 3, putative	PCHAS_041790	signal peptidase complex subunit 3, putative	PYYM_0419800	signal peptidase, putative	PF3D7_0904400	signal peptidase complex subunit 3, putative	PKH_070160	signal peptidase complex subunit 3, putative	PVX_098665	signal peptidase, putative
810	6	PBANKA_041720	conserved Plasmodium protein, unknown function	PCHAS_041810	conserved Plasmodium protein, unknown function	PYYM_0420000	conserved Plasmodium protein, unknown function	PF3D7_0904200	conserved Plasmodium protein, unknown function	PKH_070140	conserved Plasmodium protein, unknown function	PVX_098655	hypothetical protein, conserved
811	6	PBANKA_041730	adapter-related protein, putative	PCHAS_041820	adapter-related protein, putative	PYYM_0420100	adapter-related protein, putative	PF3D7_0904100	adapter-related protein, putative	PKH_070130	adapter-related protein, putative	PVX_098650	adapter-related protein complex 4 epsilon 1subunit, putative
812	6	PBANKA_041740	GTPase activating protein, putative	PCHAS_041830	GTPase activating protein, putative	PYYM_0420200	GTPase activating protein, putative	PF3D7_0904000	GTPase-activating protein, putative	PKH_070120	GTPase activating protein, putative	PVX_098645	TBC domain containing protein
813	6	PBANKA_041750	60S ribosomal protein L32, putative	PCHAS_041840	60S ribosomal protein L32, putative	PYYM_0420300	60S ribosomal protein L32, putative	PF3D7_0903900	60S ribosomal protein L32, putative	PKH_070110	ribosomal protein L32, putative	PVX_098640	60S ribosomal protein L32, putative
814	6	PBANKA_041780	conserved Plasmodium protein, unknown function	PCHAS_041870	conserved Plasmodium protein, unknown function	PYYM_0420600	conserved Plasmodium protein, unknown function	PF3D7_0903600	conserved Plasmodium protein, unknown function	PKH_070080	conserved Plasmodium protein, unknown function	PVX_098625	hypothetical protein conserved
815	6	PBANKA_041790	conserved Plasmodium protein, unknown function	PCHAS_041880	conserved Plasmodium protein, unknown function	PYYM_0420700	conserved Plasmodium protein, unknown function	PF3D7_0903500	conserved Plasmodium protein, unknown function	PKH_070070	conserved Plasmodium protein, unknown function	PVX_098620	hypothetical protein, conserved
816	6	PBANKA_041800	DEAD/DEAH helicase, putative	PCHAS_041890	DEAD/DEAH helicase, putative	PYYM_0420800	DEAD/DEAH helicase, putative	PF3D7_0903400	DEAD/DEAH box helicase, putative	PKH_070060	DEAD/DEAH box helicase, putative	PVX_098615	DEAD/DEAH box helicase, putative
817	6	PBANKA_041810	conserved Plasmodium protein, unknown function	PCHAS_041900	conserved Plasmodium protein, unknown function	PYYM_0420900	conserved Plasmodium protein, unknown function	PF3D7_0903300	conserved Plasmodium membrane protein, unknownfunction	PKH_070050	conserved Plasmodium protein, unknown function	PVX_098610	hypothetical protein, conserved
818	6	PBANKA_041820	Rab7, putative	PCHAS_041910	Rab7, putative	PYYM_0421000	Rab7, putative	PF3D7_0903200	Rab GTPase 7	PKH_070040	Rab7 GTPase, putative	PVX_098605	small GTPase Rab7, putative
819	6	PBANKA_041830	retrieval receptor for endoplasmic reticulummembrane proteins, putative	PCHAS_041920	retrieval receptor for endoplasmic reticulummembrane proteins, putative	PYYM_0421100	retrieval receptor for endoplasmic reticulummembrane proteins, putative	PF3D7_0903100	retrieval receptor for endoplasmic reticulummembrane proteins, putative	PKH_070030	Rer1 family protein, putative	PVX_098600	RER1 protein, putative
820	6	PBANKA_041840	conserved Plasmodium protein, unknown function	PCHAS_041930	conserved Plasmodium protein, unknown function	PYYM_0421200	conserved Plasmodium protein, unknown function	PF3D7_0903000	conserved protein, unknown function	PKH_070020	conserved Plasmodium protein, unknown function	PVX_098595	hypothetical protein, conserved
821	6	PBANKA_050130	DNA polymerase delta catalytic subunit, putative	PCHAS_050140	DNA polymerase delta catalytic subunit, putative	PYYM_0501700	DNA polymerase delta catalytic subunit, putative	PF3D7_1017000	DNA polymerase delta catalytic subunit	PKH_060110	DNA polymerase delta catalytic subunit,putative	PVX_001720	DNA polymerase delta catalytic subunit, putative
822	6	PBANKA_050140	conserved Plasmodium protein, unknown function	PCHAS_050150	conserved Plasmodium protein, unknown function	PYYM_0501800	conserved Plasmodium protein, unknown function	PF3D7_1017100	conserved Plasmodium protein, unknown function	PKH_060120	conserved Plasmodium protein, unknown function	PVX_001725	hypothetical protein, conserved
823	6	PBANKA_050150	conserved Plasmodium protein, unknown function	PCHAS_050160	conserved Plasmodium protein, unknown function	PYYM_0501900	conserved Plasmodium protein, unknown function	PF3D7_1017200	enoyl-CoA hydratase-related protein, putative	PKH_060130	enoyl-CoA hydratase-related protein, putative	PVX_001730	hypothetical protein, conserved
824	6	PBANKA_050180	conserved Plasmodium protein, unknown function	PCHAS_050190	conserved Plasmodium protein, unknown function	PYYM_0502200	conserved Plasmodium protein, unknown function	PF3D7_1017500	conserved Plasmodium protein, unknown function	PKH_060160	conserved Plasmodium protein, unknown function	PVX_001745	hypothetical protein, conserved
825	6	PBANKA_050190	conserved Plasmodium protein, unknown function	PCHAS_050200	conserved Plasmodium protein, unknown function	PYYM_0502300	conserved Plasmodium protein, unknown function	PF3D7_1017600	conserved Plasmodium protein, unknown function	PKH_060170	conserved Plasmodium protein, unknown function	PVX_001750	hypothetical protein, conserved
826	6	PBANKA_050210	conserved Plasmodium protein, unknown function	PCHAS_050220	conserved Plasmodium protein, unknown function	PYYM_0502500	conserved Plasmodium protein, unknown function	PF3D7_1017800	conserved Plasmodium protein, unknown function	PKH_060190	conserved Plasmodium protein, unknown function	PVX_001755	hypothetical protein, conserved
827	6	PBANKA_050220	26s proteasome subunit p55, putative	PCHAS_050230	26s proteasome subunit p55, putative	PYYM_0502600	26s proteasome subunit p55, putative	PF3D7_1017900	26s proteasome regulatory subunit p55, putative	PKH_060200	26s proteasome subunit p55, putative	PVX_001760	26s proteasome regulatory subunit p55, putative
828	6	PBANKA_050240	conserved Plasmodium protein, unknown function	PCHAS_050250	conserved Plasmodium protein, unknown function	PYYM_0502800	conserved Plasmodium protein, unknown function	PF3D7_1018100	conserved Plasmodium protein, unknown function	PKH_060220	conserved Plasmodium protein, unknown function	PVX_001770	hypothetical protein, conserved
829	6	PBANKA_050250	serine/threonine protein phosphatase, putative	PCHAS_050260	serine/threonine protein phosphatase, putative	PYYM_0502900	serine/threonine protein phosphatase, putative	PF3D7_1018200	serine/threonine protein phosphatase, putative	PKH_060230	erythrocyte membrane-associated antigen,putative	PVX_001775	erythrocyte membrane-associated antigen,putative
830	6	PBANKA_050260	conserved Plasmodium protein, unknown function	PCHAS_050270	conserved Plasmodium protein, unknown function	PYYM_0503000	conserved Plasmodium protein, unknown function	PF3D7_1018300	conserved Plasmodium protein, unknown function	PKH_060240	conserved Plasmodium protein, unknown function	PVX_001780	hypothetical protein, conserved
831	6	PBANKA_050280	conserved Plasmodium protein, unknown function	PCHAS_050290	conserved Plasmodium protein, unknown function	PYYM_0503300	conserved Plasmodium protein, unknown function	PF3D7_1018600	conserved Plasmodium protein, unknown function	PKH_060270	PHF5-like protein, putative	PVX_001790	hypothetical protein, conserved
832	6	PBANKA_050290	conserved Plasmodium protein, unknown function	PCHAS_050300	conserved Plasmodium protein, unknown function	PYYM_0503400	conserved Plasmodium protein, unknown function	PF3D7_1018700	conserved Plasmodium protein, unknown function	PKH_060280	conserved Plasmodium protein, unknown function	PVX_001795	hypothetical protein, conserved
833	6	PBANKA_050300	conserved Plasmodium protein, unknown function	PCHAS_050310	conserved Plasmodium protein, unknown function	PYYM_0503500	conserved Plasmodium protein, unknown function	PF3D7_1018800	conserved protein, unknown function	PKH_060290	conserved Plasmodium protein, unknown function	PVX_001800	hypothetical protein, conserved
834	6	PBANKA_050320	eukaryotic translation initiation factor subuniteIF2A, putative	PCHAS_050330	eukaryotic translation initiation factor subuniteIF2A, putative	PYYM_0503700	eukaryotic translation initiation factor subuniteIF2A, putative	PF3D7_1019000	eukaryotic translation initiation factor subuniteIF2A, putative	PKH_060310	eukaryotic translation initiation factor subuniteIF2A, putative	PVX_001810	hypothetical protein, conserved
835	6	PBANKA_050330	conserved Plasmodium protein, unknown function	PCHAS_050340	conserved Plasmodium protein, unknown function	PYYM_0503800	conserved Plasmodium protein, unknown function	PF3D7_1019100	conserved Plasmodium protein, unknown function	PKH_060320	conserved Plasmodium protein, unknown function	PVX_001820	hypothetical protein
836	6	PBANKA_050360	60S ribosomal protein L30e, putative	PCHAS_050370	60S ribosomal protein L30e, putative	PYYM_0504000	60S ribosomal protein L30e, putative	PF3D7_1019400	60S ribosomal protein L30e, putative	PKH_060340	60S ribosomal protein L30e, putative	PVX_001835	60S ribosomal protein L30, putative
837	6	PBANKA_050380	conserved Plasmodium protein, unknown function	PCHAS_050390	conserved Plasmodium protein, unknown function	PYYM_0504200	conserved Plasmodium protein, unknown function	PF3D7_1019600	conserved Plasmodium protein, unknown function	PKH_060360	conserved Plasmodium protein, unknown function	PVX_001845	hypothetical protein, conserved
838	6	PBANKA_050400	tRNA methyltransferase, putative	PCHAS_050410	tRNA methyltransferase, putative	PYYM_0504400	tRNA methyltransferase, putative	PF3D7_1019800	tRNA methyltransferase, putative	PKH_060380	tRNA methyltransferase, putative	PVX_001855	tRNA methyltransferase, putative
839	6	PBANKA_050410	autophagy-related protein 8	PCHAS_050420	autophagy-related protein 8, putative	PYYM_0504500	autophagy-related protein 8, putative	PF3D7_1019900	autophagy-related protein 8	PKH_060390	autophagy-related protein 8, putative	PVX_001860	autophagy-related protein 8, putative
840	6	PBANKA_050420	large subunit rRNA processing RRM protein,putative	PCHAS_050430	large subunit rRNA processing RRM protein,putative	PYYM_0504600	large subunit rRNA processing RRM protein,putative	PF3D7_1020000	large subunit rRNA processing RRM protein,putative	PKH_060400	large subunit rRNA processing RRM protein,putative	PVX_001865	RNA-binding protein, putative
841	6	PBANKA_050430	flagellar outer arm dynein-associated protein,putative	PCHAS_050440	flagellar outer arm dynein-associated protein,putative	PYYM_0504700	flagellar outer arm dynein-associated protein,putative	PF3D7_1020100	flagellar outer arm dynein-associated protein,putative	PKH_060410	roadblock/LC7 family member, putative	PVX_001868	hypothetical protein, conserved
842	6	PBANKA_050440	conserved Plasmodium protein, unknown function	PCHAS_050450	conserved Plasmodium protein, unknown function	PYYM_0504800	conserved Plasmodium protein, unknown function	PF3D7_1020200	conserved Plasmodium protein, unknown function	PKH_060420	conserved Plasmodium protein, unknown function	PVX_001872	hypothetical protein, conserved
843	6	PBANKA_050450	cytoplasmic dynein intermediate chain, putative	PCHAS_050460	cytoplasmic dynein intermediate chain, putative	PYYM_0504900	cytoplasmic dynein intermediate chain, putative	PF3D7_1020300	cytoplasmic dynein intermediate chain, putative	PKH_060430	cytoplasmic dynein inoermediate chain, putative	PVX_001875	cytoplasmic dynein intermediate chain, putative
844	6	PBANKA_050460	S-adenosyl-L-methionine-dependentmethyltransferase, putative	PCHAS_050470	S-adenosyl-L-methionine-dependentmethyltransferase, putative	PYYM_0505000	S-adenosyl-L-methionine-dependentmethyltransferase, putative	PF3D7_1020400	S-adenosyl-L-methionine-dependentmethyltransferase, putative	PKH_060440	S-adenosyl-L-methionine-dependentmethyltransferase, putative	PVX_001880	hypothetical protein, conserved
845	6	PBANKA_050490	conserved Plasmodium protein, unknown function	PCHAS_050500	conserved Plasmodium protein, unknown function	PYYM_0505300	conserved Plasmodium protein, unknown function	PF3D7_1020700	ribosomal processing ATPase, putative	PKH_060470	ATPase, putative	PVX_001895	hypothetical protein, conserved
846	6	PBANKA_050500	dihydrolipoamide acyltransferase, putative	PCHAS_050510	dihydrolipoamide acyltransferase, putative	PYYM_0505400	dihydrolipoamide acyltransferase, putative	PF3D7_1020800	dihydrolipoamide acyltransferase component E2	PKH_060480	dihydrolipoamide acetyltransferase, putative	PVX_001900	dihydrolipoamide acetyltransferase, putative
847	6	PBANKA_050510	ADP-ribosylation factor, putative	PCHAS_050520	ADP-ribosylation factor, putative	PYYM_0505500	ADP-ribosylation factor, putative	PF3D7_1020900	ADP-ribosylation factor	PKH_060500	ADP-ribosylation factor, putative	PVX_001905	ADP-ribosylation factor, putative
848	6	PBANKA_050520	conserved Plasmodium protein, unknown function	PCHAS_050530	conserved Plasmodium protein, unknown function	PYYM_0505600	conserved Plasmodium protein, unknown function	PF3D7_1021000	conserved Plasmodium protein, unknown function	PKH_060510	hypothetical protein, conserved in Apicomplexanspecies	PVX_001910	hypothetical protein, conserved
849	6	PBANKA_050530	conserved Plasmodium protein, unknown function	PCHAS_050540	conserved Plasmodium protein, unknown function	PYYM_0505700	conserved Plasmodium protein, unknown function	PF3D7_1021100	conserved Plasmodium protein, unknown function	PKH_060520	conserved Plasmodium protein, unknown function	PVX_001920	hypothetical protein, conserved
850	6	PBANKA_050540	conserved Plasmodium protein, unknown function	PCHAS_050550	conserved Plasmodium protein, unknown function	PYYM_0505800	conserved Plasmodium protein, unknown function	PF3D7_1021200	conserved Plasmodium protein, unknown function	PKH_060530	conserved Plasmodium protein, unknown function	PVX_001925	hypothetical protein, conserved
851	6	PBANKA_050560	endomembrane protein 70, putative	PCHAS_050570	endomembrane protein 70, putative	PYYM_0506000	endomembrane protein 70, putative	PF3D7_1021400	endomembrane protein 70, putative	PKH_060550	endomembrane protein 70, putative	PVX_001935	hypothetical protein, conserved
852	6	PBANKA_050570	RNA helicase, putative	PCHAS_050580	RNA helicase, putative	PYYM_0506100	RNA helicase, putative	PF3D7_1021500	RNA helicase, putative	PKH_060560	RNA-helicase, putative	PVX_001940	ATP-dependent RNA helicase, putative
853	6	PBANKA_050580	deoxyribose-phosphate aldolase, putative	PCHAS_050590	deoxyribose-phosphate aldolase, putative	PYYM_0506200	deoxyribose-phosphate aldolase, putative	PF3D7_1021600	deoxyribose-phosphate aldolase, putative	PKH_060570	deoxyribose-phosphate aldolase, putative	PVX_001945	deoxyribose-phosphate aldolase, putative
854	6	PBANKA_050600	conserved Plasmodium protein, unknown function	PCHAS_050610	conserved Plasmodium protein, unknown function	PYYM_0506400	conserved Plasmodium protein, unknown function	PF3D7_1021800	conserved Plasmodium protein, unknown function	PKH_060590	conserved Plasmodium protein, unknown function	PVX_001955	hypothetical protein, conserved
855	6	PBANKA_050610	conserved Plasmodium protein, unknown function	PCHAS_050620	conserved Plasmodium protein, unknown function	PYYM_0506500	conserved Plasmodium protein, unknown function	PF3D7_1021900	conserved Plasmodium protein (10b antigen),unknown function	PKH_060600	ankyrin-repeat protein, putative	PVX_001960	10b antigen, putative
856	6	PBANKA_050620	conserved Plasmodium protein, unknown function	PCHAS_050630	conserved Plasmodium protein, unknown function	PYYM_0506600	conserved Plasmodium protein, unknown function	PF3D7_1022000	RNA-binding protein, putative	PKH_060610	conserved Plasmodium protein, unknown function	PVX_001965	hypothetical protein, conserved
857	6	PBANKA_050630	conserved Plasmodium protein, unknown function	PCHAS_050640	conserved Plasmodium protein, unknown function	PYYM_0506700	conserved Plasmodium protein, unknown function	PF3D7_1022100	conserved Plasmodium protein, unknown function	PKH_060620	conserved Plasmodium protein, unknown function	PVX_001970	hypothetical protein, conserved
858	6	PBANKA_050640	conserved Plasmodium membrane protein, unknownfunction	PCHAS_050650	conserved Plasmodium membrane protein, unknownfunction	PYYM_0506800	conserved Plasmodium membrane protein, unknownfunction	PF3D7_1022200	conserved Plasmodium membrane protein, unknownfunction	PKH_060630	conserved Plasmodium protein, unknown function	PVX_001975	hypothetical protein, conserved
859	6	PBANKA_050660	pre-mRNA splicing factor, putative	PCHAS_050670	pre-mRNA splicing factor, putative	PYYM_0507000	pre-mRNA splicing factor, putative	PF3D7_1022400	pre-mRNA splicing factor, putative	PKH_060650	pre-mRNA splicing factor, putative	PVX_111600	pre-mRNA splicing factor, putative
860	6	PBANKA_050670	citrate synthase, mitochondrial precursor,putative	PCHAS_050680	citrate synthase, mitochondrial precursor,putative	PYYM_0507100	citrate synthase, mitochondrial precursor,putative	PF3D7_1022500	citrate synthase, mitochondrial precursor,putative	PKH_060660	citrate synthase, mitochondrial precursor,putative	PVX_111595	citrate synthase, mitochondrial precursor,putative
861	6	PBANKA_050680	conserved Plasmodium protein, unknown function	PCHAS_050690	conserved Plasmodium protein, unknown function	PYYM_0507200	conserved Plasmodium protein, unknown function	PF3D7_1022600	kelch protein, putative	PKH_060670	hypothetical protein, conserved in Apicomplexanspecies	PVX_111590	kelch domain-containing protein
862	6	PBANKA_050690	conserved Plasmodium protein, unknown function	PCHAS_050700	conserved Plasmodium protein, unknown function	PYYM_0507300	conserved Plasmodium protein, unknown function	PF3D7_1022700	phospholipid scramblase 1, putative	PKH_060680	conserved Plasmodium protein, unknown function	PVX_111580	phospholipid scramblase 1, putative
863	6	PBANKA_050700	4-hydroxy-3-methylbut-2-en-1-yl diphosphatesynthase, putative	PCHAS_050710	4-hydroxy-3-methylbut-2-en-1-yl diphosphatesynthase, putative	PYYM_0507400	4-hydroxy-3-methylbut-2-en-1-yl diphosphatesynthase, putative	PF3D7_1022800	4-hydroxy-3-methylbut-2-en-1-yl diphosphatesynthase	PKH_060690	4-hydroxy-3-methylbut-2-en-1-yl diphosphatesynthase, putative	PVX_111575	4-hydroxy-3-methylbut-2-en-1-yl diphosphatesynthase (GcpE), putative
864	6	PBANKA_050710	CDGSH iron-sulfur domain-containing protein,putative	PCHAS_050720	CDGSH iron-sulfur domain-containing protein,putative	PYYM_0507500	CDGSH iron-sulfur domain-containing protein,putative	PF3D7_1022900	PfMNL-3 mitoNEET-like iron-sulfur protein,putative	PKH_060700	CDGSH iron-sulfur domain-containing protein,putative	PVX_111570	hypothetical protein, conserved
865	6	PBANKA_050720	conserved Plasmodium protein, unknown function	PCHAS_050730	conserved Plasmodium protein, unknown function	PYYM_0507600	conserved Plasmodium protein, unknown function	PF3D7_1023000	conserved Plasmodium membrane protein, unknownfunction	PKH_060720	conserved Plasmodium protein, unknown function	PVX_111565	hypothetical protein, conserved
866	6	PBANKA_050730	dynein heavy chain, putative	PCHAS_050740	dynein heavy chain, putative	PYYM_0507700	dynein heavy chain, putative	PF3D7_1023100	dynein heavy chain, putative	PKH_060730	dynein heavy chain, putative	PVX_111560	dynein heavy chain, putative
867	6	PBANKA_050740	orotidine-monophosphate-decarboxylase, putative	PCHAS_050750	orotidine-monophosphate-decarboxylase, putative	PYYM_0507800	orotidine-monophosphate-decarboxylase, putative	PF3D7_1023200	orotidine monophosphate decarboxylase	PKH_060740	orotidine-monophosphate-decarboxylase, putative	PVX_111555	orotidine 5' monophosphate decarboxylase,putative
868	6	PBANKA_050760	HORMA domain protein, putative	PCHAS_050770	HORMA domain protein, putative	PYYM_0508000	HORMA domain protein, putative	PF3D7_1023400	HORMA domain protein, putative	PKH_060760	HORMA domain protein, putative	PVX_111545	mitotic spindle assembly checkpoint protein,putative
869	6	PBANKA_050780	conserved Plasmodium protein, unknown function	PCHAS_050790	conserved Plasmodium protein, unknown function	PYYM_0508200	conserved Plasmodium protein, unknown function	PF3D7_1023600	conserved Plasmodium protein, unknown function	PKH_060780	conserved Plasmodium protein, unknown function	PVX_111535	hypothetical protein, conserved
870	6	PBANKA_050790	conserved Plasmodium protein, unknown function	PCHAS_050800	conserved Plasmodium protein, unknown function	PYYM_0508300	conserved Plasmodium protein, unknown function	PF3D7_1023700	conserved Plasmodium protein, unknown function	PKH_060790	conserved Plasmodium protein, unknown function	PVX_111530	hypothetical protein, conserved
871	6	PBANKA_050800	conserved Plasmodium protein, unknown function	PCHAS_050810	conserved Plasmodium protein, unknown function	PYYM_0508400	conserved Plasmodium protein, unknown function	PF3D7_1023800	conserved Plasmodium protein, unknown function	PKH_060800	conserved Plasmodium protein, unknown function	PVX_111525	hypothetical protein, conserved
872	6	PBANKA_050810	chromodomain-helicase-DNA-binding protein 1,putative	PCHAS_050820	chromodomain-helicase-DNA-binding protein 1,putative	PYYM_0508500	chromodomain-helicase-DNA-binding protein 1,putative	PF3D7_1023900	chromodomain-helicase-DNA-binding protein 1homolog, putative	PKH_060810	chromodomain-helicase-DNA-binding protein 1homolog, putative	PVX_111520	hypothetical protein, conserved
873	6	PBANKA_050820	conserved Plasmodium protein, unknown function	PCHAS_050830	conserved Plasmodium protein, unknown function	PYYM_0508600	conserved Plasmodium protein, unknown function	PF3D7_1024000	conserved Plasmodium protein, unknown function	PKH_060820	conserved Plasmodium protein, unknown function	PVX_111515	hypothetical protein, conserved
874	6	PBANKA_050850	conserved Plasmodium protein, unknown function	PCHAS_050860	conserved Plasmodium protein, unknown function	PYYM_0508900	conserved Plasmodium protein, unknown function	PF3D7_1024300	conserved Plasmodium protein, unknown function	PKH_060850	conserved Plasmodium protein, unknown function	PVX_111495	hypothetical protein, conserved
875	6	PBANKA_050860	conserved Plasmodium protein, unknown function	PCHAS_050870	conserved Plasmodium protein, unknown function	PYYM_0509000	conserved Plasmodium protein, unknown function	PF3D7_1024400	conserved Plasmodium protein, unknown function	PKH_060860	conserved Plasmodium protein, unknown function	PVX_111490	hypothetical protein, conserved
876	6	PBANKA_050870	conserved Plasmodium protein, unknown function	PCHAS_050880	conserved Plasmodium protein, unknown function	PYYM_0509100	conserved Plasmodium protein, unknown function	PF3D7_1024500	conserved Plasmodium protein, unknown function	PKH_060870	conserved Plasmodium protein, unknown function	PVX_111485	hypothetical protein, conserved
877	6	PBANKA_050880	RAP protein, putative	PCHAS_050890	RAP protein, putative	PYYM_0509200	RAP protein, putative	PF3D7_1024600	RAP protein, putative	PKH_060880	RAP protein, putative	PVX_111480	hypothetical protein, conserved
878	6	PBANKA_050890	conserved Plasmodium protein, unknown function	PCHAS_050900	conserved Plasmodium protein, unknown function	PYYM_0509300	conserved Plasmodium protein, unknown function	PF3D7_1024700	conserved Plasmodium protein, unknown function	PKH_060890	conserved Plasmodium protein, unknown function	PVX_111475	hypothetical protein, conserved
879	6	PBANKA_050900	conserved Plasmodium protein, unknown function	PCHAS_050910	conserved Plasmodium protein, unknown function	PYYM_0509400	conserved Plasmodium protein, unknown function	PF3D7_1024800	conserved Plasmodium protein, unknown function	PKH_060900	conserved Plasmodium protein, unknown function	PVX_111470	hypothetical protein, conserved
880	6	PBANKA_050910	conserved Plasmodium protein, unknown function	PCHAS_050920	conserved Plasmodium protein, unknown function	PYYM_0509500	conserved Plasmodium protein, unknown function	PF3D7_1024900	conserved Plasmodium protein, unknown function	PKH_060910	conserved Plasmodium protein, unknown function	PVX_111465	hypothetical protein, conserved
881	6	PBANKA_050930	glucosamine--fructose-6-phosphateaminotransferase, putative	PCHAS_050940	glucosamine--fructose-6-phosphateaminotransferase, putative	PYYM_0509700	glucosamine--fructose-6-phosphateaminotransferase, putative	PF3D7_1025100	glutamine--fructose-6-phosphate aminotransferase[isomerizing], putative	PKH_060930	glucosamine-fructose-6-phosphateaminotransferase, putative	PVX_111455	glutamine--fructose-6-phosphate aminotransferase[isomerizing], putative
882	6	PBANKA_050940	conserved Plasmodium protein, unknown function	PCHAS_050950	conserved Plasmodium protein, unknown function	PYYM_0509800	conserved Plasmodium protein, unknown function	PF3D7_1025200	conserved Plasmodium protein, unknown function	PKH_060940	conserved Plasmodium protein, unknown function	PVX_111450	hypothetical protein
883	6	PBANKA_050960	conserved Plasmodium protein, unknown function	PCHAS_050970	conserved Plasmodium protein, unknown function	PYYM_0510000	conserved Plasmodium protein, unknown function	PF3D7_1025400	conserved Plasmodium membrane protein, unknownfunction	PKH_060960	conserved Plasmodium protein, unknown function	PVX_111440	hypothetical protein, conserved
884	6	PBANKA_050980	cytochrome c oxidase copper chaperone, putative	PCHAS_050990	cytochrome c oxidase copper chaperone, putative	PYYM_0510200	cytochrome c oxidase copper chaperone, putative	PF3D7_1025600	cytochrome c oxidase copper chaperone, putative	PKH_060990	Copper chaperone, putative	PVX_111430	cytochrome c oxidase copper chaperone, putative
885	6	PBANKA_050990	conserved Plasmodium protein, unknown function	PCHAS_051000	conserved Plasmodium protein, unknown function	PYYM_0510300	conserved Plasmodium protein, unknown function	PF3D7_1025700	conserved Plasmodium protein, unknown function	PKH_061000	conserved Plasmodium protein, unknown function	PVX_111425	hypothetical protein
886	6	PBANKA_051000	conserved Plasmodium protein, unknown function	PCHAS_051010	conserved Plasmodium protein, unknown function	PYYM_0510400	conserved Plasmodium protein, unknown function	PF3D7_1025800	conserved Plasmodium protein, unknown function	PKH_061010	conserved Plasmodium protein, unknown function	PVX_111420	hypothetical protein
887	6	PBANKA_051010	conserved Plasmodium protein, unknown function	PCHAS_051020	conserved Plasmodium protein, unknown function	PYYM_0510500	conserved Plasmodium protein, unknown function	PF3D7_1025900	conserved Plasmodium protein, unknown function	PKH_061030	conserved Plasmodium protein, unknown function	PVX_111415	conserved Plasmodium protein, unknown function
888	6	PBANKA_051020	conserved Plasmodium protein, unknown function	PCHAS_051030	conserved Plasmodium protein, unknown function	PYYM_0510600	conserved Plasmodium protein, unknown function	PF3D7_1026000	conserved Plasmodium protein, unknown function	PKH_061050	conserved Plasmodium protein, unknown function	PVX_111410	hypothetical protein, conserved
889	6	PBANKA_051040	conserved Plasmodium protein, unknown function	PCHAS_051050	conserved Plasmodium protein, unknown function	PYYM_0510800	conserved Plasmodium protein, unknown function	PF3D7_1026200	conserved Plasmodium protein, unknown function	PKH_061070	conserved Plasmodium protein, unknown function	PVX_111400	hypothetical protein, conserved
890	6	PBANKA_051060	cell division cycle protein 20 homolog	PCHAS_051070	cell division cycle protein 20 homolog, putative	PYYM_0511000	cell division cycle protein 20 homolog, putative	PF3D7_1026400	cell division cycle protein 20 homolog,putative	PKH_061090	cell division cycle protein 20 homolog,putative	PVX_111390	cell division cycle protein 20 homolog, putative
891	6	PBANKA_051090	40S ribosomal protein S2B, putative	PCHAS_051100	40S ribosomal protein S2B, putative	PYYM_0511300	40S ribosomal protein S2B, putative	PF3D7_1026800	40S ribosomal protein S2B, putative	PKH_061110	40S ribosomal protein, putative	PVX_111380	40S ribosomal protein S2B, putative
892	6	PBANKA_051110	conserved Plasmodium protein, unknown function	PCHAS_051120	conserved Plasmodium protein, unknown function	PYYM_0511500	conserved Plasmodium protein, unknown function	PF3D7_1027000	conserved Plasmodium protein, unknown function	PKH_061130	conserved Plasmodium protein, unknown function	PVX_111370	hypothetical protein
893	6	PBANKA_051120	small subunit rRNA processing stabilizing factor,putative	PCHAS_051130	small subunit rRNA processing stabilizing factor,putative	PYYM_0511600	small subunit rRNA processing stabilizing factor,putative	PF3D7_1027100	small subunit rRNA processing stabilizingfactor, putative	PKH_061140	conserved Plasmodium protein, unknown function	PVX_111365	U3 small nucleolar ribonucleoprotein proteinMPP10, putative
894	6	PBANKA_051130	mitochondrial ribosomal protein S22 precursor,putative	PCHAS_051140	mitochondrial ribosomal protein S22 precursor,putative	PYYM_0511700	mitochondrial ribosomal protein S22 precursor,putative	PF3D7_1027200	mitochondrial ribosomal protein S22 precursor,putative	PKH_061150	mitochondrial ribosomal protein S22 precursor,putative	PVX_111360	hypothetical protein, conserved
895	6	PBANKA_051140	merozoite capping protein 1, putative	PCHAS_051150	merozoite capping protein 1, putative	PYYM_0511800	merozoite capping protein 1, putative	PF3D7_1027300	merozoite capping protein 1	PKH_061160	peroxiredoxin, putative	PVX_111355	merozoite capping protein 1, putative
896	6	PBANKA_051150	DNA-directed RNA polymerase II, putative	PCHAS_051160	DNA-directed RNA polymerase II, putative	PYYM_0511900	DNA-directed RNA polymerase II, putative	PF3D7_1027400	DNA-directed RNA polymerase II, putative	PKH_061170	DNA-directed RNA polymerase II, putative	PVX_111350	DNA-directed RNA polymerase II, putative
897	6	PBANKA_051160	conserved Plasmodium protein, unknown function	PCHAS_051170	conserved Plasmodium protein, unknown function	PYYM_0512000	conserved Plasmodium protein, unknown function	PF3D7_1027500	conserved Plasmodium protein, unknown function	PKH_061180	conserved Plasmodium protein, unknown function	PVX_111345	hypothetical protein, conserved
898	6	PBANKA_051170	topoisomerase, putative	PCHAS_051180	topoisomerase, putative	PYYM_0512100	topoisomerase, putative	PF3D7_1027600	topoisomerase, putative	PKH_061190	topoisomerase, putative	PVX_111340	hypothetical protein, conserved
899	6	PBANKA_051190	60S ribosomal protein L3, putative	PCHAS_051200	60S ribosomal protein L3, putative	PYYM_0512300	60S ribosomal protein L3, putative	PF3D7_1027800	60S ribosomal protein L3, putative	PKH_061210	ribosomal protein L3, putative	PVX_111330	ribosomal protein L3, putative
900	6	PBANKA_051210	conserved Plasmodium protein, unknown function	PCHAS_051220	conserved Plasmodium protein, unknown function	PYYM_0512500	conserved Plasmodium protein, unknown function	PF3D7_1028000	methyltransferase, putative	PKH_061230	conserved Plasmodium protein, unknown function	PVX_111320	hypothetical protein, conserved
901	6	PBANKA_051220	protoporphyrinogen oxidase	PCHAS_051230	protoporphyrinogen oxidase	PYYM_0512600	protoporphyrinogen oxidase	PF3D7_1028100	protoporphyrinogen oxidase	PKH_061240	protoporphyrinogen oxidase, putative	PVX_111315	protoporphyrinogen oxidase, putative
902	6	PBANKA_051230	zinc finger, C3HC4 type, putative	PCHAS_051240	zinc finger, C3HC4 type, putative	PYYM_0512700	zinc finger, C3HC4 type, putative	PF3D7_1028200	zinc finger, C3HC4 type, putative	PKH_061250	zinc finger, C3HC4 type, putative	PVX_111310	hypothetical protein, conserved
903	6	PBANKA_051240	nucleolar preribosomal assembly protein,putative	PCHAS_051250	nucleolar preribosomal assembly protein,putative	PYYM_0512800	nucleolar preribosomal assembly protein,putative	PF3D7_1028300	nucleolar preribosomal assembly protein,putative	PKH_061260	nucleolar preribosomal assembly protein,putative	PVX_111305	hypothetical protein, conserved
904	6	PBANKA_051250	nucleolar preribosomal assembly protein,putative	PCHAS_051260	nucleolar preribosomal assembly protein,putative	PYYM_0512900	nucleolar preribosomal assembly protein,putative	PF3D7_1028400	nucleolar preribosomal assembly protein,putative	PKH_061270	BRIX domain, putative	PVX_111300	brix domain containing protein
905	6	PBANKA_051260	conserved Plasmodium protein, unknown function	PCHAS_051270	conserved Plasmodium protein, unknown function	PYYM_0513000	conserved Plasmodium protein, unknown function	PF3D7_1028500	conserved Plasmodium protein, unknown function	PKH_061280	conserved Plasmodium protein, unknown function	PVX_111295	hypothetical protein, conserved
906	6	PBANKA_051270	conserved Plasmodium protein, unknown function	PCHAS_051280	conserved Plasmodium protein, unknown function	PYYM_0513100	conserved Plasmodium protein, unknown function	PF3D7_1028600	conserved Plasmodium protein, unknown function	PKH_061285	conserved Plasmodium protein, unknown function	PVX_111292	conserved Plasmodium protein, unknown function
907	6	PBANKA_051300	conserved Plasmodium protein, unknown function	PCHAS_051310	conserved Plasmodium protein, unknown function	PYYM_0513400	conserved Plasmodium protein, unknown function	PF3D7_1028900	conserved Plasmodium protein, unknown function	PKH_061320	conserved Plasmodium protein, unknown function	PVX_111280	hypothetical protein, conserved
908	6	PBANKA_051320	conserved Plasmodium protein, unknown function	PCHAS_051330	conserved Plasmodium protein, unknown function	PYYM_0513600	conserved Plasmodium protein, unknown function	PF3D7_1029200	conserved Plasmodium protein, unknown function	PKH_061350	conserved Plasmodium protein, unknown function	PVX_111265	WD domain, G-beta repeat domain containingprotein
909	6	PBANKA_051330	conserved Plasmodium protein, unknown function	PCHAS_051340	conserved Plasmodium protein, unknown function	PYYM_0513700	conserved Plasmodium protein, unknown function	PF3D7_1029300	conserved Plasmodium protein, unknown function	PKH_061360	conserved Plasmodium protein, unknown function	PVX_111260	hypothetical protein, conserved
910	6	PBANKA_051340	conserved Plasmodium protein, unknown function	PCHAS_051350	conserved Plasmodium protein, unknown function	PYYM_0513800	conserved Plasmodium protein, unknown function	PF3D7_1029400	conserved Plasmodium protein, unknown function	PKH_061370	conserved Plasmodium protein, unknown function	PVX_111255	hypothetical protein, conserved
911	6	PBANKA_051360	adenosine deaminase, putative	PCHAS_051370	adenosine deaminase, putative	PYYM_0514000	adenosine deaminase, putative	PF3D7_1029600	adenosine deaminase	PKH_061390	adenosine deaminase, putative	PVX_111245	adenosine deaminase, putative
912	6	PBANKA_051370	conserved Plasmodium protein, unknown function	PCHAS_051380	conserved Plasmodium protein, unknown function	PYYM_0514100	conserved Plasmodium protein, unknown function	PF3D7_1029700	conserved Plasmodium protein, unknown function	PKH_061400	conserved Plasmodium protein, unknown function	PVX_111240	hypothetical protein, conserved
913	6	PBANKA_051380	RAP protein, putative	PCHAS_051390	RAP protein, putative	PYYM_0514200	RAP protein, putative	PF3D7_1029800	RAP protein, putative	PKH_061410	RAP protein, putative	PVX_111235	Secretory protein, putative
914	6	PBANKA_051390	conserved Plasmodium protein, unknown function	PCHAS_051400	conserved Plasmodium protein, unknown function	PYYM_0514300	conserved Plasmodium protein, unknown function	PF3D7_1029900	conserved Plasmodium protein, unknown function	PKH_061420	conserved Plasmodium protein, unknown function	PVX_111230	hypothetical protein, conserved
915	6	PBANKA_051400	transcription factor, putative	PCHAS_051410	transcription factor, putative	PYYM_0514400	transcription factor, putative	PF3D7_1030000	transcription factor, putative	PKH_061430	transcription factor, putative	PVX_111225	transcription factor, putative
916	6	PBANKA_051420	conserved Plasmodium protein, unknown function	PCHAS_051430	conserved Plasmodium protein, unknown function	PYYM_0514600	conserved Plasmodium protein, unknown function	PF3D7_1030200	conserved Plasmodium protein, unknown function	PKH_061450	conserved Plasmodium protein, unknown function	PVX_111215	hypothetical protein, conserved
917	6	PBANKA_051430	conserved Plasmodium protein, unknown function	PCHAS_051440	conserved Plasmodium protein, unknown function	PYYM_0514700	conserved Plasmodium protein, unknown function	PF3D7_1030300	conserved Plasmodium protein, unknown function	PKH_061460	conserved Plasmodium protein, unknown function	PVX_111210	hypothetical protein, conserved
918	6	PBANKA_051440	conserved Plasmodium protein, unknown function	PCHAS_051450	conserved Plasmodium protein, unknown function	PYYM_0514800	conserved Plasmodium protein, unknown function	PF3D7_1030400	conserved Plasmodium protein, unknown function	PKH_061470	conserved Plasmodium protein, unknown function	PVX_111205	hypothetical protein, conserved
919	6	PBANKA_051450	26S proteasome regulatory subunit, putative	PCHAS_051460	26S proteasome subunit, putative	PYYM_0514900	26S proteasome regulatory subunit, putative	PF3D7_1030500	26S proteasome regulatory subunit, putative	PKH_061480	26S proteasome regulatory subunit, putative	PVX_111200	26S proteasome non-ATPase regulatory subunit 13,putative
920	6	PBANKA_051460	glycoprotease, putative	PCHAS_051470	glycoprotease, putative	PYYM_0515000	glycoprotease, putative	PF3D7_1030600	glycoprotease, putative	PKH_061490	glycoprotease, putative	PVX_111195	O-sialoglycoprotein endopeptidase, putative
921	6	PBANKA_051470	RNA methyltransferase, putative	PCHAS_051480	RNA methyltransferase, putative	PYYM_0515100	RNA methyltransferase, putative	PF3D7_1030700	RNA methyltransferase, putative	PKH_061500	RNA methyltransferase, putative	PVX_111190	RNA methyltransferase domain containing protein
922	6	PBANKA_051480	calmodulin, putative	PCHAS_051490	calmodulin, putative	PYYM_0515200	calmodulin, putative	PF3D7_1030800	calmodulin, putative	PKH_061510	calmodulin, putative	PVX_111185	calmodulin, putative
923	6	PBANKA_051490	28 kDa ookinete surface protein	PCHAS_051500	28 kDa ookinete surface protein, putative	PYYM_0515300	28 kDa ookinete surface protein	PF3D7_1030900	28 kDa ookinete surface protein	PKH_061520	28 kDa ookinete surface protein, putative	PVX_111180	sexual stage surface protein Pvs28
924	6	PBANKA_051500	25 kDa ookinete surface antigen precursor	PCHAS_051510	25 kDa ookinete surface antigen precursor,putative	PYYM_0515400	25 kDa ookinete surface antigen precursor	PF3D7_1031000	25 kDa ookinete surface antigen precursor	PKH_061530	25 kDa ookinete surface antigen precursor,putative	PVX_111175	ookinete surface protein Pvs25
925	6	PBANKA_051510	conserved Plasmodium protein, unknown function	PCHAS_051520	conserved Plasmodium protein, unknown function	PYYM_0515500	conserved Plasmodium protein, unknown function	PF3D7_1031100	conserved Plasmodium protein, unknown function	PKH_061540	conserved Plasmodium protein, unknown function	PVX_111170	hypothetical protein, conserved
926	6	PBANKA_051520	MORN repeat-containing protein 1, putative	PCHAS_051530	MORN repeat-containing protein 1, putative	PYYM_0515600	MORN repeat-containing protein 1, putative	PF3D7_1031200	MORN repeat-containing protein 1	PKH_061550	MORN repeat-containing protein 1, putative	PVX_111165	hypothetical protein, conserved
927	6	PBANKA_051540	conserved Plasmodium protein, unknown function	PCHAS_051550	conserved Plasmodium protein, unknown function	PYYM_0515900	conserved Plasmodium protein, unknown function	PF3D7_1031600	conserved Plasmodium protein, unknown function	PKH_061590	conserved Plasmodium protein, unknown function	PVX_111145	hypothetical protein, conserved
928	6	PBANKA_051560	conserved Plasmodium protein, unknown function	PCHAS_051570	conserved Plasmodium protein, unknown function	PYYM_0516100	conserved Plasmodium protein, unknown function	PF3D7_1031800	conserved Plasmodium protein, unknown function	PKH_061610	conserved Plasmodium protein, unknown function	PVX_111135	hypothetical protein, conserved
929	6	PBANKA_051570	conserved Plasmodium protein, unknown function	PCHAS_051580	conserved Plasmodium protein, unknown function	PYYM_0516200	conserved Plasmodium protein, unknown function	PF3D7_1031900	conserved Plasmodium protein, unknown function	PKH_061630	conserved Plasmodium protein, unknown function	PVX_111130	hypothetical protein, conserved
930	6	PBANKA_051580	mitochondrial preribosomal assembly protein rimMprecursor, putative	PCHAS_051590	mitochondrial preribosomal assembly protein rimMprecursor, putative	PYYM_0516300	mitochondrial preribosomal assembly protein rimMprecursor, putative	PF3D7_1032000	mitochondrial preribosomal assembly protein rimMprecursor, putative	PKH_061640	mitochondrial preribosomal assembly protein rimMprecursor, putative	PVX_111125	hypothetical protein
931	6	PBANKA_051590	mRNA-decapping enzyme subunit 1, putative	PCHAS_051600	mRNA-decapping enzyme subunit 1, putative	PYYM_0516400	mRNA-decapping enzyme subunit 1, putative	PF3D7_1032100	mRNA-decapping enzyme subunit 1, putative	PKH_061650	mRNA-decapping enzyme subunit 1, putative	PVX_111120	asparagine-rich antigen, putative
932	6	PBANKA_051620	phosphatidyl inositol glycan, class A, putative	PCHAS_051630	phosphatidyl inositol glycan, class A, putative	PYYM_0516700	phosphatidyl inositol glycan, class A, putative	PF3D7_1032400	N-acetylglucosaminyl-phosphatidylinositolbiosynthetic protein, putative	PKH_061680	phosphatidyl inositol glycan, class A, putative	PVX_111105	phosphatidyl inositol glycan, class A, putative
933	6	PBANKA_051630	DER1-like protein, putative	PCHAS_051640	DER1-like protein, putative	PYYM_0516800	DER1-like protein, putative	PF3D7_1032500	DER1-like protein, putative	PKH_061690	DER1-like protein, putative	PVX_111100	hypothetical protein, conserved
934	6	PBANKA_051640	conserved Plasmodium protein, unknown function	PCHAS_051650	conserved protein, unknown function	PYYM_0516900	conserved Plasmodium protein, unknown function	PF3D7_1032600	conserved protein, unknown function	PKH_061700	conserved protein, unknown function	PVX_111095	hypothetical protein, conserved
935	6	PBANKA_051650	conserved Plasmodium protein, unknown function	PCHAS_051660	conserved Plasmodium protein, unknown function	PYYM_0517000	conserved Plasmodium protein, unknown function	PF3D7_1032700	conserved Plasmodium protein, unknown function	PKH_061710	conserved Plasmodium protein, unknown function	PVX_111090	hypothetical protein, conserved
936	6	PBANKA_051670	RNA polymerase II-associated protein 1, putative	PCHAS_051680	RNA polymerase II-associated protein 1, putative	PYYM_0517200	RNA polymerase II-associated protein 1, putative	PF3D7_1032900	RNA polymerase II-associated protein 1,putative	PKH_061730	RNA polymerase II-associated protein 1,putative	PVX_111080	hypothetical protein, conserved
937	6	PBANKA_051680	conserved Plasmodium protein, unknwon function	PCHAS_051690	conserved Plasmodium protein, unknwon function	PYYM_0517300	conserved Plasmodium protein, unknwon function	PF3D7_1033000	conserved Plasmodium protein, unknown function	PKH_061740	conserved Plasmodium protein, unknwon function	PVX_111075	hypothetical protein, conserved
938	6	PBANKA_051690	S-adenosylmethionine decarboxylase, putative	PCHAS_051700	S-adenosylmethionine decarboxylase, putative	PYYM_0517400	S-adenosylmethionine decarboxylase, putative	PF3D7_1033100	S-adenosylmethionine decarboxylase/ornithinedecarboxylase	PKH_061750	S-adenosylmethionine decarboxylase-ornithinedecarboxylase, putative	PVX_111070	S-adenosylmethionine decarboxylase-ornithinedecarboxylase, putative
939	6	PBANKA_051710	conserved Plasmodium protein, unknown function	PCHAS_051720	conserved Plasmodium protein, unknown function	PYYM_0517600	conserved Plasmodium protein, unknown function	PF3D7_1033300	conserved Plasmodium protein, unknown function	PKH_061770	conserved Plasmodium protein, unknown function	PVX_111060	hypothetical protein, conserved
940	6	PBANKA_051730	conserved Plasmodium protein, unknown function	PCHAS_051740	conserved Plasmodium protein, unknown function	PYYM_0517800	conserved Plasmodium protein, unknown function	PF3D7_1033500	WD-repeat protein, putative	PKH_061790	conserved Plasmodium protein, unknown function	PVX_111050	WD domain, G-beta repeat domain containingprotein
941	6	PBANKA_051740	myb2 transcription factor, putative	PCHAS_051750	myb2 transcription factor, putative	PYYM_0517900	myb2 transcription factor, putative	PF3D7_1033600	myb2 transcription factor, putative	PKH_061800	myb2 transcription factor, putative	PVX_111045	DNA binding protein Myb2, putative
942	6	PBANKA_051750	bromodomain protein, putative	PCHAS_051760	bromodomain protein, putative	PYYM_0518000	bromodomain protein, putative	PF3D7_1033700	bromodomain protein, putative	PKH_061810	bromodomain protein, putative	PVX_111040	hypothetical protein,conserved
943	6	PBANKA_051760	plasmepsin VII, putative	PCHAS_051770	plasmepsin VII, putative	PYYM_0518100	plasmepsin VII, putative	PF3D7_1033800	plasmepsin VII	PKH_061820	aspartyl protease, putative	PVX_111035	aspartyl protease, putative
944	6	PBANKA_051770	ubiquitin-conjugating enzyme, putative	PCHAS_051780	ubiquitin-conjugating enzyme, putative	PYYM_0518200	ubiquitin-conjugating enzyme, putative	PF3D7_1033900	ubiquitin conjugating enzyme, putative	PKH_061880	ubiquitin conjugating enzyme, putative	PVX_111030	ubiquitin-conjugating enzyme, putative
945	6	PBANKA_051780	Sec1 family protein, putative	PCHAS_051790	Sec1 family protein, putative	PYYM_0518300	Sec1 family protein, putative	PF3D7_1034000	Sec1 family protein, putative	PKH_061890	sec1 family domain containing protein, putative	PVX_111025	vesicle transport-related protein, putative
946	6	PBANKA_051790	conserved Plasmodium protein, unknown function	PCHAS_051800	conserved Plasmodium protein, unknown function	PYYM_0518400	conserved Plasmodium protein, unknown function	PF3D7_1034100	conserved Plasmodium protein, unknown function	PKH_061900	conserved Plasmodium protein, unknown function	PVX_111020	hypothetical protein
947	6	PBANKA_051800	apicoplast ribosomal protein L27 precursor,putative	PCHAS_051810	apicoplast ribosomal protein L27 precursor,putative	PYYM_0518500	apicoplast ribosomal protein L27 precursor,putative	PF3D7_1034200	apicoplast ribosomal protein L27 precursor,putative	PKH_061910	apicoplast ribosomal protein L27 precursor,putative	PVX_111015	50S ribosomal protein L27, putative
948	6	PBANKA_051810	conserved Plasmodium protein, unknown function	PCHAS_051820	conserved Plasmodium protein, unknown function	PYYM_0518600	conserved Plasmodium protein, unknown function	PF3D7_1034300	conserved Plasmodium protein, unknown function	PKH_061920	conserved Plasmodium protein, unknown function	PVX_111010	hypothetical protein, conserved
949	6	PBANKA_051820	flavoprotein subunit of succinate dehydrogenase,putative	PCHAS_051830	flavoprotein subunit of succinate dehydrogenase,putative	PYYM_0518700	flavoprotein subunit of succinate dehydrogenase,putative	PF3D7_1034400	flavoprotein subunit of succinate dehydrogenase	PKH_061930	flavoprotein subunit of succinate dehydrogenase,putative	PVX_111005	flavoprotein subunit of succinate dehydrogenase,putative
950	6	PBANKA_051830	conserved Plasmodium protein, unknown function	PCHAS_051840	conserved Plasmodium protein, unknown function	PYYM_0518800	conserved Plasmodium protein, unknown function	PF3D7_1034500	conserved Plasmodium protein, unknown function	PKH_061940	conserved Plasmodium protein, unknown function	PVX_111000	hypothetical protein, conserved
951	6	PBANKA_051840	conserved Plasmodium protein, unknown function	PCHAS_051850	conserved Plasmodium protein, unknown function	PYYM_0518900	conserved Plasmodium protein, unknown function	PF3D7_1034600	conserved Plasmodium protein, unknown function	PKH_061950	conserved Plasmodium protein, unknown function	PVX_110995	hypothetical protein, conserved
952	6	PBANKA_051850	ADP-ribosylation factor, putative	PCHAS_051860	ADP-ribosylation factor, putative	PYYM_0519000	ADP-ribosylation factor, putative	PF3D7_1034700	ADP-ribosylation factor, putative	PKH_061960	ADP-ribosylation factor, putative	PVX_110990	ADP-ribosylation factor-like protein, putative
953	6	PBANKA_051860	conserved Plasmodium protein, unknown function	PCHAS_051870	conserved Plasmodium protein, unknown function	PYYM_0519100	conserved Plasmodium protein, unknown function	PF3D7_1034800	conserved Plasmodium protein, unknown function	PKH_061970	conserved Plasmodium protein, unknown function	PVX_110985	hypothetical protein, conserved
954	6	PBANKA_051870	methionine--tRNA ligase, putative	PCHAS_051880	methionine--tRNA ligase, putative	PYYM_0519200	methionine--tRNA ligase, putative	PF3D7_1034900	methionine--tRNA ligase, putative	PKH_061980	methionine-tRNA ligase, putative	PVX_110980	methionine--tRNA ligase, putative
955	6	PBANKA_051880	tRNA pseudouridine synthase D, putative	PCHAS_051890	tRNA pseudouridine synthase D, putative	PYYM_0519300	tRNA pseudouridine synthase D, putative	PF3D7_1035000	U2 snRNA/tRNA pseudouridine synthase, putative	PKH_061990	conserved Plasmodium protein, unknown function	PVX_110975	hypothetical protein, conserved
956	6	PBANKA_051970	phosducin-like protein, putative	PCHAS_051990	phosducin-like protein, putative	PYYM_0520200	phosducin-like protein, putative	PF3D7_1036700	phosducin-like protein, putative	PKH_062090	conserved Plasmodium protein, unknown function	PVX_110925	phosducin-like protein, putative
957	6	PBANKA_051980	acetyl-CoA transporter, putative	PCHAS_052000	acetyl-CoA transporter, putative	PYYM_0520300	acetyl-CoA transporter, putative	PF3D7_1036800	acetyl-CoA transporter, putative	PKH_062100	acetyl-CoA transporter, putative	PVX_110920	acetyl-CoA transporter, putative
958	6	PBANKA_051990	conserved Plasmodium protein, unknown function	PCHAS_052010	conserved Plasmodium protein, unknown function	PYYM_0520400	conserved Plasmodium protein, unknown function	PF3D7_1036900	conserved Plasmodium protein, unknown function	PKH_062110	conserved Plasmodium protein, unknown function	PVX_110915	hypothetical protein, conserved
959	6	PBANKA_052000	pyruvate kinase 2, putative	PCHAS_052020	pyruvate kinase 2, putative	PYYM_0520500	pyruvate kinase 2, putative	PF3D7_1037100	pyruvate kinase 2	PKH_062130	pyruvate kinase 2, putative	PVX_110905	pyruvate kinase, putative
960	6	PBANKA_052010	conserved Plasmodium protein, unknown function	PCHAS_052030	conserved Plasmodium protein, unknown function	PYYM_0520600	conserved Plasmodium protein, unknown function	PF3D7_1037200	conserved Plasmodium protein, unknown function	PKH_062140	conserved Plasmodium protein, unknown function	PVX_110900	hypothetical protein, conserved
961	6	PBANKA_052020	ADP/ATP transporter on adenylate translocase,putative	PCHAS_052040	ADP/ATP transporter on adenylate translocase,putative	PYYM_0520700	ADP/ATP transporter on adenylate translocase,putative	PF3D7_1037300	ADP/ATP transporter on adenylate translocase	PKH_062160	ADP/ATP transporter on adenylate translocase,putative	PVX_110895	ADP/ATP transporter on adenylate translocase,putative
962	6	PBANKA_052030	conserved Plasmodium protein, unknown function	PCHAS_052050	conserved Plasmodium protein, unknown function	PYYM_0520800	conserved Plasmodium protein, unknown function	PF3D7_1037400	conserved Plasmodium protein, unknown function	PKH_062170	conserved Plasmodium protein, unknown function	PVX_110890	hypothetical protein, conserved
963	6	PBANKA_052040	dynamin-like protein, putative	PCHAS_052060	dynamin-like protein, putative	PYYM_0520900	dynamin-like protein, putative	PF3D7_1037500	dynamin-like protein	PKH_062180	dynamin protein, putative	PVX_110885	dynamin protein, putative
964	6	PBANKA_052050	DNA repair helicase rad25, putative	PCHAS_052070	DNA repair helicase rad25, putative	PYYM_0521000	DNA repair helicase rad25, putative	PF3D7_1037600	DNA repair helicase RAD25, putative	PKH_062190	DNA repair helicase rad25, putative	PVX_110880	DNA repair helicase, putative
965	6	PBANKA_052060	enhancer of rudimentary homolog, putative	PCHAS_052080	enhancer of rudimentary homolog, putative	PYYM_0521100	enhancer of rudimentary homolog, putative	PF3D7_1037700	enhancer of rudimentary homolog, putative	PKH_062200	enhancer of rudimentary homolog, putative	PVX_110870	enhancer of rudimentary domain containingprotein
966	6	PBANKA_052080	conserved Plasmodium protein, unknown function	PCHAS_052100	conserved Plasmodium protein, unknown function	PYYM_0521300	conserved Plasmodium protein, unknown function	PF3D7_1037900	conserved Plasmodium protein, unknown function	PKH_062220	conserved Plasmodium protein, unknown function	PVX_110860	hypothetical protein
967	6	PBANKA_052100	GDP dissociation inhibitor, putative	PCHAS_052120	GDP dissociation inhibitor, putative	PYYM_0521500	GDP dissociation inhibitor, putative	PF3D7_1038100	GDP dissociation inhibitor, putative	PKH_062240	GDP dissociation inhibitor, putative	PVX_110850	GDP dissociation inhibitor, putative
969	6	PBANKA_052130	zinc finger protein, putative	PCHAS_052150	zinc finger protein, putative	PYYM_0521800	zinc finger protein, putative	PF3D7_0420000	zinc finger protein, putative	PKH_052420	CW-type zinc finger protein, putative	PVX_090090	CW-type zinc finger domain-containing protein
970	6	PBANKA_052140	RIO-like serine/threonine kinase, putative	PCHAS_052160	RIO-like serine/threonine kinase, putative	PYYM_0521900	RIO-like serine/threonine kinase, putative	PF3D7_0420100	RIO-like serine/threonine kinase	PKH_052440	RIO-like serine/threonine kinase, putative	PVX_090095	RIO-like serine/threonine kinase, putative
971	6	PBANKA_052160	holo-(acyl-carrier protein) synthase, putative	PCHAS_052180	holo-(acyl-carrier protein) synthase, putative	PYYM_0522100	holo-(acyl-carrier protein) synthase, putative	PF3D7_0420200	holo-(acyl-carrier protein) synthase, putative	PKH_052460	holo-(acyl-carrier protein) synthase, putative	PVX_090105	holo-(acyl-carrier protein) synthase, putative
972	6	PBANKA_052170	transcription factor with AP2 domain, putative	PCHAS_052190	transcription factor with AP2 domain, putative	PYYM_0522200	transcription factor with AP2 domain, putative	PF3D7_0420300	transcription factor with AP2 domain(s)	PKH_052480	transcription factor with AP2 domain(s),putative	PVX_090110	transcription factor with AP2 domain(s),putative
973	6	PBANKA_052180	ribosome recycling factor, putative	PCHAS_052200	ribosome recycling factor, putative	PYYM_0522300	ribosome recycling factor, putative	PF3D7_0420400	ribosome-recycling factor	PKH_052470	ribosome recycling factor, putative	PVX_090115	ribosome-recycling factor, putative
974	6	PBANKA_052190	conserved Plasmodium protein, unknown function	PCHAS_052210	conserved Plasmodium protein, unknown function	PYYM_0522400	conserved Plasmodium protein, unknown function	PF3D7_0420500	conserved Plasmodium protein, unknown function	PKH_052490	conserved Plasmodium protein, unknown function	PVX_090120	hypothetical protein, conserved
975	6	PBANKA_052200	conserved Plasmodium protein, unknown function	PCHAS_052220	conserved Plasmodium protein, unknown function	PYYM_0522500	conserved Plasmodium protein, unknown function	PF3D7_0420600	conserved Plasmodium protein, unknown function	PKH_052500	conserved Plasmodium protein, unknown function	PVX_090125	hypothetical protein
976	6	PBANKA_052210	conserved Plasmodium protein, unknown function	PCHAS_052230	conserved Plasmodium protein, unknown function	PYYM_0522600	conserved Plasmodium protein, unknown function	PF3D7_0421700	conserved Plasmodium protein, unknown function	PKH_052510	conserved Plasmodium protein, unknown function	PVX_090130	hypothetical protein, conserved
977	6	PBANKA_052240	steroid dehydrogenase, putative	PCHAS_052260	steroid dehydrogenase, putative	PYYM_0522900	steroid dehydrogenase, putative	PF3D7_0422000	steroid dehydrogenase, putative	PKH_052540	steroid dehydrogenase kik-i, putative	PVX_090140	steroid dehydrogenase kik-i, putative
978	6	PBANKA_052250	transmembrane emp24 domain-containing protein,putative	PCHAS_052270	transmembrane emp24 domain-containing protein,putative	PYYM_0523000	transmembrane emp24 domain-containing protein,putative	PF3D7_0422100	transmembrane emp24 domain-containing protein,putative	PKH_052550	transmembrane emp24 domain-containing protein,putative	PVX_090145	hypothetical protein, conserved
979	6	PBANKA_052260	erythrocyte membrane-associated antigen,putative	PCHAS_052280	erythrocyte membrane-associated antigen,putative	PYYM_0523100	erythrocyte membrane-associated antigen,putative	PF3D7_0422200	erythrocyte membrane-associated antigen	PKH_052560	erythrocyte membrane-associated antigen,putative	PVX_090150	erythrocyte membrane-associated antigen,putative
980	6	PBANKA_052280	40S ribosomal protein S19, putative	PCHAS_052300	40S ribosomal protein S19, putative	PYYM_0523300	40S ribosomal protein S19, putative	PF3D7_0422400	40S ribosomal protein S19, putative	PKH_052590	ribosomal protein S19s, putative	PVX_090160	40S ribosomal protein S19s, putative
981	6	PBANKA_052310	eukaryotic initiation factor, putative	PCHAS_052330	eukaryotic initiation factor, putative	PYYM_0523600	eukaryotic initiation factor, putative	PF3D7_0422700	eukaryotic initiation factor, putative	PKH_052620	eukaryotic initiation factor, putative	PVX_090175	eukaryotic initiation factor, putative
982	6	PBANKA_052320	serpentine receptor, putative	PCHAS_052340	serpentine receptor, putative	PYYM_0523700	serpentine receptor, putative	PF3D7_0422800	serpentine receptor, putative	PKH_052630	serpentine receptor, putative	PVX_090180	hypothetical protein, conserved
983	6	PBANKA_052330	conserved Plasmodium protein, unknown function	PCHAS_052350	conserved Plasmodium protein, unknown function	PYYM_0523800	conserved Plasmodium protein, unknown function	PF3D7_0422900	conserved Plasmodium protein, unknown function	PKH_052640	conserved Plasmodium protein, unknown function	PVX_090185	hypothetical protein, conserved
984	6	PBANKA_052340	conserved Plasmodium protein, unknown function	PCHAS_052360	conserved Plasmodium protein, unknown function	PYYM_0523900	conserved Plasmodium protein, unknown function	PF3D7_0423000	conserved Plasmodium protein, unknown function	PKH_052660	conserved Plasmodium protein, unknown function	PVX_090190	hypothetical protein, conserved
985	6	PBANKA_052350	clathrin assembly protein, putative	PCHAS_052370	clathrin assembly protein, putative	PYYM_0524000	clathrin assembly protein, putative	PF3D7_0423100	clathrin assembly protein, putative	PKH_052650	clathrin assembly protein, putative	PVX_090195	AP-4 adapter complex sigma subunit, putative
986	6	PBANKA_052360	BSD-domain protein, putative	PCHAS_052380	BSD-domain protein, putative	PYYM_0524100	BSD-domain protein, putative	PF3D7_0423200	BSD-domain protein, putative	PKH_052670	conserved Plasmodium protein, unknown function	PVX_090200	hypothetical protein, conserved
987	6	PBANKA_052390	glideosome associated protein with multiplemembrane spans 2, putative	PCHAS_052410	glideosome associated protein with multiplemembrane spans 2, putative	PYYM_0524400	glideosome associated protein with multiplemembrane spans 2, putative	PF3D7_0423500	glideosome associated protein with multiplemembrane spans 2	PKH_052700	glideosome associated protein with multiplemembrane spans 2, putative	PVX_090215	hypothetical protein, conserved
988	6	PBANKA_052400	conserved Plasmodium protein, unknown function	PCHAS_052420	conserved Plasmodium protein, unknown function	PYYM_0524500	conserved Plasmodium protein, unknown function	PF3D7_0423600	conserved Plasmodium protein, unknown function	PKH_052710	conserved Plasmodium protein, unknown function	PVX_090220	hypothetical protein, conserved
989	6	PBANKA_052430	tryptophan/threonine-rich antigen, putative	PCHAS_052450	tryptophan/threonine-rich antigen, putative	PYYM_0524800	tryptophan/threonine-rich antigen, putative	PF3D7_0830500	tryptophan/threonine-rich antigen	PKH_052760	tryptophan/threonine-rich antigen, putative	PVX_090250	tryptophan-rich antigen (Pv-fam-a)
990	6	PBANKA_060050	XPA binding protein 1, putative	PCHAS_060240	XPA binding protein 1, putative	PYYM_0602100	XPA binding protein 1, putative	PF3D7_1201500	XPA binding protein 1, putative	PKH_130020	XPA binding protein 1, putative	PVX_084100	XPA binding protein 1, putative
991	6	PBANKA_060080	cytochrome c oxidase assembly protein COX19,putative	PCHAS_060270	cytochrome c oxidase assembly protein COX19,putative	PYYM_0602400	cytochrome c oxidase assembly protein COX19,putative	PF3D7_1201800	cytochrome c oxidase assembly protein COX19,putative	PKH_130050	conserved Plasmodium protein, unknown function	PVX_084115	cytochrome c oxidase assembly protein COX19,putative
992	6	PBANKA_060090	conserved Plasmodium protein, unknown function	PCHAS_060280	conserved Plasmodium protein, unknown function	PYYM_0602500	conserved Plasmodium protein, unknown function	PF3D7_1201900	conserved protein, unknown function	PKH_130060	hypothetical protein, conserved in Apicomplexanspecies	PVX_084120	hypothetical protein, conserved
993	6	PBANKA_060100	ATP dependent RNA helicase, putative	PCHAS_060290	ATP dependent RNA helicase, putative	PYYM_0602600	ATP dependent RNA helicase, putative	PF3D7_1202000	ATP-dependent RNA helicase, putative	PKH_130070	ATP-dependent RNA helicase, putative	PVX_084125	ATP dependent RNA helicase, putative
994	6	PBANKA_060110	mitochondrial phosphate carrier protein,putative	PCHAS_060300	mitochondrial phosphate carrier protein,putative	PYYM_0602700	mitochondrial phosphate carrier protein,putative	PF3D7_1202200	mitochondrial phosphate carrier protein	PKH_130090	PfmpC, putative	PVX_084135	mitochondrial carrier protein, putative
995	6	PBANKA_060140	peptidyl-prolyl cis-trans isomerase, putative	PCHAS_060320	peptidyl-prolyl cis-trans isomerase, putative	PYYM_0603000	peptidyl-prolyl cis-trans isomerase, putative	PF3D7_1202400	peptidyl-prolyl cis-trans isomerase	PKH_130110	peptidyl-prolyl cis-trans isomerase, putative	PVX_084165	cyclophilin, putative
996	6	PBANKA_060150	trimethylguanosine synthase, putative	PCHAS_060330	trimethylguanosine synthase, putative	PYYM_0603100	trimethylguanosine synthase, putative	PF3D7_1202500	trimethylguanosine synthase, putative	PKH_130120	conserved Plasmodium protein, unknown function	PVX_084170	hypothetical protein, conserved
997	6	PBANKA_060160	conserved protein, unknown function	PCHAS_060340	conserved protein, unknown function	PYYM_0603200	conserved protein, unknown function	PF3D7_1202600	conserved protein, unknown function	PKH_130140	hypothetical protein, conserved in Apicomplexanspecies	PVX_084175	hypothetical protein, conserved
998	6	PBANKA_060170	conserved Plasmodium protein, unknown function	PCHAS_060350	conserved Plasmodium protein, unknown function	PYYM_0603300	conserved Plasmodium protein, unknown function	PF3D7_1202700	conserved Plasmodium protein, unknown function	PKH_130150	conserved Plasmodium protein, unknown function	PVX_084180	hypothetical protein, conserved
999	6	PBANKA_060190	high mobility group protein B1, putative	PCHAS_060370	high mobility group protein B1, putative	PYYM_0603500	high mobility group protein B1, putative	PF3D7_1202900	high mobility group protein B1	PKH_130170	high mobility group protein, putative	PVX_084190	high mobility group protein B1, putative
1000	6	PBANKA_060200	origin recognition complex 1 protein, putative	PCHAS_060380	origin recognition complex 1 protein, putative	PYYM_0603600	origin recognition complex 1 protein, putative	PF3D7_1203000	origin recognition complex subunit 1	PKH_130180	origin recognition complex 1 protein, putative	PVX_084195	origin recognition complex 1 protein, putative
1001	6	PBANKA_060220	signal recognition particle SRP14, putative	PCHAS_060400	signal recognition particle SRP14, putative	PYYM_0603800	signal recognition particle SRP14, putative	PF3D7_1203200	signal recognition particle SRP14	PKH_130200	signal recognition particle subunit, SRP14,putative	PVX_084205	hypothetical protein, conserved
1002	6	PBANKA_060230	conserved Plasmodium protein, unknown function	PCHAS_060410	conserved Plasmodium protein, unknown function	PYYM_0603900	conserved Plasmodium protein, unknown function	PF3D7_1203300	conserved Plasmodium protein, unknown function	PKH_130210	conserved Plasmodium protein, unknown function	PVX_084210	hypothetical protein, conserved
1003	6	PBANKA_060250	Sua5/YciO/YrdC family protein, putative	PCHAS_060430	Sua5/YciO/YrdC family protein, putative	PYYM_0604100	Sua5/YciO/YrdC family protein, putative	PF3D7_1203500	Sua5/YciO/YrdC family protein, putative	PKH_130220	dsRNA binding protein, putative	PVX_084220	Sua5/YciO/YrdC family protein, putative
1004	6	PBANKA_060260	cytochrome c1 heme lyase, putative	PCHAS_060440	cytochrome c1 heme lyase, putative	PYYM_0604200	cytochrome c1 heme lyase, putative	PF3D7_1203600	cytochrome c1 heme lyase, putative	PKH_130230	cytochrome c1 heme lyase, putative	PVX_084225	cytochrome c1 heme lyase, putative
1005	6	PBANKA_060280	ubiquitin-conjugating enzyme e2, putative	PCHAS_060460	ubiquitin-conjugating enzyme e2, putative	PYYM_0604400	ubiquitin-conjugating enzyme e2, putative	PF3D7_1203900	ubiquitin conjugating enzyme E2	PKH_130250	ubiquitin conjugating enzyme E2, putative	PVX_084235	ubiquitin-conjugating enzyme E2 4, putative
1006	6	PBANKA_060300	conserved Plasmodium protein, unknown function	PCHAS_060480	conserved Plasmodium protein, unknown function	PYYM_0604600	conserved Plasmodium protein, unknown function	PF3D7_1204100	conserved Plasmodium protein, unknown function	PKH_130270	conserved Plasmodium protein, unknown function	PVX_084245	hypothetical protein, conserved
1007	6	PBANKA_060310	conserved Plasmodium protein, unknown function	PCHAS_060490	conserved Plasmodium protein, unknown function	PYYM_0604700	conserved Plasmodium protein, unknown function	PF3D7_1204200	conserved Plasmodium protein, unknown function	PKH_130280	conserved Plasmodium protein, unknown function	PVX_084250	hypothetical protein, conserved
1008	6	PBANKA_060320	eukaryotic translation initiation factor 5a,putative	PCHAS_060500	eukaryotic translation initiation factor 5a,putative	PYYM_0604800	eukaryotic translation initiation factor 5a,putative	PF3D7_1204300	eukaryotic translation initiation factor 5A	PKH_130290	eukaryotic translation initiation factor 5a,putative	PVX_084255	eukaryotic translation initiation factor 5A
1009	6	PBANKA_060340	conserved Plasmodium protein, unknown function	PCHAS_060520	conserved Plasmodium protein, unknown function	PYYM_0605000	conserved Plasmodium protein, unknown function	PF3D7_1204500	conserved Plasmodium protein, unknown function	PKH_130310	hypothetical protein, conserved in Apicomplexanspecies	PVX_084265	hypothetical protein, conserved
1010	6	PBANKA_060350	cytidine deaminase, putative	PCHAS_060530	cytidine deaminase, putative	PYYM_0605100	cytidine deaminase, putative	PF3D7_1204600	cytidine deaminase, putative	PKH_130320	Cytidine and deoxycytidylate deaminase-likeprotein, putative	PVX_084270	cytidine deaminase, putative
1011	6	PBANKA_060360	conserved Plasmodium protein, unknown function	PCHAS_060540	conserved Plasmodium protein, unknown function	PYYM_0605200	conserved Plasmodium protein, unknown function	PF3D7_1204700	conserved Plasmodium protein, unknown function	PKH_130330	conserved Plasmodium protein, unknown function	PVX_084275	hypothetical protein, conserved
1012	6	PBANKA_060370	conserved Plasmodium protein, unknown function	PCHAS_060550	conserved Plasmodium protein, unknown function	PYYM_0605400	conserved Plasmodium protein, unknown function	PF3D7_1205000	conserved Plasmodium protein, unknown function	PKH_130350	hypothetical protein, conserved in Apicomplexanspecies	PVX_084280	hypothetical protein, conserved
1013	6	PBANKA_060380	O-phosphoseryl-tRNA(Sec) selenium transferase,putative	PCHAS_060560	O-phosphoseryl-tRNA(Sec) selenium transferase,putative	PYYM_0605500	O-phosphoseryl-tRNA(Sec) selenium transferase,putative	PF3D7_1205100	O-phosphoseryl-tRNA(Sec) selenium transferase,putative	PKH_130360	PLP-dependent aminotransferase, putative	PVX_084285	O-phosphoseryl-tRNA(Sec) selenium transferase,putative
1014	6	PBANKA_060390	conserved Plasmodium protein, unknown function	PCHAS_060570	conserved Plasmodium protein, unknown function	PYYM_0605600	conserved Plasmodium protein, unknown function	PF3D7_1205200	conserved Plasmodium protein, unknown function	PKH_130370	conserved Plasmodium protein, unknown function	PVX_084290	hypothetical protein, conserved
1015	6	PBANKA_060410	conserved Plasmodium protein, unknown function	PCHAS_060590	conserved Plasmodium protein, unknown function	PYYM_0605800	conserved Plasmodium protein, unknown function	PF3D7_1205400	conserved Plasmodium protein, unknown function	PKH_130390	CCAAT-box DNA binding protein, putative	PVX_084300	hypothetical protein, conserved
1016	6	PBANKA_060420	zinc finger protein, putative	PCHAS_060600	zinc finger protein, putative	PYYM_0605900	zinc finger protein, putative	PF3D7_1205500	zinc finger protein, putative	PKH_130400	zinc finger protein, putative	PVX_084305	hypothetical protein, conserved
1017	6	PBANKA_060430	conserved Plasmodium protein, unknown function	PCHAS_060610	conserved Plasmodium protein, unknown function	PYYM_0606000	conserved Plasmodium protein, unknown function	PF3D7_1205600	conserved Plasmodium protein, unknown function	PKH_130410	conserved Plasmodium protein, unknown function	PVX_084310	hypothetical protein, conserved
1018	6	PBANKA_060440	targeted glyoxalase II, putative	PCHAS_060620	targeted glyoxalase II, putative	PYYM_0606100	targeted glyoxalase II, putative	PF3D7_1205700	targeted glyoxalase II	PKH_130420	glyoxalase II, putative	PVX_084315	glyoxalase II, putative
1019	6	PBANKA_060450	high mobility group protein B3, putative	PCHAS_060630	high mobility group protein B3, putative	PYYM_0606200	high mobility group protein B3, putative	PF3D7_1205800	high mobility group protein B3, putative	PKH_130440	conserved Plasmodium protein, unknown function	PVX_084325	high mobility group protein B3, putative
1020	6	PBANKA_060460	conserved protein, unknown function	PCHAS_060640	conserved protein, unknown function	PYYM_0606300	conserved protein, unknown function	PF3D7_1205900	conserved protein, unknown function	PKH_130450	hypothetical protein, conserved in Apicomplexanspecies	PVX_084330	hypothetical protein, conserved
1021	6	PBANKA_060470	shewanella-like protein phosphatase 2, putative	PCHAS_060650	shewanella-like protein phosphatase 2, putative	PYYM_0606400	shewanella-like protein phosphatase 2, putative	PF3D7_1206000	shewanella-like protein phosphatase 2, putative	PKH_130460	phosphoesterase, putative	PVX_084335	shewanella-like protein phosphatase 2, putative
1022	6	PBANKA_060480	eukaryotic translation initiation factor 3subunit 8, putative	PCHAS_060660	eukaryotic translation initiation factor 3subunit 8, putative	PYYM_0606500	eukaryotic translation initiation factor 3subunit 8, putative	PF3D7_1206200	eukaryotic translation initiation factor 3subunit 8, putative	PKH_130480	eukaryotictranslation initiation factor,putative	PVX_084345	eukaryotic translation initiation factor 3subunit 8, putative
1023	6	PBANKA_060490	conserved Plasmodium protein, unknown function	PCHAS_060670	conserved Plasmodium protein, unknown function	PYYM_0606600	conserved Plasmodium protein, unknown function	PF3D7_1206300	conserved Plasmodium protein, unknown function	PKH_130540	conserved Plasmodium protein, unknown function	PVX_084350	hypothetical protein, conserved
1024	6	PBANKA_060500	rhodanese like protein, putative	PCHAS_060680	rhodanese like protein, putative	PYYM_0606700	rhodanese like protein, putative	PF3D7_1206400	rhodanese like protein, putative	PKH_130550	Tat binding protein 1(TBP-1)-interactingprotein, putative	PVX_084355	hypothetical protein, conserved
1025	6	PBANKA_060510	Tat binding protein 1(TBP-1)-interacting protein,putative	PCHAS_060690	Tat binding protein 1(TBP-1)-interacting protein,putative	PYYM_0606800	Tat binding protein 1(TBP-1)-interacting protein,putative	PF3D7_1206500	Tat binding protein 1(TBP-1)-interactingprotein, putative	PKH_130555	Tat binding protein 1(TBP-1)-interactingprotein, putative	PVX_084360	hypothetical protein, conserved
1026	6	PBANKA_060520	DNA-directed RNA polymerase III subunit,putative	PCHAS_060700	DNA-directed RNA polymerase III subunit,putative	PYYM_0606900	DNA-directed RNA polymerase III subunit,putative	PF3D7_1206600	DNA-directed RNA polymerase III subunit,putative	PKH_130560	DNA-directed RNA polymerase	PVX_084365	DNA-directed RNA polymerase III subunit,putative
1027	6	PBANKA_060530	eukaryotic translation initiation factor 5,putative	PCHAS_060710	eukaryotic translation initiation factor 5,putative	PYYM_0607000	eukaryotic translation initiation factor 5,putative	PF3D7_1206700	eukaryotic translation initiation factor 5,putative	PKH_130570	eukaryotic translation initiation factor	PVX_084370	eukaryotic translation initiation factor 5,putative
1028	6	PBANKA_060540	conserved Plasmodium protein, unknown function	PCHAS_060720	conserved Plasmodium protein, unknown function	PYYM_0607100	conserved Plasmodium protein, unknown function	PF3D7_1206800	conserved Plasmodium protein, unknown function	PKH_130580	conserved Plasmodium protein, unknown function	PVX_084375	hypothetical protein, conserved
1029	6	PBANKA_060550	conserved Plasmodium protein, unknown function	PCHAS_060730	conserved Plasmodium protein, unknown function	PYYM_0607200	conserved Plasmodium protein, unknown function	PF3D7_1206900	conserved Plasmodium protein, unknown function	PKH_130590	conserved Plasmodium protein, unknown function	PVX_084380	hypothetical protein, conserved
1030	6	PBANKA_060560	conserved Plasmodium protein, unknown function	PCHAS_060740	conserved Plasmodium protein, unknown function	PYYM_0607300	conserved Plasmodium protein, unknown function	PF3D7_1207000	conserved Plasmodium protein, unknown function	PKH_130600	hypothetical protein, conserved in Apicomplexanspecies	PVX_084385	hypothetical protein, conserved
1031	6	PBANKA_060570	small subunit rRNA processing factor, putative	PCHAS_060750	small subunit rRNA processing factor, putative	PYYM_0607400	small subunit rRNA processing factor, putative	PF3D7_1207100	small subunit rRNA processing factor, putative	PKH_130610	small subunit rRNA processing factor, putative	PVX_084390	hypothetical protein, conserved
1032	6	PBANKA_060590	conserved Plasmodium protein, unknown function	PCHAS_060770	conserved Plasmodium protein, unknown function	PYYM_0607600	conserved Plasmodium protein, unknown function	PF3D7_1207400	conserved Plasmodium protein, unknown function	PKH_130630	conserved Plasmodium protein, unknown function	PVX_084410	hypothetical protein, conserved
1033	6	PBANKA_060600	conserved Plasmodium protein, unknown function	PCHAS_060780	conserved Plasmodium protein, unknown function	PYYM_0607700	conserved Plasmodium protein, unknown function	PF3D7_1207500	conserved Plasmodium protein, unknown function	PKH_130640	conserved Plasmodium protein, unknown function	PVX_084415	RNA-binding protein, putative
1034	6	PBANKA_060610	tRNA delta(2)-isopentenylpyrophosphatetransferase, putative	PCHAS_060790	tRNA delta(2)-isopentenylpyrophosphatetransferase, putative	PYYM_0607800	tRNA delta(2)-isopentenylpyrophosphatetransferase, putative	PF3D7_1207600	tRNA delta(2)-isopentenylpyrophosphatetransferase, putative	PKH_130650	tRNA delta(2)-isopentenylpyrophosphate	PVX_084417	tRNA delta(2)-isopentenylpyrophosphatetransferase, putative
1035	6	PBANKA_060620	blood stage antigen 41-3 precursor, putative	PCHAS_060800	blood stage antigen 41-3 precursor, putative	PYYM_0607900	blood stage antigen 41-3 precursor, putative	PF3D7_1207700	blood stage antigen 41-3 precursor	PKH_130660	blood-stage antigen 41-3, putative	PVX_084420	41K blood stage antigen precursor 41-3, putative
1036	6	PBANKA_060630	conserved Plasmodium protein, unknown function	PCHAS_060810	conserved Plasmodium protein, unknown function	PYYM_0608000	conserved Plasmodium protein, unknown function	PF3D7_1207800	conserved Plasmodium protein, unknown function	PKH_130670	conserved Plasmodium protein, unknown function	PVX_084425	hypothetical protein, conserved
1037	6	PBANKA_060670	cysteine repeat modular protein 3	PCHAS_060850	cysteine repeat modular protein 3, putative	PYYM_0608400	cysteine repeat modular protein 3	PF3D7_1208200	cysteine repeat modular protein 3	PKH_130710	cysteine repeat modular protein 3, putative	PVX_084445	cysteine repeat modular protein, putative
1038	6	PBANKA_060690	amino acid transporter, putative	PCHAS_060870	amino acid transporter, putative	PYYM_0608600	amino acid transporter, putative	PF3D7_1208400	amino acid transporter, putative	PKH_130730	transporter/permease protein, putative	PVX_084455	hypothetical protein, conserved
1039	6	PBANKA_060700	conserved Plasmodium protein, unknown function	PCHAS_060880	conserved Plasmodium protein, unknown function	PYYM_0608700	conserved Plasmodium protein, unknown function	PF3D7_1208500	conserved Plasmodium protein, unknown function	PKH_130740	conserved Plasmodium protein, unknown function	PVX_084460	hypothetical protein, conserved
1040	6	PBANKA_060710	mitochondrial import inner membrane translocasesubunit tim10, putative	PCHAS_060890	mitochondrial import inner membrane translocasesubunit tim10, putative	PYYM_0608800	mitochondrial import inner membrane translocasesubunit tim10, putative	PF3D7_1208600	mitochondrial import inner membrane translocasesubunit TIM10, putative	PKH_130750	tim10 homologue, putative	PVX_084462	mitochondrial import inner membrane translocasesubunit TIM10, putative
1041	6	PBANKA_060720	conserved Plasmodium protein, unknown function	PCHAS_060900	conserved Plasmodium protein, unknown function	PYYM_0608900	conserved Plasmodium protein, unknown function	PF3D7_1208700	conserved Plasmodium protein, unknown function	PKH_130760	conserved Plasmodium protein, unknown function	PVX_084465	hypothetical protein, conserved
1042	6	PBANKA_060730	conserved Plasmodium protein, unknown function	PCHAS_060910	conserved Plasmodium protein, unknown function	PYYM_0609000	conserved Plasmodium protein, unknown function	PF3D7_1208800	zinc finger protein, putative	PKH_130770	conserved Plasmodium protein, unknown function	PVX_084470	hypothetical protein, conserved
1043	6	PBANKA_060750	conserved Plasmodium protein, unknown function	PCHAS_060930	conserved Plasmodium protein, unknown function	PYYM_0609200	conserved Plasmodium protein, unknown function	PF3D7_1209000	conserved Plasmodium protein, unknown function	PKH_130790	conserved Plasmodium protein, unknown function	PVX_084480	hypothetical protein, conserved
1044	6	PBANKA_060760	U6 snRNA-associated Sm-like protein LSm7,putative	PCHAS_060940	U6 snRNA-associated Sm-like protein LSm7,putative	PYYM_0609300	U6 snRNA-associated Sm-like protein LSm7,putative	PF3D7_1209200	U6 snRNA-associated Sm-like protein LSm7,putative	PKH_130810	U6 snRNA-associated Sm-like protein LSm7,putative	PVX_084490	U6 snRNA-associated Sm-like protein LSm7,putative
1045	6	PBANKA_060770	zinc finger transcription factor, putative	PCHAS_060950	zinc finger transcription factor, putative	PYYM_0609400	zinc finger transcription factor, putative	PF3D7_1209300	zinc finger transcription factor, putative	PKH_130820	krox-like protein. putative	PVX_084495	zinc finger transcription factor, putative
1046	6	PBANKA_060800	porphobilinogen deaminase, putative	PCHAS_060980	porphobilinogen deaminase, putative	PYYM_0609700	porphobilinogen deaminase, putative	PF3D7_1209600	porphobilinogen deaminase	PKH_130850	porphobilinogen deaminase, putative	PVX_084510	porphobilinogen deaminase, putative
1047	6	PBANKA_060820	ATP synthase mitochondrial F1 complex assemblyfactor 1, putative	PCHAS_061000	ATP synthase mitochondrial F1 complex assemblyfactor 1, putative	PYYM_0609900	ATP synthase mitochondrial F1 complex assemblyfactor 1, putative	PF3D7_1209800	ATP synthase mitochondrial F1 complex assemblyfactor 1, putative	PKH_130870	conserved Plasmodium protein, unknown function	PVX_084519	ATP synthase mitochondrial F1 complex assemblyfactor 1, putative
1048	6	PBANKA_060830	ABC transporter, putative	PCHAS_061010	ABC transporter, putative	PYYM_0610000	ABC transporter, putative	PF3D7_1209900	ABC transporter, (TAP family), putative	PKH_130880	ABC transporter, putative	PVX_084521	ABC transporter, putative
1049	6	PBANKA_060840	mitochondrial ribosomal protein L1-2 precursor,putative	PCHAS_061020	mitochondrial ribosomal protein L1-2 precursor,putative	PYYM_0610100	mitochondrial ribosomal protein L1-2 precursor,putative	PF3D7_1210000	mitochondrial ribosomal protein L1-2 precursor,putative	PKH_130900	50S ribosomal protein L1	PVX_084525	50S ribosomal protein L1, putative
1050	6	PBANKA_060850	SNARE protein, putative	PCHAS_061030	SNARE protein, putative	PYYM_0610200	SNARE protein, putative	PF3D7_1210100	syntaxin, Qa-SNARE family	PKH_130910	syntaxin 5, putative	PVX_084535	syntaxin 5, putative
1051	6	PBANKA_060860	zinc finger protein, putative	PCHAS_061040	zinc finger protein, putative	PYYM_0610300	zinc finger protein, putative	PF3D7_1210200	zinc finger protein, putative	PKH_130920	zinc finger protein, putative	PVX_084540	hypothetical protein, conserved
1052	6	PBANKA_060870	conserved Plasmodium protein, unknown function	PCHAS_061050	conserved Plasmodium protein, unknown function	PYYM_0610400	conserved Plasmodium protein, unknown function	PF3D7_1210300	conserved Plasmodium protein, unknown function	PKH_130930	conserved Plasmodium protein, unknown function	PVX_084545	hypothetical protein, conserved
1053	6	PBANKA_060890	general transcription factor 3C polypeptide 5,putative	PCHAS_061070	general transcription factor 3C polypeptide 5,putative	PYYM_0610600	general transcription factor 3C polypeptide 5,putative	PF3D7_1210400	general transcription factor 3C polypeptide 5,putative	PKH_130950	hypothetical protein, conserved in Apicomplexanspecies	PVX_084555	hypothetical protein, conserved
1054	6	PBANKA_060900	conserved Plasmodium protein, unknown function	PCHAS_061080	conserved Plasmodium protein, unknown function	PYYM_0610700	conserved Plasmodium protein, unknown function	PF3D7_1210500	conserved Plasmodium protein, unknown function	PKH_130960	conserved Plasmodium protein, unknown function	PVX_084560	hypothetical protein, conserved
1055	6	PBANKA_060910	conserved Plasmodium protein, unknown function	PCHAS_061090	conserved Plasmodium protein, unknown function	PYYM_0610800	conserved Plasmodium protein, unknown function	PF3D7_1210600	conserved Plasmodium protein, unknown function	PKH_130970	conserved Plasmodium protein, unknown function	PVX_084565	hypothetical protein, conserved
1056	6	PBANKA_060920	conserved Plasmodium protein, unknown function	PCHAS_061100	conserved Plasmodium protein, unknown function	PYYM_0610900	conserved Plasmodium protein, unknown function	PF3D7_1210700	conserved Plasmodium protein, unknown function	PKH_130980	conserved Plasmodium protein, unknown function	PVX_084570	hypothetical protein, conserved
1057	6	PBANKA_060950	kinesin-related protein, putative	PCHAS_061120	kinesin-related protein, putative	PYYM_0611100	kinesin-related protein, putative	PF3D7_1211000	kinesin-like protein, putative	PKH_131000	kinesin-related protein, putative	PVX_084580	kinesin, putative
1058	6	PBANKA_060960	heat shock protein 20, putative	PCHAS_061130	heat shock protein 20, putative	PYYM_0611200	heat shock protein 20, putative	PF3D7_1211100	HSP20-like chaperone	PKH_131010	heat shock protein, class I, putative	PVX_084585	heat shock protein, class I, putative
1059	6	PBANKA_060990	heat shock protein DNAJ homologue Pfj4, putative	PCHAS_061160	heat shock protein DNAJ homologue Pfj4, putative	PYYM_0611500	heat shock protein DNAJ homologue Pfj4, putative	PF3D7_1211400	heat shock protein DNAJ homologue Pfj4	PKH_131040	Heat shock protein DnaJ, Pfj4 homologue,putative	PVX_084600	heat shock protein DNAJ homologue Pfj4, putative
1060	6	PBANKA_061000	mitochondrial ribosomal protein S18 precursor,putative	PCHAS_061170	mitochondrial ribosomal protein S18 precursor,putative	PYYM_0611600	mitochondrial ribosomal protein S18 precursor,putative	PF3D7_1211500	mitochondrial ribosomal protein S18 precursor,putative	PKH_131050	mitochondrial ribosomal protein S18 precursor,putative	PVX_084605	hypothetical protein, conserved
1061	6	PBANKA_061020	DNA replication licensing factor MCM5, putative	PCHAS_061190	DNA replication licensing factor MCM5, putative	PYYM_0611800	DNA replication licensing factor MCM5, putative	PF3D7_1211700	DNA replication licensing factor MCM5, putative	PKH_131065	minchromosome maintenance (MCM) complex subunit,putative	PVX_084615	DNA replication licensing factor MCM5, putative
1062	6	PBANKA_061030	polyubiquitin, putative	PCHAS_061200	polyubiquitin, putative	PYYM_0611900	polyubiquitin, putative	PF3D7_1211800	polyubiquitin	PKH_131070	ubiquitin, putative	PVX_084620	polyubiquitin 5, putative
1063	6	PBANKA_061040	ATPase, putative	PCHAS_061210	ATPase, putative	PYYM_0612000	ATPase, putative	PF3D7_1211900	non-SERCA-type Ca2+ -transporting P-ATPase	PKH_131080	P-type ATPase, putative	PVX_084625	P-type ATPase4, putative
1065	6	PBANKA_061060	peripheral plastid protein 1, putative	PCHAS_061230	peripheral plastid protein 1, putative	PYYM_0612200	peripheral plastid protein 1, putative	PF3D7_1212100	peripheral plastid protein 1, putative	PKH_131100	peripheral plastid protein 1, putative	PVX_084635	hypothetical protein, conserved
1066	6	PBANKA_061090	HSP40, subfamily A, putative	PCHAS_061260	HSP40, subfamily A, putative	PYYM_0612500	HSP40, subfamily A, putative	PF3D7_1437900	HSP40, subfamily A, putative	PKH_131140	DnaJ protein, putative	PVX_084650	DnaJ domain containing protein
1067	6	PBANKA_061100	transport protein particle (TRAPP) component,putative	PCHAS_061270	transport protein particle (TRAPP) component,putative	PYYM_0612600	transport protein particle (TRAPP) component,putative	PF3D7_1437800	transport protein particle (TRAPP) component,Bet3	PKH_131150	41-2 protein antigen precursor, homolog,putative	PVX_084655	41-2 protein antigen precursor, putative
1068	6	PBANKA_061110	succinyl-CoA ligase, putative	PCHAS_061280	succinyl-CoA ligase, putative	PYYM_0612700	succinyl-CoA ligase, putative	PF3D7_1437700	succinyl-CoA ligase, putative	PKH_131160	succinyl CoA ligase, putative	PVX_084660	succinyl-CoA ligase, putative
1069	6	PBANKA_061120	conserved Plasmodium protein, unknown function	PCHAS_061290	conserved Plasmodium protein, unknown function	PYYM_0612800	conserved Plasmodium protein, unknown function	PF3D7_1437600	conserved Plasmodium protein, unknown function	PKH_131170	conserved Plasmodium protein, unknown function	PVX_084665	hypothetical protein, conserved
1070	6	PBANKA_061130	conserved Plasmodium protein, unknown function	PCHAS_061300	conserved Plasmodium protein, unknown function	PYYM_0612900	conserved Plasmodium protein, unknown function	PF3D7_1437500	conserved Plasmodium membrane protein, unknownfunction	PKH_131180	conserved Plasmodium protein, unknown function	PVX_084670	hypothetical protein, conserved
1071	6	PBANKA_061140	pantothenate kinase, putative	PCHAS_061310	pantothenate kinase, putative	PYYM_0613000	pantothenate kinase, putative	PF3D7_1437400	pantothenate kinase, putative	PKH_131190	pantothenate kinase, putative	PVX_084675	hypothetical protein, conserved
1072	6	PBANKA_061150	conserved Plasmodium protein, unknown function	PCHAS_061320	conserved Plasmodium protein, unknown function	PYYM_0613100	conserved Plasmodium protein, unknown function	PF3D7_1437300	conserved Plasmodium protein, unknown function	PKH_131200	conserved Plasmodium protein, unknown function	PVX_084680	hypothetical protein, conserved
1073	6	PBANKA_061160	ribonucleoside-diphosphate reductase, largesubunit, putative	PCHAS_061330	ribonucleoside-diphosphate reductase, largesubunit, putative	PYYM_0613200	ribonucleoside-diphosphate reductase, largesubunit, putative	PF3D7_1437200	ribonucleoside-diphosphate reductase, largesubunit, putative	PKH_131210	ribonucleoside-diphosphate reductase, largesubunit	PVX_084685	ribonucleoside-diphosphate reductase large chain,putative
1074	6	PBANKA_061200	ATP-dependent Clp protease proteolytic subunit,putative	PCHAS_061370	ATP-dependent Clp protease proteolytic subunit,putative	PYYM_0613600	ATP-dependent Clp protease proteolytic subunit,putative	PF3D7_1436800	ATP-dependent Clp protease proteolytic subunit	PKH_131255	ATP-dependent Clp protease, putative	PVX_084698	ATP-dependent Clp protease proteolytic subunit,putative
1075	6	PBANKA_061220	conserved Plasmodium protein, unknown function	PCHAS_061390	conserved Plasmodium protein, unknown function	PYYM_0613800	conserved Plasmodium protein, unknown function	PF3D7_0410800	conserved Plasmodium protein, unknown function	PKH_030400	asparagine-rich protein, putative	PVX_000710	hypothetical protein, conserved
1076	6	PBANKA_061230	conserved Plasmodium protein, unknown function	PCHAS_061400	conserved Plasmodium protein, unknown function	PYYM_0613900	conserved Plasmodium protein, unknown function	PF3D7_0410900	conserved Plasmodium protein, unknown function	PKH_030390	conserved Plasmodium protein, unknown function	PVX_000705	hypothetical protein, conserved
1077	6	PBANKA_061240	conserved Plasmodium protein, unknown function	PCHAS_061410	conserved Plasmodium protein, unknown function	PYYM_0614000	conserved Plasmodium protein, unknown function	PF3D7_0411000	conserved Plasmodium protein, unknown function	PKH_030380	conserved Plasmodium protein, unknown function	PVX_000700	hypothetical protein, conserved
1078	6	PBANKA_061250	conserved Plasmodium protein, unknown function	PCHAS_061420	conserved Plasmodium protein, unknown function	PYYM_0614100	conserved Plasmodium protein, unknown function	PF3D7_0411100	conserved Plasmodium protein, unknown function	PKH_030370	conserved Plasmodium protein, unknown function	PVX_000695	hypothetical protein, conserved
1079	6	PBANKA_061260	conserved Plasmodium protein, unknown function	PCHAS_061430	conserved Plasmodium protein, unknown function	PYYM_0614200	conserved Plasmodium protein, unknown function	PF3D7_0411200	conserved Plasmodium protein, unknown function	PKH_030360	conserved Plasmodium protein, unknown function	PVX_000690	hypothetical protein, conserved
1080	6	PBANKA_061270	conserved Plasmodium protein, unknown function	PCHAS_061440	conserved Plasmodium protein, unknown function	PYYM_0614300	conserved Plasmodium protein, unknown function	PF3D7_0411300	conserved Plasmodium protein, unknown function	PKH_030350	conserved Plasmodium protein, unknown function	PVX_000685	hypothetical protein, conserved
1081	6	PBANKA_061280	DEAD box ATP-dependent RNA helicase, putative	PCHAS_061450	DEAD box ATP-dependent RNA helicase, putative	PYYM_0614400	DEAD box ATP-dependent RNA helicase, putative	PF3D7_0411400	DEAD box ATP-dependent RNA helicase, putative	PKH_030340	RNA-helicase, putative	PVX_000680	RNA helicase, putative
1082	6	PBANKA_061300	conserved Plasmodium protein, unknown function	PCHAS_061470	conserved Plasmodium protein, unknown function	PYYM_0614800	conserved Plasmodium protein, unknown function	PF3D7_0411800	conserved Plasmodium protein, unknown function	PKH_030320	conserved Plasmodium protein, unknown function	PVX_000670	hypothetical protein, conserved
1083	6	PBANKA_061330	conserved Plasmodium protein, unknown function	PCHAS_061500	conserved Plasmodium protein, unknown function	PYYM_0615100	conserved Plasmodium protein, unknown function	PF3D7_0412000	conserved Plasmodium protein, unknown function	PKH_030290	conserved Plasmodium protein, unknown function	PVX_000645	hypothetical protein, conserved
1084	6	PBANKA_061340	mitochondrial ribosomal protein S12 precursor,putative	PCHAS_061510	mitochondrial ribosomal protein S12 precursor,putative	PYYM_0615200	mitochondrial ribosomal protein S12 precursor,putative	PF3D7_0412100	mitochondrial ribosomal protein S12 precursor,putative	PKH_030280	ribosomal protein, putative	PVX_000640	30S ribosomal protein S12, putative
1085	6	PBANKA_061350	conserved Plasmodium protein, unknown function	PCHAS_061520	conserved Plasmodium protein, unknown function	PYYM_0615300	conserved Plasmodium protein, unknown function	PF3D7_0412200	conserved Plasmodium protein, unknown function	PKH_030270	conserved Plasmodium protein, unknown function	PVX_000635	hypothetical protein, conserved
1086	6	PBANKA_061360	phosphopantothenoylcysteine synthetase, putative	PCHAS_061530	phosphopantothenoylcysteine synthetase, putative	PYYM_0615400	phosphopantothenoylcysteine synthetase, putative	PF3D7_1102400	flavoprotein, putative	PKH_030260	phosphopantothenoylcysteine synthetase,putative	PVX_000630	phosphopantothenoylcysteine synthetase, putative
1087	6	PBANKA_061370	RNA binding protein, putative	PCHAS_061540	RNA binding protein, putative	PYYM_0615500	RNA binding protein, putative	PF3D7_0716000	RNA-binding protein, putative	PKH_030250	RNA binding protein, putative	PVX_000625	hypothetical protein, conserved
1088	6	PBANKA_061380	large ribosomal subunit assembling factor,putative	PCHAS_061550	large ribosomal subunit assembling factor,putative	PYYM_0615600	large ribosomal subunit assembling factor,putative	PF3D7_0716100	large ribosomal subunit assembling factor,putative	PKH_030240	conserved Plasmodium protein, unknown function	PVX_000620	hypothetical protein, conserved
1089	6	PBANKA_061390	conserved Plasmodium protein, unknown function	PCHAS_061560	conserved Plasmodium protein, unknown function	PYYM_0615700	conserved Plasmodium protein, unknown function	PF3D7_0716200	conserved Plasmodium protein, unknown function	PKH_030230	conserved Plasmodium protein, unknown function	PVX_000615	hypothetical protein, conserved
1090	6	PBANKA_061400	conserved Plasmodium protein, unknown function	PCHAS_061570	conserved Plasmodium protein, unknown function	PYYM_0615800	conserved Plasmodium protein, unknown function	PF3D7_0716300	conserved Plasmodium protein, unknown function	PKH_030220	conserved Plasmodium protein, unknown function	PVX_000610	hypothetical protein, conserved
1091	6	PBANKA_061410	conserved Plasmodium protein, unknown function	PCHAS_061580	conserved Plasmodium protein, unknown function	PYYM_0615900	conserved Plasmodium protein, unknown function	PF3D7_0716400	conserved Plasmodium protein, unknown function	PKH_030210	conserved Plasmodium protein, unknown function	PVX_000606	hypothetical protein, conserved
1092	6	PBANKA_061430	cysteine desulfurase, putative	PCHAS_061600	cysteine desulfurase, putative	PYYM_0616100	cysteine desulfurase, putative	PF3D7_0716600	cysteine desulfurase, putative	PKH_030200	cysteine desulfurase, putative	PVX_000600	cysteine desulfurase, putative
1093	6	PBANKA_061440	conserved Plasmodium protein, unknown function	PCHAS_061610	conserved Plasmodium protein, unknown function	PYYM_0616200	conserved Plasmodium protein, unknown function	PF3D7_0716700	conserved Plasmodium protein, unknown function	PKH_030190	conserved Plasmodium protein, unknown function	PVX_000595	hypothetical protein, conserved
1094	6	PBANKA_061450	eukaryotic translation initiation factor subunit,putative	PCHAS_061620	eukaryotic translation initiation factor subunit,putative	PYYM_0616300	eukaryotic translation initiation factor subunit,putative	PF3D7_0716800	eukaryotic translation initiation factor 3 37.28kDa subunit, putative	PKH_030170	eukaryotic translation initiation factor	PVX_000590	eukaryotic translation initiation factor 3subunit 2, putative
1095	6	PBANKA_061460	drug metabolite transporter, putative	PCHAS_061630	drug metabolite transporter, putative	PYYM_0616400	drug metabolite transporter, putative	PF3D7_0716900	drug metabolite transporter, putative	PKH_030160	transporter/permease protein	PVX_000585	transporter/permease protein, putative
1096	6	PBANKA_061470	conserved Plasmodium membrane protein, unknownfunction	PCHAS_061640	conserved Plasmodium membrane protein, unknownfunction	PYYM_0616500	conserved Plasmodium membrane protein, unknownfunction	PF3D7_0717000	conserved Plasmodium membrane protein, unknownfunction	PKH_030150	conserved Plasmodium protein, unknown function	PVX_000580	hypothetical protein, conserved
1097	6	PBANKA_061490	conserved Plasmodium protein, unknown function	PCHAS_061660	conserved Plasmodium protein, unknown function	PYYM_0616700	conserved Plasmodium protein, unknown function	PF3D7_0717200	conserved Plasmodium protein, unknown function	PKH_030110	conserved Plasmodium protein, unknown function	PVX_000570	hypothetical protein, conserved
1098	6	PBANKA_061500	transcription initiation factor IIE, alphasubunit, putative	PCHAS_061670	transcription initiation factor IIE, alphasubunit, putative	PYYM_0616800	transcription initiation factor IIE, alphasubunit, putative	PF3D7_0717300	transcription initiation factor IIE, alphasubunit, putative	PKH_030100	transcription initiation factor IIE, alphasubunit, putative	PVX_000565	hypothetical protein, conserved
1099	6	PBANKA_061510	queuine tRNA-ribosyltransferase, putative	PCHAS_061680	queuine tRNA-ribosyltransferase, putative	PYYM_0616900	queuine tRNA-ribosyltransferase, putative	PF3D7_0717400	queuine tRNA-ribosyltransferase, putative	PKH_030090	queuine tRNA-ribosyltransferase, putative	PVX_000560	queuine tRNA-ribosyltransferase, putative
1100	6	PBANKA_061520	calcium-dependent protein kinase 4	PCHAS_061690	calcium-dependent protein kinase 4, putative	PYYM_0617000	calcium-dependent protein kinase 4	PF3D7_0717500	calcium-dependent protein kinase 4	PKH_030080	calcium dependent protein kinase 4, putative	PVX_000555	calcium-dependent protein kinase 4, putative
1101	6	PBANKA_061530	conserved Plasmodium protein, unknown function	PCHAS_061700	conserved Plasmodium protein, unknown function	PYYM_0617100	conserved Plasmodium protein, unknown function	PF3D7_0717600	conserved Plasmodium protein, unknown function	PKH_030070	conserved Plasmodium protein, unknown function	PVX_000550	hypothetical protein, conserved
1102	6	PBANKA_061540	serine--tRNA ligase, putative	PCHAS_061710	serine--tRNA ligase, putative	PYYM_0617200	serine--tRNA ligase, putative	PF3D7_0717700	serine--tRNA ligase, putative	PKH_030060	seryl-tRNA synthetase, putative	PVX_000545	serine--tRNA ligase, putative
1103	6	PBANKA_061550	conserved Plasmodium protein, unknown function	PCHAS_061720	conserved Plasmodium protein, unknown function	PYYM_0617300	conserved Plasmodium protein, unknown function	PF3D7_0717800	conserved Plasmodium protein, unknown function	PKH_030050	conserved Plasmodium protein, unknown function	PVX_000540	hypothetical protein, conserved
1104	6	PBANKA_061560	conserved Plasmodium protein, unknown function	PCHAS_061730	conserved Plasmodium protein, unknown function	PYYM_0617400	conserved Plasmodium protein, unknown function	PF3D7_0717900	thioredoxin-like protein	PKH_030040	thioredoxin-like protein	PVX_000535	thioredoxin, putative
1106	6	PBANKA_061640	conserved Plasmodium protein, unknown function	PCHAS_061810	conserved Plasmodium protein, unknown function	PYYM_0618200	conserved Plasmodium protein, unknown function	PF3D7_0718800	conserved Plasmodium protein, unknown function	PKH_031260	conserved Plasmodium protein, unknown function	PVX_096385	hypothetical protein, conserved
1107	6	PBANKA_061650	conserved Plasmodium protein, unknown function	PCHAS_061820	conserved Plasmodium protein, unknown function	PYYM_0618300	conserved Plasmodium protein, unknown function	PF3D7_0719000	conserved Plasmodium protein, unknown function	PKH_031280	conserved Plasmodium protein, unknown function	PVX_096370	hypothetical protein, conserved
1108	6	PBANKA_061660	conserved Plasmodium protein, unknown function	PCHAS_061830	conserved Plasmodium protein, unknown function	PYYM_0618400	conserved Plasmodium protein, unknown function	PF3D7_0719100	conserved Plasmodium protein, unknown function	PKH_031290	conserved Plasmodium protein, unknown function	PVX_096365	hypothetical protein
1109	6	PBANKA_061670	NIMA related kinase 4	PCHAS_061840	NIMA related kinase 4, putative	PYYM_0618500	NIMA related kinase 4	PF3D7_0719200	NIMA related kinase 4	PKH_031300	NIMA related kinase 4, putative	PVX_096360	serine/threonine-protein kinase NEK4, putative
1110	6	PBANKA_061680	actin-related protein, putative	PCHAS_061850	actin-related protein, putative	PYYM_0618600	actin-related protein, putative	PF3D7_0719300	actin-related protein, putative	PKH_031310	actin-like protein	PVX_096355	actin-related protein, putative
1111	6	PBANKA_061690	conserved Plasmodium protein, unknown function	PCHAS_061860	conserved Plasmodium protein, unknown function	PYYM_0618700	conserved Plasmodium protein, unknown function	PF3D7_0719400	conserved Plasmodium protein, unknown function	PKH_031320	conserved Plasmodium protein, unknown function	PVX_096350	hypothetical protein, conserved
1112	6	PBANKA_061700	conserved membrane protein, unknown function	PCHAS_061870	conserved membrane protein, unknown function	PYYM_0618800	conserved membrane protein, unknown function	PF3D7_0719500	conserved membrane protein, unknown function	PKH_031330	ligand-effect modulator 3 domain containingprotein	PVX_096345	hypothetical protein, conserved
1113	6	PBANKA_061710	60S ribosomal protein L11a, putative	PCHAS_061880	60S ribosomal protein L11a, putative	PYYM_0618900	60S ribosomal protein L11a, putative	PF3D7_0719600	60S ribosomal protein L11a, putative	PKH_031340	60S ribosomal protein L11a, putative	PVX_096340	60S ribosomal protein L11, putative
1114	6	PBANKA_061720	40S ribosomal protein S10, putative	PCHAS_061890	40S ribosomal protein S10, putative	PYYM_0619000	40S ribosomal protein S10, putative	PF3D7_0719700	40S ribosomal protein S10, putative	PKH_031350	40S ribosomal protein S10, putative	PVX_096335	40S ribosomal protein S10, putative
1115	6	PBANKA_061730	conserved Plasmodium protein, unknown function	PCHAS_061900	conserved Plasmodium protein, unknown function	PYYM_0619100	conserved Plasmodium protein, unknown function	PF3D7_0719800	conserved Plasmodium protein, unknown function	PKH_031360	conserved Plasmodium protein, unknown function	PVX_096330	hypothetical protein, conserved
1116	6	PBANKA_061750	3'-5' exoribonuclease Csl4 homolog, putative	PCHAS_061920	3'-5' exoribonuclease Csl4 homolog, putative	PYYM_0619300	3'-5' exoribonuclease Csl4 homolog, putative	PF3D7_0720000	3'-5' exoribonuclease Csl4 homolog, putative	PKH_031380	3'-5' exoribonuclease Csl4 homolog, putative	PVX_096320	hypothetical protein, conserved
1117	6	PBANKA_061760	small subunit rRNA processing protein, putative	PCHAS_061930	small subunit rRNA processing protein, putative	PYYM_0619400	small subunit rRNA processing protein, putative	PF3D7_0720100	small subunit rRNA processing protein, putative	PKH_031390	conserved Plasmodium protein, unknown function	PVX_096315	hypothetical protein, conserved
1118	6	PBANKA_061770	conserved Plasmodium protein, unknown function	PCHAS_061940	conserved Plasmodium protein, unknown function	PYYM_0619500	conserved Plasmodium protein, unknown function	PF3D7_0720200	conserved Plasmodium protein, unknown function	PKH_031400	conserved Plasmodium protein, unknown function	PVX_096310	hypothetical protein, conserved
1119	6	PBANKA_061790	ferrodoxin reductase-like protein, putative	PCHAS_061960	ferrodoxin reductase-like protein, putative	PYYM_0619700	ferrodoxin reductase-like protein, putative	PF3D7_0720400	ferrodoxin reductase-like protein	PKH_031420	ferrodoxin reductase-like protein	PVX_096305	ferrodoxin reductase, putative
1120	6	PBANKA_061820	phosphoinositide-binding protein, putative	PCHAS_061990	phosphoinositide-binding protein, putative	PYYM_0620000	phosphoinositide-binding protein, putative	PF3D7_0720700	phosphoinositide-binding protein, putative	PKH_031450	conserved Plasmodium protein, unknown function	PVX_096295	hypothetical protein, conserved
1121	6	PBANKA_061830	Ham1-like protein, putative	PCHAS_062000	Ham1-like protein, putative	PYYM_0620100	Ham1-like protein, putative	PF3D7_0720800	Ham1-like protein, putative	PKH_031460	ham1 family protein, putative	PVX_096292	HAM1 domain containing protein
1122	6	PBANKA_061840	conserved Plasmodium protein, unknown function	PCHAS_062010	conserved Plasmodium protein, unknown function	PYYM_0620200	conserved Plasmodium protein, unknown function	PF3D7_0720900	conserved Plasmodium protein, unknown function	PKH_031470	conserved Plasmodium protein, unknown function	PVX_096289	hypothetical protein
1123	6	PBANKA_061860	conserved Plasmodium protein, unknown function	PCHAS_062030	conserved Plasmodium protein, unknown function	PYYM_0620400	conserved Plasmodium protein, unknown function	PF3D7_0721100	conserved Plasmodium protein, unknown function	PKH_031490	conserved Plasmodium protein, unknown function	PVX_096280	hypothetical protein, conserved
1124	6	PBANKA_061880	DEAD box helicase, putative	PCHAS_062050	DEAD box helicase, putative	PYYM_0620600	DEAD box helicase, putative	PF3D7_0721300	DEAD/DEAH box ATP-dependent RNA helicase,putative	PKH_031510	DEAD box helicase, putative	PVX_096273	DEAD/DEAH box helicase, putative
1125	6	PBANKA_061890	conserved Plasmodium protein, unknown function	PCHAS_062060	conserved Plasmodium protein, unknown function	PYYM_0620700	conserved Plasmodium protein, unknown function	PF3D7_0721400	conserved Plasmodium protein, unknown function	PKH_031520	P36-like protein homologue, putative	PVX_096271	conserved Plasmodium protein, unknown function
1126	6	PBANKA_061910	40S ribosomal protein S5, putative	PCHAS_062080	40S ribosomal protein S5, putative	PYYM_0620900	40S ribosomal protein S5, putative	PF3D7_0721600	40S ribosomal protein S5, putative	PKH_031540	40S ribosomal protein S5, putative	PVX_096265	40S ribosomal protein S5, putative
1127	6	PBANKA_061920	secreted ookinete protein, putative	PCHAS_062090	secreted ookinete protein, putative	PYYM_0621000	secreted ookinete protein, putative	PF3D7_0721700	secreted ookinete protein, putative	PKH_031550	conserved Plasmodium protein, unknown function	PVX_096260	hypothetical protein, conserved
1128	6	PBANKA_061930	conserved Plasmodium protein, unknown function	PCHAS_062100	conserved Plasmodium protein, unknown function	PYYM_0621100	conserved Plasmodium protein, unknown function	PF3D7_0721800	conserved Plasmodium protein, unknown function	PKH_031560	conserved Plasmodium protein, unknown function	PVX_096255	hypothetical protein, conserved
1129	6	PBANKA_061950	conserved Plasmodium protein, unknown function	PCHAS_062120	conserved Plasmodium protein, unknown function	PYYM_0621300	conserved Plasmodium protein, unknown function	PF3D7_0722000	conserved Plasmodium protein, unknown function	PKH_031570	conserved Plasmodium protein, unknown function	PVX_096252	conserved Plasmodium protein, unknown function
1130	6	PBANKA_061960	PelOta protein homologue, putative	PCHAS_062130	PelOta protein homologue, putative	PYYM_0621400	PelOta protein homologue, putative	PF3D7_0722100	PelOta protein homologue, putative	PKH_031580	PelOta protein homologue, putative	PVX_096250	PelOta protein homologue, putative
1131	6	PBANKA_061980	zinc finger protein, putative	PCHAS_062150	zinc finger protein, putative	PYYM_0621600	zinc finger protein, putative	PF3D7_0722300	ubiquitin carboxyl-terminal hydrolase, putative	PKH_031600	ubiquitin C-terminal hydrolase, putative	PVX_096240	hypothetical protein, conserved
1132	6	PBANKA_061990	GTP-binding protein, putative	PCHAS_062160	GTP-binding protein, putative	PYYM_0621700	GTP-binding protein, putative	PF3D7_0722400	GTP binding protein, putative	PKH_031610	GTP binding protein, putative	PVX_096235	GTP-binding protein, putative
1133	6	PBANKA_062000	cell cycle control protein cwf15, putative	PCHAS_062170	cell cycle control protein cwf15, putative	PYYM_0621800	cell cycle control protein cwf15, putative	PF3D7_0722500	cell cycle control protein cwf15, putative	PKH_031620	cell cycle control protein cwf15 homologue,putative	PVX_096230	hypothetical protein, conserved
1134	6	PBANKA_062010	U3 snoRNA-associated small subunit rRNAprocessing protein, putative	PCHAS_062180	U3 snoRNA-associated small subunit rRNAprocessing protein, putative	PYYM_0621900	U3 snoRNA-associated small subunit rRNAprocessing protein, putative	PF3D7_0722600	nucleolar rRNA processing protein, putative	PKH_031630	nucleolar rRNA processing protein, putative	PVX_096225	hypothetical protein, conserved
1135	6	PBANKA_062020	conserved Plasmodium protein, unknown function	PCHAS_062190	conserved Plasmodium protein, unknown function	PYYM_0622000	conserved Plasmodium protein, unknown function	PF3D7_0722700	conserved Plasmodium protein, unknown function	PKH_031640	conserved Plasmodium protein, unknown function	PVX_096220	hypothetical protein, conserved
1136	6	PBANKA_062030	conserved Plasmodium protein, unknown function	PCHAS_062200	conserved Plasmodium protein, unknown function	PYYM_0622100	conserved Plasmodium protein, unknown function	PF3D7_0722800	conserved Plasmodium protein, unknown function	PKH_031650	conserved Plasmodium protein, unknown function	PVX_096215	hypothetical protein, conserved
1137	6	PBANKA_062050	tRNAHis guanylyltransferase, putative	PCHAS_062220	tRNAHis guanylyltransferase, putative	PYYM_0622300	tRNAHis guanylyltransferase, putative	PF3D7_0723000	tRNAHis guanylyltransferase, putative	PKH_031670	tRNA guanylyltransferase, putative	PVX_096205	hypothetical protein, conserved
1138	6	PBANKA_062060	conserved Plasmodium protein, unknown function	PCHAS_062230	conserved Plasmodium protein, unknown function	PYYM_0622400	conserved Plasmodium protein, unknown function	PF3D7_0723100	conserved Plasmodium protein, unknown function	PKH_031680	conserved Plasmodium protein, unknown function	PVX_096200	hypothetical protein, conserved
1139	6	PBANKA_062070	conserved Plasmodium protein, unknown function	PCHAS_062240	conserved Plasmodium protein, unknown function	PYYM_0622500	conserved Plasmodium protein, unknown function	PF3D7_0723200	conserved Plasmodium protein, unknown function	PKH_031690	conserved Plasmodium protein, unknown function	PVX_096195	hypothetical protein, conserved
1140	6	PBANKA_062080	conserved Plasmodium protein, unknown function	PCHAS_062250	conserved Plasmodium protein, unknown function	PYYM_0622600	conserved Plasmodium protein, unknown function	PF3D7_0723300	conserved Plasmodium protein, unknown function	PKH_031700	conserved Plasmodium protein, unknown function	PVX_096185	hypothetical protein, conserved
1141	6	PBANKA_062110	conserved Plasmodium protein, unknown function	PCHAS_062280	conserved Plasmodium protein, unknown function	PYYM_0622900	conserved Plasmodium protein, unknown function	PF3D7_0723600	conserved Plasmodium protein, unknown function	PKH_031730	conserved Plasmodium protein, unknown function	PVX_096170	hypothetical protein, conserved
1142	6	PBANKA_062120	metallo-hydrolase/oxidoreductase, putative	PCHAS_062290	metallo-hydrolase/oxidoreductase, putative	PYYM_0623000	metallo-hydrolase/oxidoreductase, putative	PF3D7_0723700	metallo-hydrolase/oxidoreductase, putative	PKH_031740	Metallo-hydrolase/oxidoreductase, putative	PVX_096165	metallo-hydrolase/oxidoreductase, putative
1143	6	PBANKA_062130	conserved Plasmodium protein, unknown function	PCHAS_062300	conserved Plasmodium protein, unknown function	PYYM_0623100	conserved Plasmodium protein, unknown function	PF3D7_0723800	conserved Plasmodium protein, unknown function	PKH_031750	conserved Plasmodium protein, unknown function	PVX_096155	hypothetical protein, conserved
1144	6	PBANKA_062140	conserved Plasmodium protein, unknown function	PCHAS_062310	conserved Plasmodium protein, unknown function	PYYM_0623200	conserved Plasmodium protein, unknown function	PF3D7_0723900	conserved Plasmodium protein, unknown function	PKH_031760	RNA-binding protein	PVX_096150	hypothetical protein, conserved
1145	6	PBANKA_062150	Rab GTPase activator and protein kinase,putative	PCHAS_062320	Rab GTPase activator and protein kinase,putative	PYYM_0623300	Rab GTPase activator and protein kinase,putative	PF3D7_0724000	Rab GTPase activator and protein kinase,putative	PKH_031770	conserved Plasmodium protein, unknown function	PVX_096145	Rab GTPase activator and protein kinase,putative
1146	6	PBANKA_062160	conserved Plasmodium protein, unknown function	PCHAS_062330	conserved Plasmodium protein, unknown function	PYYM_0623400	conserved Plasmodium protein, unknown function	PF3D7_0724100	conserved Plasmodium protein, unknown function	PKH_031780	conserved Plasmodium protein, unknown function	PVX_096140	hypothetical protein, conserved
1147	6	PBANKA_062170	conserved Plasmodium protein, unknown function	PCHAS_062340	conserved Plasmodium protein, unknown function	PYYM_0623500	conserved Plasmodium protein, unknown function	PF3D7_0724200	immunoglobulin-binding protein 1-related,putative	PKH_031790	hypothetical protein, conserved in Apicomplexanspecies	PVX_096135	hypothetical protein, conserved
1148	6	PBANKA_062180	3-demethylubiquinone-9 3-methyltransferase,putative	PCHAS_062350	3-demethylubiquinone-9 3-methyltransferase,putative	PYYM_0623600	3-demethylubiquinone-9 3-methyltransferase,putative	PF3D7_0724300	3-demethylubiquinone-9 3-methyltransferase,putative	PKH_031800	3-demethylubiquinone-9 3-methyltransferase,putative	PVX_096130	3-demethylubiquinone-9 3-methyltransferase,putative
1149	6	PBANKA_062190	mitochondrial import inner membrane translocasesubunit tim14, putative	PCHAS_062360	mitochondrial import inner membrane translocasesubunit tim14, putative	PYYM_0623700	mitochondrial import inner membrane translocasesubunit tim14, putative	PF3D7_0724400	mitochondrial import inner membrane translocasesubunit TIM14, putative	PKH_031810	chaperone, putative	PVX_096125	mitochondrial import inner membrane translocasesubunit TIM14, putative
1150	6	PBANKA_062200	conserved Plasmodium protein, unknown function	PCHAS_062370	conserved Plasmodium protein, unknown function	PYYM_0623800	conserved Plasmodium protein, unknown function	PF3D7_0724500	conserved Plasmodium protein, unknown function	PKH_031820	conserved Plasmodium protein, unknown function	PVX_096120	hypothetical protein, conserved
1151	6	PBANKA_062210	protein kinase, putative	PCHAS_062380	protein kinase, putative	PYYM_0623900	protein kinase, putative	PF3D7_0724600	protein kinase, putative	PKH_031830	protein kinase, putative	PVX_096115	hypothetical protein, conserved
1152	6	PBANKA_062220	conserved Plasmodium protein, unknown function	PCHAS_062390	conserved Plasmodium protein, unknown function	PYYM_0624000	conserved Plasmodium protein, unknown function	PF3D7_0724700	conserved Plasmodium protein, unknown function	PKH_031840	conserved Plasmodium protein, unknown function	PVX_096110	hypothetical protein, conserved
1153	6	PBANKA_062230	conserved Plasmodium protein, unknown function	PCHAS_062400	conserved Plasmodium protein, unknown function	PYYM_0624100	conserved Plasmodium protein, unknown function	PF3D7_0724800	kelch protein, putative	PKH_031850	kelch motif containing protein, putative	PVX_096105	kelch domain-containing protein
1154	6	PBANKA_062240	kinesin, putative	PCHAS_062410	kinesin, putative	PYYM_0624200	kinesin, putative	PF3D7_0724900	kinesin-like protein, putative	PKH_031860	kinesin-like protein, putative	PVX_096095	kinesin, putative
1155	6	PBANKA_062260	conserved Plasmodium protein, unknown function	PCHAS_062430	conserved Plasmodium protein, unknown function	PYYM_0624400	conserved Plasmodium protein, unknown function	PF3D7_0725100	conserved Plasmodium membrane protein, unknownfunction	PKH_031880	conserved Plasmodium protein, unknown function	PVX_096085	hypothetical protein, conserved
1156	6	PBANKA_062270	mago nashi protein homologue, putative	PCHAS_062440	mago nashi protein homologue, putative	PYYM_0624500	mago nashi protein homologue, putative	PF3D7_0725200	mago nashi protein homologue, putative	PKH_031890	mago nashi protein homolog, putative	PVX_096080	mago nashi domain containing protein
1157	6	PBANKA_062280	conserved Plasmodium protein, unknown function	PCHAS_062450	conserved Plasmodium protein, unknown function	PYYM_0624600	conserved Plasmodium protein, unknown function	PF3D7_0725300	conserved Plasmodium protein, unknown function	PKH_031900	conserved Plasmodium protein, unknown function	PVX_096075	hypothetical protein, conserved
1158	6	PBANKA_062290	conserved Plasmodium protein, unknown function	PCHAS_062460	conserved Plasmodium protein, unknown function	PYYM_0624700	conserved Plasmodium protein, unknown function	PF3D7_0725400	conserved Plasmodium protein, unknown function	PKH_031910	conserved Plasmodium protein, unknown function	PVX_096071	conserved Plasmodium protein, unknown function
1159	6	PBANKA_070130	conserved Plasmodium protein, unknown function	PCHAS_093670	conserved Plasmodium protein, unknown function	PYYM_0701500	conserved Plasmodium protein, unknown function	PF3D7_0829400	prolyl 4-hydroxylase alpha subunit 1, putative	PKH_050140	conserved Plasmodium protein, unknown function	PVX_088880	hypothetical protein, conserved
1160	6	PBANKA_070150	prohibitin, putative	PCHAS_093650	prohibitin, putative	PYYM_0701700	prohibitin, putative	PF3D7_0829200	prohibitin, putative	PKH_050160	prohibitin, putative	PVX_088890	prohibitin, putative
1161	6	PBANKA_070160	conserved protein, unknown function	PCHAS_093640	conserved protein, unknown function	PYYM_0701800	conserved protein, unknown function	PF3D7_0829100	conserved protein, unknown function	PKH_050170	conserved protein, unknown function	PVX_088895	hypothetical protein, conserved
1162	6	PBANKA_070170	conserved Plasmodium protein, unknown function	PCHAS_093630	conserved Plasmodium protein, unknown function	PYYM_0701900	conserved Plasmodium protein, unknown function	PF3D7_0829000	conserved Plasmodium membrane protein, unknownfunction	PKH_050190	conserved Plasmodium protein, unknown function	PVX_088905	hypothetical protein, conserved
1163	6	PBANKA_070190	GPI-anchored micronemal antigen, putative	PCHAS_093610	GPI-anchored micronemal antigen, putative	PYYM_0702100	GPI-anchored micronemal antigen, putative	PF3D7_0828800	GPI-anchored micronemal antigen	PKH_050210	GPI-anchored micronemal antigen, putative	PVX_088910	GPI-anchored micronemal antigen, putative
1164	6	PBANKA_070200	conserved Plasmodium protein, unknown function	PCHAS_093600	conserved Plasmodium protein, unknown function	PYYM_0702200	conserved Plasmodium protein, unknown function	PF3D7_0828700	conserved Plasmodium protein, unknown function	PKH_050220	conserved Plasmodium protein, unknown function	PVX_088915	hypothetical protein, conserved
1165	6	PBANKA_070210	folate transporter 1, putative	PCHAS_093590	folate transporter 1, putative	PYYM_0702300	folate/biopterin transporter, putative	PF3D7_0828600	folate transporter 1	PKH_050230	folate transporter 1, putative	PVX_088920	hypothetical protein, conserved
1166	6	PBANKA_070220	translation initiation factor EIF-2b alphasubunit, putative	PCHAS_093580	translation initiation factor EIF-2b alphasubunit, putative	PYYM_0702400	translation initiation factor EIF-2b alphasubunit, putative	PF3D7_0828500	translation initiation factor EIF-2b alphasubunit, putative	PKH_050240	translation initiation factor EIF-2b alphasubunit, putative	PVX_088930	translation initiation factor EIF-2b alphasubunit, putative
1167	6	PBANKA_070230	mitochondrial inner membrane translocase,putative	PCHAS_093570	mitochondrial inner membrane translocase,putative	PYYM_0702500	mitochondrial inner membrane translocase,putative	PF3D7_0828400	mitochondrial inner membrane protein, putative	PKH_050250	mitochondrial inner membrane protein, putative	PVX_088935	inner membrane protein oxa1-2, putative
1168	6	PBANKA_070240	conserved Plasmodium protein, unknown function	PCHAS_093560	conserved Plasmodium protein, unknown function	PYYM_0702600	conserved Plasmodium protein, unknown function	PF3D7_0828300	conserved Plasmodium protein, unknown function	PKH_050260	conserved Plasmodium protein, unknown function	PVX_088940	hypothetical protein, conserved
1169	6	PBANKA_070250	leucine--tRNA ligase, putative	PCHAS_093550	leucine--tRNA ligase, putative	PYYM_0702700	leucine--tRNA ligase, putative	PF3D7_0828200	leucine--tRNA ligase, putative	PKH_050270	leucine - tRNA ligase, putative	PVX_088945	leucine--tRNA ligase, putative
1170	6	PBANKA_070260	conserved Plasmodium protein, unknown function	PCHAS_093540	conserved Plasmodium protein, unknown function	PYYM_0702800	conserved Plasmodium protein, unknown function	PF3D7_0828100	conserved Plasmodium protein, unknown function	PKH_050280	conserved Plasmodium protein, unknown function	PVX_088950	hypothetical protein, conserved
1171	6	PBANKA_070270	rhomboid protease ROM3	PCHAS_093530	rhomboid protease ROM3, putative	PYYM_0702900	rhomboid protease ROM3, putative	PF3D7_0828000	rhomboid protease ROM3	PKH_050290	rhomboid protease, putative	PVX_088955	rhomboid protease ROM3, putative
1172	6	PBANKA_070290	SET domain protein, putative	PCHAS_093510	SET domain protein, putative	PYYM_0703100	SET domain protein, putative	PF3D7_0827800	SET domain protein, putative	PKH_050310	SET domain, putative	PVX_088965	hypothetical protein, conserved
1173	6	PBANKA_070310	conserved Plasmodium protein, unknown function	PCHAS_093490	conserved Plasmodium protein, unknown function	PYYM_0703300	conserved Plasmodium protein, unknown function	PF3D7_0827600	conserved Plasmodium protein, unknown function	PKH_050330	conserved Plasmodium protein, unknown function	PVX_088975	hypothetical protein, conserved
1174	6	PBANKA_070320	apicoplast ribosomal protein L21 precursor,putative	PCHAS_093480	apicoplast ribosomal protein L21 precursor,putative	PYYM_0703400	apicoplast ribosomal protein L21 precursor,putative	PF3D7_0827500	apicoplast ribosomal protein L21 precursor,putative	PKH_050340	plastid 50S ribosomal protein, putative	PVX_088985	plastid 50S ribosomal protein L21, putative
1175	6	PBANKA_070330	conserved Plasmodium protein, unknown function	PCHAS_093470	conserved Plasmodium protein, unknown function	PYYM_0703500	conserved Plasmodium protein, unknown function	PF3D7_0827400	conserved Plasmodium protein, unknown function	PKH_050350	conserved Plasmodium protein, unknown function	PVX_088990	hypothetical protein, conserved
1176	6	PBANKA_070340	conserved Plasmodium protein, unknown function	PCHAS_093460	conserved Plasmodium protein, unknown function	PYYM_0703600	conserved Plasmodium protein, unknown function	PF3D7_0827300	conserved Plasmodium protein, unknown function	PKH_050360	conserved Plasmodium protein, unknown function	PVX_088995	hypothetical protein, conserved
1177	6	PBANKA_070360	translation initiation factor IF-2, putative	PCHAS_093440	translation initiation factor IF-2, putative	PYYM_0703800	translation initiation factor IF-2, putative	PF3D7_0827100	translation initiation factor IF-2, putative	PKH_050380	translation initiation factor IF-2, putative	PVX_089010	translation initiation factor IF-2, putative
1178	6	PBANKA_070370	ATP-dependent RNA helicase DBP10, putative	PCHAS_093430	ATP-dependent RNA helicase DBP10, putative	PYYM_0703900	ATP-dependent RNA helicase DBP10, putative	PF3D7_0827000	ATP-dependent RNA helicase DBP10, putative	PKH_050390	ATP-dependent RNA helicase DBP10, putative	PVX_089015	hypothetical protein, conserved
1179	6	PBANKA_070380	conserved Plasmodium protein, unknown function	PCHAS_093420	conserved Plasmodium protein, unknown function	PYYM_0704000	conserved Plasmodium protein, unknown function	PF3D7_0826900	conserved Plasmodium protein, unknown function	PKH_050400	conserved Plasmodium protein, unknown function	PVX_089020	hypothetical protein, conserved
1180	6	PBANKA_070390	receptor for activated C kinase, putative	PCHAS_093410	receptor for activated C kinase, putative	PYYM_0704100	receptor for activated C kinase, putative	PF3D7_0826700	receptor for activated c kinase	PKH_050410	receptor for activated C kinase, putative	PVX_089025	activated protein kinase C receptor, putative
1181	6	PBANKA_070400	SNARE protein, putative	PCHAS_093400	SNARE protein, putative	PYYM_0704200	SNARE protein, putative	PF3D7_0826600	SNARE protein, putative	PKH_050420	SNARE protein, putative	PVX_089030	hypothetical protein, conserved
1182	6	PBANKA_070410	ubiquitin conjugation factor E4 B, putative	PCHAS_093390	ubiquitin conjugation factor E4 B, putative	PYYM_0704300	ubiquitin conjugation factor E4 B, putative	PF3D7_0826500	ubiquitin conjugation factor E4 B, putative	PKH_050430	ubiquitination-mediated degradation component,putative	PVX_089035	ubiquitin conjugation factor E4 B, putative
1183	6	PBANKA_070420	dehydrodolichyl diphosphate synthetase, putative	PCHAS_093380	dehydrodolichyl diphosphate synthetase, putative	PYYM_0704400	dehydrodolichyl diphosphate synthetase, putative	PF3D7_0826400	dehydrodolichyl diphosphate synthetase,putative	PKH_050440	dehydrodolichyl diphosphate synthetase,putative	PVX_089040	dehydrodolichyl diphosphate synthetase, putative
1184	6	PBANKA_070430	SPRY domain, putative	PCHAS_093370	SPRY domain, putative	PYYM_0704500	SPRY domain, putative	PF3D7_0826300	SPRY domain, putative	PKH_050450	conserved Plasmodium protein, unknown function	PVX_089045	hypothetical protein, conserved
1185	6	PBANKA_070440	alpha/beta hydrolase, putative	PCHAS_093360	alpha/beta hydrolase, putative	PYYM_0704600	alpha/beta hydrolase, putative	PF3D7_0826200	alpha/beta hydrolase, putative	PKH_050460	conserved Plasmodium protein, unknown function	PVX_089050	alpha/beta hydrolase, putative
1186	6	PBANKA_070460	conserved Plasmodium protein, unknown function	PCHAS_093340	conserved Plasmodium protein, unknown function	PYYM_0704800	conserved Plasmodium protein, unknown function	PF3D7_0826000	conserved Plasmodium protein, unknown function	PKH_050480	conserved Plasmodium protein, unknown function	PVX_089060	hypothetical protein, conserved
1187	6	PBANKA_070480	conserved Plasmodium protein, unknown function	PCHAS_093320	conserved Plasmodium protein, unknown function	PYYM_0705000	conserved Plasmodium protein, unknown function	PF3D7_0825800	conserved Plasmodium protein, unknown function	PKH_050520	conserved Plasmodium protein, unknown function	PVX_089070	hypothetical protein, conserved
1188	6	PBANKA_070490	conserved Plasmodium protein, unknown function	PCHAS_093310	conserved Plasmodium protein, unknown function	PYYM_0705100	conserved Plasmodium protein, unknown function	PF3D7_0825700	conserved Plasmodium protein, unknown function	PKH_050530	conserved Plasmodium protein, unknown function	PVX_089075	hypothetical protein, conserved
1189	6	PBANKA_070510	conserved Plasmodium protein, unknown function	PCHAS_093290	conserved Plasmodium protein, unknown function	PYYM_0705300	conserved Plasmodium protein, unknown function	PF3D7_0825500	conserved protein, unknown function	PKH_050550	conserved Plasmodium protein, unknown function	PVX_089085	hypothetical protein, conserved
1190	6	PBANKA_070540	translation initiation factor IF-3, putative	PCHAS_071470	translation initiation factor IF-3, putative	PYYM_0705600	translation initiation factor IF-3, putative	PF3D7_0825200	translation initiation factor IF-3, putative	PKH_050580	translation initiation factor IF-3, putative	PVX_089095	translation initiation factor IF-3, putative
1191	6	PBANKA_070550	conserved Plasmodium protein, unknown function	PCHAS_071480	conserved Plasmodium protein, unknown function	PYYM_0705700	conserved Plasmodium protein, unknown function	PF3D7_0825100	conserved Plasmodium protein, unknown function	PKH_050590	conserved Plasmodium protein, unknown function	PVX_089105	hypothetical protein, conserved
1192	6	PBANKA_070570	conserved Plasmodium protein, unknown function	PCHAS_071500	conserved Plasmodium protein, unknown function	PYYM_0705900	conserved Plasmodium protein, unknown function	PF3D7_0824900	conserved Plasmodium protein, unknown function	PKH_050610	conserved Plasmodium protein, unknown function	PVX_089115	hypothetical protein, conserved
1193	6	PBANKA_070580	conserved Plasmodium protein, unknown function	PCHAS_071510	conserved Plasmodium protein, unknown function	PYYM_0706000	conserved Plasmodium protein, unknown function	PF3D7_0824800	conserved Plasmodium membrane protein, unknownfunction	PKH_050620	conserved Plasmodium protein, unknown function	PVX_089120	hypothetical protein, conserved
1194	6	PBANKA_070600	conserved protein, unknown function	PCHAS_071530	conserved protein, unknown function	PYYM_0706200	conserved protein, unknown function	PF3D7_0824600	anamorsin related protein, putative	PKH_050640	conserved Plasmodium protein, unknown function	PVX_089130	hypothetical protein, conserved
1195	6	PBANKA_070620	nucleoside transporter 2, putative	PCHAS_071550	nucleoside transporter 2, putative	PYYM_0706400	nucleoside transporter, putative	PF3D7_0824400	nucleoside transporter 2	PKH_050660	nucleoside transporter, putative	PVX_089140	hypothetical protein, conserved
1196	6	PBANKA_070630	GTP-binding protein, putative	PCHAS_071560	GTP-binding protein, putative	PYYM_0706500	GTP-binding protein, putative	PF3D7_0824300	GTP binding protein, putative	PKH_050670	GTP binding protein, putative	PVX_089145	GTP-binding protein, putative
1197	6	PBANKA_070640	conserved Plasmodium protein, unknown function	PCHAS_071570	conserved Plasmodium protein, unknown function	PYYM_0706600	conserved Plasmodium protein, unknown function	PF3D7_0824200	conserved Plasmodium protein, unknown function	PKH_050680	conserved Plasmodium protein, unknown function	PVX_089150	hypothetical protein, conserved
1198	6	PBANKA_070650	exonuclease, putative	PCHAS_071580	exonuclease, putative	PYYM_0706700	exonuclease, putative	PF3D7_0824100	exonuclease, putative	PKH_050690	exonuclease, putative	PVX_089155	3'-5' exonuclease domain containing protein
1199	6	PBANKA_070660	conserved Plasmodium protein, unknown function	PCHAS_071590	conserved Plasmodium protein, unknown function	PYYM_0706800	conserved Plasmodium protein, unknown function	PF3D7_0824000	conserved Plasmodium protein, unknown function	PKH_050700	conserved Plasmodium protein, unknown function	PVX_089160	hypothetical protein, conserved
1200	6	PBANKA_070670	dicarboxylate/tricarboxylate carrier, putative	PCHAS_071600	dicarboxylate/tricarboxylate carrier, putative	PYYM_0706900	oxoglutarate/malate translocator, putative	PF3D7_0823900	dicarboxylate/tricarboxylate carrier	PKH_050710	dicarboxylate/tricarboxylate carrier, putative	PVX_089165	mitochondrial 2-oxoglutarate/malate carrierprotein, putative
1201	6	PBANKA_070680	DnaJ protein, putative	PCHAS_071610	DnaJ protein, putative	PYYM_0707000	DnaJ protein, putative	PF3D7_0823800	DnaJ protein, putative	PKH_050720	DnaJ protein, putative	PVX_089170	hypothetical protein, conserved
1202	6	PBANKA_070700	lipoate-protein ligase B	PCHAS_071630	lipoate-protein ligase B, putative	PYYM_0707200	lipoate-protein ligase B, putative	PF3D7_0823600	lipoate-protein ligase B	PKH_050740	lipoate-protein ligase, putative	PVX_089180	lipoate-protein ligase, putative
1203	6	PBANKA_070710	membrane skeletal protein, putative	PCHAS_071640	membrane skeletal protein, putative	PYYM_0707300	membrane skeletal protein, putative	PF3D7_0823500	membrane skeletal protein IMC1-related	PKH_050750	conserved Plasmodium protein, unknown function	PVX_089185	hypothetical protein, conserved
1204	6	PBANKA_070720	conserved Plasmodium protein, unknown function	PCHAS_071650	conserved Plasmodium protein, unknown function	PYYM_0707400	conserved Plasmodium protein, unknown function	PF3D7_0823400	alpha/beta-hydrolase, putative	PKH_050760	alpha/beta-hydrolase, putative	PVX_089195	hypothetical protein, conserved
1205	6	PBANKA_070730	histone acetyltransferase GCN5, putative	PCHAS_071660	histone acetyltransferase GCN5, putative	PYYM_0707500	histone acetyltransferase GCN5, putative	PF3D7_0823300	histone acetyltransferase GCN5	PKH_050770	histone acetyltransferase GCN5, putative	PVX_089200	histone acetyltransferase GCN5, putative
1206	6	PBANKA_070740	RNA-binding protein, putative	PCHAS_071670	RNA-binding protein, putative	PYYM_0707600	RNA-binding protein, putative	PF3D7_0823200	RNA-binding protein, putative	PKH_050780	RNA binding protein, putative	PVX_089205	clustered-asparagine-rich protein, putative
1207	6	PBANKA_070750	RWD domain-containing protein, putative	PCHAS_071680	RWD domain-containing protein, putative	PYYM_0707700	RWD domain-containing protein, putative	PF3D7_0823100	RWD domain-containing protein, putative	PKH_050790	conserved Plasmodium protein, unknown function	PVX_089210	hypothetical protein, conserved
1208	6	PBANKA_070760	protein kinase, putative	PCHAS_071690	protein kinase, putative	PYYM_0707800	protein kinase, putative	PF3D7_0823000	protein kinase, putative	PKH_050800	conserved Plasmodium protein, unknown function	PVX_089215	hypothetical protein, conserved
1209	6	PBANKA_070770	conserved Plasmodium protein, unknown function	PCHAS_071700	conserved Plasmodium protein, unknown function	PYYM_0707900	conserved Plasmodium protein, unknown function	PF3D7_0822900	conserved Plasmodium protein, unknown function	PKH_050810	conserved Plasmodium protein, unknown function	PVX_089220	hypothetical protein, conserved
1210	6	PBANKA_070780	conserved Plasmodium protein, unknown function	PCHAS_071710	conserved Plasmodium protein, unknown function	PYYM_0708000	conserved Plasmodium protein, unknown function	PF3D7_0822800	U5 snrnp-specific protein, putative	PKH_050820	U5 snrnp-specific protein, putative	PVX_089225	U5 snRNP-specific 40 kDa protein, putative
1211	6	PBANKA_070790	conserved Plasmodium protein, unknown function	PCHAS_071720	conserved Plasmodium protein, unknown function	PYYM_0708100	conserved Plasmodium protein, unknown function	PF3D7_0822700	conserved Plasmodium protein, unknown function	PKH_050830	conserved Plasmodium protein, unknown function	PVX_089230	hypothetical protein, conserved
1212	6	PBANKA_070800	protein transport protein Sec23, putative	PCHAS_071730	protein transport protein Sec23, putative	PYYM_0708200	protein transport protein Sec23, putative	PF3D7_0822600	protein transport protein SEC23	PKH_050840	protein transport protein Sec23, putative	PVX_089235	protein transport protein Sec23A, putative
1213	6	PBANKA_070820	conserved Plasmodium protein, unknown function	PCHAS_071750	conserved Plasmodium protein, unknown function	PYYM_0708400	conserved Plasmodium protein, unknown function,fragment	PF3D7_0822400	conserved Plasmodium protein, unknown function	PKH_050860	conserved Plasmodium protein, unknown function	PVX_089245	hypothetical protein, conserved
1214	6	PBANKA_070840	small nuclear ribonucleoprotein G, putative	PCHAS_071760	small nuclear ribonucleoprotein G, putative	PYYM_0708500	small nuclear ribonucleoprotein G, putative	PF3D7_0822300	small nuclear ribonucleoprotein G, putative	PKH_050870	small nuclear ribonucleoprotein, putative	PVX_089250	SmG, putative
1215	6	PBANKA_070870	RNA polymerase II mediator complex protein MED7,putative	PCHAS_071780	RNA polymerase II mediator complex protein MED7,putative	PYYM_0708800	RNA polymerase II mediator complex protein MED7,putative	PF3D7_0822100	RNA polymerase II mediator complex protein MED7,putative	PKH_050890	RNA polymerase II mediator complex protein MED7,putative	PVX_089260	RNA polymerase II mediator complex protein MED7,putative
1216	6	PBANKA_070880	mitochondrial ribosomal protein L4 precursor,putative	PCHAS_071790	mitochondrial ribosomal protein L4 precursor,putative	PYYM_0708900	mitochondrial ribosomal protein L4 precursor,putative	PF3D7_0822000	mitochondrial ribosomal protein L4 precursor,putative	PKH_050900	mitochondrial ribosomal protein L4 precursor,putative	PVX_089265	hypothetical protein, conserved
1217	6	PBANKA_070890	conserved Plasmodium protein, unknown function	PCHAS_071800	conserved Plasmodium protein, unknown function	PYYM_0709000	conserved Plasmodium protein, unknown function	PF3D7_0821900	conserved Plasmodium protein, unknown function	PKH_050910	conserved Plasmodium protein, unknown function	PVX_089270	hypothetical protein, conserved
1218	6	PBANKA_070900	protein-transport protein sec61 beta 1 subunit,putative	PCHAS_071810	protein-transport protein sec61 beta 1 subunit,putative	PYYM_0709100	protein-transport protein sec61 beta 1 subunit,putative	PF3D7_0821800	secretory complex protein 61 beta subunit	PKH_050920	protein transport protein sec61 beta 1 subunit,putative	PVX_089275	protein transport protein sec61 beta 1 subunit,putative
1219	6	PBANKA_070910	60S ribosomal protein L22, putative	PCHAS_071820	60S ribosomal protein L22, putative	PYYM_0709200	60S ribosomal protein L22, putative	PF3D7_0821700	60S ribosomal protein L22, putative	PKH_050930	ribosomal protein, putative	PVX_089280	60S ribosomal protein L22, putative
1220	6	PBANKA_070920	clp1-related protein, putative	PCHAS_071830	clp1-related protein, putative	PYYM_0709300	clp1-related protein, putative	PF3D7_0821600	clp1-related protein, putative	PKH_050940	hypothetical protein, conserved in Apicomplexanspecies	PVX_089285	hypothetical protein, conserved
1221	6	PBANKA_070950	ATP-dependent RNA helicase prh1, putative	PCHAS_071860	ATP-dependent RNA helicase prh1, putative	PYYM_0709600	ATP-dependent RNA helicase prh1, putative	PF3D7_0821300	ATP-dependent RNA helicase prh1, putative	PKH_050970	ATP-dependent RNA helicase prh1, putative	PVX_089295	ATP-dependent RNA helicase prh1, putative
1222	6	PBANKA_070960	conserved Plasmodium protein, unknown function	PCHAS_071870	conserved Plasmodium protein, unknown function	PYYM_0709700	conserved Plasmodium protein, unknown function	PF3D7_0821200	conserved Plasmodium protein, unknown function	PKH_050980	conserved Plasmodium protein, unknown function	PVX_089300	hypothetical protein, conserved
1223	6	PBANKA_070970	protein kinase 1	PCHAS_071880	protein kinase 1, putative	PYYM_0709800	protein kinase 1	PF3D7_0821100	protein kinase 1	PKH_050990	protein kinase, putative	PVX_089305	protein kinase, putative
1224	6	PBANKA_070980	conserved Plasmodium protein, unknown function	PCHAS_071890	conserved Plasmodium protein, unknown function	PYYM_0709900	conserved Plasmodium protein, unknown function	PF3D7_0821000	conserved Plasmodium protein, unknown function	PKH_051000	conserved Plasmodium protein, unknown function	PVX_089310	hypothetical protein, conserved
1225	6	PBANKA_071000	conserved Plasmodium protein, unknown function	PCHAS_071910	conserved Plasmodium protein, unknown function	PYYM_0710100	conserved Plasmodium protein, unknown function	PF3D7_0820800	conserved Plasmodium protein, unknown function	PKH_051020	conserved Plasmodium protein, unknown function	PVX_089320	hypothetical protein, conserved
1226	6	PBANKA_071010	2-oxoglutarate dehydrogenase e1, putative	PCHAS_071920	2-oxoglutarate dehydrogenase e1, putative	PYYM_0710200	2-oxoglutarate dehydrogenase e1, putative	PF3D7_0820700	2-oxoglutarate dehydrogenase E1 component	PKH_051030	2-oxoglutarate dehydrogenase e1 component,mitochondrial, putative	PVX_089325	2-oxoglutarate dehydrogenase E1 component,mitochondrial precursor, putative
1227	6	PBANKA_071020	conserved Plasmodium protein, unknown function	PCHAS_071930	conserved Plasmodium protein, unknown function	PYYM_0710300	conserved Plasmodium protein, unknown function	PF3D7_0820600	conserved Plasmodium membrane protein, unknownfunction	PKH_051040	conserved Plasmodium protein, unknown function	PVX_089330	hypothetical protein, conserved
1228	6	PBANKA_071030	conserved Plasmodium protein, unknown function	PCHAS_071940	conserved Plasmodium protein, unknown function	PYYM_0710400	conserved Plasmodium protein, unknown function	PF3D7_0820500	C-13 antigen	PKH_051070	C-13 antigen, putative	PVX_089335	hypothetical protein, conserved
1229	6	PBANKA_071040	conserved Plasmodium protein, unknown function	PCHAS_071950	conserved Plasmodium protein, unknown function	PYYM_0710500	conserved Plasmodium protein, unknown function	PF3D7_0820400	conserved Plasmodium protein, unknown function	PKH_051080	conserved Plasmodium protein, unknown function	PVX_089340	hypothetical protein, conserved
1230	6	PBANKA_071050	conserved Plasmodium protein, unknown function	PCHAS_071960	conserved Plasmodium protein, unknown function	PYYM_0710600	conserved Plasmodium protein, unknown function	PF3D7_0820300	conserved Plasmodium protein, unknown function	PKH_051090	conserved Plasmodium protein, unknown function	PVX_089345	hypothetical protein, conserved
1231	6	PBANKA_071060	phosphatidylglycerophosphate synthase, putative	PCHAS_071970	phosphatidylglycerophosphate synthase, putative	PYYM_0710700	phosphatidylglycerophosphate synthase, putative	PF3D7_0820200	phosphatidylglycerophosphate synthase	PKH_051100	phosphatidylglycerophosphate synthase (ec2.7.8.5)	PVX_089355	phosphatidylglycerophosphate synthase, putative
1232	6	PBANKA_071070	conserved Plasmodium protein, putative	PCHAS_071980	conserved Plasmodium protein, putative	PYYM_0710800	conserved Plasmodium protein, putative	PF3D7_0820100	conserved Plasmodium protein, unknown function	PKH_051110	conserved Plasmodium protein, unknown function	PVX_089360	hypothetical protein, conserved
1233	6	PBANKA_071080	Snf2-related CBP activator, putative	PCHAS_071990	Snf2-related CBP activator, putative	PYYM_0710900	Snf2-related CBP activator, putative	PF3D7_0820000	Snf2-related CBP activator, putative	PKH_051120	Snf2-related CBP activator, putative	PVX_089365	helicase, putative
1234	6	PBANKA_071090	U6 snRNA-associated Sm-like protein LSm3,putative	PCHAS_072000	U6 snRNA-associated Sm-like protein LSm3,putative	PYYM_0711000	U6 snRNA-associated Sm-like protein LSm3,putative	PF3D7_0819900	U6 snRNA-associated Sm-like protein LSm3,putative	PKH_051130	U6 snRNA-associated Sm-like protein LSm3,putative	PVX_089370	U6 snRNA-associated Sm-like protein LSm3,putative
1235	6	PBANKA_071100	conserved Plasmodium protein, unknown function	PCHAS_072010	conserved Plasmodium protein, unknown function	PYYM_0711100	conserved Plasmodium protein, unknown function	PF3D7_0819800	conserved Plasmodium protein, unknown function	PKH_051140	conserved Plasmodium protein, unknown function	PVX_089375	hypothetical protein, conserved
1236	6	PBANKA_071110	conserved Plasmodium protein, unknown function	PCHAS_072020	conserved Plasmodium protein, unknown function	PYYM_0711200	conserved Plasmodium protein, unknown function	PF3D7_0819700	conserved Plasmodium protein, unknown function	PKH_051150	conserved Plasmodium protein, unknown function	PVX_089380	hypothetical protein, conserved
1237	6	PBANKA_071120	conserved Plasmodium protein, unknown function	PCHAS_072030	conserved Plasmodium protein, unknown function	PYYM_0711300	conserved Plasmodium protein, unknown function	PF3D7_0819600	conserved Plasmodium protein, unknown function	PKH_051160	conserved Plasmodium protein, unknown function	PVX_089385	hypothetical protein, conserved
1238	6	PBANKA_071130	conserved protein, unknown function	PCHAS_072040	conserved protein, unknown function	PYYM_0711400	conserved protein, unknown function	PF3D7_0819500	conserved protein, unknown function	PKH_051170	conserved Plasmodium protein, unknown function	PVX_089390	hypothetical protein, conserved
1239	6	PBANKA_071140	perforin-like protein 4	PCHAS_072050	perforin-like protein 4	PYYM_0711500	perforin-like protein 4	PF3D7_0819400	perforin-like protein 4	PKH_051180	MAC/perforin, putative	PVX_089395	MAC/Perforin domain containing protein
1240	6	PBANKA_071160	perforin-like protein 5	PCHAS_072070	perforin-like protein 5, putative	PYYM_0711700	perforin-like protein 5	PF3D7_0819200	perforin-like protein 5	PKH_051200	perforin-like protein, putative	PVX_089405	perforin-like protein 5
1241	6	PBANKA_071180	conserved Plasmodium protein, unknown function	PCHAS_072090	conserved Plasmodium protein, unknown function	PYYM_0711900	conserved Plasmodium protein, unknown function	PF3D7_0819000	conserved Plasmodium protein, unknown function	PKH_051220	conserved Plasmodium protein, unknown function	PVX_089415	hypothetical protein, conserved
1242	6	PBANKA_071200	U3 small nucleolar ribonucleoprotein, putative	PCHAS_072110	U3 small nucleolar ribonucleoprotein, putative	PYYM_0712100	U3 small nucleolar ribonucleoprotein, putative	PF3D7_0818800	U3 small nucleolar ribonucleoprotein protein,putative	PKH_051240	U3 small nucleolar ribonucleoprotein protein,putative	PVX_089430	U3 small nucleolar ribonucleoprotein protein,putative
1243	6	PBANKA_071210	DNA helicase, putative	PCHAS_072120	DNA helicase, putative	PYYM_0712200	DNA helicase, putative	PF3D7_0818700	DNA helicase, putative	PKH_051310	SNF2 family protein, putative	PVX_089480	hypothetical protein, conserved
1244	6	PBANKA_071220	conserved Plasmodium protein, unknown function	PCHAS_072130	conserved Plasmodium protein, unknown function	PYYM_0712300	conserved Plasmodium protein, unknown function	PF3D7_0818600	conserved Plasmodium protein, unknown function	PKH_051320	conserved Plasmodium protein, unknown function	PVX_089485	hypothetical protein, conserved
1245	6	PBANKA_071230	zinc finger protein, putative	PCHAS_072140	zinc finger protein, putative	PYYM_0712400	zinc finger protein, putative	PF3D7_0818500	zinc finger protein, putative	PKH_051330	zinc finger protein, putative	PVX_089490	hypothetical protein, conserved
1246	6	PBANKA_071240	nucleolar preribosomal assembly protein,putative	PCHAS_072150	nucleolar preribosomal assembly protein,putative	PYYM_0712500	nucleolar preribosomal assembly protein,putative	PF3D7_0818400	nucleolar preribosomal assembly protein,putative	PKH_051340	nucleolar preribosomal assembly protein,putative	PVX_089495	hypothetical protein, conserved
1247	6	PBANKA_071250	dynactin subunit 6, putative	PCHAS_072160	dynactin subunit 6, putative	PYYM_0712600	dynactin subunit 6, putative	PF3D7_0818300	dynactin subunit 6, putative	PKH_051360	conserved Plasmodium protein, unknown function	PVX_089500	dynactin subunit 6, putative
1248	6	PBANKA_071260	14-3-3 protein, putative	PCHAS_072170	14-3-3 protein, putative	PYYM_0712700	14-3-3 protein, putative	PF3D7_0818200	14-3-3 protein	PKH_051370	14-3-3 protein	PVX_089505	14-3-3 protein, putative
1249	6	PBANKA_071270	zinc finger protein, putative	PCHAS_072180	zinc finger protein, putative	PYYM_0712800	zinc finger protein, putative	PF3D7_0818100	zinc finger protein, putative	PKH_051380	zinc finger protein, putative	PVX_089510	D13 protein, putative
1250	6	PBANKA_071280	conserved protein, unknown function	PCHAS_072190	conserved protein, unknown function	PYYM_0712900	conserved protein, unknown function	PF3D7_0818000	conserved protein, unknown function	PKH_051390	conserved Plasmodium protein, unknown function	PVX_089515	conserved protein, unknown function
1251	6	PBANKA_071290	high mobility group protein B2, putative	PCHAS_072200	high mobility group protein B2, putative	PYYM_0713000	high mobility group protein B2	PF3D7_0817900	high mobility group protein B2	PKH_051400	high mobility group protein, putative	PVX_089520	high mobility group protein B2, putative
1252	6	PBANKA_071300	conserved Plasmodium protein, unknown function	PCHAS_072210	conserved Plasmodium protein, unknown function	PYYM_0713100	conserved Plasmodium protein, unknown function	PF3D7_0817800	conserved Plasmodium protein, unknown function	PKH_051410	conserved Plasmodium protein, unknown function	PVX_089525	hypothetical protein, conserved
1253	6	PBANKA_071310	rhoptry neck protein 5, putative	PCHAS_072220	rhoptry neck protein 5, putative	PYYM_0713200	rhoptry neck protein 5, putative	PF3D7_0817700	rhoptry neck protein 5	PKH_051420	rhoptry neck protein 5, putative	PVX_089530	rhoptry neck protein 5, putative
1254	6	PBANKA_071330	protein kinase c inhibitor-like protein,putative	PCHAS_072240	protein kinase c inhibitor-like protein,putative	PYYM_0713400	protein kinase c inhibitor-like protein,putative	PF3D7_0817500	protein kinase c inhibitor-like protein,putative	PKH_051500	PK8_1820w PK8_1820w Protein kinase c inhibitor-like protein	PVX_089540	14 kDa zinc-binding protein, putative
1255	6	PBANKA_071350	asparagine-rich antigen, putative, fragment	PCHAS_072260	asparagine-rich antigen, putative	PYYM_0713600	asparagine-rich antigen, putative	PF3D7_0817300	asparagine-rich antigen	PKH_051480	conserved Plasmodium protein, unknown function	PVX_089545	hypothetical protein
1256	6	PBANKA_071370	GTPase, putative	PCHAS_072280	GTPase, putative	PYYM_0713800	GTPase, putative	PF3D7_0817100	GTPase, putative	PKH_051530	GTPase, putative	PVX_089555	tRNA modification GTPase trmE, putative
1257	6	PBANKA_071390	adenylate kinase 2, putative	PCHAS_072300	adenylate kinase 2, putative	PYYM_0714000	adenylate kinase 2, putative	PF3D7_0816900	adenylate kinase 2	PKH_051560	adenylate kinase 2, putative	PVX_089565	adenylate kinase, putative
1258	6	PBANKA_071400	meiotic recombination protein DMC1	PCHAS_072310	meiotic recombination protein DMC1, putative	PYYM_0714100	meiotic recombination protein DMC1, putative	PF3D7_0816800	meiotic recombination protein DMC1, putative	PKH_051570	meiotic recombination protein DMC1-like protein,putative	PVX_089570	meiotic recombination protein DMC1, putative
1259	6	PBANKA_071420	ClpB protein, putative	PCHAS_072330	ClpB protein, putative	PYYM_0714300	ClpB protein, putative	PF3D7_0816600	ClpB protein, putative	PKH_051590	ATP-dependent Clp protease subunit, putative	PVX_089580	chaperone clpB 1, putative
1260	6	PBANKA_071430	small heat shock protein HSP20	PCHAS_072340	small heat shock protein HSP20, putative	PYYM_0714400	small heat shock protein HSP20, putative	PF3D7_0816500	small heat shock protein HSP20, putative	PKH_051600	small heat shock protein HSP20, putative	PVX_089585	heat shock protein, putative
1261	6	PBANKA_071440	conserved Plasmodium protein, unknown function	PCHAS_072350	conserved Plasmodium protein, unknown function	PYYM_0714500	conserved Plasmodium protein, unknown function	PF3D7_0816400	conserved Plasmodium protein, unknown function	PKH_051610	conserved Plasmodium protein, unknown function	PVX_089590	hypothetical protein, conserved
1262	6	PBANKA_071450	conserved Plasmodium protein, unknown function	PCHAS_072360	conserved Plasmodium protein, unknown function	PYYM_0714600	conserved Plasmodium protein, unknown function	PF3D7_0816300	conserved Plasmodium protein, unknown function	PKH_051620	conserved Plasmodium protein, unknown function	PVX_089592	hypothetical protein, conserved
1263	6	PBANKA_071460	vacuolar sorting protein, putative	PCHAS_072370	vacuolar sorting protein, putative	PYYM_0714700	vacuolar sorting protein, putative	PF3D7_0816200	vacuolar protein-sorting protein VPS2, putative	PKH_051630	SNF7 family protein, putative	PVX_089595	hypothetical protein, conserved
1264	6	PBANKA_071470	phosphopantothenoylcysteine decarboxylase,putative	PCHAS_072380	phosphopantothenoylcysteine decarboxylase,putative	PYYM_0714800	phosphopantothenoylcysteine decarboxylase,putative	PF3D7_0816100	flavoprotein, putative	PKH_051640	phosphopantothenoylcysteine decarboxylase,putative	PVX_089600	hypothetical protein, conserved
1265	6	PBANKA_071480	nucleolar preribosomal assembly protein,putative	PCHAS_072390	nucleolar preribosomal assembly protein,putative	PYYM_0714900	nucleolar preribosomal assembly protein,putative	PF3D7_0816000	nucleolar preribosomal assembly protein,putative	PKH_051650	conserved Plasmodium protein, unknown function	PVX_089605	WD domain, G-beta repeat domain containingprotein
1266	6	PBANKA_071490	lipoamide dehydrogenase, putative	PCHAS_072400	lipoamide dehydrogenase, putative	PYYM_0715000	lipoamide dehydrogenase, putative	PF3D7_0815900	lipoamide dehydrogenase	PKH_051660	dihydrolipoamide dehydrogenase, putative	PVX_089610	dihydrolipoamide dehydrogenase, putative
1267	6	PBANKA_071500	vacuolar sorting protein VPS9, putative	PCHAS_072410	vacuolar sorting protein VPS9, putative	PYYM_0715100	vacuolar sorting protein VPS9, putative	PF3D7_0815800	vacuolar sorting protein VPS9, putative	PKH_051670	vacuolar sorting protein, putative	PVX_089615	hypothetical protein, conserved
1268	6	PBANKA_071510	ubiquitin, putative	PCHAS_072420	ubiquitin, putative	PYYM_0715200	ubiquitin, putative	PF3D7_0815700	ubiquitin	PKH_051680	conserved Plasmodium protein, unknown function	PVX_089620	ubiquitin, putative
1269	6	PBANKA_071520	eukaryotic translation initiation factor,putative	PCHAS_072430	eukaryotic translation initiation factor,putative	PYYM_0715300	eukaryotic translation initiation factor,putative	PF3D7_0815600	eukaryotic translation initiation factor,putative	PKH_051690	eukaryotictranslation initiation factor,putative	PVX_089625	eukaryotic translation initiation factor 3subunit 4, putative
1270	6	PBANKA_071530	conserved Plasmodium protein, unknown function	PCHAS_072440	conserved Plasmodium protein, unknown function	PYYM_0715400	conserved Plasmodium protein, unknown function	PF3D7_0815500	conserved Plasmodium protein, unknown function	PKH_051700	conserved Plasmodium protein, unknown function	PVX_089630	hypothetical protein, conserved
1271	6	PBANKA_071540	conserved Plasmodium protein, unknown function	PCHAS_072450	conserved Plasmodium protein, unknown function	PYYM_0715500	conserved Plasmodium protein, unknown function	PF3D7_0815400	conserved Plasmodium protein, unknown function	PKH_051710	conserved Plasmodium protein, unknown function	PVX_089632	conserved Plasmodium protein, unknown function
1272	6	PBANKA_071550	phosphoglucomutase-2	PCHAS_072460	phosphoglucomutase-2, putative	PYYM_0715600	phosphoglucomutase-2	PF3D7_0413500	phosphoglucomutase-2	PKH_051720	phosphoglucomutase-2, putative	PVX_089635	phosphoglycerate mutase, putative
1273	6	PBANKA_071560	26S proteasome AAA-ATPase subunit RPT3, putative	PCHAS_072470	26S proteasome AAA-ATPase subunit RPT3, putative	PYYM_0715700	26S proteasome AAA-ATPase subunit RPT3, putative	PF3D7_0413600	26S proteasome AAA-ATPase subunit RPT3,putative	PKH_051730	26S proteasome AAA-ATPase subunit RPT3,putative	PVX_089640	26S proteasome AAA-ATPase subunit RPT3, putative
1274	6	PBANKA_071580	conserved Plasmodium protein, unknown function	PCHAS_072490	conserved Plasmodium protein, unknown function	PYYM_0715900	conserved Plasmodium protein, unknown function	PF3D7_0413800	apicoplast ribosomal protein L10 precursor,putative	PKH_051750	ribosomal protein L10, putative	PVX_089650	ribosomal protein L10, putative
1275	6	PBANKA_071590	ubiquitin carboxyl-terminal hydrolase 13,putative	PCHAS_072500	ubiquitin carboxyl-terminal hydrolase 13,putative	PYYM_0716000	ubiquitin carboxyl-terminal hydrolase 13,putative	PF3D7_0413900	ubiquitin carboxyl-terminal hydrolase 13,putative	PKH_051760	ubiquitin carboxyl-terminal hydrolase a,putative	PVX_089655	ubiquitin carboxyl-terminal hydrolase 13,putative
1276	6	PBANKA_071600	chromosome associated protein, putative	PCHAS_072510	chromosome associated protein, putative	PYYM_0716100	chromosome associated protein, putative	PF3D7_0414000	chromosome associated protein, putative	PKH_051770	chromosome associated protein, putative	PVX_089660	chromosome associated protein, putative
1277	6	PBANKA_071610	conserved Plasmodium protein, unknown function	PCHAS_072520	conserved Plasmodium protein, unknown function	PYYM_0716200	conserved Plasmodium protein, unknown function	PF3D7_0414100	conserved Plasmodium membrane protein, unknownfunction	PKH_051780	conserved Plasmodium protein, unknown function	PVX_089665	hypothetical protein, conserved
1278	6	PBANKA_071640	conserved Plasmodium protein, unknown function	PCHAS_072550	conserved Plasmodium protein, unknown function	PYYM_0716500	conserved Plasmodium protein, unknown function	PF3D7_0414400	conserved Plasmodium protein, unknown function	PKH_051810	conserved Plasmodium protein, unknown function	PVX_089675	hypothetical protein, conserved
1279	6	PBANKA_071650	RNA-binding protein, putative	PCHAS_072560	RNA-binding protein, putative	PYYM_0716600	RNA-binding protein, putative	PF3D7_0414500	RNA-binding protein, putative	PKH_051820	RNA binding protein, putative	PVX_089680	RNA-binding protein, putative
1280	6	PBANKA_071660	conserved Plasmodium protein, unknown function	PCHAS_072570	conserved Plasmodium protein, unknown function	PYYM_0716700	conserved Plasmodium protein, unknown function	PF3D7_0414600	conserved protein, unknown function	PKH_051830	hypothetical protein, conserved in Apicomplexanspecies	PVX_089685	hypothetical protein, conserved
1281	6	PBANKA_071670	GTP-binding protein, putative	PCHAS_072580	GTP-binding protein, putative	PYYM_0716800	GTP-binding protein, putative	PF3D7_0414700	GTP binding protein, putative	PKH_051840	GTP binding protein, putative	PVX_089690	GTP-binding protein, putative
1282	6	PBANKA_071680	conserved Plasmodium protein, unknown function	PCHAS_072590	conserved Plasmodium protein, unknown function	PYYM_0716900	conserved Plasmodium protein, unknown function	PF3D7_0414800	conserved Plasmodium protein, unknown function	PKH_051850	conserved Plasmodium protein, unknown function	PVX_089695	hypothetical protein, conserved
1283	6	PBANKA_071690	armadillo-domain containing rhoptry protein,putative	PCHAS_072600	armadillo-domain containing rhoptry protein,putative	PYYM_0717000	armadillo-domain containing rhoptry protein,putative	PF3D7_0414900	armadillo-domain containing rhoptry protein	PKH_051860	hypothetical protein, conserved in Apicomplexanspecies	PVX_089700	hypothetical protein, conserved
1284	6	PBANKA_071700	ATPase, putative	PCHAS_072610	ATPase, putative	PYYM_0717100	ATPase, putative	PF3D7_0415000	arsenical pump-driving ATPase, putative	PKH_051870	arsenical pump-driving ATPase, putative	PVX_089705	arsenical pump-driving ATPase, putative
1285	6	PBANKA_071710	conserved Plasmodium protein, unknown function	PCHAS_072620	conserved Plasmodium protein, unknown function	PYYM_0717200	conserved Plasmodium protein, unknown function	PF3D7_0415100	conserved Plasmodium protein, unknown function	PKH_051880	conserved Plasmodium protein, unknown function	PVX_089710	hypothetical protein, conserved
1286	6	PBANKA_071720	conserved Plasmodium protein, unknown function	PCHAS_072630	conserved Plasmodium protein, unknown function	PYYM_0717300	conserved Plasmodium protein, unknown function	PF3D7_0415200	conserved Plasmodium protein, unknown function	PKH_051890	conserved Plasmodium protein, unknown function	PVX_089715	hypothetical protein, conserved
1287	6	PBANKA_071730	cdc2-related protein kinase 3	PCHAS_072640	cdc2-related protein kinase 3, putative	PYYM_0717400	cdc2-related protein kinase 3	PF3D7_0415300	CDK-related kinase 3	PKH_051900	protein kinase, putative	PVX_089720	protein kinase domain containing protein
1288	6	PBANKA_071740	nonclathrin coat protein, putative	PCHAS_072650	nonclathrin coat protein, putative	PYYM_0717500	nonclathrin coat protein, putative	PF3D7_0415400	nonclathrin coat protein zeta2-cop-relatedprotein, putative	PKH_051910	nonclathrin coat protein zeta2 subunit	PVX_089725	Coatomer zeta-1 subunit, putative
1289	6	PBANKA_071750	nuclear cap-binding protein, putative	PCHAS_072660	nuclear cap-binding protein, putative	PYYM_0717600	nuclear cap-binding protein, putative	PF3D7_0415500	nuclear cap-binding protein, putative	PKH_051920	nuclear cap-binding protein, putative	PVX_089730	nuclear cap-binding protein, putative
1290	6	PBANKA_071760	GTP:AMP phosphotransferase, putative	PCHAS_072670	GTP:AMP phosphotransferase, putative	PYYM_0717700	GTP:AMP phosphotransferase, putative	PF3D7_0415600	GTP:AMP phosphotransferase	PKH_051930	adenylate kinase 1, putative	PVX_089735	adenylate kinase 1, putative
1291	6	PBANKA_071770	conserved Plasmodium protein, unknown function	PCHAS_072680	conserved Plasmodium protein, unknown function	PYYM_0717800	conserved Plasmodium protein, unknown function	PF3D7_0415700	conserved Plasmodium protein, unknown function	PKH_051940	conserved Plasmodium protein, unknown function	PVX_089740	hypothetical protein, conserved
1292	6	PBANKA_071780	60S ribosomal protein L15, putative	PCHAS_072690	60S ribosomal protein L15, putative	PYYM_0717900	60S ribosomal protein L15, putative	PF3D7_0415900	60S ribosomal protein L15, putative	PKH_051960	ribosomal protein L15, putative	PVX_089750	60S ribosomal protein L15-1, putative
1293	6	PBANKA_071790	RNA-binding protein, putative	PCHAS_072700	RNA-binding protein, putative	PYYM_0718000	RNA-binding protein, putative	PF3D7_0416000	RNA-binding protein, putative	PKH_051970	RNA binding protein, putative	PVX_089755	RNA-binding protein, putative
1294	6	PBANKA_071810	glutamyl-tRNA(Gln) amidotransferase subunit A,putative	PCHAS_072720	glutamyl-tRNA(Gln) amidotransferase subunit A,putative	PYYM_0718200	glutamyl-tRNA(Gln) amidotransferase subunit A,putative	PF3D7_0416100	glutamyl-tRNA(Gln) amidotransferase subunit A,putative	PKH_052020	glutamyl-tRNA(Gln) amidotransferase subunit A,putative	PVX_089895	glutamyl-tRNA(Gln) amidotransferase subunit A,putative
1295	6	PBANKA_071830	DNA helicase MCM9, putative	PCHAS_072740	DNA helicase MCM9, putative	PYYM_0718400	DNA helicase MCM9, putative	PF3D7_0416300	DNA helicase MCM9, putative	PKH_052040	DNA replication licensing factor, putative	PVX_089905	DNA helicase MCM9, putative
1296	6	PBANKA_071840	histone acetyltransferase, putative	PCHAS_072750	histone acetyltransferase, putative	PYYM_0718500	histone acetyltransferase, putative	PF3D7_0416400	histone acetyltransferase, putative	PKH_052050		PVX_089910	histone acetyltransferase, putative
1297	6	PBANKA_071850	repressor of RNA polymerase III transcriptionMAF1, putative	PCHAS_072760	repressor of RNA polymerase III transcriptionMAF1, putative	PYYM_0718600	repressor of RNA polymerase III transcriptionMAF1, putative	PF3D7_0416500	repressor of RNA polymerase III transcriptionMAF1, putative	PKH_052060	conserved Plasmodium protein, unknown function	PVX_089915	repressor of RNA polymerase III transcriptionMAF1, putative
1298	6	PBANKA_071860	prohibitin-like protein, putative	PCHAS_072770	prohibitin-like protein, putative	PYYM_0718700	prohibitin-like protein, putative	PF3D7_0416600	prohibitin-like protein, putative	PKH_052070	prohibitin-like protein, putative	PVX_089920	prohibitin-like protein, putative
1299	6	PBANKA_071870	CDGSH iron-sulfur domain-containing protein,putative	PCHAS_072780	CDGSH iron-sulfur domain-containing protein,putative	PYYM_0718800	CDGSH iron-sulfur domain-containing protein,putative	PF3D7_0416700	CDGSH iron-sulfur domain-containing protein,putative	PKH_052080	CDGSH iron-sulfur domain-containing protein,putative	PVX_089925	hypothetical protein, conserved
1300	6	PBANKA_071890	conserved Plasmodium protein, unknown function,fragment	PCHAS_072800	conserved Plasmodium protein, unknown function	PYYM_0719000	conserved Plasmodium protein, unknown function,fragment	PF3D7_0416900	conserved Plasmodium protein, unknown function	PKH_052100	conserved Plasmodium protein, unknown function	PVX_089935	hypothetical protein, conserved
1301	6	PBANKA_071920	mRNA-binding protein PUF2	PCHAS_072820	mRNA-binding protein PUF2, putative	PYYM_0719200	mRNA-binding protein PUF2	PF3D7_0417100	mRNA-binding protein PUF2	PKH_052120	mRNA-binding protein PUF2, putative	PVX_089945	RNA-binding protein of pumilio/mpt5 family,putative
1302	6	PBANKA_071930	bifunctional dihydrofolate reductase-thymidylatesynthase, putative	PCHAS_072830	bifunctional dihydrofolate reductase-thymidylatesynthase, putative	PYYM_0719300	bifunctional dihydrofolate reductase-thymidylatesynthase, putative	PF3D7_0417200	bifunctional dihydrofolate reductase-thymidylatesynthase	PKH_052130	bifunctional dihydrofolate reductase-thymidylatesynthase, putative	PVX_089950	bifunctional dihydrofolate reductase-thymidylatesynthase 1, putative
1303	6	PBANKA_071940	LETM1-like protein, putative	PCHAS_072840	LETM1-like protein, putative	PYYM_0719400	LETM1-like protein, putative	PF3D7_0417300	LETM1-like protein, putative	PKH_052150	LETM1-like protein, putative	PVX_089955	hypothetical protein, conserved
1304	6	PBANKA_071960	memo-like protein	PCHAS_072860	memo-like protein	PYYM_0719600	memo-like protein	PF3D7_0417500	memo-like protein	PKH_052160	memo-like protein	PVX_089970	hypothetical protein, conserved
1305	6	PBANKA_071970	conserved Plasmodium protein, unknown function	PCHAS_072870	conserved Plasmodium protein, unknown function	PYYM_0719700	conserved Plasmodium protein, unknown function	PF3D7_0417600	conserved Plasmodium protein, unknown function	PKH_052170	conserved Plasmodium protein, unknown function	PVX_089972	conserved Plasmodium protein, unknown function
1306	6	PBANKA_071980	conserved Plasmodium protein, unknown function	PCHAS_072880	conserved Plasmodium protein, unknown function	PYYM_0719800	conserved Plasmodium protein, unknown function	PF3D7_0417700	conserved Plasmodium protein, unknown function	PKH_052180	conserved Plasmodium protein, unknown function	PVX_089975	hypothetical protein, conserved
1307	6	PBANKA_071990	cdc2-related protein kinase 1	PCHAS_072890	cdc2-related protein kinase 1, putative	PYYM_0719900	cdc2-related protein kinase 1	PF3D7_0417800	cdc2-related protein kinase 1	PKH_052190	cdc2-related protein kinase 1, putative	PVX_089980	cdc2-related protein kinase 1, putative
1308	6	PBANKA_072020	conserved Plasmodium protein, unknown function	PCHAS_072920	conserved Plasmodium protein, unknown function	PYYM_0720200	conserved Plasmodium protein, unknown function	PF3D7_0418100	conserved Plasmodium protein, unknown function	PKH_052220	conserved Plasmodium protein, unknown function	PVX_089995	hypothetical protein, conserved
1309	6	PBANKA_072050	conserved Plasmodium protein, unknown function	PCHAS_072950	conserved Plasmodium protein, unknown function	PYYM_0720500	conserved Plasmodium protein, unknown function	PF3D7_0418400	conserved Plasmodium protein, unknown function	PKH_052250	conserved Plasmodium protein, unknown function	PVX_090010	hypothetical protein, conserved
1310	6	PBANKA_072060	Bet3 transport protein, putative	PCHAS_072960	Bet3 transport protein, putative	PYYM_0720600	Bet3 transport protein, putative	PF3D7_0418500	Bet3 transport protein, putative	PKH_052260	Bet3 transport protein, putative	PVX_090015	Bet3 transport protein, putative
1311	6	PBANKA_072070	regulator of chromosome condensation, putative	PCHAS_072970	regulator of chromosome condensation, putative	PYYM_0720700	regulator of chromosome condensation, putative	PF3D7_0418600	regulator of chromosome condensation, putative	PKH_052290	regulator of chromosome condensation, putative	PVX_090020	hypothetical protein, conserved
1312	6	PBANKA_072080	RNA-binding protein NOB1, putative	PCHAS_072980	conserved Plasmodium protein, unknwon function	PYYM_0720800	RNA-binding protein NOB1, putative	PF3D7_0418700	RNA-binding protein NOB1, putative	PKH_052300	hypothetical protein, conserved in Apicomplexanspecies	PVX_090025	RNA-binding protein NOB1, putative
1313	6	PBANKA_072090	conserved Plasmodium protein, unknown function	PCHAS_072990	conserved Plasmodium protein, unknown function	PYYM_0720900	conserved Plasmodium protein, unknown function	PF3D7_0418800	conserved Plasmodium protein, unknown function	PKH_052310	conserved Plasmodium protein, unknown function	PVX_090030	hypothetical protein, conserved
1314	6	PBANKA_072100	conserved Plasmodium protein, unknown function	PCHAS_073000	conserved Plasmodium protein, unknown function	PYYM_0721000	conserved Plasmodium protein, unknown function	PF3D7_0418900	conserved Plasmodium protein, unknown function	PKH_052320	conserved Plasmodium protein, unknown function	PVX_090035	hypothetical protein, conserved
1315	6	PBANKA_072120	conserved Plasmodium protein, unknown function	PCHAS_073020	conserved Plasmodium protein, unknown function	PYYM_0721200	conserved Plasmodium protein, unknown function	PF3D7_0419100	conserved Plasmodium protein, unknown function	PKH_052340	conserved Plasmodium protein, unknown function	PVX_090045	hypothetical protein, conserved
1316	6	PBANKA_072130	CGI-141 protein homolog, putative	PCHAS_073030	CGI-141 protein homolog, putative	PYYM_0721300	CGI-141 protein homolog, putative	PF3D7_0419200	CGI-141 protein homolog, putative	PKH_052350	CGI-141 protein homolog, putative	PVX_090050	Got1 domain containing protein
1317	6	PBANKA_072150	conserved Plasmodium protein, unknown function	PCHAS_073050	conserved Plasmodium protein, unknown function	PYYM_0721500	conserved Plasmodium protein, unknown function	PF3D7_0419400	conserved Plasmodium protein, unknown function	PKH_052370	conserved Plasmodium protein, unknown function	PVX_090060	hypothetical protein, conserved
1318	6	PBANKA_072160	conserved Plasmodium protein, unknown function	PCHAS_073060	conserved Plasmodium protein, unknown function	PYYM_0721600	conserved Plasmodium protein, unknown function	PF3D7_0419500	conserved Plasmodium membrane protein, unknownfunction	PKH_052380	conserved Plasmodium protein, unknown function	PVX_090065	hypothetical protein, conserved
1319	6	PBANKA_072170	ran binding protein 1, putative	PCHAS_073070	ran binding protein 1, putative	PYYM_0721700	ran binding protein 1, putative	PF3D7_0419600	ran binding protein 1, putative	PKH_052390	ran binding protein 1, putative	PVX_090070	ran binding protein 1, putative
1320	6	PBANKA_072200	phosphatidylinositol 4-kinase, putative	PCHAS_073100	phosphatidylinositol 4-kinase, putative	PYYM_0722000	phosphatidylinositol 4-kinase, putative	PF3D7_0419900	phosphatidylinositol 4-kinase, putative	PKH_052430	phosphatidylinositol 4-kinase, putative	PVX_090085	phosphatidylinositol 4-kinase, putative
1321	6	PBANKA_080080	conserved Plasmodium protein, unknown function	PCHAS_080110	conserved Plasmodium protein, unknown function	PYYM_0803400	conserved Plasmodium protein, unknown function	PF3D7_0703100	conserved Plasmodium protein, unknown function	PKH_010130	conserved Plasmodium protein, unknown function	PVX_087695	hypothetical protein, conserved
1322	6	PBANKA_080090	conserved Plasmodium protein, unknown function	PCHAS_080120	conserved Plasmodium protein, unknown function	PYYM_0803500	conserved Plasmodium protein, unknown function	PF3D7_0703200	conserved Plasmodium protein, unknown function	PKH_010140	conserved Plasmodium protein, unknown function	PVX_087700	hypothetical protein, conserved
1323	6	PBANKA_080100	conserved Plasmodium protein, unknown function	PCHAS_080130	conserved Plasmodium protein, unknown function	PYYM_0803600	conserved Plasmodium protein, unknown function	PF3D7_0703300	conserved Plasmodium protein, unknown function	PKH_010150	conserved Plasmodium protein, unknown function	PVX_087705	hypothetical protein, conserved
1324	6	PBANKA_080120	erythrocyte membrane-associated antigen,putative	PCHAS_080150	erythrocyte membrane-associated antigen,putative	PYYM_0803800	erythrocyte membrane-associated antigen,putative	PF3D7_0703500	erythrocyte membrane-associated antigen	PKH_010170	erythrocyte membrane-associated antigen,putative	PVX_087715	hypothetical protein, conserved
1325	6	PBANKA_080140	conserved Plasmodium protein, unknown function	PCHAS_080170	conserved Plasmodium protein, unknown function	PYYM_0804000	conserved Plasmodium protein, unknown function	PF3D7_0703700	conserved Plasmodium protein, unknown function	PKH_010190	conserved Plasmodium protein, unknown function	PVX_087725	hypothetical protein, conserved
1326	6	PBANKA_080150	conserved Plasmodium protein, unknown function	PCHAS_080180	conserved Plasmodium protein, unknown function	PYYM_0804100	conserved Plasmodium protein, unknown function	PF3D7_0703800	conserved Plasmodium protein, unknown function	PKH_010200	conserved Plasmodium protein, unknown function	PVX_087730	hypothetical protein, conserved
1327	6	PBANKA_080170	conserved Plasmodium protein, unknown function	PCHAS_080200	conserved Plasmodium protein, unknown function	PYYM_0804300	conserved Plasmodium protein, unknown function	PF3D7_0704000	conserved Plasmodium membrane protein, unknownfunction	PKH_010220	conserved Plasmodium protein, unknown function	PVX_087740	hypothetical protein, conserved
1328	6	PBANKA_080180	conserved Plasmodium protein, unknown function	PCHAS_080210	conserved Plasmodium protein, unknown function	PYYM_0804400	conserved Plasmodium protein, unknown function	PF3D7_0704100	conserved Plasmodium membrane protein, unknownfunction	PKH_010230	conserved Plasmodium protein, unknown function	PVX_087745	hypothetical protein, conserved
1329	6	PBANKA_080190	methyltransferase, putative	PCHAS_080220	methyltransferase, putative	PYYM_0804500	methyltransferase, putative	PF3D7_0704200	tRNA m5C-methyltransferase, putative	PKH_010240	NOL1/NOP2/sun family methyltransferase	PVX_087750	hypothetical protein, conserved
1330	6	PBANKA_080200	conserved Plasmodium protein, unknown function	PCHAS_080230	conserved Plasmodium protein, unknown function	PYYM_0804600	conserved Plasmodium protein, unknown function	PF3D7_0704300	conserved Plasmodium membrane protein, unknownfunction	PKH_010250	conserved Plasmodium protein, unknown function	PVX_087755	hypothetical protein, conserved
1331	6	PBANKA_080210	phosphoinositide-binding protein, putative	PCHAS_080240	phosphoinositide-binding protein, putative	PYYM_0804700	phosphoinositide-binding protein, putative	PF3D7_0704400	phosphoinositide-binding protein, putative	PKH_010260	phosphoinositide-binding protein, putative	PVX_087760	WD domain, G-beta repeat domain containingprotein
1332	6	PBANKA_080240	phosphopantetheine adenylyltransferase, putative	PCHAS_080270	phosphopantetheine adenylyltransferase, putative	PYYM_0805000	phosphopantetheine adenylyltransferase, putative	PF3D7_0704700	phosphopantetheine adenylyltransferase,putative	PKH_010320	conserved Plasmodium protein, unknown function	PVX_087780	phosphopantetheine adenylyltransferase, putative
1333	6	PBANKA_080250	conserved Plasmodium protein, unknown function	PCHAS_080280	conserved Plasmodium protein, unknown function	PYYM_0805100	conserved Plasmodium protein, unknown function	PF3D7_0704800	conserved Plasmodium protein, unknown function	PKH_010330	conserved Plasmodium protein, unknown function	PVX_087785	hypothetical protein, conserved
1334	6	PBANKA_080260	peptide chain release factor, putative	PCHAS_080290	peptide chain release factor, putative	PYYM_0805200	peptide chain release factor, putative	PF3D7_0704900	peptide chain release factor, putative	PKH_010340	peptidyl-tRNA hydrolase, putative	PVX_087790	peptide chain release factor, putative
1335	6	PBANKA_080280	conserved Plasmodium protein, unknown function	PCHAS_080310	conserved Plasmodium protein, unknown function	PYYM_0805400	conserved Plasmodium protein, unknown function	PF3D7_0705100	conserved Plasmodium protein, unknown function	PKH_010360	conserved Plasmodium protein, unknown function	PVX_087800	hypothetical protein, conserved
1336	6	PBANKA_080300	origin recognition complex subunit 2, putative	PCHAS_080330	origin recognition complex subunit 2, putative	PYYM_0805600	origin recognition complex subunit 2, putative	PF3D7_0705300	origin recognition complex subunit 2, putative	PKH_010380	origin recognition subunit, putative	PVX_087805	hypothetical protein, conserved
1337	6	PBANKA_080310	DNA replication licensing factor MCM7, putative	PCHAS_080340	DNA replication licensing factor MCM7, putative	PYYM_0805700	DNA replication licensing factor MCM7, putative	PF3D7_0705400	DNA replication licensing factor MCM7, putative	PKH_010390	minchromosome maintenance (MCM) complex subunit,putative	PVX_087810	DNA replication licensing factor MCM7, putative
1338	6	PBANKA_080320	inositol-phosphate phosphatase, putative	PCHAS_080350	inositol-phosphate phosphatase, putative	PYYM_0805800	inositol-phosphate phosphatase, putative	PF3D7_0705500	inositol-phosphate phosphatase, putative	PKH_010400	inositol-phosphate phosphatase, putative	PVX_087815	endonuclease/exonuclease/phosphatase domaincontaining protein
1339	6	PBANKA_080350	ATP synthase subunit C, putative	PCHAS_080380	ATP synthase subunit C, putative	PYYM_0806100	ATP synthase subunit C, putative	PF3D7_0705900	ATP synthase subunit C, putative	PKH_010440	ATPase subunit 9, putative	PVX_087835	ATP synthase lipid-binding protein, mitochondrialprecursor, putative
1340	6	PBANKA_080360	conserved Plasmodium protein, unknown function	PCHAS_080390	conserved Plasmodium protein, unknown function	PYYM_0806200	conserved Plasmodium protein, unknown function	PF3D7_0706000	conserved Plasmodium protein, unknown function	PKH_010450	conserved Plasmodium protein, unknown function	PVX_087840	hypothetical protein, conserved
1341	6	PBANKA_080370	conserved Plasmodium protein, unknown function	PCHAS_080400	conserved Plasmodium protein, unknown function	PYYM_0806300	conserved Plasmodium protein, unknown function	PF3D7_0706100	conserved Plasmodium protein, unknown function	PKH_010460	conserved Plasmodium protein, unknown function	PVX_087845	hypothetical protein, conserved
1342	6	PBANKA_080400	ribosomal protein, L37e, putative	PCHAS_080430	ribosomal protein, L37e, putative	PYYM_0806600	ribosomal protein, L37e, putative	PF3D7_0706400	ribosomal protein, L37e, putative	PKH_010480	ribosomal protein, L37e, putative	PVX_087860	60S ribosomal protein L37, putative
1343	6	PBANKA_080410	conserved Plasmodium protein, unknown function	PCHAS_080440	conserved Plasmodium protein, unknown function	PYYM_0806700	conserved Plasmodium protein, unknown function	PF3D7_0706500	conserved Plasmodium protein, unknown function	PKH_010490	erythrocyte membrane protein, putative	PVX_087865	hypothetical protein, conserved
1344	6	PBANKA_080420	conserved Plasmodium protein, unknown function	PCHAS_080450	conserved Plasmodium protein, unknown function	PYYM_0806800	conserved Plasmodium protein, unknown function	PF3D7_0706600	conserved Plasmodium protein, unknown function	PKH_010500	conserved Plasmodium protein, unknown function	PVX_087870	hypothetical protein, conserved
1345	6	PBANKA_080440	conserved Plasmodium protein, unknown function	PCHAS_080470	conserved Plasmodium protein, unknown function	PYYM_0807400	conserved Plasmodium protein, unknown function	PF3D7_0707200	conserved Plasmodium protein, unknown function	PKH_010520	conserved Plasmodium protein, unknown function	PVX_087880	hypothetical protein, conserved
1346	6	PBANKA_080450	rhoptry associated membrane antigen, putative	PCHAS_080480	rhoptry associated membrane antigen, putative	PYYM_0807500	rhoptry associated membrane antigen, putative	PF3D7_0707300	rhoptry-associated membrane antigen	PKH_010540	rhoptry associated membrane antigen, putative	PVX_087885	rhoptry associated membrane antigen, putative
1347	6	PBANKA_080460	AAA family ATPase, putative	PCHAS_080490	AAA family ATPase, putative	PYYM_0807600	AAA family ATPase, putative	PF3D7_0707400	AAA family ATPase, putative	PKH_010550	putative 26S proteosome regulatory subunit	PVX_087895	AAA family ATPase, putative
1348	6	PBANKA_080470	conserved Plasmodium protein, unknown function	PCHAS_080500	conserved Plasmodium protein, unknown function	PYYM_0807700	conserved Plasmodium protein, unknown function	PF3D7_0707500	conserved Plasmodium protein, unknown function	PKH_010560	conserved Plasmodium protein, unknown function	PVX_087900	hypothetical protein, conserved
1349	6	PBANKA_080480	conserved Plasmodium protein, unknown function	PCHAS_080510	conserved Plasmodium protein, unknown function	PYYM_0807800	conserved Plasmodium protein, unknown function	PF3D7_0707600	conserved Plasmodium protein, unknown function	PKH_010570	conserved Plasmodium protein, unknown function	PVX_087905	hypothetical protein, conserved
1350	6	PBANKA_080490	ubiquitin-protein ligase e3, putative	PCHAS_080520	ubiquitin-protein ligase e3, putative	PYYM_0807900	ubiquitin-protein ligase e3, putative	PF3D7_0707700	ubiquitin-protein ligase E3, putative	PKH_010580	erythrocyte membrane protein, putative	PVX_087910	hypothetical protein, conserved
1351	6	PBANKA_080500	RAP protein, putative	PCHAS_080530	RAP protein, putative	PYYM_0808000	RAP protein, putative	PF3D7_0707800	RAP protein, putative	PKH_010590	RAP protein, putative	PVX_087915	hypothetical protein, conserved
1352	6	PBANKA_080510	TGF beta-inducible nuclear protein, putative	PCHAS_080540	TGF beta-inducible nuclear protein, putative	PYYM_0808100	TGF beta-inducible nuclear protein, putative	PF3D7_0707900	large ribosomal subunit processing protein,putative	PKH_010600	ribosomal protein S8e, putative	PVX_087920	TGF beta-inducible nuclear protein 1, putative
1353	6	PBANKA_080520	cytoskeleton associated protein, putative	PCHAS_080550	cytoskeleton associated protein, putative	PYYM_0808200	cytoskeleton associated protein, putative	PF3D7_0708000	cytoskeleton associated protein, putative	PKH_010610	cytoskeleton associated protein, putative	PVX_087925	hypothetical protein, conserved
1354	6	PBANKA_080540	DNA-directed RNA polymerase II, putative	PCHAS_080570	DNA-directed RNA polymerase II, putative	PYYM_0808400	DNA-directed RNA polymerase II, putative	PF3D7_0708100	DNA-directed RNA polymerase 2 8.2 kDapolypeptide, putative	PKH_010620	DNA-directed RNA polymerase 2 8.2 kDapolypeptide, putative	PVX_087935	DNA-directed RNA polymerase II 8.2 kDapolypeptide, putative
1355	6	PBANKA_080550	conserved Plasmodium protein, unknown function	PCHAS_080580	conserved Plasmodium protein, unknown function	PYYM_0808500	conserved Plasmodium protein, unknown function	PF3D7_0708200	conserved Plasmodium protein, unknown function	PKH_010630	conserved Plasmodium protein, unknown function	PVX_087940	hypothetical protein, conserved
1356	6	PBANKA_080560	O-sialoglycoprotein endopeptidase, putative	PCHAS_080590	O-sialoglycoprotein endopeptidase, putative	PYYM_0808600	O-sialoglycoprotein endopeptidase, putative	PF3D7_0708300	O-sialoglycoprotein endopeptidase, putative	PKH_010640	O-sialoglycoprotein endopeptidase, putative	PVX_087945	p53-related protein kinase, putative
1357	6	PBANKA_080580	RNA-binding protein, putative	PCHAS_080610	RNA-binding protein, putative	PYYM_0808800	RNA-binding protein, putative	PF3D7_0319500	RNA-binding protein, putative	PKH_082150	RNA binding protein, putative	PVX_095260	RNA-binding protein, putative
1358	6	PBANKA_080590	kinesin-8, putative	PCHAS_080620	kinesin-8, putative	PYYM_0808900	kinesin-8, putative	PF3D7_0319400	kinesin-8, putative	PKH_082160	kinesin, putative	PVX_095265	kinesin-8, putative
1359	6	PBANKA_080600	ubiquitin-conjugating enzyme, putative	PCHAS_080630	ubiquitin-conjugating enzyme, putative	PYYM_0809000	ubiquitin-conjugating enzyme, putative	PF3D7_0319300	ubiquitin conjugating enzyme, putative	PKH_082170	ubiquitin conjugating enzyme	PVX_095270	ubiquitin-conjugating enzyme E2, putative
[truncated: 3,329 more rows]

## Sheet: category 2
Additional file 5 (2): Rodent malaria genes with no orthologs in a primate malaria parasite species
	Each row represents one orthomcl cluster.
		Gene Models (IDs) and Product
Orthomcl cluster name	Genes in cluster	P. berghei ANKA (PbA)		P. chabaudi chabaudi AS (PcAS)		P. yoelii yoelii YM (PyYM)
[truncated: 927 more rows]

## Sheet: category 3
Additional file 5: Primate malaria genes with no orthologs in a rodent malaria parasite species
[truncated: 919 more rows]
