# Supplementary material for: A comprehensive evaluation of rodent malaria parasite genomes and gene expression
Source: BMC Biol. 2014 Oct 30;12:86. doi: 10.1186/s12915-014-0086-0 (PMC4242472; doi:10.1186/s12915-014-0086-0)
Supplement: Additional file 7: — Information on RMP isolates/lines used in the study for genome sequencing and RNAseq analyses (see also Additional file 6 ). [file 12915_2014_86_MOESM7_ESM.xlsx]

## Sheet: Sheet1
Additional file 7: Information on RMP isolates/lines used in the study fro geneome sequencing and RNAseq analyses (see also additional file 6)
Genomic DNA	Species	Isolate	line	other details	reference	Laboratory where parasites were processed for DNA
	P. berghei	ANKA	cl15cy1	This is clone HPDcl15cy1A mentioned in the reference. DNA of this cloned has been used for genome sequencing of the 'draft' P. berghei genome published in 2005 (Hall et al., 2005 (PMID:15637271). DNA from the same cloned line has been used for genome sequencing in this study.	Janse et al., 1989 (PMID: 2649389)	Leiden, The Netherlands
	P. berghei	K173	cl1	This clone was obtained from Leiden, and was the K173 line that they obtained from the Department of Medical Microbiology of the Radboud University Nijmegen Medical Center (Nijmegen, The Netherlands). See the reference for details of preparation of DNA	Pasini et al., 2013 (PMID:23197789)	Sanger Institute (received in 2009 from Leiden, The Netherlands)
	P. berghei	NK65	New York	Originates from NK65 parasites maintained and propagated in New York (see reference). Exact history unknown.	Vanderberg et al., 1968 (PMID:4919047)	Sanger Institute (received in 2011 from Institute Pasteur, Paris)
	P. berghei	NK65	Edinburgh	Received from Edinburgh in 2004 (see reference) in Leuven, Belgium (Dr. Ph van den Steen). Send to Leiden in 2011. Cloned in Leiden. From this cloned line a transgenic line (1995cl1) has been sent to Sanger (see RMgm-1115 at www.pberghei.eu for more details of this line)	Ramiro et al., 2012 (PMID:23151308)	Sanger Institute (received in 2009 from Leiden, The Netherlands)
	P. berghei	SP11	cl1 Antwerp	Leiden received a frozen stock of this line in 2011 from the Institute of Tropical Medicine in Antwerp (Belgium). The exact history is unknown. Cloned in Leiden and sent to the Sanger institute.	Michiels, 1963 (PMID:13935541)	Sanger Institute (received in 2009 from Leiden, The Netherlands)
	P. berghei	SP11	RLL	Leiden received a frozen stock of this line in 2011 from the Institute of Tropical Medicine in Antwerp (Belgium). The exact history is unknown. Cloned in Leiden and sent to the Sanger institute.		Sanger Institute (received in 2009 from Leiden, The Netherlands)
	P. y. yoelii	YM	YM, a line cloned from 17XYM, genotype 1 (University of Edinburgh 1972-1973)	P. yoelii yoelii originated from a single uncloned avirulent parasite isolated in 1965 in the Central African Republic and designated 17X. Between 1967 and 1975 in Edinburgh, two fast growth virulent lines of the parasite arose independently from this isolate and were characterized by their ability to develop in mature erythrocytes. The parasites were cloned, and one of the virulent lines called …	Yoeli et al. 1975 (PMID: 1098585) Pattaradilokrat et al. 2008 (PMID:18068827)	NIMR, Mill Hill, London; DNA sent to Sanger Institute 2011
	P. y. yoelii	17X	17X, a line cloned from the 17X isolate (transferred from University of Edinburgh to NIMR, 1978)	The history of this slow growth, avirulent parasite is outlined in Pattaradilokrat et al., 2008 where it is designated as genotype-1.	Pattaradilokrat et al. 2008 (PMID:18068827)	NIMR, Mill Hill, London; DNA sent to Sanger Institute 2011
	P. c. chabaudi	AS	2722 AS	Cloned after mosquito-transmission in 1978 and obtained from D. Walliker, University of Edinburgh, Edinburgh, UK. DNA of this cloned has been used for genome sequencing of the 'draft' P. berghei genome published in 2005 (Hall et al., 2005 (PMID:15637271). DNA from the same cloned line has been used for genome sequencing in this study.	Ramiro et al., 2012 (PMID:23151308)	Mill Hill, London
	P. c. chabaudi	AJ	A cloned line (96AJ15) of the 166BY isolate	It was isolated from a wild caught Thamnomys rutilans captured near Bangui (Central African Republic (CAR), it arrived in Paris 15/3/69 and four days later at Edinburgh and stored frozen. It was passaged four times in G. surdaster and transmitted three times in An stephensi, and finally passaged 8x in mice. Cloning 14.5.73 (D. Walliker); 96AJ15 (frozen stabilate 1.6.73). See also http://www.malar…	Ramiro et al., 2012 (PMID:23151308)	Sanger Institute (received in 2009 from Edinburgh)
	P. c. chabaudi	CB	The cloned line 50CB2 of the CB isolate.	The cloned line 50CB2 of the CB isolate. It was isolated from a wild caught Thamnomys rutilans captured near Bangui and arrived Edinburgh 25/9/70. It was passaged into G. surdaster; frozen isolates, 9/10/70. 5x mouse passage, An. stephensi transmission; frozen stabilate,14/12/72. See also http://www.malariaresearch.eu/reagents/rodent-malaria-isolate/cb-isolate	Ramiro et al., 2012 (PMID:23151308)	Sanger Institute (received in 2009 from Edinburgh)
	P. c. chabaudi	DK	The cloned line 19DK1 of the 556KA isolate (DK).	Isolated Congo-Brazzaville from Thamnomys rutilans 556KA. 2 mouse passages, deep-freeze, 4 mouse passages. Mice sent to Edinburgh 04.12.71; 1DK. -> 3x mouse passage, An. stephensi transmission; frozen stabilates, 20/11/73. Cloning 28/5/74; frozen stabilates 19DK1 and 19DK23, 10/6/74. (Information from The European Malaria Reagent Repository: http://www.malariaresearch.eu/reagents/rodent-malaria-l…	Carter and Walliker, 1976 (PMID:800328)	Sanger Institute (received in 2009 from Edinburgh)
	P. c. chabaudi	DS	The cloned line 15DS12 of the 408XZ isolate (DS).	Isolated Congo-Brazzaville, 28.10.72 from Thamnomys rutilans. Frozen blood sent to LSHTM by Irene Landau. Inoculated into mice in 28.9.73, sent to Edinburgh 18.10.73 (mouse 1DS). Cloned, 19/7/74; stabilates 15DS12. 10x mouse passage, 2x mosquito transmission; stabilates made on 2/7/82. Blood isolates of naturally-infected Thicket Rats captured in the CAR in 1965 (Landau & Chabaud). (Information f…	Carter and Walliker, 1976 (PMID:800328); Ramiro et al., 2012 (PMID:23151308)	Sanger Institute (received in 2009 from Edinburgh)
RNA	Species	Isolate	line	other details	reference	Laboratory where parasites were processed for RNA
	P. berghei	ANKA	cl15cy1	This is clone HPDcl15cy1A mentioned in the reference	Janse et al., 1989 (PMID: 2649389)	Leiden, The Netherlands;
	P. berghei	ANKA	1037cl1	The line is a transgenic 'Reference parasite' that contains a fusion gfp-luciferase gene in the silent 230p locus and was made in the cl15cy1 background (see RMgm-32, www.pberghei.eu).	Spaccapelo et al., 2010 (PMID:20019192)	Leiden, The Netherlands;
	P. y. yoelii	YM		This is same parasite that is used for the reference genome (see above)	Ogun et al., 2011 (PMID:21379566)	NIMR, Mill Hill, London; RNA sent to Sanger Institute 2010
	P. y. yoelii	YM		Mutant PY01365-KO; this is a gene deletion mutant generated in the 'wild type' YM background	Ogun et al., 2011 (PMID:21379566)	NIMR, Mill Hill, London; RNA sent to Sanger Institute 2010
	P. c. chabaudi	AS		A cloned line of P. c. chabaudi (AS) (see Slade and Langhorne, 1989). RNA was isolated from these parasites as described in Lawton et al., 2012	Slade and Langhorne, 1989 (PMID:2515153); Lawton et al., 2012 (PMID:22458863)
Detailed information on the P. chabaudi lines used in this study is provided on the website of the European Malaria Reagents Repository (http://www.malariaresearch.eu/); They are also available as live parasite stabilates.
Leiden, The Netherland: Leiden Malaria Research Group, Leiden University Medical Center (LUMC), The Netherlands
