# Supplementary material for: A comprehensive evaluation of rodent malaria parasite genomes and gene expression
Source: BMC Biol. 2014 Oct 30;12:86. doi: 10.1186/s12915-014-0086-0 (PMC4242472; doi:10.1186/s12915-014-0086-0)
Supplement: Additional file 8: — Genes with single nucleotide polymorphisms (SNPs) in: 1) different stabilates of P. berghei isolates/lines (NK65NY, NK65 E, SP11 A, SP11 RLL A, K173; compared to the genome of P. berghei ANKA); 2) in P. y. yoelii 17X (compared to the genome of P. y. yoelii YM); and 3) in different isolates of P. c. chabaudi (AJ, CB) and P. c. adami (DS, DK) (compared to the genome of P. c. chabaudi AS). [file 12915_2014_86_MOESM8_ESM.xls]

## Sheet: gen div P. berghei
Additional file 8 (1): Genes with single nucleotide polymorphisms (SNPs) in 1) different stabilates of P. berghei isolates/lines (NK65NY, NK65 E, SP11 A, SP11 RLL A, K173; compared to the genome of P. berghei ANKA);
				P. berghei NK65 NY							P. berghei NK65 E							P. berghei SP11 A							P. berghei SP11 RLL A							P. berghei K173
gene ID	product	length	# Isolates with SNP	coverage level	Bases ignored (repetitive / low complexity)	Used typable position with >10x coverage	SNPs	SNP per 1k	DN	DS	coverage level	Bases ignored (repetitive / low complexity)	Used typable position with >10x coverage	SNPs	SNP per 1k	DN	DS	coverage level	Bases ignored (repetitive / low complexity)	Used typable position with >10x coverage	SNPs	SNP per 1k	DN	DS	coverage level	Bases ignored (repetitive / low complexity)	Used typable position with >10x coverage	SNPs	SNP per 1k	DN	DS	coverage level	Bases ignored (repetitive / low complexity)	Used typable position with >10x coverage	SNPs	SNP per 1k	DN	DS
PBANKA_030400	conserved Plasmodium protein, unknown function	6414	5	480	47.2	52.8	1	0.16	1	0	180	47.2	52.8	1	0.16	1	0	279	47.2	52.8	1	0.16	1	0	457	47.2	52.8	1	0.16	1	0	289	47.2	52.8	1	0.16	1	0
PBANKA_103640	BOP1-like protein, putative	2616	5	506	35.1	64.9	1	0.38	0	1	178	35.1	64.9	1	0.38	0	1	306	35.1	64.9	1	0.38	0	1	478	35.1	64.9	1	0.38	0	1	309	35.1	64.9	1	0.38	0	1
PBANKA_144660	conserved Plasmodium protein, unknown function	3093	5	545	43.4	56.6	1	0.32	1	0	201	43.4	56.6	1	0.32	1	0	322	43.4	56.6	1	0.32	1	0	529	43.4	56.6	1	0.32	1	0	336	43.4	56.6	1	0.32	1	0
PBANKA_011210	transcription factor with AP2 domain(s),	7737	4	525	34	66	1	0.13	1	0	206	34	66	1	0.13	1	0	317	34	66	0	0	0	0	519	34	66	1	0.13	1	0	330	34	66	1	0.13	1	0
PBANKA_050730	dynein heavy chain, putative	15930	4	562	18.1	81.9	2	0.13	0	2	212	18.1	81.9	1	0.06	0	1	335	18.1	81.9	0	0	0	0	546	18.1	81.9	1	0.06	0	1	337	18.1	81.9	1	0.06	0	1
PBANKA_090710	inner membrane complex protein 1b	1608	4	531	11.6	88.4	1	0.62	1	0	193	11.6	88.4	1	0.62	1	0	308	11.6	88.4	0	0	0	0	488	11.6	88.4	1	0.62	1	0	312	11.6	88.4	1	0.62	1	0
PBANKA_091240	conserved Plasmodium protein, unknown function	2034	4	508	26	74	1	0.49	0	1	179	26	74	1	0.49	0	1	301	26	74	0	0	0	0	472	26	74	3	1.47	1	2	300	26	74	1	0.49	0	1
PBANKA_101490	coatamer protein, beta subunit, putative	3771	4	543	20.9	79.1	1	0.27	0	1	209	20.9	79.1	1	0.27	0	1	339	20.9	79.1	0	0	0	0	541	20.9	79.1	1	0.27	1	0	331	20.9	79.1	1	0.27	1	0
PBANKA_122210	regulator of chromosome condensation, putative	1953	4	521	22	78	1	0.51	1	0	203	22	78	1	0.51	1	0	313	22	78	0	0	0	0	493	22	78	1	0.51	1	0	315	22	78	1	0.51	1	0
PBANKA_134180	conserved Plasmodium protein, unknown function	12030	4	539	42.8	57.2	1	0.08	1	0	200	42.8	57.2	1	0.08	1	0	317	42.8	57.2	0	0	0	0	521	42.8	57.2	3	0.25	3	0	323	42.8	57.2	2	0.17	2	0
PBANKA_140230	conserved Plasmodium protein, unknown function	24729	4	550	20.5	79.5	1	0.04	1	0	200	20.5	79.5	1	0.04	1	0	320	20.5	79.5	0	0	0	0	514	20.5	79.5	2	0.08	2	0	317	20.5	79.5	1	0.04	1	0
PBANKA_141570	transcription factor with AP2 domain(s),	7464	4	540	22.6	77.4	1	0.13	1	0	197	22.6	77.4	1	0.13	1	0	328	22.6	77.4	0	0	0	0	505	22.6	77.4	1	0.13	1	0	324	22.6	77.4	2	0.27	2	0
PBANKA_083100	merozoite surface protein 1	5376	3	468	11.3	88.7	1	0.19	1	0	183	11.3	88.7	1	0.19	1	0	298	11.3	88.7	0	0	0	0	452	11.3	88.7	1	0.19	1	0	306	11.3	88.7	0	0	0	0
PBANKA_144610	amino acid transporter, putative	5313	3	547	24.2	75.8	1	0.19	1	0	198	24.2	75.8	0	0	0	0	317	24.2	75.8	0	0	0	0	528	24.2	75.8	2	0.38	1	1	339	24.2	75.8	1	0.19	1	0
PBANKA_010120	elongation factor G, putative	2769	2	505	17.1	82.9	0	0	0	0	193	17.1	82.9	0	0	0	0	291	17.1	82.9	0	0	0	0	489	17.1	82.9	1	0.36	1	0	298	17.1	82.9	1	0.36	1	0
PBANKA_010280	conserved Plasmodium protein, unknown function	4530	2	542	25.3	74.7	0	0	0	0	204	25.3	74.7	0	0	0	0	306	25.3	74.7	0	0	0	0	514	25.3	74.7	1	0.22	0	1	309	25.3	74.7	1	0.22	0	1
PBANKA_010470	long chain polyunsaturated fatty acid elongation	867	2	522	18.5	81.5	0	0	0	0	184	18.5	81.5	0	0	0	0	290	18.5	81.5	0	0	0	0	476	18.5	81.5	1	1.15	0	1	293	18.5	81.5	1	1.15	0	1
PBANKA_010530	conserved Plasmodium protein, unknown function	5337	2	534	23.8	76.2	0	0	0	0	196	23.8	76.2	0	0	0	0	317	23.8	76.2	0	0	0	0	511	23.8	76.2	3	0.56	1	2	318	23.8	76.2	3	0.56	1	2
PBANKA_010840	conserved Plasmodium protein, unknown function	5244	2	548	44.9	55.1	0	0	0	0	207	44.9	55.1	0	0	0	0	330	44.9	55.1	0	0	0	0	523	44.9	55.1	1	0.19	1	0	328	44.9	55.1	1	0.19	1	0
PBANKA_010910	transketolase, putative	2013	2	514	11.3	88.7	0	0	0	0	196	11.3	88.7	0	0	0	0	309	11.3	88.7	0	0	0	0	498	11.3	88.7	1	0.5	0	1	331	11.3	88.7	2	0.99	1	1
PBANKA_011220	myosin-like protein, putative	5877	2	491	22.3	77.7	0	0	0	0	188	22.3	77.7	0	0	0	0	302	22.3	77.7	0	0	0	0	489	22.3	77.7	1	0.17	1	0	309	22.3	77.7	2	0.34	2	0
PBANKA_011230	conserved Plasmodium protein, unknown function	2538	2	513	17.1	82.9	0	0	0	0	193	17.1	82.9	0	0	0	0	310	17.1	82.9	0	0	0	0	513	17.1	82.9	1	0.39	0	1	330	17.1	82.9	2	0.79	1	1
PBANKA_020550	conserved Plasmodium protein, unknown function	780	2	524	38.7	61.3	0	0	0	0	188	38.7	61.3	0	0	0	0	319	38.7	61.3	0	0	0	0	491	38.7	61.3	1	1.28	0	1	309	38.7	61.3	1	1.28	0	1
PBANKA_020680	conserved Plasmodium protein, unknown function	3939	2	539	41.7	58.3	0	0	0	0	202	41.7	58.3	0	0	0	0	316	41.7	58.3	0	0	0	0	510	41.7	58.3	1	0.25	1	0	310	41.7	58.3	1	0.25	1	0
PBANKA_020760	asparagine-rich antigen, putative	6558	2	527	22.6	77.4	0	0	0	0	202	22.6	77.4	0	0	0	0	321	22.6	77.4	0	0	0	0	495	22.6	77.4	3	0.46	3	0	309	22.6	77.4	3	0.46	3	0
PBANKA_020810	conserved Plasmodium protein, unknown function	1671	2	540	16.7	83.3	0	0	0	0	203	16.7	83.3	0	0	0	0	325	16.7	83.3	0	0	0	0	509	16.7	83.3	1	0.6	0	1	333	16.7	83.3	1	0.6	0	1
PBANKA_021400	dynein heavy chain, putative	15177	2	531	8.6	91.4	0	0	0	0	197	8.6	91.4	0	0	0	0	321	8.6	91.4	0	0	0	0	508	8.6	91.4	1	0.07	0	1	310	8.6	91.4	2	0.13	0	2
PBANKA_021440	transcription factor with AP2 domain(s)	3819	2	535	13.9	86.1	0	0	0	0	200	13.9	86.1	0	0	0	0	318	13.9	86.1	0	0	0	0	501	13.9	86.1	1	0.26	0	1	305	13.9	86.1	2	0.52	1	1
PBANKA_030600	6-cysteine protein	6864	2	552	15.6	84.4	0	0	0	0	159	15.6	70.4	1	0.15	1	0	327	15.6	84.4	0	0	0	0	528	15.6	84.4	1	0.15	0	1	330	15.6	84.4	0	0	0	0
PBANKA_030930	conserved Plasmodium protein, unknown function,	4743	2	553	35.7	64.3	0	0	0	0	201	35.7	64.3	0	0	0	0	323	35.7	64.3	0	0	0	0	528	35.7	64.3	1	0.21	1	0	331	35.7	64.3	1	0.21	1	0
PBANKA_031490	conserved Plasmodium protein, unknown function	2295	2	510	31.1	68.9	0	0	0	0	187	31.1	68.9	0	0	0	0	306	31.1	68.9	0	0	0	0	487	31.1	68.9	1	0.44	1	0	305	31.1	68.9	2	0.87	1	1
PBANKA_040400	conserved Plasmodium protein, unknown function	9930	2	523	38.8	61.2	0	0	0	0	197	38.8	61.2	0	0	0	0	309	38.8	61.2	0	0	0	0	494	38.8	61.2	1	0.1	0	1	320	38.8	61.2	1	0.1	1	0
PBANKA_040550	60S ribosomal protein L7, putative	774	2	510	13	87	0	0	0	0	194	13	87	0	0	0	0	304	13	87	0	0	0	0	464	13	87	1	1.29	0	1	316	13	87	1	1.29	0	1
PBANKA_040560	EB1 homolog, putative	1308	2	519	13.6	86.4	0	0	0	0	204	13.6	86.4	0	0	0	0	315	13.6	86.4	0	0	0	0	497	13.6	86.4	1	0.76	1	0	321	13.6	86.4	1	0.76	1	0
PBANKA_040640	conserved Plasmodium protein, unknown function	4572	2	535	34.8	65.2	0	0	0	0	202	34.8	65.2	0	0	0	0	319	34.8	65.2	0	0	0	0	506	34.8	65.2	1	0.22	1	0	321	34.8	65.2	1	0.22	1	0
PBANKA_040690	conserved Plasmodium protein, unknown function	1398	2	498	7.7	92.3	0	0	0	0	181	7.7	92.3	0	0	0	0	306	7.7	92.3	0	0	0	0	491	7.7	92.3	1	0.71	0	1	299	7.7	92.3	1	0.71	0	1
PBANKA_040740	serine/threonine protein kinase, putative	5160	2	523	22.1	77.9	0	0	0	0	200	22.1	77.9	0	0	0	0	323	22.1	77.9	0	0	0	0	499	22.1	77.9	2	0.39	1	1	317	22.1	77.9	2	0.39	1	1
PBANKA_040830	phd finger protein, putative	10542	2	536	46	54	0	0	0	0	198	46	54	0	0	0	0	317	46	54	0	0	0	0	502	46	54	1	0.09	0	1	313	46	54	1	0.09	1	0
PBANKA_040940	protein kinase, putative	8127	2	521	23.2	76.8	0	0	0	0	197	23.2	76.8	0	0	0	0	321	23.2	76.8	0	0	0	0	500	23.2	76.8	3	0.37	2	1	312	23.2	76.8	1	0.12	0	1
PBANKA_041130	conserved Plasmodium protein, unknown function	1689	2	496	38.1	61.9	0	0	0	0	192	38.1	61.9	0	0	0	0	311	38.1	61.9	0	0	0	0	487	38.1	61.9	1	0.59	1	0	308	38.1	61.9	2	1.18	2	0
PBANKA_041260	conserved Plasmodium protein, unknown function	1455	2	560	50.9	49.1	0	0	0	0	212	50.9	49.1	0	0	0	0	318	50.9	49.1	0	0	0	0	543	50.9	49.1	1	0.69	0	1	336	50.9	49.1	1	0.69	0	1
PBANKA_041360	zinc finger protein, putative	798	2	524	10.8	89.2	0	0	0	0	191	10.8	89.2	0	0	0	0	326	10.8	89.2	0	0	0	0	513	10.8	89.2	1	1.25	1	0	325	10.8	89.2	1	1.25	1	0
PBANKA_041540	conserved Plasmodium protein, unknown function,	4386	2	536	43.2	56.8	0	0	0	0	200	43.2	56.8	0	0	0	0	308	43.2	56.8	0	0	0	0	506	43.2	56.8	1	0.23	0	1	320	43.2	56.8	1	0.23	0	1
PBANKA_041760	LCCL domain-containing protein	4422	2	505	15.9	84.1	0	0	0	0	196	15.9	84.1	0	0	0	0	321	15.9	84.1	0	0	0	0	501	15.9	84.1	1	0.23	1	0	325	15.9	84.1	1	0.23	1	0
PBANKA_050260	conserved Plasmodium protein, unknown function	2148	2	519	16.7	83.3	0	0	0	0	198	16.7	83.3	0	0	0	0	312	16.7	83.3	0	0	0	0	514	16.7	83.3	1	0.47	1	0	322	16.7	83.3	1	0.47	1	0
PBANKA_050350	zinc finger protein, putative	4404	2	517	39.3	60.7	0	0	0	0	195	39.3	60.7	0	0	0	0	307	39.3	60.7	0	0	0	0	489	39.3	60.7	1	0.23	1	0	316	39.3	60.7	1	0.23	1	0
PBANKA_050570	RNA helicase, putative	1830	2	531	28.7	71.3	0	0	0	0	197	28.7	71.3	0	0	0	0	320	28.7	71.3	0	0	0	0	511	28.7	71.3	1	0.55	1	0	326	28.7	71.3	1	0.55	1	0
PBANKA_050910	conserved Plasmodium protein, unknown function	3393	2	557	34.5	65.5	0	0	0	0	207	34.5	65.5	0	0	0	0	318	34.5	65.5	0	0	0	0	516	34.5	65.5	1	0.29	0	1	324	34.5	65.5	1	0.29	0	1
PBANKA_050970	conserved Plasmodium protein, unknown function	14091	2	542	42.2	57.8	0	0	0	0	202	42.2	57.8	0	0	0	0	319	42.2	57.8	0	0	0	0	515	42.2	57.8	1	0.07	0	1	334	42.2	57.8	1	0.07	0	1
PBANKA_051080	conserved Plasmodium protein, unknown function	4332	2	545	55.7	44.3	0	0	0	0	201	55.7	44.3	0	0	0	0	319	55.7	44.3	0	0	0	0	508	55.7	44.3	1	0.23	0	1	310	55.7	44.3	2	0.46	1	1
PBANKA_051280	merozoite TRAP-like protein, putative	1857	2	459	5.1	94.9	0	0	0	0	171	5.1	94.9	0	0	0	0	303	5.1	94.9	0	0	0	0	438	5.1	94.9	2	1.08	1	1	287	5.1	94.9	2	1.08	1	1
PBANKA_051330	conserved Plasmodium protein, unknown function	2229	2	534	33.3	66.7	0	0	0	0	189	33.3	66.7	0	0	0	0	309	33.3	66.7	0	0	0	0	497	33.3	66.7	2	0.9	1	1	320	33.3	66.7	2	0.9	1	1
PBANKA_051690	S-adenosylmethionine decarboxylase, putative	4212	2	541	6.9	93.1	0	0	0	0	198	6.9	93.1	0	0	0	0	320	6.9	93.1	0	0	0	0	513	6.9	93.1	1	0.24	0	1	319	6.9	93.1	1	0.24	1	0
PBANKA_051730	conserved Plasmodium protein, unknown function	2073	2	525	18.8	81.2	0	0	0	0	194	18.8	81.2	0	0	0	0	320	18.8	81.2	0	0	0	0	514	18.8	81.2	1	0.48	1	0	318	18.8	81.2	1	0.48	1	0
PBANKA_060540	conserved Plasmodium protein, unknown function	2034	2	536	24.7	75.3	0	0	0	0	205	24.7	75.3	0	0	0	0	318	24.7	75.3	0	0	0	0	503	24.7	75.3	1	0.49	1	0	303	24.7	75.3	1	0.49	1	0
PBANKA_060910	conserved Plasmodium protein, unknown function	3510	2	487	10.4	89.6	0	0	0	0	182	10.4	89.6	0	0	0	0	298	10.4	89.6	0	0	0	0	461	10.4	89.6	2	0.57	2	0	312	10.4	89.6	2	0.57	2	0
PBANKA_060950	kinesin-related protein, putative	4812	2	495	23.3	76.7	0	0	0	0	182	23.3	76.7	0	0	0	0	303	23.3	76.7	0	0	0	0	475	23.3	76.7	2	0.42	2	0	308	23.3	76.7	1	0.21	1	0
PBANKA_061320	DNA polymerase alpha, putative	5130	2	531	26.2	73.8	0	0	0	0	200	26.2	73.8	0	0	0	0	315	26.2	73.8	0	0	0	0	511	26.2	73.8	1	0.19	1	0	322	26.2	73.8	1	0.19	1	0
PBANKA_061340	mitochondrial ribosomal protein S12 precursor,	1026	2	493	4	96	0	0	0	0	200	4	96	0	0	0	0	298	4	96	0	0	0	0	472	4	96	1	0.97	1	0	305	4	96	1	0.97	1	0
PBANKA_061350	conserved Plasmodium protein, unknown function	1104	2	491	17.3	82.7	0	0	0	0	194	17.3	82.7	0	0	0	0	314	17.3	82.7	0	0	0	0	475	17.3	82.7	1	0.9	0	1	303	17.3	82.7	1	0.9	0	1
PBANKA_061570	dynein heavy chain, putative	15750	2	557	27.8	72.2	0	0	0	0	206	27.8	72.2	0	0	0	0	328	27.8	72.2	0	0	0	0	540	27.8	72.2	1	0.06	1	0	340	27.8	72.2	2	0.13	2	0
PBANKA_062220	conserved Plasmodium protein, unknown function	9459	2	517	32.6	67.4	1	0.11	0	1	198	32.6	67.4	0	0	0	0	316	32.6	67.4	0	0	0	0	492	32.6	67.4	0	0	0	0	317	32.6	67.4	1	0.11	1	0
PBANKA_062230	conserved Plasmodium protein, unknown function	1224	2	506	6	94	0	0	0	0	191	6	94	0	0	0	0	321	6	94	0	0	0	0	494	6	94	1	0.82	0	1	306	6	94	1	0.82	0	1
PBANKA_062240	kinesin, putative	6342	2	517	12.2	87.8	0	0	0	0	201	12.2	87.8	0	0	0	0	320	12.2	87.8	0	0	0	0	489	12.2	87.8	1	0.16	1	0	318	12.2	87.8	2	0.32	2	0
PBANKA_070760	protein kinase, putative	3669	2	546	29.2	70.8	0	0	0	0	205	29.2	70.8	0	0	0	0	323	29.2	70.8	0	0	0	0	516	29.2	70.8	1	0.27	1	0	322	29.2	70.8	1	0.27	1	0
PBANKA_071370	GTPase, putative	2031	2	519	33.6	66.4	0	0	0	0	186	33.6	66.4	0	0	0	0	308	33.6	66.4	0	0	0	0	499	33.6	66.4	1	0.49	1	0	309	33.6	66.4	1	0.49	1	0
PBANKA_071420	ClpB protein, putative	3135	2	510	11.2	88.8	0	0	0	0	196	11.2	88.8	0	0	0	0	314	11.2	88.8	0	0	0	0	483	11.2	88.8	1	0.32	1	0	311	11.2	88.8	1	0.32	1	0
PBANKA_071730	cdc2-related protein kinase 3	3645	2	508	39.3	60.7	0	0	0	0	191	39.3	60.7	0	0	0	0	312	39.3	60.7	0	0	0	0	501	39.3	60.7	1	0.27	1	0	316	39.3	60.7	1	0.27	1	0
PBANKA_071890	conserved Plasmodium protein, unknown function,	5160	2	515	32.9	67.1	0	0	0	0	202	32.9	67.1	0	0	0	0	314	32.9	67.1	0	0	0	0	502	32.9	67.1	1	0.19	0	1	324	32.9	67.1	2	0.39	1	1
PBANKA_071950	conserved Plasmodium protein, unknown function	14490	2	534	43.1	56.9	0	0	0	0	204	43.1	56.9	0	0	0	0	322	43.1	56.9	0	0	0	0	512	43.1	56.9	3	0.21	3	0	326	43.1	56.9	1	0.07	1	0
PBANKA_072010	conserved Plasmodium protein, unknown function	12915	2	528	38.8	61.2	0	0	0	0	201	38.8	61.2	0	0	0	0	317	38.8	61.2	0	0	0	0	513	38.8	61.2	1	0.08	1	0	324	38.8	61.2	1	0.08	1	0
PBANKA_072200	phosphatidylinositol 4-kinase, putative	13878	2	530	44	56	0	0	0	0	199	44	56	0	0	0	0	312	44	56	0	0	0	0	509	44	56	1	0.07	1	0	342	44	56	1	0.07	1	0
PBANKA_080030	conserved Plasmodium protein, unknown function	1677	2	505	14	86	0	0	0	0	178	14	86	0	0	0	0	306	14	86	0	0	0	0	527	14	86	1	0.6	0	1	321	14	86	1	0.6	0	1
PBANKA_080070	conserved Plasmodium protein, unknown function	4995	2	533	33.6	66.4	0	0	0	0	195	33.6	66.4	0	0	0	0	305	33.6	66.4	0	0	0	0	534	33.6	66.4	1	0.2	1	0	339	33.6	66.4	1	0.2	1	0
PBANKA_080120	erythrocyte membrane-associated antigen,	6114	2	513	16.7	83.3	0	0	0	0	193	16.7	83.3	0	0	0	0	312	16.7	83.3	0	0	0	0	500	16.7	83.3	1	0.16	1	0	330	16.7	83.3	1	0.16	1	0
PBANKA_080180	conserved Plasmodium protein, unknown function	8952	2	541	28.8	71.2	0	0	0	0	202	28.8	71.2	0	0	0	0	318	28.8	71.2	0	0	0	0	538	28.8	71.2	2	0.22	2	0	340	28.8	71.2	2	0.22	2	0
PBANKA_080200	conserved Plasmodium protein, unknown function	6138	2	525	39.5	60.5	0	0	0	0	201	39.5	60.5	0	0	0	0	316	39.5	60.5	0	0	0	0	501	39.5	60.5	1	0.16	1	0	326	39.5	60.5	1	0.16	1	0
PBANKA_080250	conserved Plasmodium protein, unknown function	3423	2	531	31.3	68.7	0	0	0	0	206	31.3	68.7	0	0	0	0	321	31.3	68.7	0	0	0	0	503	31.3	68.7	1	0.29	1	0	323	31.3	68.7	1	0.29	1	0
PBANKA_081080	conserved Plasmodium protein, unknown function	1689	2	527	12	88	0	0	0	0	188	12	88	0	0	0	0	325	12	88	0	0	0	0	490	12	88	1	0.59	1	0	331	12	88	1	0.59	1	0
PBANKA_081280	GTP-binding protein, putative	2835	2	524	15.7	84.3	0	0	0	0	196	15.7	84.3	0	0	0	0	316	15.7	84.3	0	0	0	0	482	15.7	84.3	2	0.71	1	1	309	15.7	84.3	2	0.71	1	1
PBANKA_081390	26S proteasome regulatory subunit, putative	960	2	519	24.3	75.7	0	0	0	0	180	24.3	75.7	0	0	0	0	304	24.3	75.7	0	0	0	0	479	24.3	75.7	1	1.04	0	1	319	24.3	75.7	1	1.04	0	1
PBANKA_081770	RNA-binding protein musashi, putative	1035	2	511	7	93	1	0.97	1	0	179	7	93	0	0	0	0	301	7	93	0	0	0	0	464	7	93	0	0	0	0	293	7	93	1	0.97	1	0
PBANKA_081900	glideosome-associated protein 50, putative	1188	2	503	3.9	96.1	0	0	0	0	189	3.9	96.1	0	0	0	0	310	3.9	96.1	0	0	0	0	497	3.9	96.1	1	0.84	0	1	306	3.9	96.1	1	0.84	0	1
PBANKA_082130	conserved Plasmodium protein, unknown function	4419	2	546	39.8	60.2	0	0	0	0	203	39.8	60.2	0	0	0	0	314	39.8	60.2	0	0	0	0	508	39.8	60.2	1	0.23	0	1	323	39.8	60.2	1	0.23	0	1
PBANKA_083600	vesicle transport protein, putative	3495	2	512	15.3	84.7	0	0	0	0	197	15.3	84.7	0	0	0	0	305	15.3	84.7	0	0	0	0	490	15.3	84.7	1	0.29	1	0	325	15.3	84.7	1	0.29	1	0
PBANKA_090190	tubulin-tyrosine ligase, putative	8541	2	525	22.4	77.6	0	0	0	0	198	22.4	77.6	0	0	0	0	319	22.4	77.6	0	0	0	0	472	22.4	77.6	1	0.12	0	1	325	22.4	77.6	1	0.12	0	1
PBANKA_090550	conserved Plasmodium protein, unknown function	2541	2	539	45.3	54.7	0	0	0	0	195	45.3	54.7	0	0	0	0	313	45.3	54.7	0	0	0	0	497	45.3	54.7	1	0.39	0	1	310	45.3	54.7	1	0.39	0	1
PBANKA_090760	phosphatidylinositol	792	2	506	16.9	83.1	0	0	0	0	204	16.9	83.1	0	0	0	0	317	16.9	83.1	0	0	0	0	480	16.9	83.1	1	1.26	1	0	308	16.9	83.1	1	1.26	1	0
PBANKA_090800	conserved Plasmodium protein, unknown function	2421	2	533	32.9	67.1	0	0	0	0	201	32.9	67.1	0	0	0	0	312	32.9	67.1	0	0	0	0	496	32.9	67.1	1	0.41	0	1	319	32.9	67.1	1	0.41	0	1
PBANKA_090830	conserved Plasmodium protein, unknown function	5859	2	532	28.8	71.2	0	0	0	0	194	28.8	71.2	0	0	0	0	315	28.8	71.2	0	0	0	0	495	28.8	71.2	1	0.17	1	0	321	28.8	71.2	1	0.17	1	0
PBANKA_090960	transcription factor with AP2 domain(s),	6579	2	534	16	84	0	0	0	0	193	16	84	0	0	0	0	315	16	84	0	0	0	0	491	16	84	1	0.15	0	1	315	16	84	1	0.15	0	1
PBANKA_091030	guanylyl cyclase, putative	11580	2	524	15.4	84.6	0	0	0	0	193	15.4	84.6	0	0	0	0	314	15.4	84.6	0	0	0	0	496	15.4	84.6	2	0.17	2	0	314	15.4	84.6	2	0.17	2	0
PBANKA_091360	conserved Plasmodium protein, unknown function	1863	2	545	28.3	71.7	0	0	0	0	204	28.3	71.7	0	0	0	0	318	28.3	71.7	0	0	0	0	510	28.3	71.7	1	0.54	0	1	329	28.3	71.7	1	0.54	0	1
PBANKA_091380	DNA-directed RNA polymerase 1, subunit 2,	4425	2	527	14.1	85.9	0	0	0	0	191	14.1	85.9	0	0	0	0	313	14.1	85.9	0	0	0	0	492	14.1	85.9	3	0.68	1	2	319	14.1	85.9	3	0.68	1	2
PBANKA_091410	conserved Plasmodium protein, unknown function	6288	2	528	28.5	71.5	0	0	0	0	193	28.5	71.5	0	0	0	0	315	28.5	71.5	0	0	0	0	487	28.5	71.5	1	0.16	0	1	314	28.5	71.5	1	0.16	0	1
PBANKA_091420	conserved Plasmodium protein, unknown function	5535	2	550	32	68	0	0	0	0	198	32	68	0	0	0	0	317	32	68	0	0	0	0	509	32	68	1	0.18	1	0	318	32	68	1	0.18	1	0
PBANKA_092040	conserved Plasmodium protein, unknown function	5709	2	521	37.7	62.3	1	0.18	1	0	196	37.7	62.3	0	0	0	0	312	37.7	62.3	0	0	0	0	499	37.7	62.3	0	0	0	0	318	37.7	62.3	1	0.18	1	0
PBANKA_092140	conserved Plasmodium protein, unknown function	867	2	504	0.8	99.2	0	0	0	0	181	0.8	99.2	0	0	0	0	301	0.8	99.2	0	0	0	0	471	0.8	99.2	1	1.15	1	0	331	0.8	99.2	1	1.15	1	0
PBANKA_092540	dynein heavy chain, putative	15531	2	546	22.3	77.7	0	0	0	0	207	22.3	77.7	0	0	0	0	328	22.3	77.7	0	0	0	0	530	22.3	77.7	2	0.13	1	1	331	22.3	77.7	2	0.13	1	1
PBANKA_092570	conserved Plasmodium protein, unknown function	5400	2	537	13.3	86.7	0	0	0	0	199	13.3	86.7	0	0	0	0	324	13.3	86.7	0	0	0	0	530	13.3	86.7	1	0.19	1	0	327	13.3	86.7	2	0.37	1	1
PBANKA_092580	conserved Plasmodium protein, unknown function	5133	2	561	22.9	77.1	0	0	0	0	202	22.9	77.1	0	0	0	0	330	22.9	77.1	0	0	0	0	545	22.9	77.1	1	0.19	1	0	341	22.9	77.1	1	0.19	1	0
PBANKA_092670	circumsporozoite-related antigen	501	2	488	2.6	97.4	0	0	0	0	182	2.6	97.4	0	0	0	0	307	2.6	97.4	0	0	0	0	499	2.6	97.4	1	1.99	0	1	301	2.6	97.4	1	1.99	0	1
PBANKA_092700	protein kinase, putative	4263	2	568	25.9	74.1	0	0	0	0	205	25.9	74.1	0	0	0	0	332	25.9	74.1	0	0	0	0	541	25.9	74.1	2	0.47	1	1	338	25.9	74.1	2	0.47	1	1
PBANKA_092720	conserved Plasmodium protein, unknown function	4425	2	555	50.4	49.6	0	0	0	0	206	50.4	49.6	0	0	0	0	321	50.4	49.6	0	0	0	0	547	50.4	49.6	1	0.23	0	1	340	50.4	49.6	2	0.45	1	1
PBANKA_092770	conserved Plasmodium protein, unknown function	5670	2	526	48.9	51.1	0	0	0	0	201	48.9	51.1	0	0	0	0	315	48.9	51.1	0	0	0	0	463	48.9	51.1	1	0.18	1	0	324	48.9	51.1	2	0.35	1	1
PBANKA_092830	conserved Plasmodium protein, unknown function	3996	2	521	35.3	64.7	0	0	0	0	194	35.3	64.7	0	0	0	0	321	35.3	64.7	0	0	0	0	502	35.3	64.7	1	0.25	1	0	323	35.3	64.7	1	0.25	1	0
PBANKA_093430	protein tyrosine phosphatase, putative	1044	2	542	14.5	85.5	0	0	0	0	203	14.5	85.5	0	0	0	0	317	14.5	85.5	0	0	0	0	531	14.5	85.5	1	0.96	0	1	335	14.5	85.5	1	0.96	0	1
PBANKA_093590	conserved Plasmodium protein, unknown function	2277	2	514	40.1	59.9	0	0	0	0	191	40.1	59.9	0	0	0	0	320	40.1	59.9	0	0	0	0	482	40.1	59.9	1	0.44	1	0	317	40.1	59.9	1	0.44	1	0
PBANKA_100310	pre-mRNA-processing-splicing factor 8, putative	8850	2	513	5.1	94.9	0	0	0	0	188	5.1	94.9	0	0	0	0	318	5.1	94.9	0	0	0	0	489	5.1	94.9	1	0.11	1	0	299	5.1	94.9	1	0.11	1	0
PBANKA_100720	replication protein A1, large subunit, putative	3513	2	540	12.9	87.1	0	0	0	0	189	12.9	87.1	0	0	0	0	319	12.9	87.1	0	0	0	0	499	12.9	87.1	1	0.28	1	0	302	12.9	87.1	1	0.28	1	0
PBANKA_100770	protein phosphatase 2C, putative	2850	2	529	9.7	90.3	0	0	0	0	191	9.7	90.3	0	0	0	0	318	9.7	90.3	0	0	0	0	511	9.7	90.3	1	0.35	1	0	313	9.7	90.3	2	0.7	2	0
PBANKA_100800	conserved Plasmodium protein, unknown function	939	2	553	1.6	98.4	0	0	0	0	190	1.6	98.4	0	0	0	0	321	1.6	98.4	0	0	0	0	498	1.6	98.4	1	1.06	0	1	330	1.6	98.4	1	1.06	0	1
PBANKA_101030	dynein-related AAA-type ATPase, putative	21792	2	544	25.9	74.1	0	0	0	0	204	25.9	74.1	0	0	0	0	320	25.9	74.1	0	0	0	0	519	25.9	74.1	3	0.14	3	0	322	25.9	74.1	1	0.05	1	0
PBANKA_101270	conserved Plasmodium protein, unknown function	4446	2	537	44.8	55.2	0	0	0	0	201	44.8	55.2	0	0	0	0	318	44.8	55.2	0	0	0	0	506	44.8	55.2	1	0.22	0	1	316	44.8	55.2	1	0.22	0	1
PBANKA_101440	acid phosphatase, putative	6279	2	527	22.4	77.6	0	0	0	0	198	22.4	77.6	0	0	0	0	323	22.4	77.6	0	0	0	0	494	22.4	77.6	1	0.16	1	0	319	22.4	77.6	2	0.32	2	0
PBANKA_101800	conserved Plasmodium protein, unknown function	4164	2	540	28.3	71.7	0	0	0	0	204	28.3	71.7	0	0	0	0	320	28.3	71.7	0	0	0	0	524	28.3	71.7	1	0.24	1	0	335	28.3	71.7	1	0.24	1	0
PBANKA_101920	conserved Plasmodium protein, unknown function	891	2	527	17.6	82.4	0	0	0	0	202	17.6	82.4	0	0	0	0	327	17.6	82.4	0	0	0	0	500	17.6	82.4	1	1.12	0	1	318	17.6	82.4	1	1.12	0	1
PBANKA_102130	mitochondrial ribosomal protein L21 precursor,	1074	2	515	39.3	60.7	0	0	0	0	186	39.3	60.7	0	0	0	0	310	39.3	60.7	0	0	0	0	472	39.3	60.7	1	0.93	0	1	329	39.3	60.7	1	0.93	0	1
PBANKA_102550	NOT family protein, putative	12510	2	546	26.9	73.1	0	0	0	0	196	26.9	73.1	0	0	0	0	318	26.9	73.1	0	0	0	0	511	26.9	73.1	1	0.08	0	1	323	26.9	73.1	1	0.08	0	1
PBANKA_102600	conserved Plasmodium protein, unknown function	432	2	507	7.6	92.4	0	0	0	0	182	7.6	92.4	0	0	0	0	302	7.6	92.4	0	0	0	0	471	7.6	92.4	1	2.31	0	1	312	7.6	92.4	1	2.31	0	1
PBANKA_103020	conserved Plasmodium protein, unknown function	8352	2	548	33.6	66.4	0	0	0	0	204	33.6	66.4	0	0	0	0	318	33.6	66.4	0	0	0	0	502	33.6	66.4	1	0.12	1	0	321	33.6	66.4	4	0.48	2	2
PBANKA_103410	DNA repair helicase, putative	3210	2	528	17.1	82.9	0	0	0	0	192	17.1	82.9	0	0	0	0	310	17.1	82.9	0	0	0	0	488	17.1	82.9	1	0.31	0	1	306	17.1	82.9	2	0.62	0	2
PBANKA_103610	conserved Plasmodium protein, unknown function	3399	2	522	30.7	69.3	0	0	0	0	200	30.7	69.3	0	0	0	0	316	30.7	69.3	0	0	0	0	492	30.7	69.3	1	0.29	1	0	315	30.7	69.3	1	0.29	1	0
PBANKA_103740	conserved Plasmodium protein, unknown function	927	2	513	15.4	84.6	0	0	0	0	186	15.4	84.6	0	0	0	0	307	15.4	84.6	0	0	0	0	499	15.4	84.6	2	2.16	0	2	317	15.4	84.6	2	2.16	0	2
PBANKA_103750	adenylyl cyclase alpha	2679	2	519	19.2	80.8	0	0	0	0	189	19.2	80.8	0	0	0	0	315	19.2	80.8	0	0	0	0	503	19.2	80.8	3	1.12	2	1	306	19.2	80.8	2	0.75	2	0
PBANKA_103760	U3 small nucleolar ribonucleoprotein, putative	1299	2	503	22.5	77.5	0	0	0	0	199	22.5	77.5	0	0	0	0	310	22.5	77.5	0	0	0	0	474	22.5	77.5	5	3.85	1	4	295	22.5	77.5	5	3.85	1	4
PBANKA_103770	mitochondrial ribosomal protein L16 precursor,	552	2	495	12.5	87.5	0	0	0	0	190	12.5	87.5	0	0	0	0	304	12.5	87.5	0	0	0	0	451	12.5	87.5	3	5.42	1	2	302	12.5	87.5	3	5.42	1	2
PBANKA_103780	secreted ookinete adhesive protein	501	2	472	1.4	98.6	0	0	0	0	183	1.4	98.6	0	0	0	0	307	1.4	98.6	0	0	0	0	466	1.4	98.6	2	3.98	1	1	291	1.4	98.6	3	5.98	1	2
PBANKA_103900	conserved Plasmodium protein, unknown function	1302	2	495	26.7	73.3	0	0	0	0	186	26.7	73.3	0	0	0	0	309	26.7	73.3	0	0	0	0	493	26.7	73.3	7	5.37	4	3	301	26.7	73.3	4	3.07	2	2
PBANKA_103910	conserved Plasmodium protein, unknown function	2355	2	545	27.3	72.7	0	0	0	0	206	27.3	72.7	0	0	0	0	324	27.3	72.7	0	0	0	0	520	27.3	72.7	2	0.85	2	0	317	27.3	72.7	2	0.85	2	0
PBANKA_110440	conserved Plasmodium protein, unknown function	13431	2	541	42.6	57.4	0	0	0	0	201	42.6	57.4	0	0	0	0	315	42.6	57.4	0	0	0	0	507	42.6	57.4	1	0.07	1	0	314	42.6	57.4	1	0.07	1	0
PBANKA_110470	conserved Plasmodium protein, unknown function	6678	2	528	31.3	68.7	0	0	0	0	194	31.3	68.7	0	0	0	0	315	31.3	68.7	0	0	0	0	495	31.3	68.7	1	0.15	0	1	312	31.3	68.7	1	0.15	0	1
PBANKA_110630	GTPase-activating protein, putative	1752	2	546	29.5	70.5	0	0	0	0	201	29.5	70.5	0	0	0	0	331	29.5	70.5	0	0	0	0	528	29.5	70.5	1	0.57	0	1	313	29.5	70.5	1	0.57	0	1
PBANKA_110720	cell differentiation protein, putative	2034	2	524	21.4	78.6	0	0	0	0	193	21.4	78.6	0	0	0	0	324	21.4	78.6	0	0	0	0	498	21.4	78.6	1	0.49	0	1	305	21.4	78.6	1	0.49	0	1
PBANKA_111030	conserved Plasmodium protein, unknown function	1911	2	537	11	89	0	0	0	0	194	11	89	0	0	0	0	311	11	89	0	0	0	0	524	11	89	1	0.52	1	0	347	11	89	1	0.52	1	0
PBANKA_111530	glideosome-associated protein 40, putative	1377	2	487	1.7	98.3	0	0	0	0	175	1.7	98.3	0	0	0	0	305	1.7	98.3	0	0	0	0	464	1.7	98.3	1	0.73	0	1	307	1.7	98.3	1	0.73	0	1
PBANKA_111550	nif-like protein, putative	987	2	541	19.4	80.6	0	0	0	0	197	19.4	80.6	0	0	0	0	316	19.4	80.6	0	0	0	0	523	19.4	80.6	1	1.01	0	1	320	19.4	80.6	1	1.01	0	1
PBANKA_111800	conserved Plasmodium protein, unknown function	2898	2	535	42.2	57.8	0	0	0	0	201	42.2	57.8	0	0	0	0	315	42.2	57.8	0	0	0	0	501	42.2	57.8	1	0.34	0	1	321	42.2	57.8	1	0.34	0	1
PBANKA_111930	conserved Plasmodium protein, unknown function	387	2	510	1.8	98.2	0	0	0	0	184	1.8	98.2	0	0	0	0	304	1.8	98.2	0	0	0	0	468	1.8	98.2	1	2.58	1	0	322	1.8	98.2	1	2.58	1	0
PBANKA_112680	HECT-domain (ubiquitin-transferase), putative	26685	2	545	18.4	81.6	0	0	0	0	202	18.4	81.6	0	0	0	0	322	18.4	81.6	0	0	0	0	515	18.4	81.6	4	0.15	2	2	318	18.4	81.6	4	0.15	1	3
PBANKA_112690	protein kinase PK4	7776	2	543	25.5	74.5	0	0	0	0	201	25.5	74.5	0	0	0	0	323	25.5	74.5	0	0	0	0	507	25.5	74.5	1	0.13	1	0	319	25.5	74.5	1	0.13	1	0
PBANKA_112860	cullin-like protein, putative	3018	2	540	22.1	77.9	0	0	0	0	204	22.1	77.9	0	0	0	0	316	22.1	77.9	0	0	0	0	515	22.1	77.9	2	0.66	0	2	328	22.1	77.9	2	0.66	0	2
PBANKA_113210	splicing factor 3B subunit 5, putative	258	2	501	3.1	96.9	0	0	0	0	194	3.1	96.9	0	0	0	0	314	3.1	96.9	0	0	0	0	499	3.1	96.9	1	3.86	0	1	305	3.1	96.9	1	3.86	0	1
PBANKA_113270	phosphatase 2A regulatory subunit-related	2955	2	540	15.9	84.1	0	0	0	0	191	15.9	84.1	0	0	0	0	311	15.9	84.1	0	0	0	0	506	15.9	84.1	1	0.34	0	1	319	15.9	84.1	1	0.34	1	0
PBANKA_113780	conserved Plasmodium protein, unknown function	7818	2	527	2	98	0	0	0	0	194	2	98	0	0	0	0	320	2	98	0	0	0	0	506	2	98	1	0.13	0	1	314	2	98	1	0.13	0	1
PBANKA_113950	conserved Plasmodium protein, unknown function	2235	2	542	24.2	75.8	0	0	0	0	197	24.2	75.8	0	0	0	0	321	24.2	75.8	0	0	0	0	503	24.2	75.8	1	0.45	0	1	313	24.2	75.8	1	0.45	0	1
PBANKA_114040	exosome complex exonuclease, putative	1536	2	523	13.3	86.7	0	0	0	0	196	13.3	86.7	0	0	0	0	323	13.3	86.7	0	0	0	0	502	13.3	86.7	1	0.65	1	0	318	13.3	86.7	1	0.65	1	0
PBANKA_114140	conserved Plasmodium protein, unknown function	1641	2	521	10	90	0	0	0	0	191	10	90	0	0	0	0	310	10	90	0	0	0	0	471	10	90	1	0.61	0	1	314	10	90	2	1.22	0	2
PBANKA_114280	conserved Plasmodium protein, unknown function	1905	2	488	41.6	58.4	0	0	0	0	184	41.6	58.4	0	0	0	0	290	41.6	58.4	0	0	0	0	470	41.6	58.4	1	0.52	0	1	295	41.6	58.4	1	0.52	0	1
PBANKA_114530	conserved Plasmodium protein, unknown function	7995	2	547	18.3	81.7	0	0	0	0	212	18.3	81.7	0	0	0	0	322	18.3	81.7	0	0	0	0	536	18.3	81.7	5	0.63	3	2	337	18.3	81.7	1	0.13	1	0
PBANKA_120460	conserved Plasmodium protein, unknown function	2565	2	532	17.7	82.3	0	0	0	0	196	17.7	82.3	0	0	0	0	309	17.7	82.3	0	0	0	0	492	17.7	82.3	1	0.39	1	0	314	17.7	82.3	1	0.39	1	0
PBANKA_120550	RING zinc finger protein, putative	1896	2	522	17.6	82.4	0	0	0	0	195	17.6	82.4	0	0	0	0	318	17.6	82.4	0	0	0	0	489	17.6	82.4	1	0.53	1	0	311	17.6	82.4	1	0.53	1	0
PBANKA_120660	26S proteasome regulatory subunit 4, putative	1344	2	480	11.8	88.2	0	0	0	0	187	11.8	88.2	0	0	0	0	292	11.8	88.2	0	0	0	0	477	11.8	88.2	1	0.74	0	1	278	11.8	88.2	1	0.74	0	1
PBANKA_120760	conserved Plasmodium protein, unknown function	1767	2	539	18.2	81.8	0	0	0	0	204	18.2	81.8	0	0	0	0	315	18.2	81.8	0	0	0	0	525	18.2	81.8	1	0.57	0	1	331	18.2	81.8	1	0.57	0	1
PBANKA_120790	protein phosphatase, putative	1191	2	529	3.4	96.6	0	0	0	0	201	3.4	96.6	0	0	0	0	316	3.4	96.6	0	0	0	0	495	3.4	96.6	1	0.84	1	0	312	3.4	96.6	2	1.68	2	0
PBANKA_120860	DNA2/NAM7 helicase, putative	4800	2	542	38.5	61.5	0	0	0	0	197	38.5	61.5	0	0	0	0	316	38.5	61.5	0	0	0	0	513	38.5	61.5	2	0.42	0	2	311	38.5	61.5	2	0.42	0	2
PBANKA_121150	U3 snoRNA-associated small subunit rRNA	3579	2	526	21.5	78.5	0	0	0	0	192	21.5	78.5	0	0	0	0	305	21.5	78.5	0	0	0	0	494	21.5	78.5	1	0.28	1	0	305	21.5	78.5	2	0.56	2	0
PBANKA_121230	initiation factor 2 subunit family, putative	3111	2	529	24.3	75.7	0	0	0	0	190	24.3	75.7	0	0	0	0	315	24.3	75.7	0	0	0	0	502	24.3	75.7	1	0.32	1	0	311	24.3	75.7	1	0.32	1	0
PBANKA_121320	conserved Plasmodium protein, unknown function	2433	2	538	23.6	76.4	0	0	0	0	193	23.6	76.4	0	0	0	0	310	23.6	76.4	0	0	0	0	498	23.6	76.4	1	0.41	1	0	311	23.6	76.4	1	0.41	1	0
PBANKA_122170	conserved Plasmodium protein, unknown function	519	2	515	16.2	83.8	0	0	0	0	197	16.2	83.8	0	0	0	0	308	16.2	83.8	0	0	0	0	487	16.2	83.8	1	1.92	1	0	320	16.2	83.8	1	1.92	1	0
PBANKA_122270	conserved Plasmodium protein, unknown function	3564	2	531	35.1	64.9	0	0	0	0	196	35.1	64.9	0	0	0	0	315	35.1	64.9	0	0	0	0	506	35.1	64.9	1	0.28	0	1	317	35.1	64.9	1	0.28	0	1
PBANKA_122350	RNA helicase, putative	3474	2	519	28	72	0	0	0	0	205	28	72	0	0	0	0	318	28	72	0	0	0	0	515	28	72	1	0.29	1	0	320	28	72	1	0.29	1	0
PBANKA_122510	conserved Plasmodium protein, unknown function	3153	2	548	18.7	81.3	0	0	0	0	204	18.7	81.3	0	0	0	0	315	18.7	81.3	0	0	0	0	530	18.7	81.3	1	0.32	0	1	351	18.7	81.3	1	0.32	1	0
PBANKA_122550	conserved Plasmodium protein, unknown function	1644	2	545	12.5	87.5	0	0	0	0	201	12.5	87.5	0	0	0	0	318	12.5	87.5	0	0	0	0	527	12.5	87.5	1	0.61	0	1	335	12.5	87.5	1	0.61	0	1
PBANKA_122570	GTPase activating protein, putative	1305	2	508	9.7	90.3	0	0	0	0	188	9.7	90.3	0	0	0	0	316	9.7	90.3	0	0	0	0	490	9.7	90.3	1	0.77	1	0	327	9.7	90.3	1	0.77	1	0
PBANKA_122830	conserved Plasmodium protein, unknown function	13128	2	522	23	77	0	0	0	0	198	23	77	0	0	0	0	322	23	77	0	0	0	0	500	23	77	1	0.08	0	1	314	23	77	1	0.08	1	0
PBANKA_122850	sentrin-specific protease 2, putative	4263	2	543	34	66	0	0	0	0	201	34	66	0	0	0	0	316	34	66	0	0	0	0	495	34	66	1	0.23	0	1	309	34	66	1	0.23	0	1
PBANKA_122980	enoyl-acyl carrier reductase	1191	2	511	19.4	80.6	0	0	0	0	192	19.4	80.6	0	0	0	0	307	19.4	80.6	0	0	0	0	472	19.4	80.6	1	0.84	0	1	311	19.4	80.6	1	0.84	0	1
PBANKA_123030	conserved Plasmodium protein, unknown function	6657	2	519	38	62	0	0	0	0	197	38	62	0	0	0	0	315	38	62	0	0	0	0	497	38	62	1	0.15	1	0	319	38	62	1	0.15	1	0
PBANKA_123150	ubiquitin carboxyl-terminal hydrolase 2,	3657	2	514	16.4	83.6	0	0	0	0	185	16.4	83.6	0	0	0	0	310	16.4	83.6	0	0	0	0	471	16.4	83.6	1	0.27	0	1	320	16.4	83.6	1	0.27	0	1
PBANKA_123200	conserved Plasmodium protein, unknown function	1914	2	538	18.6	81.4	0	0	0	0	197	18.6	81.4	0	0	0	0	318	18.6	81.4	0	0	0	0	490	18.6	81.4	1	0.52	1	0	318	18.6	81.4	1	0.52	1	0
PBANKA_123330	ATP-dependent RNA helicase DDX23, putative	2817	2	512	18.3	81.7	0	0	0	0	197	18.3	81.7	0	0	0	0	324	18.3	81.7	0	0	0	0	492	18.3	81.7	1	0.35	1	0	314	18.3	81.7	1	0.35	1	0
PBANKA_123530	bis(5'-nucleosyl)-tetraphosphatase	471	2	490	0.2	99.8	0	0	0	0	177	0.2	99.8	0	0	0	0	293	0.2	99.8	0	0	0	0	447	0.2	99.8	1	2.12	1	0	308	0.2	99.8	1	2.12	1	0
PBANKA_123550	conserved Plasmodium protein, unknown function	5196	2	536	34	66	0	0	0	0	201	34	66	0	0	0	0	316	34	66	0	0	0	0	500	34	66	1	0.19	0	1	327	34	66	1	0.19	0	1
PBANKA_123880	karyopherin beta, putative	3381	2	503	2.4	97.6	0	0	0	0	184	2.4	97.6	0	0	0	0	308	2.4	97.6	0	0	0	0	472	2.4	97.6	1	0.3	1	0	313	2.4	97.6	1	0.3	0	1
PBANKA_124390	conserved Plasmodium protein, unknown function	4569	2	529	26.3	73.7	0	0	0	0	194	26.3	73.7	0	0	0	0	321	26.3	73.7	0	0	0	0	515	26.3	73.7	1	0.22	1	0	312	26.3	73.7	1	0.22	0	1
PBANKA_124420	conserved Plasmodium protein, unknown function	5124	2	536	32.5	67.5	0	0	0	0	201	32.5	67.5	0	0	0	0	315	32.5	67.5	0	0	0	0	526	32.5	67.5	1	0.2	1	0	318	32.5	67.5	1	0.2	1	0
PBANKA_124550	conserved Plasmodium protein, unknown function	7560	2	557	31.1	68.9	0	0	0	0	212	31.1	68.9	0	0	0	0	325	31.1	68.9	0	0	0	0	538	31.1	68.9	1	0.13	1	0	337	31.1	68.9	1	0.13	1	0
PBANKA_130080	cysteine repeat modular protein 4	16116	2	542	13.9	86.1	0	0	0	0	203	13.9	86.1	0	0	0	0	320	13.9	86.1	0	0	0	0	515	13.9	86.1	1	0.06	1	0	328	13.9	86.1	1	0.06	1	0
PBANKA_130230	metacaspase-like protein	5193	2	537	21.2	78.8	0	0	0	0	198	21.2	78.8	0	0	0	0	321	21.2	78.8	0	0	0	0	492	21.2	78.8	1	0.19	1	0	309	21.2	78.8	1	0.19	1	0
PBANKA_130630	conserved Plasmodium protein, unknown function	6000	2	536	25.3	74.7	0	0	0	0	202	25.3	74.7	0	0	0	0	317	25.3	74.7	0	0	0	0	509	25.3	74.7	1	0.17	1	0	304	25.3	74.7	2	0.33	2	0
PBANKA_130780	heat shock protein 90, putative	2643	2	523	13	87	0	0	0	0	190	13	87	0	0	0	0	308	13	87	0	0	0	0	499	13	87	1	0.38	1	0	312	13	87	1	0.38	1	0
PBANKA_130800	conserved Plasmodium protein, unknown function	20079	2	546	24.4	75.6	0	0	0	0	202	24.4	75.6	0	0	0	0	320	24.4	75.6	0	0	0	0	510	24.4	75.6	1	0.05	0	1	319	24.4	75.6	2	0.1	1	1
PBANKA_131440	conserved Plasmodium protein, unknown function	2331	2	484	40.8	59.2	0	0	0	0	179	40.8	59.2	0	0	0	0	302	40.8	59.2	0	0	0	0	447	40.8	59.2	1	0.43	1	0	289	40.8	59.2	1	0.43	1	0
PBANKA_131810	aminopeptidase P, putative	2331	2	505	9.7	90.3	0	0	0	0	187	9.7	90.3	0	0	0	0	319	9.7	90.3	0	0	0	0	506	9.7	90.3	1	0.43	1	0	311	9.7	90.3	1	0.43	0	1
PBANKA_131950	LCCL domain-containing protein CCP2	4911	2	518	5.7	94.3	0	0	0	0	188	5.7	94.3	0	0	0	0	310	5.7	94.3	0	0	0	0	492	5.7	94.3	1	0.2	0	1	313	5.7	94.3	2	0.41	1	1
PBANKA_132020	conserved Plasmodium protein, unknown function	6828	2	537	22.9	77.1	0	0	0	0	195	22.9	77.1	0	0	0	0	313	22.9	77.1	0	0	0	0	506	22.9	77.1	1	0.15	0	1	313	22.9	77.1	3	0.44	3	0
PBANKA_132160	conserved Plasmodium protein, unknown function	10026	2	539	33.7	66.3	0	0	0	0	200	33.7	66.3	0	0	0	0	310	33.7	66.3	0	0	0	0	503	33.7	66.3	2	0.2	1	1	317	33.7	66.3	2	0.2	2	0
PBANKA_132230	conserved Plasmodium protein, unknown function	3864	2	528	17.7	82.3	0	0	0	0	192	17.7	82.3	0	0	0	0	315	17.7	82.3	0	0	0	0	502	17.7	82.3	1	0.26	0	1	311	17.7	82.3	1	0.26	0	1
PBANKA_132250	conserved Plasmodium protein, unknown function	2220	2	520	22.3	77.7	0	0	0	0	195	22.3	77.7	0	0	0	0	295	22.3	77.7	0	0	0	0	482	22.3	77.7	1	0.45	0	1	298	22.3	77.7	1	0.45	0	1
PBANKA_132280	GTP-binding protein, putative	2523	2	537	21.7	78.3	0	0	0	0	200	21.7	78.3	0	0	0	0	320	21.7	78.3	0	0	0	0	503	21.7	78.3	1	0.4	1	0	323	21.7	78.3	1	0.4	1	0
PBANKA_132310	conserved Plasmodium protein, unknown function	2871	2	552	26.3	73.7	0	0	0	0	201	26.3	73.7	0	0	0	0	317	26.3	73.7	0	0	0	0	504	26.3	73.7	1	0.35	1	0	312	26.3	73.7	1	0.35	1	0
PBANKA_132670	conserved Plasmodium protein, unknown function	16947	2	546	28.9	71.1	0	0	0	0	201	28.9	71.1	0	0	0	0	313	28.9	71.1	0	0	0	0	513	28.9	71.1	2	0.12	2	0	322	28.9	71.1	2	0.12	2	0
PBANKA_132790	conserved Plasmodium protein, unknown function	8829	2	539	28.6	71.4	0	0	0	0	201	28.6	71.4	0	0	0	0	315	28.6	71.4	0	0	0	0	506	28.6	71.4	2	0.23	2	0	317	28.6	71.4	2	0.23	2	0
PBANKA_132920	dynein beta chain, putative	19416	2	534	18.4	81.6	0	0	0	0	195	18.4	81.6	0	0	0	0	313	18.4	81.6	0	0	0	0	498	18.4	81.6	2	0.1	2	0	314	18.4	81.6	2	0.1	2	0
PBANKA_133170	zinc finger protein, putative	2226	2	523	17.6	82.4	0	0	0	0	191	17.6	82.4	0	0	0	0	316	17.6	82.4	0	0	0	0	485	17.6	82.4	1	0.45	1	0	314	17.6	82.4	2	0.9	2	0
PBANKA_133280	biotin carboxylase subunit of acetyl CoA	8994	2	524	14.9	85.1	0	0	0	0	195	14.9	85.1	0	0	0	0	316	14.9	85.1	0	0	0	0	496	14.9	85.1	1	0.11	0	1	311	14.9	85.1	1	0.11	0	1
PBANKA_133560	M1-family aminopeptidase, putative	3345	2	537	29.3	70.7	0	0	0	0	198	29.3	70.7	0	0	0	0	321	29.3	70.7	0	0	0	0	505	29.3	70.7	1	0.3	0	1	310	29.3	70.7	1	0.3	0	1
PBANKA_133650	conserved Plasmodium protein, unknown function	2613	2	529	22.2	77.8	0	0	0	0	197	22.2	77.8	0	0	0	0	308	22.2	77.8	0	0	0	0	486	22.2	77.8	2	0.77	1	1	313	22.2	77.8	1	0.38	0	1
PBANKA_134130	conserved Plasmodium protein, unknown function	2130	2	551	32.7	67.3	0	0	0	0	194	32.7	67.3	0	0	0	0	330	32.7	67.3	0	0	0	0	532	32.7	67.3	1	0.47	1	0	327	32.7	67.3	1	0.47	1	0
PBANKA_134850	conserved Plasmodium protein, unknown function	741	2	490	21.5	78.5	0	0	0	0	190	21.5	78.5	0	0	0	0	308	21.5	78.5	0	0	0	0	466	21.5	78.5	1	1.35	1	0	315	21.5	78.5	1	1.35	1	0
PBANKA_135300	conserved Plasmodium protein, unknown function	1437	2	537	36.1	63.9	0	0	0	0	199	36.1	63.9	0	0	0	0	323	36.1	63.9	0	0	0	0	499	36.1	63.9	1	0.7	1	0	317	36.1	63.9	1	0.7	1	0
PBANKA_135700	aminomethyltransferase, putative	2556	2	522	7.8	92.2	0	0	0	0	199	7.8	92.2	0	0	0	0	323	7.8	92.2	0	0	0	0	532	7.8	92.2	2	0.78	2	0	333	7.8	92.2	1	0.39	1	0
PBANKA_135830	conserved Plasmodium protein, unknown function	4260	2	501	29.8	70.2	0	0	0	0	187	29.8	70.2	0	0	0	0	302	29.8	70.2	0	0	0	0	482	29.8	70.2	1	0.23	1	0	303	29.8	70.2	1	0.23	1	0
PBANKA_135930	conserved Plasmodium protein, unknown function	16305	2	547	15.6	84.4	0	0	0	0	204	15.6	84.4	0	0	0	0	322	15.6	84.4	0	0	0	0	518	15.6	84.4	1	0.06	1	0	311	15.6	84.4	1	0.06	1	0
PBANKA_136070	conserved Plasmodium protein, unknown function	5268	2	551	22.2	77.8	0	0	0	0	207	22.2	77.8	0	0	0	0	324	22.2	77.8	0	0	0	0	519	22.2	77.8	4	0.76	4	0	320	22.2	77.8	1	0.19	1	0
PBANKA_136120	conserved Plasmodium protein, unknown function	10437	2	530	41.2	58.8	0	0	0	0	196	41.2	58.8	0	0	0	0	313	41.2	58.8	0	0	0	0	494	41.2	58.8	2	0.19	1	1	310	41.2	58.8	2	0.19	1	1
PBANKA_136230	conserved Plasmodium protein, unknown function	8115	2	527	31.2	68.8	0	0	0	0	199	31.2	68.8	0	0	0	0	310	31.2	68.8	0	0	0	0	498	31.2	68.8	1	0.12	0	1	308	31.2	68.8	2	0.25	1	1
PBANKA_136430	glycerol kinase, putative	1506	2	512	4.1	95.9	0	0	0	0	190	4.1	95.9	0	0	0	0	313	4.1	95.9	0	0	0	0	477	4.1	95.9	1	0.66	1	0	309	4.1	95.9	1	0.66	1	0
PBANKA_140690	conserved Plasmodium protein, unknown function	14595	2	543	27.4	72.6	0	0	0	0	195	27.4	72.6	0	0	0	0	319	27.4	72.6	0	0	0	0	504	27.4	72.6	1	0.07	1	0	311	27.4	72.6	1	0.07	1	0
PBANKA_140720	conserved Plasmodium protein, unknown function	1161	2	531	13.8	86.2	0	0	0	0	179	13.8	86.2	0	0	0	0	315	13.8	86.2	0	0	0	0	508	13.8	86.2	1	0.86	1	0	320	13.8	86.2	1	0.86	1	0
PBANKA_141000	26S proteasome regulatory subunit 7, putative	1263	2	486	0.6	99.4	0	0	0	0	172	0.6	99.4	0	0	0	0	312	0.6	99.4	0	0	0	0	461	0.6	99.4	1	0.79	0	1	310	0.6	99.4	1	0.79	0	1
PBANKA_141340	TFIIH basal transcription factor subunit,	1206	2	521	18.2	81.8	0	0	0	0	186	18.2	81.8	0	0	0	0	314	18.2	81.8	0	0	0	0	483	18.2	81.8	1	0.83	0	1	324	18.2	81.8	1	0.83	0	1
PBANKA_141750	conserved Plasmodium protein, unknown function	1950	2	534	24.5	75.5	0	0	0	0	200	24.5	75.5	0	0	0	0	312	24.5	75.5	0	0	0	0	510	24.5	75.5	2	1.03	2	0	310	24.5	75.5	2	1.03	2	0
PBANKA_141860	conserved Plasmodium protein, unknown function	2244	2	555	24.1	75.9	0	0	0	0	196	24.1	75.9	0	0	0	0	314	24.1	75.9	0	0	0	0	508	24.1	75.9	1	0.45	1	0	320	24.1	75.9	1	0.45	1	0
PBANKA_141900	conserved Plasmodium protein, unknown function	4023	2	532	32.7	67.3	0	0	0	0	190	32.7	67.3	0	0	0	0	313	32.7	67.3	0	0	0	0	495	32.7	67.3	1	0.25	1	0	313	32.7	67.3	1	0.25	1	0
PBANKA_142230	FAD-dependent monooxygenase, putative	2823	2	527	29	71	0	0	0	0	195	29	71	0	0	0	0	314	29	71	0	0	0	0	483	29	71	1	0.35	0	1	327	29	71	2	0.71	1	1
PBANKA_142980	conserved Plasmodium protein, unknown function	420	2	516	10.7	89.3	0	0	0	0	184	10.7	89.3	0	0	0	0	304	10.7	89.3	0	0	0	0	484	10.7	89.3	1	2.38	0	1	308	10.7	89.3	1	2.38	0	1
PBANKA_142990	phosphatidylinositol-glycan, putative	3879	2	541	22.6	77.4	0	0	0	0	206	22.6	77.4	0	0	0	0	321	22.6	77.4	0	0	0	0	517	22.6	77.4	1	0.26	1	0	318	22.6	77.4	1	0.26	1	0
PBANKA_143240	perforin-like protein 2	3000	2	526	15	85	0	0	0	0	194	15	85	0	0	0	0	318	15	85	0	0	0	0	503	15	85	1	0.33	1	0	310	15	85	1	0.33	1	0
PBANKA_143430	conserved Plasmodium protein, unknown function	1575	2	547	29.8	70.2	0	0	0	0	200	29.8	70.2	0	0	0	0	320	29.8	70.2	0	0	0	0	519	29.8	70.2	1	0.63	1	0	320	29.8	70.2	1	0.63	1	0
PBANKA_143550	conserved Plasmodium protein, unknown function	7377	2	554	29.5	70.5	0	0	0	0	200	29.5	70.5	0	0	0	0	319	29.5	70.5	0	0	0	0	522	29.5	70.5	1	0.14	1	0	321	29.5	70.5	1	0.14	1	0
PBANKA_144330	merozoite surface protein 9, putative	1857	2	538	11.5	88.5	0	0	0	0	202	11.5	88.5	0	0	0	0	319	11.5	88.5	0	0	0	0	531	11.5	88.5	1	0.54	1	0	336	11.5	88.5	1	0.54	1	0
PBANKA_144550	conserved Plasmodium protein, unknown function	1620	2	510	34.8	65.2	0	0	0	0	196	34.8	65.2	0	0	0	0	306	34.8	65.2	0	0	0	0	485	34.8	65.2	1	0.62	1	0	314	34.8	65.2	1	0.62	1	0
PBANKA_144790	conserved Plasmodium protein, unknown function	4677	2	528	29	71	0	0	0	0	198	29	71	0	0	0	0	316	29	71	0	0	0	0	501	29	71	1	0.21	1	0	328	29	71	1	0.21	1	0
PBANKA_144900	aspartyl protease, putative	1734	2	523	6.9	93.1	0	0	0	0	197	6.9	93.1	0	0	0	0	323	6.9	93.1	0	0	0	0	502	6.9	93.1	1	0.58	1	0	314	6.9	93.1	1	0.58	1	0
PBANKA_145010	mRNA methyltransferase, putative	1983	2	490	20.5	79.5	0	0	0	0	195	20.5	79.5	0	0	0	0	317	20.5	79.5	0	0	0	0	479	20.5	79.5	1	0.5	0	1	306	20.5	79.5	1	0.5	0	1
PBANKA_145020	serine hydroxymethyltransferase, putative	1329	2	505	2.8	97.2	0	0	0	0	186	2.8	97.2	0	0	0	0	317	2.8	97.2	0	0	0	0	478	2.8	97.2	1	0.75	1	0	324	2.8	97.2	1	0.75	1	0
PBANKA_145420	conserved Plasmodium protein, unknown function	17196	2	545	34	66	0	0	0	0	204	34	66	0	0	0	0	323	34	66	0	0	0	0	516	34	66	1	0.06	0	1	318	34	66	2	0.12	1	1
PBANKA_146300	osmiophilic body protein	7821	2	523	22.7	77.3	0	0	0	0	194	22.7	77.3	0	0	0	0	310	22.7	77.3	0	0	0	0	486	22.7	77.3	1	0.13	0	1	316	22.7	77.3	1	0.13	0	1
PBANKA_010030	lysophospholipase, putative, pseudogene	1308	1	1010	6.9	93.1	0	0	0	0	379	6.9	93.1	0	0	0	0	623	6.9	93.1	0	0	0	0	1038	6.9	93.1	0	0	0	0	317	6.9	93.1	1	0.76	1	0
PBANKA_010140	conserved Plasmodium protein, unknown function	3606	1	539	18.7	81.3	0	0	0	0	194	18.7	81.3	0	0	0	0	321	18.7	81.3	0	0	0	0	505	18.7	81.3	1	0.28	0	1	311	18.7	81.3	0	0	0	0
PBANKA_010160	conserved Plasmodium protein, unknown function	2025	1	548	23.8	76.2	1	0.49	1	0	214	23.8	76.2	0	0	0	0	329	23.8	76.2	0	0	0	0	502	23.8	76.2	0	0	0	0	310	23.8	76.2	0	0	0	0
PBANKA_010240	conserved Plasmodium protein, unknown function	5526	1	543	31.6	68.4	0	0	0	0	200	31.6	68.4	0	0	0	0	313	31.6	68.4	0	0	0	0	510	31.6	68.4	1	0.18	1	0	319	31.6	68.4	0	0	0	0
PBANKA_010770	permease, putative	1035	1	507	4.3	95.7	0	0	0	0	188	4.3	95.7	0	0	0	0	306	4.3	95.7	0	0	0	0	485	4.3	95.7	0	0	0	0	309	4.3	95.7	1	0.97	0	1
PBANKA_010810	conserved Plasmodium protein, unknown function	3330	1	536	19.1	80.9	0	0	0	0	200	19.1	80.9	0	0	0	0	321	19.1	80.9	0	0	0	0	515	19.1	80.9	0	0	0	0	336	19.1	80.9	1	0.3	1	0
PBANKA_020270	kinesin-8, putative	4383	1	518	21.4	78.6	0	0	0	0	200	21.4	78.6	0	0	0	0	315	21.4	78.6	0	0	0	0	508	21.4	78.6	0	0	0	0	329	21.4	78.6	1	0.23	1	0
PBANKA_020300	chromatin assembly factor 1 protein WD40 domain,	1341	1	503	5	95	0	0	0	0	182	5	95	0	0	0	0	313	5	95	0	0	0	0	506	5	95	1	0.75	0	1	315	5	95	0	0	0	0
PBANKA_020350	selenocysteine-specific elongation factor selB	2100	1	511	19.8	80.2	0	0	0	0	198	19.8	80.2	0	0	0	0	305	19.8	80.2	0	0	0	0	486	19.8	80.2	0	0	0	0	316	19.8	80.2	1	0.48	1	0
PBANKA_020480	secreted ookinete protein, putative	2763	1	525	40	60	0	0	0	0	202	40	60	0	0	0	0	320	40	60	0	0	0	0	497	40	60	2	0.72	0	2	307	40	60	0	0	0	0
PBANKA_020530	conserved Plasmodium protein, unknown function	1989	1	526	28.1	71.9	0	0	0	0	200	28.1	71.9	0	0	0	0	320	28.1	71.9	0	0	0	0	495	28.1	71.9	0	0	0	0	308	28.1	71.9	1	0.5	1	0
PBANKA_020580	serine/threonine protein kinase, putative	8175	1	529	32.3	67.7	0	0	0	0	203	32.3	67.7	0	0	0	0	322	32.3	67.7	0	0	0	0	501	32.3	67.7	1	0.12	0	1	309	32.3	67.7	0	0	0	0
PBANKA_020740	DNA binding protein, putative	1536	1	518	27.9	72.1	0	0	0	0	192	27.9	72.1	0	0	0	0	319	27.9	72.1	0	0	0	0	517	27.9	72.1	0	0	0	0	302	27.9	72.1	1	0.65	0	1
PBANKA_020990	nucleoside transporter 4, putative	1290	1	529	14.9	85.1	0	0	0	0	205	14.9	85.1	0	0	0	0	320	14.9	85.1	0	0	0	0	518	14.9	85.1	0	0	0	0	328	14.9	85.1	1	0.77	1	0
PBANKA_021000	conserved Plasmodium protein, unknown function	3888	1	535	35.6	64.4	0	0	0	0	197	35.6	64.4	0	0	0	0	320	35.6	64.4	0	0	0	0	514	35.6	64.4	0	0	0	0	322	35.6	64.4	1	0.26	1	0
PBANKA_021030	conserved Plasmodium protein, unknown function	1485	1	551	42.8	57.2	0	0	0	0	210	42.8	57.2	0	0	0	0	326	42.8	57.2	0	0	0	0	515	42.8	57.2	0	0	0	0	306	42.8	57.2	1	0.67	1	0
PBANKA_021110	vacuolar protein sorting-associated protein 53,	2820	1	545	40.3	59.7	0	0	0	0	199	40.3	59.7	0	0	0	0	314	40.3	59.7	0	0	0	0	518	40.3	59.7	0	0	0	0	322	40.3	59.7	2	0.71	2	0
PBANKA_030250	hexose transporter	1518	1	460	2.9	97.1	0	0	0	0	177	2.9	97.1	0	0	0	0	303	2.9	97.1	0	0	0	0	463	2.9	97.1	0	0	0	0	308	2.9	97.1	1	0.66	0	1
PBANKA_030470	serine repeat antigen 5	2160	1	513	1.8	98.2	0	0	0	0	191	1.8	98.2	0	0	0	0	321	1.8	98.2	0	0	0	0	499	1.8	98.2	0	0	0	0	304	1.8	98.2	1	0.46	1	0
PBANKA_030490	serine repeat antigen 3	3291	1	479	7.3	92.7	0	0	0	0	181	7.3	92.7	0	0	0	0	302	7.3	92.7	0	0	0	0	475	7.3	92.7	0	0	0	0	304	7.3	92.7	1	0.3	0	1
PBANKA_030500	serine repeat antigen 2	3369	1	487	15.8	84.2	0	0	0	0	178	15.8	84.2	0	0	0	0	314	15.8	84.2	0	0	0	0	480	15.8	84.2	0	0	0	0	299	15.8	84.2	1	0.3	0	1
PBANKA_030520	conserved Plasmodium protein, unknown function	4560	1	542	27.7	72.3	0	0	0	0	207	27.7	72.3	0	0	0	0	327	27.7	72.3	0	0	0	0	531	27.7	72.3	0	0	0	0	313	27.7	72.3	1	0.22	1	0
PBANKA_030940	conserved Plasmodium protein, unknown function	10971	1	541	27.2	72.8	0	0	0	0	206	27.2	72.8	0	0	0	0	325	27.2	72.8	0	0	0	0	527	27.2	72.8	1	0.09	1	0	333	27.2	72.8	0	0	0	0
PBANKA_031060	conserved protein, unknown function	465	1	511	1.5	98.5	0	0	0	0	208	1.5	98.5	0	0	0	0	317	1.5	98.5	0	0	0	0	518	1.5	98.5	0	0	0	0	318	1.5	98.5	1	2.15	1	0
PBANKA_031400	clathrin coat assembly protein, putative	426	1	499	29.3	70.7	0	0	0	0	177	29.3	70.7	0	0	0	0	280	29.3	70.7	0	0	0	0	474	29.3	70.7	0	0	0	0	308	29.3	70.7	1	2.34	1	0
PBANKA_031560	40S ribosomal protein S30, putative	177	1	426	0	100	0	0	0	0	168	0	100	0	0	0	0	279	0	100	0	0	0	0	408	0	100	1	5.62	0	1	255	0	100	0	0	0	0
PBANKA_040430	P-loop containing nucleoside triphospahte	2715	1	513	30.3	69.7	0	0	0	0	187	30.3	69.7	0	0	0	0	305	30.3	69.7	0	0	0	0	482	30.3	69.7	0	0	0	0	327	30.3	69.7	1	0.37	1	0
PBANKA_040610	conserved Plasmodium protein, unknown function	1851	1	529	22.4	77.6	0	0	0	0	197	22.4	77.6	0	0	0	0	326	22.4	77.6	0	0	0	0	510	22.4	77.6	1	0.54	1	0	313	22.4	77.6	0	0	0	0
PBANKA_041290	circumsporozoite- and TRAP-related protein	5718	1	489	1.2	98.8	0	0	0	0	189	1.2	98.8	0	0	0	0	310	1.2	98.8	0	0	0	0	483	1.2	98.8	0	0	0	0	326	1.2	98.8	13	2.27	9	4
PBANKA_041300	conserved Plasmodium protein, unknown function	4881	1	563	28.9	71.1	0	0	0	0	214	28.9	71.1	0	0	0	0	317	28.9	71.1	0	0	0	0	529	28.9	71.1	0	0	0	0	322	28.9	71.1	2	0.41	1	1
PBANKA_041430	conserved Plasmodium protein, unknown function	1374	1	511	23.9	76.1	0	0	0	0	207	23.9	76.1	0	0	0	0	322	23.9	76.1	0	0	0	0	508	23.9	76.1	0	0	0	0	311	23.9	76.1	1	0.73	1	0
PBANKA_041510	conserved Plasmodium protein, unknown function	1623	1	545	26.4	73.6	0	0	0	0	209	26.4	73.6	0	0	0	0	317	26.4	73.6	0	0	0	0	518	26.4	73.6	0	0	0	0	321	26.4	73.6	1	0.62	1	0
PBANKA_041580	conserved Plasmodium protein, unknown function	3336	1	552	20.9	79.1	0	0	0	0	193	20.9	79.1	0	0	0	0	320	20.9	79.1	0	0	0	0	530	20.9	79.1	0	0	0	0	324	20.9	79.1	1	0.3	0	1
PBANKA_041700	signal peptidase complex subunit 3, putative	558	1	529	6.5	93.5	0	0	0	0	189	6.5	93.5	0	0	0	0	312	6.5	93.5	0	0	0	0	489	6.5	93.5	0	0	0	0	312	6.5	93.5	1	1.79	1	0
PBANKA_041730	adapter-related protein, putative	3675	1	473	15.7	84.3	0	0	0	0	185	15.7	84.3	0	0	0	0	305	15.7	84.3	0	0	0	0	467	15.7	84.3	1	0.27	0	1	309	15.7	84.3	0	0	0	0
PBANKA_041800	DEAD/DEAH helicase, putative	7263	1	511	20.3	79.7	0	0	0	0	195	20.3	79.7	0	0	0	0	317	20.3	79.7	0	0	0	0	528	20.3	79.7	1	0.14	0	1	333	20.3	79.7	0	0	0	0
PBANKA_050330	conserved Plasmodium protein, unknown function	4407	1	531	34	66	0	0	0	0	201	34	66	0	0	0	0	320	34	66	0	0	0	0	510	34	66	1	0.23	1	0	323	34	66	0	0	0	0
PBANKA_050470	conserved Plasmodium protein, unknown function	1299	1	510	21.7	78.3	0	0	0	0	197	21.7	78.3	0	0	0	0	312	21.7	78.3	0	0	0	0	489	21.7	78.3	1	0.77	0	1	310	21.7	78.3	0	0	0	0
PBANKA_050480	conserved Plasmodium protein, unknown function	4662	1	552	41.9	58.1	0	0	0	0	212	41.9	58.1	0	0	0	0	328	41.9	58.1	0	0	0	0	524	41.9	58.1	1	0.21	1	0	327	41.9	58.1	0	0	0	0
PBANKA_050540	conserved Plasmodium protein, unknown function	1761	1	544	22.8	77.2	0	0	0	0	205	22.8	77.2	0	0	0	0	319	22.8	77.2	0	0	0	0	528	22.8	77.2	0	0	0	0	328	22.8	77.2	2	1.14	1	1
PBANKA_050690	conserved Plasmodium protein, unknown function	1296	1	533	36.6	63.4	0	0	0	0	200	36.6	63.4	0	0	0	0	331	36.6	63.4	0	0	0	0	528	36.6	63.4	1	0.77	1	0	342	36.6	63.4	0	0	0	0
PBANKA_051450	26S proteasome regulatory subunit, putative	1173	1	556	27.1	72.9	0	0	0	0	202	27.1	72.9	0	0	0	0	324	27.1	72.9	0	0	0	0	508	27.1	72.9	0	0	0	0	330	27.1	72.9	1	0.85	0	1
PBANKA_051460	glycoprotease, putative	1743	1	527	27.4	72.6	0	0	0	0	199	27.4	72.6	0	0	0	0	321	27.4	72.6	0	0	0	0	502	27.4	72.6	0	0	0	0	309	27.4	72.6	4	2.29	1	3
PBANKA_051480	calmodulin, putative	720	1	483	39.9	60.1	0	0	0	0	186	39.9	60.1	0	0	0	0	282	39.9	60.1	0	0	0	0	473	39.9	60.1	0	0	0	0	296	39.9	60.1	3	4.16	1	2
PBANKA_051490	28 kDa ookinete surface protein	642	1	513	5.8	94.2	0	0	0	0	188	5.8	94.2	0	0	0	0	303	5.8	94.2	0	0	0	0	468	5.8	94.2	0	0	0	0	306	5.8	94.2	7	10.89	7	0
PBANKA_051500	25 kDa ookinete surface antigen precursor	654	1	487	4.6	95.4	0	0	0	0	190	4.6	95.4	0	0	0	0	300	4.6	95.4	0	0	0	0	472	4.6	95.4	0	0	0	0	312	4.6	95.4	7	10.69	5	2
PBANKA_051510	conserved Plasmodium protein, unknown function	564	1	543	16.7	83.3	0	0	0	0	193	16.7	83.3	0	0	0	0	315	16.7	83.3	0	0	0	0	509	16.7	83.3	0	0	0	0	317	16.7	83.3	2	3.54	1	1
PBANKA_051520	MORN repeat-containing protein 1, putative	1095	1	487	0	100	1	0.91	1	0	176	0	100	0	0	0	0	301	0	100	0	0	0	0	436	0	100	0	0	0	0	286	0	100	0	0	0	0
PBANKA_051530	conserved Plasmodium protein, unknown function	2076	1	532	29.8	70.2	0	0	0	0	197	29.8	70.2	0	0	0	0	314	29.8	70.2	0	0	0	0	507	29.8	70.2	0	0	0	0	325	29.8	70.2	1	0.48	1	0
PBANKA_051780	Sec1 family protein, putative	1929	1	540	20.1	79.9	0	0	0	0	195	20.1	79.9	0	0	0	0	328	20.1	79.9	0	0	0	0	523	20.1	79.9	0	0	0	0	310	20.1	79.9	1	0.52	1	0
PBANKA_051830	conserved Plasmodium protein, unknown function	4080	1	555	28.1	71.9	0	0	0	0	209	28.1	71.9	0	0	0	0	333	28.1	71.9	0	0	0	0	541	28.1	71.9	0	0	0	0	315	28.1	71.9	2	0.49	1	1
PBANKA_051900	S-antigen, putative	2265	1	480	90.1	9.9	0	0	0	0	177	90.1	9.9	0	0	0	0	303	90.1	9.9	0	0	0	0	466	90.1	9.9	0	0	0	0	223	90.1	9.9	1	0.44	0	1
PBANKA_051990	conserved Plasmodium protein, unknown function	4776	1	542	29	71	0	0	0	0	197	29	71	0	0	0	0	333	29	71	0	0	0	0	527	29	71	1	0.21	1	0	320	29	71	0	0	0	0
PBANKA_052030	conserved Plasmodium protein, unknown function	3369	1	577	34.5	65.5	0	0	0	0	218	34.5	65.5	0	0	0	0	333	34.5	65.5	0	0	0	0	554	34.5	65.5	1	0.3	1	0	336	34.5	65.5	0	0	0	0
PBANKA_060070	conserved Plasmodium protein, unknown function	591	1	540	26.2	73.8	0	0	0	0	205	26.2	73.8	0	0	0	0	294	26.2	73.8	0	0	0	0	519	26.2	73.8	2	3.38	0	2	348	26.2	73.8	0	0	0	0
PBANKA_060160	conserved protein, unknown function	5217	1	496	24.3	75.7	0	0	0	0	185	24.3	75.7	0	0	0	0	308	24.3	75.7	0	0	0	0	467	24.3	75.7	1	0.19	0	1	311	24.3	75.7	0	0	0	0
PBANKA_060200	origin recognition complex 1 protein, putative	3117	1	506	25.6	74.4	0	0	0	0	190	25.6	74.4	0	0	0	0	304	25.6	74.4	0	0	0	0	477	25.6	74.4	1	0.32	0	1	313	25.6	74.4	0	0	0	0
PBANKA_060560	conserved Plasmodium protein, unknown function	6930	1	548	48.2	51.8	0	0	0	0	203	48.2	51.8	0	0	0	0	325	48.2	51.8	0	0	0	0	515	48.2	51.8	0	0	0	0	312	48.2	51.8	1	0.14	1	0
PBANKA_060790	3',5'-cyclic-nucleotide phosphodiesterase,	2856	1	543	36.1	63.9	0	0	0	0	200	36.1	63.9	0	0	0	0	318	36.1	63.9	0	0	0	0	508	36.1	63.9	1	0.35	0	1	317	36.1	63.9	0	0	0	0
PBANKA_060800	porphobilinogen deaminase, putative	1317	1	539	16.8	83.2	0	0	0	0	193	16.8	83.2	0	0	0	0	304	16.8	83.2	0	0	0	0	501	16.8	83.2	0	0	0	0	314	16.8	83.2	1	0.76	0	1
PBANKA_061160	ribonucleoside-diphosphate reductase, large	2544	1	452	6.1	93.9	0	0	0	0	173	6.1	93.9	0	0	0	0	283	6.1	93.9	0	0	0	0	429	6.1	93.9	0	0	0	0	283	6.1	93.9	1	0.39	1	0
PBANKA_061280	DEAD box ATP-dependent RNA helicase, putative	3576	1	534	24.2	75.8	0	0	0	0	194	24.2	75.8	0	0	0	0	311	24.2	75.8	0	0	0	0	514	24.2	75.8	1	0.28	0	1	316	24.2	75.8	0	0	0	0
PBANKA_061450	eukaryotic translation initiation factor	984	1	478	0.7	99.3	0	0	0	0	193	0.7	99.3	0	0	0	0	296	0.7	99.3	0	0	0	0	462	0.7	99.3	1	1.02	0	1	295	0.7	99.3	0	0	0	0
PBANKA_061540	serine--tRNA ligase, putative	1611	1	536	4.8	95.2	0	0	0	0	206	4.8	95.2	0	0	0	0	321	4.8	95.2	0	0	0	0	519	4.8	95.2	0	0	0	0	325	4.8	95.2	1	0.62	0	1
PBANKA_061580	exported serine/threonine protein kinase	7371	1	559	34.3	65.7	0	0	0	0	209	34.3	65.7	0	0	0	0	330	34.3	65.7	0	0	0	0	543	34.3	65.7	0	0	0	0	335	34.3	65.7	1	0.14	1	0
PBANKA_061730	conserved Plasmodium protein, unknown function	1479	1	511	28.1	71.9	0	0	0	0	203	28.1	71.9	0	0	0	0	312	28.1	71.9	0	0	0	0	526	28.1	71.9	1	0.68	1	0	324	28.1	71.9	0	0	0	0
PBANKA_061940	conserved Plasmodium protein, unknown function	237	1	498	21.1	78.9	0	0	0	0	179	21.1	78.9	0	0	0	0	300	21.1	78.9	0	0	0	0	524	21.1	78.9	0	0	0	0	292	21.1	78.9	1	4.2	1	0
PBANKA_062150	Rab GTPase activator and protein kinase,	4920	1	522	40.7	59.3	0	0	0	0	202	40.7	59.3	0	0	0	0	318	40.7	59.3	0	0	0	0	507	40.7	59.3	0	0	0	0	309	40.7	59.3	1	0.2	0	1
PBANKA_070380	conserved Plasmodium protein, unknown function	2256	1	525	44.2	55.8	0	0	0	0	201	44.2	55.8	0	0	0	0	318	44.2	55.8	0	0	0	0	475	44.2	55.8	0	0	0	0	305	44.2	55.8	1	0.44	1	0
PBANKA_070440	alpha/beta hydrolase, putative	1308	1	514	20.5	79.5	0	0	0	0	188	20.5	79.5	0	0	0	0	303	20.5	79.5	0	0	0	0	472	20.5	79.5	0	0	0	0	294	20.5	79.5	1	0.76	1	0
PBANKA_070450	E3 ubiquitin-protein ligase, putative	22443	1	546	23.1	76.9	0	0	0	0	204	23.1	76.9	0	0	0	0	326	23.1	76.9	0	0	0	0	504	23.1	76.9	0	0	0	0	324	23.1	76.9	1	0.04	1	0
PBANKA_070560	conserved Plasmodium protein, unknown function	4608	1	555	33	67	0	0	0	0	204	33	67	0	0	0	0	322	33	67	0	0	0	0	517	33	67	0	0	0	0	314	33	67	1	0.22	0	1
PBANKA_070700	lipoate-protein ligase B	1287	1	542	31.7	68.3	0	0	0	0	194	31.7	68.3	0	0	0	0	312	31.7	68.3	0	0	0	0	517	31.7	68.3	0	0	0	0	319	31.7	68.3	2	1.55	1	1
PBANKA_071050	conserved Plasmodium protein, unknown function	1701	1	541	43.3	56.7	0	0	0	0	201	43.3	56.7	0	0	0	0	319	43.3	56.7	0	0	0	0	511	43.3	56.7	1	0.59	1	0	313	43.3	56.7	0	0	0	0
PBANKA_071080	Snf2-related CBP activator, putative	5721	1	508	28.9	71.1	0	0	0	0	186	28.9	71.1	0	0	0	0	305	28.9	71.1	0	0	0	0	466	28.9	71.1	0	0	0	0	300	28.9	71.1	1	0.17	0	1
PBANKA_071170	BRIX domain, putative	876	1	540	30.3	69.7	0	0	0	0	212	30.3	69.7	0	0	0	0	325	30.3	69.7	0	0	0	0	534	30.3	69.7	0	0	0	0	318	30.3	69.7	1	1.14	1	0
PBANKA_071180	conserved Plasmodium protein, unknown function	3525	1	523	37.2	62.8	0	0	0	0	199	37.2	62.8	0	0	0	0	311	37.2	62.8	0	0	0	0	499	37.2	62.8	0	0	0	0	296	37.2	62.8	1	0.28	1	0
PBANKA_071210	DNA helicase, putative	3057	1	515	34.9	65.1	0	0	0	0	196	34.9	65.1	0	0	0	0	307	34.9	65.1	0	0	0	0	479	34.9	65.1	1	0.33	0	1	302	34.9	65.1	0	0	0	0
PBANKA_071330	protein kinase c inhibitor-like protein,	561	1	496	3.4	96.6	0	0	0	0	186	3.4	96.6	0	0	0	0	305	3.4	96.6	0	0	0	0	492	3.4	96.6	0	0	0	0	291	3.4	96.6	1	1.78	1	0
PBANKA_071510	ubiquitin, putative	1101	1	565	37.7	62.3	0	0	0	0	220	37.7	62.3	0	0	0	0	335	37.7	62.3	0	0	0	0	533	37.7	62.3	0	0	0	0	311	37.7	62.3	1	0.91	1	0
PBANKA_071530	conserved Plasmodium protein, unknown function	1455	1	538	30.8	69.2	0	0	0	0	207	30.8	69.2	0	0	0	0	336	30.8	69.2	0	0	0	0	533	30.8	69.2	0	0	0	0	330	30.8	69.2	1	0.69	1	0
PBANKA_071600	chromosome associated protein, putative	3585	1	559	17.9	82.1	0	0	0	0	209	17.9	82.1	0	0	0	0	323	17.9	82.1	0	0	0	0	529	17.9	82.1	0	0	0	0	333	17.9	82.1	1	0.28	1	0
PBANKA_071650	RNA-binding protein, putative	1086	1	494	17.5	82.5	0	0	0	0	176	17.5	82.5	0	0	0	0	303	17.5	82.5	0	0	0	0	478	17.5	82.5	0	0	0	0	321	17.5	82.5	1	0.92	0	1
PBANKA_071930	bifunctional dihydrofolate reductase-thymidylate	1764	1	525	17.9	82.1	0	0	0	0	198	17.9	82.1	0	0	0	0	315	17.9	82.1	0	0	0	0	508	17.9	82.1	1	0.57	1	0	323	17.9	82.1	0	0	0	0
PBANKA_071990	cdc2-related protein kinase 1	1737	1	518	15.8	84.2	0	0	0	0	197	15.8	84.2	0	0	0	0	330	15.8	84.2	0	0	0	0	509	15.8	84.2	0	0	0	0	331	15.8	84.2	1	0.58	0	1
PBANKA_072150	conserved Plasmodium protein, unknown function	6534	1	539	30.3	69.7	0	0	0	0	200	30.3	69.7	0	0	0	0	318	30.3	69.7	0	0	0	0	505	30.3	69.7	0	0	0	0	336	30.3	69.7	1	0.15	1	0
PBANKA_080130	conserved Plasmodium protein, unknown function	789	1	535	27.2	72.8	0	0	0	0	201	27.2	72.8	0	0	0	0	309	27.2	72.8	0	0	0	0	502	27.2	72.8	0	0	0	0	329	27.2	72.8	1	1.27	1	0
PBANKA_080160	conserved Plasmodium protein, unknown function	11931	1	543	31.2	68.8	0	0	0	0	205	31.2	68.8	0	0	0	0	317	31.2	68.8	0	0	0	0	523	31.2	68.8	0	0	0	0	338	31.2	68.8	1	0.08	0	1
PBANKA_080220	serine/threonine protein kinase, putative	3873	1	533	30.7	69.3	1	0.26	1	0	201	30.7	69.3	0	0	0	0	316	30.7	69.3	0	0	0	0	507	30.7	69.3	0	0	0	0	334	30.7	69.3	0	0	0	0
PBANKA_080240	phosphopantetheine adenylyltransferase,	3819	1	530	46	54	0	0	0	0	202	46	54	0	0	0	0	310	46	54	0	0	0	0	516	46	54	0	0	0	0	328	46	54	1	0.26	0	1
PBANKA_080290	conserved Plasmodium protein, unknown function	4194	1	550	31.6	68.4	0	0	0	0	213	31.6	68.4	0	0	0	0	317	31.6	68.4	0	0	0	0	520	31.6	68.4	1	0.24	1	0	329	31.6	68.4	0	0	0	0
PBANKA_080320	inositol-phosphate phosphatase, putative	7536	1	532	30	70	0	0	0	0	199	30	70	0	0	0	0	319	30	70	0	0	0	0	506	30	70	1	0.13	0	1	324	30	70	0	0	0	0
PBANKA_080350	ATP synthase subunit C, putative	498	1	524	6.4	93.6	0	0	0	0	184	6.4	93.6	0	0	0	0	306	6.4	93.6	0	0	0	0	499	6.4	93.6	0	0	0	0	309	6.4	93.6	1	2	0	1
PBANKA_080600	ubiquitin-conjugating enzyme, putative	483	1	527	0.4	99.6	0	0	0	0	201	0.4	99.6	0	0	0	0	334	0.4	99.6	0	0	0	0	513	0.4	99.6	0	0	0	0	302	0.4	99.6	1	2.07	1	0
PBANKA_080830	binding protein, putative	1605	1	517	22.5	77.5	0	0	0	0	189	22.5	77.5	0	0	0	0	321	22.5	77.5	0	0	0	0	497	22.5	77.5	0	0	0	0	317	22.5	77.5	1	0.62	1	0
PBANKA_080960	conserved Plasmodium protein, unknown function	4428	1	537	34.4	65.6	0	0	0	0	201	34.4	65.6	0	0	0	0	315	34.4	65.6	0	0	0	0	506	34.4	65.6	0	0	0	0	323	34.4	65.6	1	0.23	1	0
PBANKA_081140	conserved Plasmodium protein, unknown function	7386	1	551	28	72	0	0	0	0	204	28	72	0	0	0	0	322	28	72	0	0	0	0	513	28	72	0	0	0	0	313	28	72	1	0.14	0	1
PBANKA_081240	cysteine repeat modular protein 1	9264	1	535	13.2	86.8	0	0	0	0	198	13.2	86.8	0	0	0	0	317	13.2	86.8	0	0	0	0	511	13.2	86.8	0	0	0	0	314	13.2	86.8	1	0.11	1	0
PBANKA_081330	conserved Plasmodium protein, unknown function	1368	1	552	15.8	84.2	0	0	0	0	191	15.8	84.2	0	0	0	0	318	15.8	84.2	0	0	0	0	499	15.8	84.2	0	0	0	0	322	15.8	84.2	1	0.73	1	0
PBANKA_081410	conserved Plasmodium protein, unknown function	2331	1	526	32	68	0	0	0	0	198	32	68	0	0	0	0	303	32	68	0	0	0	0	487	32	68	3	1.29	1	2	338	32	68	0	0	0	0
PBANKA_081490	arginine--tRNA ligase, putative	2658	1	519	29.5	70.5	0	0	0	0	194	29.5	70.5	0	0	0	0	304	29.5	70.5	0	0	0	0	502	29.5	70.5	0	0	0	0	306	29.5	70.5	2	0.75	0	2
PBANKA_081510	conserved Plasmodium protein, unknown function	3177	1	538	43.1	56.9	0	0	0	0	193	43.1	56.9	0	0	0	0	306	43.1	56.9	0	0	0	0	478	43.1	56.9	0	0	0	0	318	43.1	56.9	3	0.94	2	1
PBANKA_081840	conserved Plasmodium protein, unknown function	4425	1	529	23.5	76.5	0	0	0	0	198	23.5	76.5	0	0	0	0	321	23.5	76.5	0	0	0	0	489	23.5	76.5	0	0	0	0	310	23.5	76.5	5	1.13	5	0
PBANKA_081850	conserved Plasmodium protein, unknown function	1998	1	519	12.5	87.5	0	0	0	0	192	12.5	87.5	0	0	0	0	302	12.5	87.5	0	0	0	0	490	12.5	87.5	0	0	0	0	327	12.5	87.5	1	0.5	1	0
PBANKA_081860	pre-mRNA-splicing factor ATP-dependent RNA	2349	1	500	17.2	82.8	0	0	0	0	187	17.2	82.8	0	0	0	0	313	17.2	82.8	0	0	0	0	475	17.2	82.8	0	0	0	0	305	17.2	82.8	1	0.43	0	1
PBANKA_081880	conserved Plasmodium protein, unknown function	1326	1	563	34.5	65.5	0	0	0	0	205	34.5	65.5	0	0	0	0	323	34.5	65.5	0	0	0	0	503	34.5	65.5	0	0	0	0	302	34.5	65.5	2	1.51	2	0
PBANKA_082010	PPPDE peptidase, putative	732	1	463	7.8	92.2	0	0	0	0	178	7.8	92.2	0	0	0	0	293	7.8	92.2	0	0	0	0	437	7.8	92.2	1	1.36	0	1	302	7.8	92.2	0	0	0	0
PBANKA_082080	regulator of chromosome condensation, putative	7557	1	508	40.1	59.9	0	0	0	0	194	40.1	59.9	0	0	0	0	307	40.1	59.9	0	0	0	0	473	40.1	59.9	1	0.13	1	0	311	40.1	59.9	0	0	0	0
PBANKA_082290	conserved Plasmodium protein, unknown function	2394	1	513	14.2	85.8	0	0	0	0	197	14.2	85.8	0	0	0	0	310	14.2	85.8	0	0	0	0	485	14.2	85.8	2	0.84	1	1	318	14.2	85.8	0	0	0	0
PBANKA_082300	ubiquitin-like protein, putative	4155	1	519	25.3	74.7	0	0	0	0	195	25.3	74.7	0	0	0	0	319	25.3	74.7	0	0	0	0	480	25.3	74.7	2	0.48	1	1	315	25.3	74.7	0	0	0	0
PBANKA_082480	RNA-binding protein, putative	600	1	488	1.7	98.3	1	1.66	1	0	187	1.7	98.3	0	0	0	0	302	1.7	98.3	0	0	0	0	481	1.7	98.3	0	0	0	0	305	1.7	98.3	0	0	0	0
PBANKA_082540	conserved Plasmodium protein, unknown function	3492	1	523	35	65	0	0	0	0	197	35	65	0	0	0	0	304	35	65	0	0	0	0	497	35	65	1	0.29	1	0	317	35	65	0	0	0	0
PBANKA_082590	conserved Plasmodium protein, unknown function	1059	1	524	32.1	67.9	0	0	0	0	202	32.1	67.9	0	0	0	0	316	32.1	67.9	0	0	0	0	488	32.1	67.9	0	0	0	0	313	32.1	67.9	1	0.94	1	0
PBANKA_082660	conserved Plasmodium protein, unknown function	4110	1	555	41.2	58.8	0	0	0	0	202	41.2	58.8	0	0	0	0	311	41.2	58.8	0	0	0	0	507	41.2	58.8	0	0	0	0	315	41.2	58.8	1	0.24	1	0
PBANKA_082770	replication termination factor, putative	645	1	523	23.9	76.1	0	0	0	0	196	23.9	76.1	0	0	0	0	301	23.9	76.1	0	0	0	0	511	23.9	76.1	0	0	0	0	310	23.9	76.1	2	3.1	1	1
PBANKA_082950	conserved Plasmodium protein, unknown function	3669	1	536	26.1	73.9	0	0	0	0	202	26.1	73.9	0	0	0	0	324	26.1	73.9	0	0	0	0	520	26.1	73.9	0	0	0	0	316	26.1	73.9	1	0.27	1	0
PBANKA_083130	peptidyl-prolyl cis-trans isomerase, putative	1782	1	531	41.1	58.9	0	0	0	0	200	41.1	58.9	0	0	0	0	318	41.1	58.9	0	0	0	0	524	41.1	58.9	1	0.56	1	0	332	41.1	58.9	0	0	0	0
PBANKA_083350	conserved Plasmodium protein, unknown function	2865	1	549	40.1	59.9	0	0	0	0	207	40.1	59.9	0	0	0	0	319	40.1	59.9	0	0	0	0	537	40.1	59.9	0	0	0	0	331	40.1	59.9	1	0.35	0	1
PBANKA_090210	sporozoite asparagine-rich protein	9696	1	525	17.6	82.4	0	0	0	0	197	17.6	82.4	0	0	0	0	318	17.6	82.4	0	0	0	0	487	17.6	82.4	0	0	0	0	333	17.6	82.4	1	0.1	0	1
PBANKA_090250	kinesin-like protein, putative	2316	1	531	27	73	0	0	0	0	201	27	73	0	0	0	0	324	27	73	0	0	0	0	483	27	73	0	0	0	0	331	27	73	1	0.43	1	0
PBANKA_090980	RNA binding protein, putative	4443	1	525	13.9	86.1	0	0	0	0	195	13.9	86.1	0	0	0	0	315	13.9	86.1	0	0	0	0	500	13.9	86.1	0	0	0	0	318	13.9	86.1	1	0.23	1	0
PBANKA_091020	protein phosphatase 2C, putative	2364	1	481	14.1	85.9	0	0	0	0	178	14.1	85.9	0	0	0	0	296	14.1	85.9	0	0	0	0	455	14.1	85.9	0	0	0	0	303	14.1	85.9	1	0.42	1	0
PBANKA_091230	tudor staphylococcal nuclease, putative	3042	1	532	26.2	73.8	0	0	0	0	197	26.2	73.8	0	0	0	0	316	26.2	73.8	0	0	0	0	489	26.2	73.8	1	0.33	0	1	316	26.2	73.8	0	0	0	0
PBANKA_091530	conserved Plasmodium protein, unknown function	3093	1	523	37.1	62.9	0	0	0	0	190	37.1	62.9	0	0	0	0	304	37.1	62.9	0	0	0	0	475	37.1	62.9	0	0	0	0	298	37.1	62.9	5	1.62	4	1
PBANKA_091600	conserved Plasmodium protein, unknown function	3342	1	531	34.8	65.2	0	0	0	0	196	34.8	65.2	0	0	0	0	311	34.8	65.2	0	0	0	0	507	34.8	65.2	1	0.3	1	0	311	34.8	65.2	0	0	0	0
PBANKA_091680	conserved Plasmodium protein, unknown function	4527	1	536	46.9	53.1	0	0	0	0	201	46.9	53.1	0	0	0	0	314	46.9	53.1	0	0	0	0	498	46.9	53.1	0	0	0	0	313	46.9	53.1	1	0.22	1	0
PBANKA_091710	conserved Plasmodium protein, unknown function	1887	1	528	42.5	57.5	0	0	0	0	195	42.5	57.5	0	0	0	0	313	42.5	57.5	0	0	0	0	482	42.5	57.5	1	0.53	0	1	305	42.5	57.5	0	0	0	0
PBANKA_091730	conserved Plasmodium protein, unknown function	3528	1	536	34.3	65.7	0	0	0	0	200	34.3	65.7	0	0	0	0	311	34.3	65.7	0	0	0	0	508	34.3	65.7	0	0	0	0	334	34.3	65.7	1	0.28	1	0
PBANKA_091850	conserved Plasmodium protein, unknown function	531	1	527	3	97	0	0	0	0	205	3	97	0	0	0	0	303	3	97	0	0	0	0	491	3	97	0	0	0	0	327	3	97	1	1.88	1	0
PBANKA_091890	conserved Plasmodium protein, unknown function	5364	1	529	29.5	70.5	0	0	0	0	198	29.5	70.5	0	0	0	0	315	29.5	70.5	0	0	0	0	496	29.5	70.5	1	0.19	0	1	317	29.5	70.5	0	0	0	0
PBANKA_092160	RNA binding protein, putative	2187	1	486	36.3	63.7	0	0	0	0	190	36.3	63.7	0	0	0	0	291	36.3	63.7	0	0	0	0	456	36.3	63.7	1	0.46	1	0	300	36.3	63.7	0	0	0	0
PBANKA_093280	conserved Plasmodium protein, unknown function	7383	1	546	20.3	79.7	0	0	0	0	199	20.3	79.7	0	0	0	0	322	20.3	79.7	0	0	0	0	518	20.3	79.7	1	0.14	1	0	316	20.3	79.7	0	0	0	0
PBANKA_093460	conserved Plasmodium protein, unknown function	15954	1	539	22.3	77.7	0	0	0	0	201	22.3	77.7	0	0	0	0	321	22.3	77.7	0	0	0	0	520	22.3	77.7	1	0.06	0	1	335	22.3	77.7	0	0	0	0
PBANKA_093570	conserved Plasmodium protein, unknown function	705	1	522	36.7	63.3	0	0	0	0	192	36.7	63.3	0	0	0	0	317	36.7	63.3	0	0	0	0	489	36.7	63.3	0	0	0	0	320	36.7	63.3	1	1.42	1	0
PBANKA_093840	endoplasmic reticulum-resident calcium binding	1029	1	518	0	100	0	0	0	0	197	0	100	0	0	0	0	315	0	100	0	0	0	0	478	0	100	1	0.97	0	1	320	0	100	0	0	0	0
PBANKA_093960	polyadenylate-binding protein-interacting	9891	1	468	31.2	68.8	0	0	0	0	171	31.2	68.8	0	0	0	0	279	31.2	68.8	0	0	0	0	436	31.2	68.8	0	0	0	0	275	31.2	68.8	1	0.1	1	0
PBANKA_094020	dna2/nam7 helicase family member, putative	2742	1	531	23.2	76.8	0	0	0	0	205	23.2	76.8	0	0	0	0	310	23.2	76.8	0	0	0	0	500	23.2	76.8	0	0	0	0	306	23.2	76.8	1	0.36	1	0
PBANKA_094040	conserved Plasmodium protein, unknown function	4530	1	531	32	68	0	0	0	0	201	32	68	0	0	0	0	314	32	68	0	0	0	0	504	32	68	0	0	0	0	318	32	68	1	0.22	1	0
PBANKA_094230	radial spoke head protein, putative	1710	1	506	34.2	65.8	0	0	0	0	185	34.2	65.8	0	0	0	0	298	34.2	65.8	0	0	0	0	481	34.2	65.8	1	0.58	1	0	324	34.2	65.8	0	0	0	0
PBANKA_094310	CCR4-NOT transcription complex subunit 1,	8874	1	524	17.3	82.7	0	0	0	0	198	17.3	82.7	0	0	0	0	315	17.3	82.7	0	0	0	0	491	17.3	82.7	0	0	0	0	318	17.3	82.7	1	0.11	0	1
PBANKA_100100	conserved Plasmodium protein, unknown function	10032	1	548	27.3	72.7	0	0	0	0	205	27.3	72.7	0	0	0	0	322	27.3	72.7	0	0	0	0	531	27.3	72.7	0	0	0	0	336	27.3	72.7	1	0.1	1	0
PBANKA_100230	conserved Plasmodium protein, unknown function	11925	1	548	25.6	74.4	0	0	0	0	202	25.6	74.4	0	0	0	0	321	25.6	74.4	0	0	0	0	520	25.6	74.4	0	0	0	0	315	25.6	74.4	1	0.08	1	0
PBANKA_100320	conserved Plasmodium protein, unknown function	600	1	501	0	100	0	0	0	0	184	0	100	0	0	0	0	308	0	100	0	0	0	0	498	0	100	0	0	0	0	312	0	100	1	1.66	0	1
PBANKA_100340	lysine decarboxylase, putative	6789	1	540	13.8	86.2	0	0	0	0	196	13.8	86.2	0	0	0	0	321	13.8	86.2	0	0	0	0	514	13.8	86.2	2	0.29	1	1	313	13.8	86.2	0	0	0	0
PBANKA_100370	conserved Plasmodium protein, unknown function	1554	1	560	23.4	76.6	0	0	0	0	205	23.4	76.6	0	0	0	0	316	23.4	76.6	0	0	0	0	513	23.4	76.6	0	0	0	0	314	23.4	76.6	1	0.64	1	0
PBANKA_100630	perforin-like protein 1	2433	1	493	6	94	0	0	0	0	176	6	94	0	0	0	0	313	6	94	0	0	0	0	485	6	94	0	0	0	0	291	6	94	1	0.41	1	0
PBANKA_101140	DNA topoisomerase II, putative	4419	1	502	10	90	0	0	0	0	189	10	90	0	0	0	0	311	10	90	0	0	0	0	472	10	90	0	0	0	0	319	10	90	1	0.23	1	0
PBANKA_101150	conserved Plasmodium protein, unknown function	14370	1	526	35.4	64.6	0	0	0	0	199	35.4	64.6	0	0	0	0	311	35.4	64.6	0	0	0	0	495	35.4	64.6	0	0	0	0	319	35.4	64.6	2	0.14	1	1
PBANKA_101160	chromatin assembly factor 1 P55 subunit,	1365	1	490	6.2	93.8	0	0	0	0	171	6.2	93.8	0	0	0	0	277	6.2	93.8	0	0	0	0	444	6.2	93.8	1	0.73	0	1	301	6.2	93.8	0	0	0	0
PBANKA_101260	conserved Plasmodium protein, unknown function	4620	1	540	29.5	70.5	0	0	0	0	198	29.5	70.5	0	0	0	0	328	29.5	70.5	0	0	0	0	512	29.5	70.5	0	0	0	0	325	29.5	70.5	1	0.22	1	0
PBANKA_101360	conserved Plasmodium protein, unknown function	939	1	519	42.7	57.3	0	0	0	0	189	42.7	57.3	0	0	0	0	328	42.7	57.3	0	0	0	0	505	42.7	57.3	0	0	0	0	324	42.7	57.3	1	1.06	1	0
PBANKA_101640	metabolite/drug transporter, putative	2091	1	537	31.9	68.1	0	0	0	0	206	31.9	68.1	0	0	0	0	313	31.9	68.1	0	0	0	0	521	31.9	68.1	0	0	0	0	332	31.9	68.1	1	0.48	1	0
PBANKA_101750	lipase, putative	3156	1	543	30.2	69.8	0	0	0	0	202	30.2	69.8	0	0	0	0	318	30.2	69.8	0	0	0	0	525	30.2	69.8	1	0.32	1	0	346	30.2	69.8	0	0	0	0
PBANKA_102090	ERAD-associated E3 ubiquitin-protein ligase	1521	1	500	13.8	86.2	0	0	0	0	183	13.8	86.2	0	0	0	0	308	13.8	86.2	0	0	0	0	472	13.8	86.2	0	0	0	0	318	13.8	86.2	1	0.66	1	0
PBANKA_102180	mitochondrial import inner membrane translocase	303	1	509	2.3	97.7	0	0	0	0	193	2.3	97.7	0	0	0	0	297	2.3	97.7	0	0	0	0	495	2.3	97.7	1	3.29	1	0	316	2.3	97.7	0	0	0	0
PBANKA_102420	conserved Plasmodium protein, unknown function	3369	1	537	41.3	58.7	0	0	0	0	196	41.3	58.7	0	0	0	0	325	41.3	58.7	0	0	0	0	494	41.3	58.7	0	0	0	0	311	41.3	58.7	1	0.3	1	0
PBANKA_102460	liver specific protein 1	9765	1	547	15.4	84.6	0	0	0	0	199	15.4	84.6	0	0	0	0	318	15.4	84.6	0	0	0	0	513	15.4	84.6	0	0	0	0	328	15.4	84.6	1	0.1	1	0
PBANKA_102530	cyclic nucleotide-binding protein, putative	9411	1	560	26.7	73.3	0	0	0	0	204	26.7	73.3	0	0	0	0	328	26.7	73.3	0	0	0	0	527	26.7	73.3	0	0	0	0	331	26.7	73.3	1	0.11	0	1
PBANKA_102650	metacaspase-like protein	5661	1	540	27.8	72.2	0	0	0	0	196	27.8	72.2	0	0	0	0	319	27.8	72.2	0	0	0	0	505	27.8	72.2	1	0.18	1	0	322	27.8	72.2	0	0	0	0
PBANKA_102820	atypical protein kinase, ABC-1 family, putative	6354	1	511	40.2	59.8	0	0	0	0	189	40.2	59.8	0	0	0	0	302	40.2	59.8	0	0	0	0	479	40.2	59.8	2	0.31	1	1	310	40.2	59.8	0	0	0	0
PBANKA_102950	conserved Plasmodium protein, unknown function	1512	1	523	33.7	66.3	0	0	0	0	196	33.7	66.3	0	0	0	0	298	33.7	66.3	0	0	0	0	486	33.7	66.3	1	0.66	1	0	305	33.7	66.3	0	0	0	0
PBANKA_103010	actin II	1131	1	466	5.2	94.8	0	0	0	0	173	5.2	94.8	0	0	0	0	286	5.2	94.8	0	0	0	0	441	5.2	94.8	0	0	0	0	283	5.2	94.8	1	0.88	1	0
PBANKA_103050	conserved Plasmodium protein, unknown function	2739	1	538	8.7	91.3	0	0	0	0	201	8.7	91.3	0	0	0	0	317	8.7	91.3	0	0	0	0	509	8.7	91.3	0	0	0	0	326	8.7	91.3	1	0.36	0	1
PBANKA_103070	conserved Plasmodium protein, unknown function	1446	1	538	40.8	59.2	0	0	0	0	212	40.8	59.2	0	0	0	0	325	40.8	59.2	0	0	0	0	524	40.8	59.2	0	0	0	0	312	40.8	59.2	2	1.38	1	1
PBANKA_103080	conserved protein, unknown function	1662	1	545	15.6	84.4	0	0	0	0	196	15.6	84.4	0	0	0	0	321	15.6	84.4	0	0	0	0	513	15.6	84.4	0	0	0	0	317	15.6	84.4	1	0.6	0	1
PBANKA_103110	DNA replication enzyme, putative	5430	1	536	12.8	87.2	0	0	0	0	196	12.8	87.2	0	0	0	0	315	12.8	87.2	0	0	0	0	507	12.8	87.2	0	0	0	0	312	12.8	87.2	1	0.18	1	0
PBANKA_103210	rhoptry-associated protein 1, putative	1815	1	541	4.1	95.9	0	0	0	0	194	4.1	95.9	0	0	0	0	317	4.1	95.9	0	0	0	0	504	4.1	95.9	0	0	0	0	315	4.1	95.9	1	0.55	1	0
PBANKA_103440	plasmepsin IV	1353	1	504	7.5	92.5	0	0	0	0	193	7.5	92.5	0	0	0	0	317	7.5	92.5	0	0	0	0	497	7.5	92.5	0	0	0	0	300	7.5	92.5	6	4.43	6	0
PBANKA_103460	conserved Plasmodium protein, unknown function	5958	1	537	40.5	59.5	0	0	0	0	197	40.5	59.5	0	0	0	0	313	40.5	59.5	0	0	0	0	506	40.5	59.5	0	0	0	0	304	40.5	59.5	2	0.34	2	0
PBANKA_103520	LCCL domain-containing protein	3915	1	506	6.7	93.3	0	0	0	0	193	6.7	93.3	0	0	0	0	308	6.7	93.3	0	0	0	0	486	6.7	93.3	0	0	0	0	307	6.7	93.3	1	0.26	0	1
PBANKA_103570	conserved Plasmodium protein, unknown function	4323	1	526	36.9	63.1	0	0	0	0	195	36.9	63.1	0	0	0	0	308	36.9	63.1	0	0	0	0	481	36.9	63.1	0	0	0	0	315	36.9	63.1	1	0.23	1	0
PBANKA_103600	conserved Plasmodium protein, unknown function	7314	1	517	35.8	64.2	0	0	0	0	191	35.8	64.2	0	0	0	0	309	35.8	64.2	0	0	0	0	474	35.8	64.2	0	0	0	0	305	35.8	64.2	1	0.14	1	0
PBANKA_103680	DNA mismatch repair protein, putative	4314	1	531	20.7	79.3	0	0	0	0	202	20.7	79.3	0	0	0	0	323	20.7	79.3	0	0	0	0	500	20.7	79.3	0	0	0	0	314	20.7	79.3	1	0.23	0	1
PBANKA_103720	conserved Plasmodium protein, unknown function	2202	1	523	25.2	74.8	0	0	0	0	189	25.2	74.8	0	0	0	0	309	25.2	74.8	0	0	0	0	507	25.2	74.8	1	0.45	0	1	298	25.2	74.8	0	0	0	0
PBANKA_103820	nuclear formin-like protein	4785	1	511	20.5	79.5	0	0	0	0	187	20.5	79.5	0	0	0	0	309	20.5	79.5	0	0	0	0	482	20.5	79.5	0	0	0	0	310	20.5	79.5	2	0.42	1	1
PBANKA_103850	conserved Plasmodium protein, unknown function	813	1	526	13.3	86.7	0	0	0	0	190	13.3	86.7	0	0	0	0	295	13.3	86.7	0	0	0	0	498	13.3	86.7	0	0	0	0	277	13.3	86.7	1	1.23	1	0
PBANKA_103870	conserved Plasmodium protein, unknown function	4062	1	535	28.7	71.3	0	0	0	0	205	28.7	71.3	0	0	0	0	324	28.7	71.3	0	0	0	0	522	28.7	71.3	0	0	0	0	312	28.7	71.3	3	0.74	1	2
PBANKA_103880	conserved Plasmodium protein, unknown function	633	1	539	10.3	89.7	0	0	0	0	213	10.3	89.7	0	0	0	0	306	10.3	89.7	0	0	0	0	489	10.3	89.7	0	0	0	0	311	10.3	89.7	2	3.15	1	1
PBANKA_103890	conserved Plasmodium protein, unknown function	5385	1	517	22.3	77.7	0	0	0	0	196	22.3	77.7	0	0	0	0	312	22.3	77.7	0	0	0	0	498	22.3	77.7	2	0.37	0	2	313	22.3	77.7	0	0	0	0
PBANKA_103950	U1 small nuclear ribonucleoprotein C, putative	1596	1	519	36	64	0	0	0	0	196	36	64	0	0	0	0	320	36	64	0	0	0	0	492	36	64	3	1.88	1	2	310	36	64	0	0	0	0
PBANKA_103980	conserved Plasmodium protein, unknown function	2415	1	545	13.8	86.2	0	0	0	0	201	13.8	86.2	0	0	0	0	312	13.8	86.2	0	0	0	0	512	13.8	86.2	4	1.66	3	1	322	13.8	86.2	0	0	0	0
PBANKA_110150	anaphase-promoting complex subunit, putative	2043	1	512	8.3	91.7	0	0	0	0	199	8.3	91.7	0	0	0	0	308	8.3	91.7	0	0	0	0	489	8.3	91.7	0	0	0	0	321	8.3	91.7	1	0.49	0	1
PBANKA_110550	conserved Plasmodium protein, unknown function	390	1	509	5.9	94.1	0	0	0	0	190	5.9	94.1	0	0	0	0	302	5.9	94.1	0	0	0	0	488	5.9	94.1	0	0	0	0	289	5.9	94.1	1	2.56	0	1
PBANKA_110650	rhomboid protease ROM4	1827	1	497	12.6	87.4	0	0	0	0	189	12.6	87.4	0	0	0	0	317	12.6	87.4	0	0	0	0	479	12.6	87.4	0	0	0	0	309	12.6	87.4	1	0.55	1	0
PBANKA_110870	chromosome condensation protein, putative	4329	1	543	34.3	65.7	0	0	0	0	209	34.3	65.7	0	0	0	0	327	34.3	65.7	0	0	0	0	535	34.3	65.7	1	0.23	0	1	317	34.3	65.7	0	0	0	0
PBANKA_111110	RNA pseudouridylate synthase, putative,	3417	1	513	28.3	71.7	0	0	0	0	192	28.3	71.7	0	0	0	0	297	28.3	71.7	0	0	0	0	485	28.3	71.7	0	0	0	0	322	28.3	71.7	3	0.88	2	1
PBANKA_111130	kinase binding protein CGI-121, putative	543	1	496	3.5	96.5	0	0	0	0	198	3.5	96.5	0	0	0	0	320	3.5	96.5	0	0	0	0	492	3.5	96.5	1	1.84	1	0	319	3.5	96.5	0	0	0	0
PBANKA_111200	conserved Plasmodium protein, unknown function	675	1	509	40.4	59.6	0	0	0	0	191	40.4	59.6	0	0	0	0	318	40.4	59.6	0	0	0	0	529	40.4	59.6	1	1.48	1	0	337	40.4	59.6	0	0	0	0
PBANKA_111290	conserved Plasmodium protein, unknown function	6498	1	543	36.6	63.4	0	0	0	0	206	36.6	63.4	0	0	0	0	320	36.6	63.4	0	0	0	0	526	36.6	63.4	0	0	0	0	321	36.6	63.4	1	0.15	1	0
PBANKA_111360	conserved Plasmodium protein, unknown function	747	1	551	18.7	81.3	0	0	0	0	216	18.7	81.3	0	0	0	0	315	18.7	81.3	0	0	0	0	533	18.7	81.3	0	0	0	0	330	18.7	81.3	1	1.34	0	1
PBANKA_111440	kinase, putative	3057	1	518	26.5	73.5	0	0	0	0	189	26.5	73.5	0	0	0	0	312	26.5	73.5	0	0	0	0	496	26.5	73.5	0	0	0	0	318	26.5	73.5	2	0.65	2	0
PBANKA_111850	conserved Plasmodium protein, unknown function	10014	1	530	24.9	75.1	0	0	0	0	198	24.9	75.1	0	0	0	0	312	24.9	75.1	0	0	0	0	493	24.9	75.1	1	0.1	0	1	319	24.9	75.1	0	0	0	0
PBANKA_111870	acyl-CoA synthetase, putative	4056	1	540	24.8	75.2	0	0	0	0	195	24.8	75.2	0	0	0	0	310	24.8	75.2	0	0	0	0	511	24.8	75.2	1	0.25	0	1	321	24.8	75.2	0	0	0	0
PBANKA_111910	splicing factor 3A subunit 2, putative	696	1	524	12.9	87.1	0	0	0	0	190	12.9	87.1	0	0	0	0	324	12.9	87.1	0	0	0	0	488	12.9	87.1	0	0	0	0	316	12.9	87.1	1	1.43	1	0
PBANKA_111980	conserved Plasmodium protein, unknown function	642	1	524	50.6	49.4	0	0	0	0	199	50.6	49.4	0	0	0	0	316	50.6	49.4	0	0	0	0	478	50.6	49.4	1	1.56	0	1	312	50.6	49.4	0	0	0	0
PBANKA_112010	conserved Plasmodium protein, unknown function	3879	1	525	11	89	0	0	0	0	198	11	89	0	0	0	0	312	11	89	0	0	0	0	494	11	89	0	0	0	0	323	11	89	1	0.26	0	1
PBANKA_112070	nascent polypeptide associated complex alpha	558	1	480	10.6	89.4	0	0	0	0	187	10.6	89.4	0	0	0	0	297	10.6	89.4	0	0	0	0	467	10.6	89.4	0	0	0	0	303	10.6	89.4	1	1.79	1	0
PBANKA_112170	leucine--tRNA ligase, putative	3750	1	534	31.6	68.4	0	0	0	0	196	31.6	68.4	0	0	0	0	315	31.6	68.4	0	0	0	0	504	31.6	68.4	0	0	0	0	323	31.6	68.4	1	0.27	1	0
PBANKA_112200	coronin binding protein, putative	2298	1	513	18.3	81.7	0	0	0	0	193	18.3	81.7	0	0	0	0	305	18.3	81.7	0	0	0	0	487	18.3	81.7	0	0	0	0	306	18.3	81.7	1	0.43	1	0
PBANKA_112750	glutamyl-tRNA(Gln) amidotransferase subunit B,	2112	1	558	34.8	65.2	0	0	0	0	207	34.8	65.2	0	0	0	0	323	34.8	65.2	0	0	0	0	523	34.8	65.2	1	0.47	1	0	332	34.8	65.2	0	0	0	0
PBANKA_112960	conserved Plasmodium protein, unknown function	1152	1	529	59.7	40.3	0	0	0	0	207	59.7	40.3	0	0	0	0	297	59.7	40.3	0	0	0	0	489	59.7	40.3	0	0	0	0	309	59.7	40.3	1	0.87	1	0
PBANKA_113240	conserved Plasmodium protein, unknown function	2817	1	528	25.1	74.9	0	0	0	0	193	25.1	74.9	0	0	0	0	302	25.1	74.9	0	0	0	0	499	25.1	74.9	0	0	0	0	310	25.1	74.9	1	0.35	1	0
PBANKA_113280	conserved Plasmodium protein, unknown function	585	1	534	17.8	82.2	0	0	0	0	199	17.8	82.2	0	0	0	0	321	17.8	82.2	0	0	0	0	490	17.8	82.2	0	0	0	0	318	17.8	82.2	1	1.71	1	0
PBANKA_113310	serine/threonine protein kinase, putative	11028	1	543	28.3	71.7	0	0	0	0	201	28.3	71.7	0	0	0	0	323	28.3	71.7	0	0	0	0	507	28.3	71.7	2	0.18	2	0	317	28.3	71.7	0	0	0	0
PBANKA_113430	patatin-like phospholipase, putative	6291	1	543	30.9	69.1	0	0	0	0	202	30.9	69.1	0	0	0	0	320	30.9	69.1	0	0	0	0	506	30.9	69.1	0	0	0	0	318	30.9	69.1	1	0.16	0	1
PBANKA_113450	conserved Plasmodium protein, unknown function	4458	1	551	47.4	52.6	0	0	0	0	203	47.4	52.6	0	0	0	0	314	47.4	52.6	0	0	0	0	506	47.4	52.6	1	0.22	1	0	313	47.4	52.6	0	0	0	0
PBANKA_113670	guanylyl cyclase beta	9015	1	546	17.3	82.7	0	0	0	0	196	17.3	82.7	0	0	0	0	317	17.3	82.7	1	0.11	0	1	515	17.3	82.7	0	0	0	0	312	17.3	82.7	0	0	0	0
PBANKA_113870	conserved Plasmodium protein, unknown function	4254	1	527	28.1	71.9	0	0	0	0	195	28.1	71.9	0	0	0	0	308	28.1	71.9	0	0	0	0	490	28.1	71.9	0	0	0	0	305	28.1	71.9	1	0.24	1	0
PBANKA_113890	conserved Plasmodium protein, unknown function	4569	1	549	32.8	67.2	0	0	0	0	204	32.8	67.2	0	0	0	0	324	32.8	67.2	0	0	0	0	502	32.8	67.2	0	0	0	0	311	32.8	67.2	3	0.66	2	1
PBANKA_114030	conserved Plasmodium protein, unknown function	8808	1	507	43.7	56.3	0	0	0	0	190	43.7	56.3	0	0	0	0	300	43.7	56.3	0	0	0	0	484	43.7	56.3	0	0	0	0	291	43.7	56.3	1	0.11	0	1
PBANKA_114050	aldo-keto reductase, putative	2460	1	535	23.7	76.3	0	0	0	0	200	23.7	76.3	0	0	0	0	330	23.7	76.3	0	0	0	0	500	23.7	76.3	1	0.41	0	1	328	23.7	76.3	0	0	0	0
PBANKA_114230	rhoptry protein, putative	3396	1	515	37.8	62.2	0	0	0	0	186	37.8	62.2	0	0	0	0	304	37.8	62.2	0	0	0	0	486	37.8	62.2	0	0	0	0	303	37.8	62.2	1	0.29	1	0
PBANKA_114310	conserved Plasmodium protein, unknown function	1143	1	550	24.5	75.5	0	0	0	0	214	24.5	75.5	0	0	0	0	320	24.5	75.5	0	0	0	0	502	24.5	75.5	0	0	0	0	320	24.5	75.5	1	0.87	1	0
PBANKA_114400	proteasome regulatory subunit, putative	936	1	487	16.5	83.5	0	0	0	0	189	16.5	83.5	0	0	0	0	301	16.5	83.5	0	0	0	0	490	16.5	83.5	0	0	0	0	308	16.5	83.5	1	1.07	0	1
PBANKA_114430	conserved Plasmodium protein, unknown function	939	1	537	26.6	73.4	0	0	0	0	193	26.6	73.4	0	0	0	0	306	26.6	73.4	0	0	0	0	506	26.6	73.4	0	0	0	0	319	26.6	73.4	1	1.06	1	0
PBANKA_114460	mitochondrial carrier protein, putative	1485	1	528	29.4	70.6	0	0	0	0	197	29.4	70.6	0	0	0	0	317	29.4	70.6	0	0	0	0	506	29.4	70.6	1	0.67	0	1	315	29.4	70.6	0	0	0	0
PBANKA_114560	conserved Plasmodium protein, unknown function	2664	1	513	28.8	71.2	0	0	0	0	204	28.8	71.2	0	0	0	0	313	28.8	71.2	0	0	0	0	520	28.8	71.2	0	0	0	0	336	28.8	71.2	1	0.38	1	0
PBANKA_120300	conserved Plasmodium protein, unknown function	831	1	518	23.7	76.3	0	0	0	0	191	23.7	76.3	0	0	0	0	300	23.7	76.3	0	0	0	0	462	23.7	76.3	1	1.2	1	0	300	23.7	76.3	0	0	0	0
PBANKA_120620	inositol polyphosphate kinase, putative	5985	1	529	26.6	73.4	0	0	0	0	198	26.6	73.4	0	0	0	0	316	26.6	73.4	0	0	0	0	490	26.6	73.4	1	0.17	1	0	298	26.6	73.4	0	0	0	0
PBANKA_120820	conserved Plasmodium protein, unknown function	8631	1	540	36	64	0	0	0	0	195	36	64	0	0	0	0	317	36	64	0	0	0	0	506	36	64	0	0	0	0	307	36	64	1	0.12	1	0
PBANKA_120930	conserved Plasmodium protein, unknown function	1029	1	505	17.7	82.3	0	0	0	0	170	17.7	82.3	0	0	0	0	303	17.7	82.3	0	0	0	0	479	17.7	82.3	1	0.97	1	0	305	17.7	82.3	0	0	0	0
PBANKA_120980	proteasome subunit beta type-5, putative	813	1	512	10.6	89.4	0	0	0	0	188	10.6	89.4	0	0	0	0	300	10.6	89.4	0	0	0	0	495	10.6	89.4	0	0	0	0	290	10.6	89.4	1	1.23	0	1
PBANKA_121140	zinc finger protein, putative	1665	1	522	22.6	77.4	0	0	0	0	193	22.6	77.4	0	0	0	0	307	22.6	77.4	0	0	0	0	511	22.6	77.4	0	0	0	0	311	22.6	77.4	1	0.6	1	0
PBANKA_121220	conserved Plasmodium protein, unknown function	1359	1	532	51.2	48.8	0	0	0	0	186	51.2	48.8	0	0	0	0	299	51.2	48.8	0	0	0	0	500	51.2	48.8	0	0	0	0	295	51.2	48.8	1	0.74	0	1
PBANKA_121290	conserved Plasmodium protein, unknown function	3945	1	538	31.4	68.6	0	0	0	0	201	31.4	68.6	0	0	0	0	312	31.4	68.6	0	0	0	0	513	31.4	68.6	0	0	0	0	316	31.4	68.6	1	0.25	1	0
PBANKA_121330	conserved Plasmodium protein, unknown function	5667	1	544	39.1	60.9	0	0	0	0	197	39.1	60.9	0	0	0	0	318	39.1	60.9	0	0	0	0	503	39.1	60.9	0	0	0	0	326	39.1	60.9	1	0.18	0	1
PBANKA_121430	enolase, putative	1341	1	485	2.5	97.5	0	0	0	0	172	2.5	97.5	0	0	0	0	299	2.5	97.5	0	0	0	0	451	2.5	97.5	1	0.75	0	1	296	2.5	97.5	0	0	0	0
PBANKA_121540	conserved Plasmodium protein, unknown function	4536	1	502	46.5	53.5	0	0	0	0	188	46.5	53.5	0	0	0	0	300	46.5	53.5	0	0	0	0	477	46.5	53.5	0	0	0	0	308	46.5	53.5	1	0.22	1	0
PBANKA_121630	conserved Plasmodium protein, unknown function	2349	1	532	37.9	62.1	0	0	0	0	202	37.9	62.1	0	0	0	0	316	37.9	62.1	0	0	0	0	497	37.9	62.1	0	0	0	0	316	37.9	62.1	1	0.43	0	1
PBANKA_121960	cg1 protein, putative	3114	1	479	28.8	71.2	0	0	0	0	180	28.8	71.2	0	0	0	0	295	28.8	71.2	0	0	0	0	471	28.8	71.2	0	0	0	0	309	28.8	71.2	1	0.32	1	0
PBANKA_122020	lysophospholipase, putative	2100	1	476	26.9	73.1	0	0	0	0	187	26.9	73.1	0	0	0	0	309	26.9	73.1	0	0	0	0	475	26.9	73.1	0	0	0	0	322	26.9	73.1	1	0.48	1	0
PBANKA_122370	conserved Plasmodium protein, unknown function	1107	1	528	24.8	75.2	0	0	0	0	196	24.8	75.2	0	0	0	0	319	24.8	75.2	0	0	0	0	509	24.8	75.2	1	0.9	1	0	334	24.8	75.2	0	0	0	0
PBANKA_122420	DnaJ protein, putative	2451	1	489	11.5	88.5	0	0	0	0	188	11.5	88.5	0	0	0	0	310	11.5	88.5	0	0	0	0	473	11.5	88.5	1	0.41	0	1	309	11.5	88.5	0	0	0	0
PBANKA_122500	serine/threonine protein kinase, FIKK family	3579	1	538	20.1	79.9	0	0	0	0	201	20.1	79.9	0	0	0	0	326	20.1	79.9	0	0	0	0	524	20.1	79.9	0	0	0	0	341	20.1	79.9	1	0.28	1	0
PBANKA_122630	conserved Plasmodium protein, unknown function	2121	1	536	42.8	57.2	0	0	0	0	202	42.8	57.2	0	0	0	0	324	42.8	57.2	0	0	0	0	537	42.8	57.2	0	0	0	0	313	42.8	57.2	1	0.47	1	0
PBANKA_122710	conserved Plasmodium protein, unknown function	2580	1	552	45.2	54.8	0	0	0	0	212	45.2	54.8	0	0	0	0	338	45.2	54.8	0	0	0	0	543	45.2	54.8	1	0.39	1	0	323	45.2	54.8	0	0	0	0
PBANKA_122760	adenylyl cyclase beta, putative	5046	1	541	30.5	69.5	0	0	0	0	201	30.5	69.5	0	0	0	0	320	30.5	69.5	0	0	0	0	528	30.5	69.5	0	0	0	0	319	30.5	69.5	1	0.2	1	0
PBANKA_122770	inositol phosphatase, putative	3828	1	530	40.1	59.9	0	0	0	0	207	40.1	59.9	0	0	0	0	320	40.1	59.9	0	0	0	0	507	40.1	59.9	1	0.26	1	0	316	40.1	59.9	0	0	0	0
PBANKA_122790	conserved Plasmodium protein, unknown function	3297	1	518	19.1	80.9	0	0	0	0	192	19.1	80.9	0	0	0	0	319	19.1	80.9	0	0	0	0	500	19.1	80.9	0	0	0	0	317	19.1	80.9	1	0.3	0	1
PBANKA_122810	transcription factor with AP2 domain(s),	6033	1	528	36.4	63.6	0	0	0	0	201	36.4	63.6	0	0	0	0	322	36.4	63.6	0	0	0	0	507	36.4	63.6	0	0	0	0	313	36.4	63.6	1	0.17	1	0
PBANKA_122860	conserved Plasmodium protein, unknown function	375	1	537	12.3	87.7	0	0	0	0	196	12.3	87.7	0	0	0	0	325	12.3	87.7	0	0	0	0	472	12.3	87.7	0	0	0	0	308	12.3	87.7	1	2.66	0	1
PBANKA_122870	conserved Plasmodium protein, unknown function	1704	1	525	15	85	0	0	0	0	197	15	85	0	0	0	0	313	15	85	0	0	0	0	498	15	85	0	0	0	0	324	15	85	1	0.59	1	0
PBANKA_123140	sporozoite surface antigen MB2, putative	3978	1	527	29.5	70.5	0	0	0	0	199	29.5	70.5	0	0	0	0	312	29.5	70.5	0	0	0	0	498	29.5	70.5	1	0.25	0	1	326	29.5	70.5	0	0	0	0
PBANKA_123350	mRNA-binding protein PUF1	3552	1	521	25.8	74.2	0	0	0	0	191	25.8	74.2	0	0	0	0	314	25.8	74.2	0	0	0	0	497	25.8	74.2	0	0	0	0	312	25.8	74.2	1	0.28	1	0
PBANKA_123410	cytochrome c oxidase assembly protein, putative	1662	1	527	20.9	79.1	0	0	0	0	191	20.9	79.1	0	0	0	0	317	20.9	79.1	0	0	0	0	483	20.9	79.1	1	0.6	1	0	317	20.9	79.1	0	0	0	0
PBANKA_123490	protein phosphatase 2C, putative	1992	1	527	39.1	60.9	0	0	0	0	195	39.1	60.9	0	0	0	0	308	39.1	60.9	0	0	0	0	479	39.1	60.9	1	0.5	0	1	302	39.1	60.9	0	0	0	0
PBANKA_123540	conserved Plasmodium protein, unknown function	2850	1	511	42.9	57.1	0	0	0	0	191	42.9	57.1	0	0	0	0	299	42.9	57.1	0	0	0	0	486	42.9	57.1	1	0.35	0	1	318	42.9	57.1	0	0	0	0
PBANKA_123710	conserved Plasmodium protein, unknown function	26871	1	532	28.1	71.9	0	0	0	0	200	28.1	71.9	0	0	0	0	313	28.1	71.9	0	0	0	0	496	28.1	71.9	1	0.04	0	1	315	28.1	71.9	0	0	0	0
PBANKA_123950	mitochondrial import receptor subunit tom22,	423	1	490	15.8	84.2	0	0	0	0	193	15.8	84.2	0	0	0	0	297	15.8	84.2	0	0	0	0	460	15.8	84.2	1	2.36	0	1	296	15.8	84.2	0	0	0	0
PBANKA_124250	RNA helicase, putative	1899	1	509	14.6	85.4	0	0	0	0	185	14.6	85.4	0	0	0	0	314	14.6	85.4	0	0	0	0	493	14.6	85.4	0	0	0	0	289	14.6	85.4	1	0.53	0	1
PBANKA_130150	protein kinase, putative	2247	1	559	28.1	71.9	0	0	0	0	204	28.1	71.9	0	0	0	0	309	28.1	71.9	0	0	0	0	511	28.1	71.9	0	0	0	0	324	28.1	71.9	1	0.44	0	1
PBANKA_130180	conserved Plasmodium protein, unknown function	8376	1	535	27.7	72.3	0	0	0	0	197	27.7	72.3	0	0	0	0	309	27.7	72.3	0	0	0	0	504	27.7	72.3	0	0	0	0	314	27.7	72.3	1	0.12	1	0
PBANKA_130240	cleavage and polyadenylation specifity factor,	2814	1	524	20.8	79.2	0	0	0	0	189	20.8	79.2	0	0	0	0	304	20.8	79.2	0	0	0	0	483	20.8	79.2	1	0.36	1	0	296	20.8	79.2	0	0	0	0
PBANKA_130560	metalloprotease, putative	1356	1	524	25.3	74.7	0	0	0	0	198	25.3	74.7	0	0	0	0	322	25.3	74.7	0	0	0	0	505	25.3	74.7	0	0	0	0	311	25.3	74.7	1	0.74	1	0
PBANKA_130610	GTP-binding protein, putative	2787	1	526	22	78	0	0	0	0	199	22	78	0	0	0	0	310	22	78	0	0	0	0	502	22	78	0	0	0	0	308	22	78	1	0.36	1	0
PBANKA_130940	RNA binding protein, putative	1629	1	515	32	68	0	0	0	0	189	32	68	0	0	0	0	306	32	68	0	0	0	0	479	32	68	1	0.61	1	0	309	32	68	0	0	0	0
PBANKA_131000	conserved Plasmodium protein, unknown function	3600	1	532	28.6	71.4	0	0	0	0	198	28.6	71.4	0	0	0	0	324	28.6	71.4	0	0	0	0	517	28.6	71.4	0	0	0	0	320	28.6	71.4	1	0.28	1	0
PBANKA_131170	multidrug resistance protein 2, putative	2847	1	517	14.3	85.7	0	0	0	0	191	14.3	85.7	0	0	0	0	310	14.3	85.7	0	0	0	0	489	14.3	85.7	1	0.35	0	1	316	14.3	85.7	0	0	0	0
PBANKA_131210	conserved Plasmodium protein, unknown function	3813	1	539	42.5	57.5	0	0	0	0	193	42.5	57.5	0	0	0	0	312	42.5	57.5	0	0	0	0	494	42.5	57.5	1	0.26	1	0	315	42.5	57.5	0	0	0	0
PBANKA_131280	conserved Plasmodium protein, unknown function	2580	1	520	20.8	79.2	0	0	0	0	191	20.8	79.2	0	0	0	0	317	20.8	79.2	0	0	0	0	479	20.8	79.2	0	0	0	0	308	20.8	79.2	2	0.77	1	1
PBANKA_131310	conserved Plasmodium protein, unknown function	3654	1	501	29.6	70.4	0	0	0	0	178	29.6	70.4	0	0	0	0	296	29.6	70.4	0	0	0	0	467	29.6	70.4	0	0	0	0	302	29.6	70.4	1	0.27	1	0
PBANKA_131340	exosome complex exonuclease RRP6, putative	3264	1	533	39.5	60.5	0	0	0	0	190	39.5	60.5	0	0	0	0	310	39.5	60.5	0	0	0	0	486	39.5	60.5	1	0.31	0	1	318	39.5	60.5	0	0	0	0
PBANKA_131560	ribosome biogenesis protein tsr1, putative	2958	1	538	8.8	91.2	0	0	0	0	198	8.8	91.2	0	0	0	0	315	8.8	91.2	0	0	0	0	504	8.8	91.2	1	0.34	1	0	309	8.8	91.2	0	0	0	0
PBANKA_131600	degradation in the ER (DER1) like protein,	1062	1	574	24	76	0	0	0	0	198	24	76	0	0	0	0	336	24	76	0	0	0	0	493	24	76	1	0.94	1	0	334	24	76	0	0	0	0
PBANKA_131630	conserved Plasmodium protein, unknown function	9630	1	540	30.4	69.6	0	0	0	0	201	30.4	69.6	0	0	0	0	319	30.4	69.6	0	0	0	0	511	30.4	69.6	2	0.21	1	1	315	30.4	69.6	0	0	0	0
PBANKA_131710	conserved Plasmodium protein, unknown function	5718	1	542	18.2	81.8	0	0	0	0	206	18.2	81.8	0	0	0	0	318	18.2	81.8	0	0	0	0	513	18.2	81.8	0	0	0	0	308	18.2	81.8	1	0.17	1	0
PBANKA_131730	RAP protein, putative	4974	1	561	21	79	0	0	0	0	206	21	79	0	0	0	0	321	21	79	0	0	0	0	513	21	79	0	0	0	0	319	21	79	2	0.4	2	0
PBANKA_131760	conserved Plasmodium protein, unknown function	2493	1	534	15.9	84.1	0	0	0	0	193	15.9	84.1	0	0	0	0	312	15.9	84.1	0	0	0	0	501	15.9	84.1	0	0	0	0	311	15.9	84.1	1	0.4	1	0
PBANKA_131770	RNA-binding protein, putative	1491	1	521	21.2	78.8	0	0	0	0	193	21.2	78.8	0	0	0	0	311	21.2	78.8	0	0	0	0	495	21.2	78.8	0	0	0	0	309	21.2	78.8	3	2.01	3	0
PBANKA_131800	serine/threonine protein kinase, putative	2889	1	545	27.9	72.1	0	0	0	0	193	27.9	72.1	0	0	0	0	318	27.9	72.1	0	0	0	0	515	27.9	72.1	0	0	0	0	307	27.9	72.1	2	0.69	2	0
PBANKA_131820	nifU protein, putative	486	1	528	2.9	97.1	0	0	0	0	194	2.9	97.1	0	0	0	0	302	2.9	97.1	0	0	0	0	507	2.9	97.1	0	0	0	0	300	2.9	97.1	1	2.05	0	1
PBANKA_131900	conserved Plasmodium protein, unknown function	2109	1	491	6.3	93.7	0	0	0	0	186	6.3	93.7	0	0	0	0	317	6.3	93.7	0	0	0	0	471	6.3	93.7	0	0	0	0	292	6.3	93.7	2	0.95	1	1
PBANKA_131910	hemolysin, putative	858	1	546	12	88	0	0	0	0	206	12	88	0	0	0	0	317	12	88	0	0	0	0	513	12	88	0	0	0	0	308	12	88	1	1.16	0	1
PBANKA_131930	ferlin, putative	5694	1	505	10.1	89.9	0	0	0	0	184	10.1	89.9	0	0	0	0	305	10.1	89.9	0	0	0	0	481	10.1	89.9	0	0	0	0	299	10.1	89.9	4	0.7	1	3
PBANKA_131940	conserved Plasmodium protein, unknown function	2835	1	543	23.6	76.4	0	0	0	0	199	23.6	76.4	0	0	0	0	321	23.6	76.4	0	0	0	0	506	23.6	76.4	0	0	0	0	301	23.6	76.4	3	1.06	1	2
PBANKA_132030	mitochondrial ribosomal protein L28 precursor,	846	1	522	13.7	86.3	0	0	0	0	180	13.7	86.3	0	0	0	0	313	13.7	86.3	0	0	0	0	490	13.7	86.3	0	0	0	0	317	13.7	86.3	1	1.18	0	1
PBANKA_132040	conserved Plasmodium protein, unknown function	2085	1	532	17.2	82.8	0	0	0	0	198	17.2	82.8	0	0	0	0	316	17.2	82.8	0	0	0	0	500	17.2	82.8	0	0	0	0	313	17.2	82.8	1	0.48	0	1
PBANKA_132070	signal peptide peptidase, putative	1236	1	508	0.6	99.4	0	0	0	0	190	0.6	99.4	0	0	0	0	304	0.6	99.4	0	0	0	0	469	0.6	99.4	0	0	0	0	308	0.6	99.4	1	0.81	0	1
PBANKA_132080	conserved Plasmodium protein, unknown function	2466	1	527	10.7	89.3	0	0	0	0	194	10.7	89.3	0	0	0	0	318	10.7	89.3	0	0	0	0	486	10.7	89.3	0	0	0	0	319	10.7	89.3	1	0.41	1	0
PBANKA_132110	conserved Plasmodium protein, unknown function	8937	1	537	23.1	76.9	0	0	0	0	198	23.1	76.9	0	0	0	0	316	23.1	76.9	0	0	0	0	498	23.1	76.9	0	0	0	0	316	23.1	76.9	5	0.56	4	1
PBANKA_132140	large ribosomal subunit nuclear export factor,	4248	1	545	29.2	70.8	0	0	0	0	199	29.2	70.8	0	0	0	0	316	29.2	70.8	0	0	0	0	510	29.2	70.8	1	0.24	0	1	318	29.2	70.8	0	0	0	0
PBANKA_132170	cysteine proteinase, putative	1560	1	493	9.3	90.7	0	0	0	0	184	9.3	90.7	0	0	0	0	294	9.3	90.7	0	0	0	0	451	9.3	90.7	0	0	0	0	306	9.3	90.7	2	1.28	2	0
PBANKA_132210	aminodeoxychorismate lyase, putative	951	1	546	11.5	88.5	0	0	0	0	189	11.5	88.5	0	0	0	0	295	11.5	88.5	0	0	0	0	483	11.5	88.5	0	0	0	0	314	11.5	88.5	1	1.05	1	0
PBANKA_132220	conserved Plasmodium protein, unknown function	3858	1	535	35.9	64.1	0	0	0	0	192	35.9	64.1	0	0	0	0	309	35.9	64.1	0	0	0	0	491	35.9	64.1	0	0	0	0	312	35.9	64.1	2	0.52	1	1
PBANKA_132340	bax inhibitor 1, putative	738	1	511	7.6	92.4	0	0	0	0	186	7.6	92.4	0	0	0	0	297	7.6	92.4	0	0	0	0	477	7.6	92.4	0	0	0	0	321	7.6	92.4	1	1.35	0	1
PBANKA_132560	valine--tRNA ligase, putative	3234	1	524	18.2	81.8	0	0	0	0	195	18.2	81.8	0	0	0	0	309	18.2	81.8	0	0	0	0	483	18.2	81.8	0	0	0	0	306	18.2	81.8	1	0.31	0	1
PBANKA_132850	conserved Plasmodium protein, unknown function	2445	1	568	23	77	0	0	0	0	203	23	77	0	0	0	0	319	23	77	0	0	0	0	517	23	77	0	0	0	0	323	23	77	1	0.41	1	0
PBANKA_132900	conserved Plasmodium protein, unknown function	1494	1	535	16	84	0	0	0	0	203	16	84	0	0	0	0	315	16	84	0	0	0	0	493	16	84	0	0	0	0	296	16	84	1	0.67	0	1
PBANKA_132980	transcription factor with AP2 domain(s)	2832	1	492	23.4	76.6	0	0	0	0	175	23.4	76.6	0	0	0	0	303	23.4	76.6	0	0	0	0	463	23.4	76.6	0	0	0	0	293	23.4	76.6	1	0.35	0	1
PBANKA_133050	conserved Plasmodium protein, unknown function	1626	1	518	23.3	76.7	0	0	0	0	194	23.3	76.7	0	0	0	0	306	23.3	76.7	0	0	0	0	478	23.3	76.7	0	0	0	0	323	23.3	76.7	2	1.23	2	0
PBANKA_133120	rab GTPase activator, putative	4599	1	521	23.4	76.6	0	0	0	0	193	23.4	76.6	0	0	0	0	315	23.4	76.6	0	0	0	0	481	23.4	76.6	0	0	0	0	315	23.4	76.6	1	0.22	0	1
PBANKA_133440	inorganic anion antiporter, putative	2010	1	497	8.6	91.4	0	0	0	0	181	8.6	91.4	0	0	0	0	297	8.6	91.4	0	0	0	0	449	8.6	91.4	0	0	0	0	297	8.6	91.4	1	0.5	1	0
PBANKA_133610	dihydroorotase, putative	1086	1	537	2.2	97.8	0	0	0	0	199	2.2	97.8	0	0	0	0	322	2.2	97.8	0	0	0	0	499	2.2	97.8	0	0	0	0	322	2.2	97.8	1	0.92	1	0
PBANKA_133760	translation initiation factor EIF-2B subunit,	3798	1	499	20.1	79.9	0	0	0	0	183	20.1	79.9	0	0	0	0	301	20.1	79.9	0	0	0	0	471	20.1	79.9	0	0	0	0	306	20.1	79.9	1	0.26	1	0
PBANKA_133920	conserved Plasmodium protein, unknown function	3345	1	538	30.6	69.4	0	0	0	0	197	30.6	69.4	0	0	0	0	312	30.6	69.4	0	0	0	0	496	30.6	69.4	1	0.3	1	0	319	30.6	69.4	0	0	0	0
PBANKA_133950	conserved Plasmodium protein, unknown function	12876	1	531	39.6	60.4	0	0	0	0	198	39.6	60.4	0	0	0	0	311	39.6	60.4	0	0	0	0	505	39.6	60.4	1	0.08	0	1	316	39.6	60.4	0	0	0	0
PBANKA_134050	conserved Plasmodium protein, unknown function	9948	1	515	37.4	62.6	0	0	0	0	207	37.4	62.6	0	0	0	0	326	37.4	62.6	0	0	0	0	503	37.4	62.6	0	0	0	0	323	37.4	62.6	1	0.1	0	1
PBANKA_134060	conserved Plasmodium protein, unknown function	1719	1	526	28.5	71.5	0	0	0	0	205	28.5	71.5	0	0	0	0	309	28.5	71.5	0	0	0	0	518	28.5	71.5	0	0	0	0	323	28.5	71.5	1	0.58	1	0
PBANKA_134300	ribose-phosphate pyrophosphokinase, putative	1635	1	525	14.1	85.9	0	0	0	0	187	14.1	85.9	0	0	0	0	316	14.1	85.9	0	0	0	0	503	14.1	85.9	2	1.22	1	1	343	14.1	85.9	0	0	0	0
PBANKA_134360	conserved Plasmodium protein, unknown function	1263	1	537	40.9	59.1	0	0	0	0	208	40.9	59.1	0	0	0	0	322	40.9	59.1	0	0	0	0	535	40.9	59.1	1	0.79	1	0	331	40.9	59.1	0	0	0	0
PBANKA_134600	DEAD box helicase, putative	3234	1	537	21.5	78.5	0	0	0	0	204	21.5	78.5	0	0	0	0	322	21.5	78.5	0	0	0	0	517	21.5	78.5	0	0	0	0	318	21.5	78.5	1	0.31	1	0
PBANKA_134700	conserved Plasmodium protein, unknown function	2913	1	504	31.8	68.2	0	0	0	0	185	31.8	68.2	0	0	0	0	314	31.8	68.2	0	0	0	0	490	31.8	68.2	0	0	0	0	303	31.8	68.2	1	0.34	1	0
PBANKA_134740	apurinic/apyrimidinic endonuclease Apn1,	1530	1	517	26.5	73.5	0	0	0	0	193	26.5	73.5	0	0	0	0	312	26.5	73.5	0	0	0	0	500	26.5	73.5	1	0.65	1	0	312	26.5	73.5	0	0	0	0
PBANKA_134860	conserved Plasmodium protein, unknown function	3585	1	550	31.2	68.8	0	0	0	0	202	31.2	68.8	0	0	0	0	324	31.2	68.8	0	0	0	0	518	31.2	68.8	1	0.28	1	0	322	31.2	68.8	0	0	0	0
PBANKA_134970	conserved Plasmodium protein, unknown function	2043	1	503	25.6	74.4	0	0	0	0	197	25.6	74.4	0	0	0	0	299	25.6	74.4	0	0	0	0	489	25.6	74.4	0	0	0	0	316	25.6	74.4	1	0.49	1	0
PBANKA_135130	conserved Plasmodium protein, unknown function	5595	1	491	31.3	68.7	0	0	0	0	183	31.3	68.7	0	0	0	0	297	31.3	68.7	0	0	0	0	465	31.3	68.7	1	0.18	0	1	312	31.3	68.7	0	0	0	0
PBANKA_135220	conserved Plasmodium protein, unknown function	2130	1	537	40.6	59.4	0	0	0	0	199	40.6	59.4	0	0	0	0	310	40.6	59.4	0	0	0	0	512	40.6	59.4	1	0.47	1	0	323	40.6	59.4	0	0	0	0
PBANKA_135240	conserved Plasmodium protein, unknown function	1890	1	528	13.4	86.6	0	0	0	0	193	13.4	86.6	0	0	0	0	325	13.4	86.6	0	0	0	0	505	13.4	86.6	0	0	0	0	322	13.4	86.6	1	0.53	0	1
PBANKA_135490	conserved Plasmodium protein, unknown function	1386	1	504	7.5	92.5	0	0	0	0	190	7.5	92.5	0	0	0	0	310	7.5	92.5	0	0	0	0	480	7.5	92.5	1	0.72	1	0	307	7.5	92.5	0	0	0	0
PBANKA_135520	aconitate hydratase, putative	2745	1	521	10.3	89.7	0	0	0	0	189	10.3	89.7	0	0	0	0	311	10.3	89.7	0	0	0	0	499	10.3	89.7	1	0.36	0	1	319	10.3	89.7	0	0	0	0
PBANKA_135600	transcription factor with AP2 domain(s),	11154	1	559	22.4	77.6	0	0	0	0	209	22.4	77.6	0	0	0	0	328	22.4	77.6	0	0	0	0	538	22.4	77.6	0	0	0	0	335	22.4	77.6	1	0.09	1	0
PBANKA_135620	tRNA guanosine-2'-O-methyltransferase, putative	1560	1	538	10.4	89.6	0	0	0	0	199	10.4	89.6	0	0	0	0	322	10.4	89.6	0	0	0	0	511	10.4	89.6	0	0	0	0	317	10.4	89.6	1	0.64	1	0
PBANKA_135640	DNA repair protein RAD5, putative	4302	1	539	11.2	88.8	0	0	0	0	201	11.2	88.8	0	0	0	0	328	11.2	88.8	0	0	0	0	520	11.2	88.8	0	0	0	0	334	11.2	88.8	1	0.23	1	0
PBANKA_135680	conserved Plasmodium protein, unknown function	21381	1	556	26.9	73.1	0	0	0	0	207	26.9	73.1	0	0	0	0	327	26.9	73.1	0	0	0	0	537	26.9	73.1	0	0	0	0	334	26.9	73.1	2	0.09	2	0
PBANKA_135770	aspartate carbamoyltransferase, putative	1119	1	519	9.1	90.9	0	0	0	0	204	9.1	90.9	0	0	0	0	315	9.1	90.9	0	0	0	0	527	9.1	90.9	0	0	0	0	324	9.1	90.9	1	0.89	1	0
PBANKA_136080	conserved Plasmodium protein, unknwon function	3585	1	551	33.8	66.2	0	0	0	0	201	33.8	66.2	0	0	0	0	318	33.8	66.2	0	0	0	0	510	33.8	66.2	5	1.39	4	1	315	33.8	66.2	0	0	0	0
PBANKA_136090	GTPase, putative	675	1	523	0	100	0	0	0	0	194	0	100	0	0	0	0	325	0	100	0	0	0	0	496	0	100	0	0	0	0	298	0	100	1	1.48	1	0
PBANKA_136200	glutamate--tRNA ligase, putative	2412	1	495	6.3	93.7	0	0	0	0	184	6.3	93.7	0	0	0	0	308	6.3	93.7	0	0	0	0	473	6.3	93.7	0	0	0	0	315	6.3	93.7	1	0.41	0	1
PBANKA_136220	conserved Plasmodium protein, unknown function	723	1	508	19.1	80.9	0	0	0	0	188	19.1	80.9	0	0	0	0	294	19.1	80.9	0	0	0	0	487	19.1	80.9	0	0	0	0	295	19.1	80.9	1	1.38	0	1
PBANKA_136330	conserved Plasmodium protein, unknown function	2826	1	507	21.8	78.2	0	0	0	0	188	21.8	78.2	0	0	0	0	314	21.8	78.2	0	0	0	0	477	21.8	78.2	0	0	0	0	308	21.8	78.2	1	0.35	1	0
PBANKA_136400	conserved Plasmodium protein, unknown function	4356	1	530	28.7	71.3	0	0	0	0	197	28.7	71.3	0	0	0	0	310	28.7	71.3	0	0	0	0	494	28.7	71.3	1	0.23	0	1	317	28.7	71.3	0	0	0	0
PBANKA_136440	conserved Plasmodium protein, unknown function	3360	1	512	9.7	90.3	0	0	0	0	196	9.7	90.3	0	0	0	0	319	9.7	90.3	0	0	0	0	484	9.7	90.3	0	0	0	0	324	9.7	90.3	1	0.3	0	1
PBANKA_140200	sodium/hydrogen exchanger, Na+, H+ antiporter,	5067	1	532	14.8	85.2	0	0	0	0	197	14.8	85.2	0	0	0	0	322	14.8	85.2	0	0	0	0	499	14.8	85.2	0	0	0	0	313	14.8	85.2	1	0.2	1	0
PBANKA_140260	DNA ligase I, putative	2697	1	523	5.5	94.5	0	0	0	0	187	5.5	94.5	0	0	0	0	309	5.5	94.5	0	0	0	0	476	5.5	94.5	0	0	0	0	299	5.5	94.5	1	0.37	0	1
PBANKA_140480	SAM dependent methyltransferase, putative	2277	1	529	22	78	0	0	0	0	191	22	78	0	0	0	0	309	22	78	0	0	0	0	497	22	78	0	0	0	0	315	22	78	1	0.44	1	0
PBANKA_140510	vacuolar ATP synthase subunit h, putative	1368	1	539	13.7	86.3	0	0	0	0	198	13.7	86.3	0	0	0	0	317	13.7	86.3	0	0	0	0	504	13.7	86.3	0	0	0	0	318	13.7	86.3	1	0.73	0	1
PBANKA_140570	DnaJ protein, putative	918	1	495	41.7	58.3	0	0	0	0	192	41.7	58.3	0	0	0	0	302	41.7	58.3	0	0	0	0	477	41.7	58.3	0	0	0	0	299	41.7	58.3	1	1.09	0	1
PBANKA_140740	mRNA-decapping enzyme 2, putative	4125	1	506	18.5	81.5	0	0	0	0	189	18.5	81.5	0	0	0	0	308	18.5	81.5	0	0	0	0	482	18.5	81.5	0	0	0	0	306	18.5	81.5	1	0.24	1	0
PBANKA_140790	HORMA domain protein, putative	3144	1	518	19.7	80.3	0	0	0	0	191	19.7	80.3	0	0	0	0	315	19.7	80.3	0	0	0	0	490	19.7	80.3	0	0	0	0	304	19.7	80.3	1	0.32	0	1
PBANKA_140890	conserved Plasmodium protein, unknown function	4170	1	509	15.3	84.7	0	0	0	0	187	15.3	84.7	0	0	0	0	311	15.3	84.7	0	0	0	0	485	15.3	84.7	1	0.24	1	0	309	15.3	84.7	0	0	0	0
PBANKA_141090	translation initiation factor IF-2, putative	3231	1	534	18	82	0	0	0	0	195	18	82	0	0	0	0	309	18	82	0	0	0	0	496	18	82	1	0.31	0	1	317	18	82	0	0	0	0
PBANKA_141220	conserved Plasmodium protein, unknown function	9738	1	545	31.1	68.9	0	0	0	0	197	31.1	68.9	0	0	0	0	314	31.1	68.9	0	0	0	0	511	31.1	68.9	1	0.1	1	0	320	31.1	68.9	0	0	0	0
PBANKA_141250	conserved Plasmodium protein, unknown function	2058	1	538	30.2	69.8	0	0	0	0	193	30.2	69.8	0	0	0	0	314	30.2	69.8	0	0	0	0	498	30.2	69.8	0	0	0	0	315	30.2	69.8	1	0.49	0	1
PBANKA_141710	conserved Plasmodium protein, unknown function	1725	1	541	27.2	72.8	0	0	0	0	189	27.2	72.8	0	0	0	0	313	27.2	72.8	0	0	0	0	513	27.2	72.8	1	0.58	0	1	304	27.2	72.8	0	0	0	0
PBANKA_141980	3',5'-cyclic nucleotide phosphodiesterase,	3477	1	533	23.8	76.2	0	0	0	0	196	23.8	76.2	0	0	0	0	317	23.8	76.2	0	0	0	0	500	23.8	76.2	1	0.29	1	0	307	23.8	76.2	0	0	0	0
PBANKA_142080	conserved Plasmodium protein, unknown function	3594	1	526	19.5	80.5	0	0	0	0	193	19.5	80.5	0	0	0	0	314	19.5	80.5	0	0	0	0	497	19.5	80.5	1	0.28	1	0	316	19.5	80.5	0	0	0	0
PBANKA_142090	ERF2 subunit of a palmitoyltransferase,	3021	1	519	27.1	72.9	0	0	0	0	196	27.1	72.9	0	0	0	0	315	27.1	72.9	0	0	0	0	507	27.1	72.9	0	0	0	0	319	27.1	72.9	1	0.33	1	0
PBANKA_142100	calmodulin, putative	720	1	506	24.6	75.4	0	0	0	0	187	24.6	75.4	0	0	0	0	307	24.6	75.4	0	0	0	0	468	24.6	75.4	1	1.39	1	0	313	24.6	75.4	0	0	0	0
PBANKA_142140	conserved Plasmodium protein, unknown function	306	1	532	42.5	57.5	0	0	0	0	173	42.5	57.5	0	0	0	0	305	42.5	57.5	0	0	0	0	502	42.5	57.5	1	3.26	0	1	336	42.5	57.5	0	0	0	0
PBANKA_142520	conserved Plasmodium protein, unknown function	1314	1	542	14.8	85.2	0	0	0	0	189	14.8	85.2	0	0	0	0	312	14.8	85.2	0	0	0	0	495	14.8	85.2	0	0	0	0	327	14.8	85.2	1	0.76	0	1
PBANKA_142590	conserved Plasmodium protein, unknown function	3912	1	521	7.7	92.3	0	0	0	0	198	7.7	92.3	0	0	0	0	312	7.7	92.3	0	0	0	0	503	7.7	92.3	0	0	0	0	313	7.7	92.3	1	0.26	1	0
PBANKA_142780	peptidase family C50, putative	16569	1	534	25.8	74.2	0	0	0	0	198	25.8	74.2	0	0	0	0	317	25.8	74.2	0	0	0	0	504	25.8	74.2	0	0	0	0	314	25.8	74.2	1	0.06	0	1
PBANKA_142890	bromodomain protein, putative	2973	1	517	22.9	77.1	0	0	0	0	194	22.9	77.1	0	0	0	0	324	22.9	77.1	0	0	0	0	501	22.9	77.1	0	0	0	0	310	22.9	77.1	1	0.34	1	0
PBANKA_143350	conserved protein, unknown function	1233	1	525	9.7	90.3	0	0	0	0	193	9.7	90.3	0	0	0	0	320	9.7	90.3	0	0	0	0	509	9.7	90.3	1	0.81	0	1	304	9.7	90.3	0	0	0	0
PBANKA_143410	conserved Plasmodium protein, unknown function	3426	1	533	7.4	92.6	0	0	0	0	195	7.4	92.6	0	0	0	0	319	7.4	92.6	0	0	0	0	508	7.4	92.6	0	0	0	0	312	7.4	92.6	1	0.29	0	1
PBANKA_143600	conserved Plasmodium protein, unknown function	1494	1	554	32.9	67.1	0	0	0	0	201	32.9	67.1	0	0	0	0	310	32.9	67.1	0	0	0	0	533	32.9	67.1	1	0.67	1	0	327	32.9	67.1	0	0	0	0
PBANKA_143700	conserved Plasmodium protein, unknown function	2193	1	541	21.8	78.2	0	0	0	0	199	21.8	78.2	0	0	0	0	314	21.8	78.2	0	0	0	0	515	21.8	78.2	1	0.46	1	0	321	21.8	78.2	0	0	0	0
PBANKA_143840	conserved Plasmodium protein, unknown function	12543	1	525	37.5	62.5	0	0	0	0	195	37.5	62.5	0	0	0	0	309	37.5	62.5	0	0	0	0	508	37.5	62.5	1	0.08	1	0	328	37.5	62.5	0	0	0	0
PBANKA_143850	conserved Plasmodium protein, unknown function	4686	1	538	25.5	74.5	0	0	0	0	196	25.5	74.5	0	0	0	0	319	25.5	74.5	0	0	0	0	523	25.5	74.5	0	0	0	0	335	25.5	74.5	1	0.21	1	0
PBANKA_144350	conserved Plasmodium protein, unknown function	7413	1	546	34.6	65.4	0	0	0	0	209	34.6	65.4	0	0	0	0	327	34.6	65.4	0	0	0	0	537	34.6	65.4	0	0	0	0	336	34.6	65.4	1	0.13	1	0
PBANKA_144410	t-complex protein 1 gamma subunit, putative	1629	1	510	5	95	0	0	0	0	197	5	95	0	0	0	0	324	5	95	0	0	0	0	511	5	95	0	0	0	0	321	5	95	1	0.61	1	0
PBANKA_144650	asparagine-rich protein, putative	5274	1	536	21	79	0	0	0	0	193	21	79	0	0	0	0	320	21	79	0	0	0	0	514	21	79	0	0	0	0	335	21	79	2	0.38	2	0
PBANKA_144760	nucleotidyltransferase, putative	1470	1	541	22	78	0	0	0	0	200	22	78	0	0	0	0	319	22	78	0	0	0	0	516	22	78	1	0.68	1	0	318	22	78	0	0	0	0
PBANKA_144870	conserved Plasmodium protein, unknown function	9444	1	546	34.9	65.1	0	0	0	0	205	34.9	65.1	0	0	0	0	319	34.9	65.1	0	0	0	0	530	34.9	65.1	0	0	0	0	335	34.9	65.1	1	0.11	1	0
PBANKA_144880	conserved Plasmodium protein, unknown function	5184	1	541	31.1	68.9	0	0	0	0	201	31.1	68.9	0	0	0	0	326	31.1	68.9	0	0	0	0	524	31.1	68.9	1	0.19	1	0	335	31.1	68.9	0	0	0	0
PBANKA_145000	tetQ family GTPase, putative	2967	1	544	24	76	0	0	0	0	202	24	76	0	0	0	0	320	24	76	0	0	0	0	523	24	76	0	0	0	0	333	24	76	2	0.67	1	1
PBANKA_145210	conserved Plasmodium protein, unknown function	4560	1	526	28.9	71.1	0	0	0	0	188	28.9	71.1	0	0	0	0	315	28.9	71.1	0	0	0	0	487	28.9	71.1	0	0	0	0	329	28.9	71.1	1	0.22	0	1
PBANKA_145300	conserved Plasmodium protein, unknown function	3438	1	523	34.5	65.5	0	0	0	0	204	34.5	65.5	0	0	0	0	308	34.5	65.5	0	0	0	0	508	34.5	65.5	1	0.29	1	0	310	34.5	65.5	0	0	0	0
PBANKA_145460	conserved Plasmodium protein, unknown function	6783	1	549	25	75	0	0	0	0	200	25	75	0	0	0	0	321	25	75	0	0	0	0	515	25	75	1	0.15	1	0	316	25	75	0	0	0	0
PBANKA_145530	conserved Plasmodium protein, unknown function	1227	1	556	16.2	83.8	0	0	0	0	199	16.2	83.8	0	0	0	0	323	16.2	83.8	0	0	0	0	495	16.2	83.8	0	0	0	0	337	16.2	83.8	1	0.81	1	0
PBANKA_145940	conserved Plasmodium protein, unknown function	2394	1	519	18.9	81.1	0	0	0	0	194	18.9	81.1	0	0	0	0	304	18.9	81.1	0	0	0	0	497	18.9	81.1	2	0.84	2	0	303	18.9	81.1	0	0	0	0
PBANKA_146120	conserved Plasmodium protein, unknown function	414	1	534	0	100	0	0	0	0	180	0	100	0	0	0	0	318	0	100	0	0	0	0	482	0	100	1	2.41	0	1	314	0	100	0	0	0	0
PBANKA_146140	bax inhibitor 1, putative	855	1	482	8.3	91.7	0	0	0	0	174	8.3	91.7	0	0	0	0	307	8.3	91.7	0	0	0	0	459	8.3	91.7	0	0	0	0	296	8.3	91.7	1	1.17	1	0
PBANKA_146220	protein phosphatase 2C, putative	2265	1	514	20.9	79.1	0	0	0	0	184	20.9	79.1	0	0	0	0	321	20.9	79.1	0	0	0	0	483	20.9	79.1	0	0	0	0	317	20.9	79.1	1	0.44	1	0
PBANKA_API0015	RNA polymerase B	3057	1	1724	72.1	27.9	0	0	0	0	781	72.1	27.9	0	0	0	0	1255	72.1	27.9	0	0	0	0	2645	72.1	27.9	0	0	0	0	1505	72.1	27.9	1	0.33	1	0
PBANKA_API0060	molecular chaperone	2262	1	1727	78.1	21.9	0	0	0	0	766	78.1	21.9	0	0	0	0	1259	78.1	21.9	0	0	0	0	2661	78.1	21.9	0	0	0	0	1489	78.1	21.9	1	0.44	0	1

## Sheet: gen div P. yoelii
Additional file 8 (2): Genes with single nucleotide polymorphisms (SNPs) in P. yoelii yoelii 17X (compared to the genome of P. yoelii yoelii YM)
gene ID	Gene product	length	coverage level	Bases ignored (repetitive / low complexity)	Used typable position with >10x coverage	SNPs	SNP per 1k	DN	DS
PYYM_0804500	methyltransferase, putative	3480	265	33.9	66.1	1	0.29	1	0
PYYM_1034300	conserved Plasmodium protein, unknown function	11313	252	25.2	74.8	1	0.09	1	0
PYYM_1207200	conserved Plasmodium protein, unknown function	2547	266	26.2	73.8	1	0.39	1	0
PYYM_1234600	conserved Plasmodium protein, unknown function	1911	242	20.1	79.9	1	0.52	1	0
PYYM_1334400	duffy-binding protein	2559	227	4.6	95.4	1	0.39	1	0
PYYM_1414800	conserved Plasmodium protein, unknown function	5982	249	31.8	68.2	1	0.17	1	0
PYYM_1451800	elongation factor G, putative	2310	229	13.3	86.7	1	0.43	1	0
PYYM_1465800	26S protease regulatory subunit 8, putative	1269	218	9.2	90.8	1	0.79	1	0

## Sheet: gen div P. chabaudi
Additional file 8 (3): Genes with single nucleotide polymorphisms (SNPs) in different isolates of P. chabaudi chabaudi (AJ, CB) and P. chabaudi adami (DS, DK) (compared to the genome of P. chabaudi chabaudi AS).
				P. chabaudi CB										P. chabaudi AJ										P. chabaudi adami DS (isolate 408XZ)										P. chabaudi adami DK (isolate 556KA)
gene	product	length	#Isolates with SNP	coverage level	Bases ignored (repetitive / low complexity)	Used typable position with >10x coverage	SNPs	SNP per 1k	DN	DS	Ka	Ks	Ka/Ks	coverage level	Bases ignored (repetitive / low complexity)	Used typable position with >10x coverage	SNPs	SNP per 1k	DN	DS	Ka	Ks	Ka/Ks	coverage level	Bases ignored (repetitive / low complexity)	Used typable position with >10x coverage	SNPs	SNP per 1k	DN	DS	Ka	Ks	Ka/Ks	coverage level	Bases ignored (repetitive / low complexity)	Used typable position with >10x coverage	SNPs	SNP per 1k	DN	DS	Ka	Ks	Ka/Ks
PCHAS_010150	conserved Plasmodium protein, unknown function"	4170	4	105	22.6	77.4	3	0.72	1	2	-	-	-	165	22.6	77.4	3	0.72	2	1	0.0006	0.0013	0.4615	126	22.6	77.4	22	5.27	12	10	0.0035	0.0133	0.2632	285	22.6	77.4	10	2.4	3	7	0.0009	0.0093	0.0968
PCHAS_010160	ATP dependent RNA helicase, putative"	3882	4	94	18.2	81.8	23	5.92	7	16	0.0023	0.0206	0.1117	166	18.2	81.8	15	3.86	6	9	0.0019	0.0115	0.1652	120	18.2	81.8	30	7.73	13	17	0.0042	0.0219	0.1918	288	18.2	81.8	23	5.92	12	11	0.0039	0.0141	0.2766
PCHAS_010170	MYND finger protein, putative"	786	4	100	19.7	80.3	6	7.62	0	6	-	-	-	162	19.7	80.3	6	7.62	1	5	-	-	-	116	19.7	80.3	6	7.62	1	5	-	-	-	278	19.7	80.3	9	11.44	2	7	0.0032	0.0466	0.0687
PCHAS_010180	liver merozoite formation protein, putative"	954	4	104	6.2	93.8	17	17.8	10	7	0.0112	0.0468	0.2393	175	6.2	93.8	22	23.04	9	13	0.0119	0.0728	0.1635	131	6.2	93.8	21	21.99	9	12	0.0112	0.0702	0.1595	312	6.2	93.8	19	19.9	10	9	0.0132	0.0497	0.2656
PCHAS_010190	elongation factor G, putative"	2820	4	100	14.7	85.3	14	4.96	1	13	-	-	-	162	14.7	85.3	17	6.03	2	15	0.0009	0.0266	0.0338	125	14.7	85.3	31	10.99	4	27	0.0018	0.0485	0.0371	272	14.7	85.3	27	9.57	4	23	0.0018	0.0411	0.0438
PCHAS_010200	geranylgeranyltransferase, putative"	1155	4	107	4.9	95.1	8	6.92	1	7	-	-	-	169	4.9	95.1	15	12.98	4	11	0.0044	0.0467	0.0942	120	4.9	95.1	11	9.52	2	9	0.0022	0.038	0.0579	292	4.9	95.1	11	9.52	1	10	-	-	-
PCHAS_010210	conserved Plasmodium protein, unknown function"	3552	4	105	19.7	80.3	8	2.25	5	3	0.0017	0.0045	0.3778	170	19.7	80.3	11	3.1	4	7	0.0014	0.0105	0.1333	120	19.7	80.3	28	7.88	12	16	0.0038	0.0256	0.1484	295	19.7	80.3	28	7.88	9	19	0.0028	0.0303	0.0924
PCHAS_010220	conserved Plasmodium protein, unknown function"	1371	4	103	19.7	80.3	9	6.56	5	4	0.0045	0.0156	0.2885	162	19.7	80.3	15	10.93	6	9	0.0054	0.0355	0.1521	134	19.7	80.3	23	16.76	10	13	0.0091	0.0518	0.1757	296	19.7	80.3	22	16.03	14	8	0.0127	0.0315	0.4032
PCHAS_010230	conserved Plasmodium protein, unknown function"	2031	4	99	25	75	23	11.32	12	11	0.0074	0.0281	0.2633	163	25	75	16	7.87	8	8	0.0049	0.0203	0.2414	114	25	75	30	14.76	15	15	0.0093	0.0387	0.2403	276	25	75	34	16.73	19	15	0.0111	0.0413	0.2688
PCHAS_010240	conserved Plasmodium protein, unknown function"	1281	4	105	26.7	73.3	8	6.24	5	3	0.0048	0.0129	0.3721	171	26.7	73.3	7	5.46	5	2	0.0048	0.0086	0.5581	120	26.7	73.3	13	10.14	8	5	0.0077	0.0217	0.3548	293	26.7	73.3	10	7.8	7	3	0.0067	0.0129	0.5194
PCHAS_010250	conserved Plasmodium protein, unknown function"	1500	4	104	22.5	77.5	11	7.33	4	7	0.0033	0.025	0.132	171	22.5	77.5	9	6	3	6	0.0017	0.0249	0.0683	125	22.5	77.5	15	9.99	5	10	0.0041	0.0359	0.1142	296	22.5	77.5	18	11.99	7	11	0.0058	0.0395	0.1468
PCHAS_010260	conserved Plasmodium protein, unknown function"	1467	4	99	13.9	86.1	10	6.81	6	4	0.0051	0.0148	0.3446	163	13.9	86.1	14	9.54	6	8	0.0051	0.0298	0.1711	116	13.9	86.1	18	12.26	10	8	0.0085	0.0297	0.2862	259	13.9	83.9	17	11.58	8	9	0.0068	0.0334	0.2036
PCHAS_010270	bcs1-like protein, putative"	1425	4	101	13.5	86.5	4	2.81	2	2	0.0018	0.0067	0.2687	166	13.5	86.5	11	7.71	3	8	0.0027	0.0271	0.0996	117	13.5	86.5	12	8.42	3	9	0.0027	0.0306	0.0882	287	13.5	86.5	12	8.42	3	9	0.0027	0.0306	0.0882
PCHAS_010280	dihydroorotate dehydrogenase, putative"	1539	4	101	9.3	90.7	6	3.9	1	5	-	-	-	164	9.3	90.7	13	8.44	2	11	0.0016	0.0352	0.0455	126	9.3	90.7	12	7.79	3	9	0.0025	0.0287	0.0871	298	9.3	90.7	15	9.74	5	10	0.0041	0.032	0.1281
PCHAS_010290	trophozoite exported protein 1, putative"	2661	4	102	38.2	61.8	8	3.01	1	7	-	-	-	163	38.2	61.8	16	6.01	4	12	0.0018	0.0256	0.0703	121	38.2	61.8	16	6.01	3	13	0.0009	0.03	0.03	287	38.2	61.8	22	8.26	6	16	0.0023	0.0366	0.0628
PCHAS_010300	cation/H+ antiporter, putative"	1323	4	105	7.3	92.7	5	3.78	0	5	-	-	-	162	7.3	92.7	6	4.53	0	6	-	-	-	129	7.3	92.7	10	7.55	0	10	-	-	-	287	7.3	92.7	10	7.55	1	9	-	-	-
PCHAS_010310	conserved Plasmodium protein, unknown function"	5511	4	102	26.2	73.8	51	9.25	31	20	0.0063	0.0221	0.2851	163	26.2	73.8	46	8.35	21	25	0.0045	0.025	0.18	120	26.2	73.8	69	12.52	42	27	0.0089	0.0284	0.3134	273	26.2	73.8	95	17.24	56	39	0.0114	0.0434	0.2627
PCHAS_010320	phenylalanine--tRNA ligase, putative"	1425	4	101	22.4	77.6	13	9.12	5	8	0.0044	0.0289	0.1522	172	22.4	77.6	5	3.51	2	3	0.0018	0.0107	0.1682	125	22.4	77.6	14	9.82	5	9	0.0044	0.0326	0.135	301	22.4	77.6	12	8.42	4	8	0.0035	0.0288	0.1215
PCHAS_010330	conserved Plasmodium protein, unknown function"	5502	4	96	19.2	80.8	44	8	10	34	0.0023	0.0327	0.0703	162	19.2	80.8	55	9.99	15	40	0.0034	0.0385	0.0883	115	19.2	80.8	57	10.36	10	47	0.0023	0.0455	0.0505	272	19.2	80.8	70	12.72	10	60	0.0023	0.0586	0.0392
PCHAS_010340	conserved Plasmodium protein, unknown function"	1119	4	104	36.6	63.4	4	3.57	2	2	0.0022	0.0104	0.2115	176	36.6	63.4	4	3.57	1	3	-	-	-	136	36.6	63.4	6	5.36	3	3	0.0033	0.0156	0.2115	295	36.6	63.4	6	5.36	2	4	0.0022	0.021	0.1048
PCHAS_010350	conserved Plasmodium protein, unknown function"	4197	4	102	22.2	77.8	50	11.91	30	20	0.0087	0.0264	0.3295	165	22.2	77.8	37	8.81	21	16	0.0062	0.0205	0.3024	119	22.2	77.8	62	14.77	37	25	0.0106	0.0337	0.3145	291	22.2	77.8	72	17.15	45	27	0.0126	0.0383	0.329
PCHAS_010360	transcription factor with AP2 domain(s),	5016	4	101	14.2	85.8	23	4.58	12	11	0.0025	0.0136	0.1838	165	14.2	85.8	23	4.58	13	10	0.0025	0.0136	0.1838	124	14.2	85.8	56	11.16	22	34	0.0055	0.0362	0.1519	301	14.2	85.8	62	12.36	28	34	0.0067	0.0373	0.1796
PCHAS_010380	conserved Plasmodium protein, unknown function"	1941	4	106	17.9	82.1	5	2.57	5	0	0.0032	0	-	172	17.9	82.1	5	2.57	3	2	0.0019	0.0054	0.3519	120	17.9	82.1	23	11.84	10	13	0.0064	0.0361	0.1773	292	17.9	82.1	20	10.3	7	13	0.0045	0.0361	0.1247
PCHAS_010390	conserved Plasmodium protein, unknown function"	582	4	104	17.9	82.1	1	1.72	0	1	-	-	-	165	17.9	82.1	4	6.86	2	2	0.0043	0.0173	0.2486	109	17.9	82.1	5	8.58	2	3	0.0043	0.026	0.1654	269	17.9	82.1	5	8.58	2	3	0.0043	0.026	0.1654
PCHAS_010400	conserved Plasmodium protein, unknown function"	6000	4	104	29.2	70.8	27	4.5	13	14	0.0027	0.0124	0.2177	164	29.2	70.8	18	3	11	7	0.0023	0.0062	0.371	122	29.2	70.8	73	12.16	35	38	0.007	0.0351	0.1994	270	29.2	70.8	84	14	41	43	0.0081	0.0406	0.1995
PCHAS_010410	glyoxalase I, putative"	930	4	93	7.5	92.5	11	11.82	2	9	0.0027	0.0493	0.0548	163	7.5	92.5	12	12.89	3	9	0.0041	0.0493	0.0832	116	7.5	92.5	18	19.33	8	10	0.0109	0.055	0.1982	280	7.5	92.5	13	13.96	6	7	0.0082	0.0379	0.2164
PCHAS_010420	RAP protein, putative"	4134	4	104	29.9	70.1	28	6.77	17	11	0.0048	0.0156	0.3077	162	29.9	70.1	32	7.74	19	13	0.0051	0.0195	0.2615	127	29.9	70.1	67	16.2	39	28	0.0107	0.0417	0.2566	295	29.9	70.1	61	14.75	41	20	0.0119	0.0282	0.422
PCHAS_010440	50S ribosomal protein L24, putative"	585	4	99	3.8	96.2	4	6.83	0	4	-	-	-	163	3.8	96.2	2	3.41	1	1	-	-	-	108	3.8	96.2	6	10.24	2	4	0.0043	0.0347	0.1239	271	3.8	96.2	6	10.24	2	4	0.0043	0.0347	0.1239
PCHAS_010450	RNA-binding protein, putative"	2175	4	106	12.2	87.8	4	1.84	0	4	-	-	-	166	12.2	87.8	6	2.76	1	5	-	-	-	120	12.2	87.8	9	4.14	1	8	-	-	-	286	12.2	87.8	8	3.68	1	7	-	-	-
PCHAS_010460	conserved Plasmodium protein, unknown function"	636	4	102	7.1	92.9	2	3.14	0	2	-	-	-	152	7.1	92.9	4	6.28	0	4	-	-	-	116	7.1	92.9	4	6.28	0	4	-	-	-	274	7.1	92.9	6	9.42	0	6	-	-	-
PCHAS_010470	serine/threonine protein kinase, putative"	1062	4	92	3.3	96.7	6	5.64	0	6	-	-	-	149	3.3	96.7	7	6.59	0	7	-	-	-	113	3.3	96.7	13	12.23	0	13	-	-	-	266	3.3	96.7	12	11.29	1	11	-	-	-
PCHAS_010490	cyclin dependent kinase binding protein,	1779	4	94	17.9	82.1	19	10.67	6	13	0.0035	0.0419	0.0835	156	17.9	82.1	9	5.06	2	7	0.0014	0.0207	0.0676	121	17.9	82.1	22	12.36	9	13	0.0053	0.0435	0.1218	280	17.9	82.1	24	13.48	8	16	0.0053	0.0496	0.1069
PCHAS_010500	nucleoside diphosphate kinase, putative"	5010	4	98	22.8	77.2	65	12.97	29	36	0.0069	0.0398	0.1734	160	22.8	77.2	58	11.57	32	26	0.0074	0.0299	0.2475	114	22.8	77.2	88	17.56	47	41	0.0111	0.047	0.2362	283	22.8	77.2	83	16.56	45	38	0.0111	0.0415	0.2675
PCHAS_010510	conserved Plasmodium protein, unknown function"	774	4	103	26.6	73.4	7	9.03	3	4	0.0032	0.0351	0.0912	160	26.6	73.4	7	9.03	1	6	-	-	-	115	26.6	73.4	9	11.61	2	7	0.0032	0.0494	0.0648	278	26.6	73.4	8	10.32	2	6	0.0032	0.0421	0.076
PCHAS_010520	DNA repair protein RAD50, putative"	5535	4	102	29.8	70.2	38	6.86	17	21	0.0033	0.0228	0.1447	169	29.8	70.2	64	11.56	30	34	0.0065	0.035	0.1857	120	29.8	70.2	83	14.99	46	37	0.0089	0.0433	0.2055	286	29.8	70.2	99	17.88	54	45	0.0105	0.0527	0.1992
PCHAS_010530	long chain polyunsaturated fatty acid elongation	867	4	97	15.5	84.5	3	3.46	1	2	-	-	-	148	15.5	84.5	4	4.61	0	4	-	-	-	122	15.5	84.5	7	8.06	1	6	-	-	-	279	15.5	84.5	6	6.91	1	5	-	-	-
PCHAS_010540	conserved Plasmodium protein, unknown function"	2697	4	101	30.1	69.9	9	3.34	5	4	0.0023	0.0081	0.284	162	30.1	69.9	19	7.04	8	11	0.0036	0.0226	0.1593	122	30.1	69.9	23	8.52	11	12	0.005	0.0247	0.2024	296	30.1	69.9	29	10.75	16	13	0.0073	0.0268	0.2724
PCHAS_010550	RNA-binding protein, putative"	1626	4	94	17.8	82.2	13	7.99	2	11	0.0008	0.0385	0.0208	165	17.8	82.2	16	9.83	4	12	0.0031	0.0386	0.0803	114	17.8	82.2	14	8.6	1	13	-	-	-	257	17.8	82.2	20	12.29	8	12	0.0054	0.0418	0.1292
PCHAS_010560	ubiquitin-conjugating enzyme e2, putative"	450	4	74	1.6	98.4	1	2.22	0	1	-	-	-	131	1.6	98.4	3	6.65	0	3	-	-	-	106	1.6	98.4	2	4.43	0	2	-	-	-	229	1.6	98.4	2	4.43	0	2	-	-	-
PCHAS_010570	conserved Plasmodium protein, unknown function"	375	4	95	0	100	1	2.66	0	1	-	-	-	167	0	100	1	2.66	0	1	-	-	-	117	0	100	1	2.66	0	1	-	-	-	288	0	100	1	2.66	0	1	-	-	-
PCHAS_010580	polypyrimidine tract binding protein, putative"	1953	4	102	12.2	87.8	5	2.56	0	5	-	-	-	156	12.2	87.8	12	6.14	1	11	-	-	-	127	12.2	87.8	18	9.21	2	16	0.0013	0.0423	0.0307	272	12.2	87.8	16	8.19	2	14	0.0013	0.0369	0.0352
PCHAS_010590	conserved Plasmodium protein, unknown function"	5277	4	100	14.3	85.7	28	5.31	18	10	0.004	0.0112	0.3571	165	14.3	85.7	31	5.87	11	20	0.0023	0.0216	0.1065	120	14.3	85.7	75	14.21	36	39	0.0082	0.0417	0.1966	285	14.3	85.7	73	13.83	39	34	0.0089	0.0364	0.2445
PCHAS_010600	coatomer alpha subunit, putative"	4161	4	104	8.8	91.2	26	6.25	5	21	0.0015	0.0254	0.0591	167	8.8	91.2	21	5.05	4	17	0.0012	0.0205	0.0585	122	8.8	91.2	45	10.81	6	39	0.0018	0.0478	0.0377	284	8.8	91.2	48	11.53	8	40	0.0024	0.0491	0.0489
PCHAS_010610	glutaredoxin-like protein"	651	4	101	17.5	82.5	2	3.07	0	2	-	-	-	162	17.5	82.5	2	3.07	0	2	-	-	-	120	17.5	82.5	3	4.6	0	3	-	-	-	288	17.5	82.5	4	6.13	0	4	-	-	-
PCHAS_010620	translation initiation factor IF-2, putative"	2805	4	101	32.4	67.6	9	3.21	0	9	-	-	-	160	32.4	67.6	10	3.56	0	10	-	-	-	117	32.4	67.6	24	8.55	5	19	0.0018	0.0372	0.0484	269	32.4	67.6	28	9.98	5	23	0.0022	0.043	0.0512
PCHAS_010630	MYND finger protein, putative"	1422	4	103	11.4	88.6	9	6.32	3	6	0.0026	0.0215	0.1209	162	11.4	88.6	14	9.84	7	7	0.0062	0.0251	0.247	117	11.4	88.6	20	14.05	7	13	0.0062	0.0472	0.1314	291	11.4	88.6	19	13.35	5	14	0.0044	0.0511	0.0861
PCHAS_010640	RING zinc finger protein, putative"	1152	4	105	10.9	89.1	11	9.54	6	5	0.0055	0.0266	0.2068	175	10.9	89.1	8	6.94	4	4	0.0033	0.0221	0.1493	118	10.9	89.1	16	13.88	7	9	0.0066	0.045	0.1467	310	10.9	89.1	15	13.01	4	11	0.0044	0.0497	0.0885
PCHAS_010650	uroporphyrinogen III decarboxylase, putative"	1263	4	100	21.6	78.4	5	3.96	1	4	-	-	-	167	21.6	78.4	8	6.33	3	5	0.002	0.0239	0.0837	129	21.6	78.4	10	7.91	4	6	0.004	0.0239	0.1674	291	21.6	78.4	10	7.91	4	6	0.004	0.0239	0.1674
PCHAS_010660	G-protein associated signal transduction	1902	4	93	19.5	80.5	4	2.1	0	4	-	-	-	147	19.5	80.5	9	4.73	0	9	-	-	-	116	19.5	80.5	10	5.25	1	9	-	-	-	266	19.5	80.5	11	5.78	0	11	-	-	-
PCHAS_010670	para-hydroxybenzoate--polyprenyltransferase,	1443	4	98	13.7	86.3	16	11.08	9	7	0.008	0.0233	0.3433	161	13.7	86.3	12	8.31	6	6	0.0053	0.0199	0.2663	115	13.7	86.3	15	10.39	7	8	0.0062	0.0267	0.2322	269	13.7	86.3	18	12.47	9	9	0.008	0.0301	0.2658
PCHAS_010680	conserved Plasmodium protein, unknown function"	2247	4	103	34	66	13	5.78	6	7	0.0033	0.0165	0.2	166	34	66	13	5.78	6	7	0.0033	0.0165	0.2	128	34	66	17	7.56	6	11	0.0033	0.0261	0.1264	286	34	66	24	10.68	8	16	0.0044	0.0383	0.1149
PCHAS_010690	conserved Plasmodium protein, unknown function"	6330	4	105	16	84	55	8.69	26	29	0.0051	0.0245	0.2082	164	16	84	46	7.27	24	22	0.0047	0.0185	0.2541	122	16	84	68	10.74	37	31	0.0071	0.0271	0.262	281	16	84	74	11.69	43	31	0.0081	0.0275	0.2945
PCHAS_010700	GTP-binding protein, putative"	1653	4	103	13.9	86.1	13	7.86	9	4	0.0068	0.0127	0.5354	165	13.9	86.1	16	9.67	12	4	0.0091	0.0127	0.7165	112	13.9	86.1	15	9.07	11	4	0.0079	0.0143	0.5524	274	13.9	86.1	15	9.07	12	3	0.0087	0.0111	0.7838
PCHAS_010710	conserved Plasmodium protein, unknown function"	2337	4	100	21.7	78.3	22	9.41	14	8	0.0066	0.0219	0.3014	164	21.7	78.3	30	12.83	20	10	0.0098	0.0267	0.367	120	21.7	78.3	35	14.97	15	20	0.0074	0.0495	0.1495	259	21.7	78.3	44	18.82	24	20	0.0128	0.0471	0.2718
PCHAS_010720	conserved Plasmodium protein, unknown function"	1050	4	89	5.1	94.9	9	8.56	1	8	-	-	-	156	5.1	94.9	11	10.47	3	8	0.0024	0.0423	0.0567	112	5.1	94.9	13	12.37	3	10	0.0024	0.0519	0.0462	277	5.1	94.9	19	18.08	6	13	0.0061	0.0668	0.0913
PCHAS_010730	conserved Plasmodium protein, unknown function"	3474	4	95	30.7	69.3	31	8.92	18	13	0.0064	0.0204	0.3137	158	30.7	69.3	33	9.5	21	12	0.0073	0.0195	0.3744	118	30.7	69.3	36	10.36	18	18	0.0064	0.0283	0.2261	265	30.7	69.3	42	12.09	28	14	0.01	0.0219	0.4566
PCHAS_010740	conserved Plasmodium protein, unknown function"	477	4	89	13.6	86.4	9	18.83	3	6	0.0052	0.082	0.0634	152	13.6	86.4	9	18.83	3	6	0.0052	0.0823	0.0632	111	13.6	86.4	5	10.46	2	3	0.0052	0.0339	0.1534	285	13.6	86.4	6	12.55	1	5	-	-	-
PCHAS_010750	conserved Plasmodium protein, unknown function"	3051	4	100	12.9	87.1	59	19.33	26	33	0.0102	0.0599	0.1703	153	12.9	87.1	49	16.06	20	29	0.0078	0.0527	0.148	123	12.9	87.1	75	24.57	45	30	0.0173	0.0583	0.2967	280	12.9	87.1	74	24.25	36	38	0.0142	0.0703	0.202
PCHAS_010755	sorting assembly machinery 50 kDa subunit,	1371	4	97	12.9	87.1	12	8.75	6	6	0.0055	0.0221	0.2489	167	12.9	87.1	2	1.46	2	0	0.0018	0	-	127	12.9	87.1	13	9.48	5	8	0.0046	0.0296	0.1554	294	12.9	87.1	9	6.56	5	4	0.0046	0.0147	0.3129
PCHAS_010760	conserved Plasmodium protein, unknown function"	321	4	104	16.8	83.2	6	18.63	4	2	0.0121	0.0454	0.2665	173	16.8	83.2	5	15.53	4	1	0.0121	0.03	0.4033	124	16.8	83.2	1	3.11	0	1	-	-	-	285	16.8	83.2	6	18.63	6	0	0.0162	0.03	0.54
PCHAS_010780	conserved Plasmodium protein, unknown function"	603	4	86	2	98	9	14.9	7	2	0.0146	0.0174	0.8391	134	2	97.7	11	18.21	7	4	0.0146	0.0353	0.4136	113	2	98	10	16.56	8	2	0.0167	0.0174	0.9598	187	2	97	14	23.18	9	5	0.0188	0.0442	0.4253
PCHAS_010790	chaperone, putative"	1632	4	109	6.1	93.9	8	4.9	1	7	-	-	-	161	6.1	93.9	13	7.96	1	12	-	-	-	120	6.1	93.9	12	7.35	1	11	-	-	-	301	6.1	93.9	20	12.25	2	18	0.0016	0.055	0.0291
PCHAS_010800	ornithine aminotransferase, putative"	1245	4	96	1.1	98.9	2	1.61	1	1	-	-	-	159	1.1	98.9	2	1.61	1	1	-	-	-	123	1.1	98.9	10	8.03	4	6	0.0041	0.0222	0.1847	266	1.1	98.9	12	9.63	7	5	0.0073	0.0184	0.3967
PCHAS_010810	conserved Plasmodium protein, unknown function"	2592	4	98	19.4	80.6	23	8.87	13	10	0.0062	0.021	0.2952	166	19.4	80.6	19	7.33	10	9	0.0048	0.0189	0.254	125	19.4	80.6	22	8.48	11	11	0.0052	0.0232	0.2241	290	19.4	80.6	26	10.03	16	10	0.0076	0.021	0.3619
PCHAS_010820	conserved Plasmodium protein, unknown function"	16224	4	102	20.3	79.7	108	6.66	29	79	0.0022	0.0256	0.0859	166	20.3	79.7	110	6.78	30	80	0.0023	0.0256	0.0898	125	20.3	79.7	150	9.24	38	112	0.0028	0.0367	0.0763	295	20.3	79.7	159	9.8	35	124	0.0028	0.0397	0.0705
PCHAS_010830	permease, putative"	1017	4	95	5.9	94.1	8	7.86	1	7	-	-	-	152	5.9	94.1	3	2.95	0	3	-	-	-	111	5.9	94.1	8	7.86	1	7	-	-	-	230	5.9	94.1	16	15.72	3	13	0.0025	0.0651	0.0384
PCHAS_010840	citrate synthase-like protein, putative"	1329	4	99	25	75	19	14.29	11	8	0.0104	0.0316	0.3291	156	25	75	19	14.29	9	10	0.0085	0.0397	0.2141	120	25	75	23	17.29	14	9	0.0132	0.0357	0.3697	277	25	75	29	21.8	16	13	0.0142	0.0564	0.2518
PCHAS_010850	conserved Plasmodium protein, unknown function"	2178	4	96	29.8	70.2	18	8.26	12	6	0.0065	0.0164	0.3963	158	29.8	70.2	20	9.18	12	8	0.0059	0.0241	0.2448	122	29.8	70.2	28	12.85	19	9	0.0102	0.0253	0.4032	272	29.8	70.2	32	14.69	18	14	0.0102	0.0357	0.2857
PCHAS_010860	mitochondrial cardiolipin synthase, putative"	1785	4	100	14.8	85.2	18	10.08	3	15	0.0021	0.0435	0.0483	162	14.8	85.2	11	6.16	3	8	0.0021	0.0229	0.0917	124	14.8	85.2	13	7.28	3	10	0.0021	0.0287	0.0732	293	14.8	85.2	22	12.32	6	16	0.0042	0.0464	0.0905
PCHAS_010870	conserved Plasmodium protein, unknown function"	3336	4	97	12.1	87.9	35	10.49	17	18	0.006	0.0289	0.2076	159	12.1	87.9	30	8.99	16	14	0.006	0.0212	0.283	117	12.1	87.9	37	11.09	20	17	0.0075	0.0259	0.2896	281	12.1	87.9	42	12.59	18	24	0.0064	0.0383	0.1671
PCHAS_010880	conserved Plasmodium protein, unknown function"	4707	4	96	35.6	64.4	33	7.01	13	20	0.0034	0.0233	0.1459	161	35.6	64.4	31	6.58	11	20	0.0029	0.0233	0.1245	115	35.6	64.4	44	9.35	19	25	0.005	0.0293	0.1706	280	35.6	64.4	51	10.83	23	28	0.006	0.0329	0.1824
PCHAS_010900	conserved Plasmodium protein, unknown function"	5172	4	101	33.1	66.9	52	10.05	25	27	0.0058	0.0284	0.2042	158	33.1	66.9	45	8.7	18	27	0.0043	0.0274	0.1569	118	33.1	66.9	75	14.5	37	38	0.0082	0.0421	0.1948	279	33.1	66.9	70	13.53	39	31	0.0082	0.0368	0.2228
PCHAS_010910	mitochondrial ribosomal protein L19 precursor,	957	4	104	16.1	83.9	8	8.35	0	8	-	-	-	167	16.1	83.9	6	6.26	0	6	-	-	-	113	16.1	83.9	5	5.22	0	5	-	-	-	271	16.1	83.9	7	7.31	0	7	-	-	-
PCHAS_010920	Pre-mRNA-splicing factor SLU7, putative"	1293	4	106	25.8	74.2	5	3.86	0	5	-	-	-	155	25.8	74.2	8	6.18	1	7	-	-	-	116	25.8	74.2	7	5.41	1	6	-	-	-	263	25.8	74.2	7	5.41	1	6	-	-	-
PCHAS_010930	conserved Plasmodium protein, unknown function"	1431	4	95	46.3	53.7	6	4.19	3	3	0.0026	0.0119	0.2185	166	46.3	53.7	5	3.49	2	3	0.0017	0.0119	0.1429	124	46.3	53.7	16	11.17	7	9	0.006	0.0362	0.1657	284	46.3	53.7	17	11.87	9	8	0.0077	0.0321	0.2399
PCHAS_010950	conserved Plasmodium protein, unknown function"	372	4	100	18.3	81.7	2	5.36	0	2	-	-	-	169	18.3	81.7	4	10.72	2	2	0.0068	0.027	0.2519	123	18.3	81.7	6	16.09	1	5	-	-	-	278	18.3	81.7	5	13.4	1	4	-	-	-
PCHAS_010970	transketolase, putative"	2010	4	103	5.3	94.7	7	3.48	1	6	-	-	-	158	5.3	94.7	8	3.98	1	7	-	-	-	120	5.3	94.7	17	8.45	3	14	0.0019	0.0333	0.0571	284	5.3	94.7	13	6.46	4	9	0.0025	0.0213	0.1174
PCHAS_010980	trancription factor, putative"	3444	4	102	19	81	11	3.19	7	4	0.0022	0.0073	0.3014	165	19	81	8	2.32	2	6	0.0007	0.0087	0.0805	124	19	81	24	6.97	8	16	0.0025	0.025	0.1	295	19	81	17	4.93	5	12	0.0018	0.0176	0.1023
PCHAS_010990	SNARE associated Golgi protein, putative"	867	4	108	29	71	2	2.3	1	1	-	-	-	150	29	71	2	2.3	0	2	-	-	-	115	29	71	3	3.46	0	3	-	-	-	285	29	71	2	2.3	0	2	-	-	-
PCHAS_011010	transcription factor with AP2 domain(s),	840	4	95	20.4	79.6	7	8.32	5	2	0.0075	0.0121	0.6198	168	20.4	79.6	7	8.32	5	2	0.006	0.0182	0.3297	127	20.4	79.6	3	3.57	3	0	0.0045	0	-	280	20.4	79.6	6	7.13	3	3	0.0045	0.0183	0.2459
PCHAS_011020	conserved Plasmodium protein, unknown function"	843	4	99	2.1	97.9	5	5.92	0	5	-	-	-	158	2.1	97.9	3	3.55	0	3	-	-	-	124	2.1	97.9	6	7.11	0	6	-	-	-	267	2.1	97.9	5	5.92	0	5	-	-	-
PCHAS_011030	SWI/SNF-related matrix-associated actin-	2316	4	100	28.4	71.6	6	2.59	1	5	-	-	-	160	28.4	71.6	8	3.45	3	5	0.0016	0.0116	0.1379	122	28.4	71.6	14	6.04	6	8	0.0032	0.0186	0.172	291	28.4	71.6	13	5.61	6	7	0.0032	0.0162	0.1975
PCHAS_011040	conserved Plasmodium protein, unknown function"	1110	4	105	17.1	82.9	9	8.1	2	7	0.0022	0.0345	0.0638	159	17.1	82.9	2	1.8	0	2	-	-	-	129	17.1	82.9	5	4.5	1	4	-	-	-	296	17.1	82.9	6	5.4	2	4	0.0022	0.0194	0.1134
PCHAS_011050	conserved Plasmodium protein, unknown function"	1914	4	105	36.7	63.3	9	4.7	4	5	0.0026	0.0134	0.194	164	36.7	63.3	11	5.74	6	5	0.0039	0.0134	0.291	125	36.7	63.3	11	5.74	5	6	0.0033	0.0161	0.205	288	36.7	63.3	13	6.79	6	7	0.0039	0.0188	0.2074
PCHAS_011070	conserved Plasmodium protein, unknown function"	7785	4	102	27.7	72.3	43	5.52	24	19	0.0035	0.0148	0.2365	165	27.7	72.3	35	4.5	18	17	0.0025	0.0134	0.1866	122	27.7	72.3	83	10.66	40	43	0.006	0.0322	0.1863	290	27.7	72.3	108	13.87	51	57	0.0078	0.0425	0.1835
PCHAS_011080	lsm12, putative"	534	4	97	14.6	85.4	2	3.74	1	1	-	-	-	168	14.6	85.4	4	7.48	1	3	-	-	-	116	14.6	85.4	6	11.21	2	4	0.0048	0.0377	0.1273	256	14.6	85.4	6	11.21	2	4	0.0047	0.0378	0.1243
PCHAS_011100	eukaryotic translation initiation factor 3	1707	4	105	3.9	96.1	11	6.44	2	9	0.0015	0.0268	0.056	159	3.9	96.1	7	4.1	1	6	-	-	-	120	3.9	96.1	17	9.95	1	16	-	-	-	295	3.9	96.1	21	12.3	1	20	-	-	-
PCHAS_011110	leucine-rich repeat protein"	5166	4	94	17.7	81.3	60	11.61	33	27	0.007	0.0334	0.2096	162	17.7	82.3	55	10.64	33	22	0.0069	0.0283	0.2438	116	17.7	82.3	78	15.1	46	32	0.0104	0.0377	0.2759	262	17.7	82.3	81	15.68	43	38	0.0094	0.0456	0.2061
PCHAS_011120	conserved protein, unknown function"	354	4	108	11.9	88.1	3	8.45	0	3	-	-	-	162	11.9	88.1	4	11.27	0	4	-	-	-	112	11.9	88.1	2	5.63	0	2	-	-	-	256	11.9	88.1	1	2.82	0	1	-	-	-
PCHAS_011140	conserved Plasmodium protein, unknown function"	360	4	96	43.3	56.7	2	5.54	0	2	-	-	-	171	43.3	56.7	1	2.77	0	1	-	-	-	103	43.3	56.7	4	11.08	1	3	-	-	-	279	43.3	56.7	2	5.54	0	2	-	-	-
PCHAS_011150	PP-loop family protein, putative"	1218	4	101	8.4	91.6	10	8.2	2	8	0.002	0.0346	0.0578	174	8.4	91.6	11	9.02	3	8	0.0031	0.0345	0.0899	116	8.4	91.6	8	6.56	2	6	0.002	0.0258	0.0775	293	8.4	91.6	9	7.38	5	4	0.0051	0.0171	0.2982
PCHAS_011160	6-cysteine protein"	999	4	100	8.2	91.8	21	21	14	7	0.0169	0.0375	0.4507	158	8.2	91.8	7	7	5	2	0.0052	0.0139	0.3741	126	8.2	91.8	15	15	5	10	0.0065	0.0474	0.1371	291	8.2	91.8	22	22	11	11	0.0143	0.0522	0.2739
PCHAS_011170	6-cysteine protein"	990	4	105	10.9	89.1	7	7.06	2	5	0.0025	0.0258	0.0969	167	10.9	89.1	4	4.04	2	2	0.0025	0.0102	0.2451	125	10.9	89.1	11	11.1	5	6	0.0064	0.0311	0.2058	304	10.9	89.1	10	10.09	6	4	0.0076	0.0205	0.3707
PCHAS_011180	nucleolar GTP-binding protein 1, putative"	2055	4	104	10.7	89.3	13	6.32	4	9	0.0025	0.0216	0.1157	161	10.7	89.3	12	5.84	2	10	0.0012	0.0241	0.0498	131	10.7	89.3	20	9.73	4	16	0.0025	0.0389	0.0643	286	10.7	89.3	18	8.75	3	15	0.0018	0.0363	0.0496
PCHAS_011200	conserved Plasmodium protein, unknown function"	231	4	99	6.1	93.9	2	8.62	0	2	-	-	-	142	6.1	93.9	2	8.62	0	2	-	-	-	127	6.1	93.9	1	4.31	0	1	-	-	-	256	6.1	93.9	3	12.93	0	3	-	-	-
PCHAS_011220	rhoptry protein, putative"	3261	4	105	30.1	69.9	20	6.13	6	14	0.0019	0.0236	0.0805	170	30.1	69.9	17	5.21	1	16	-	-	-	122	30.1	69.9	31	9.5	7	24	0.0027	0.0382	0.0707	287	30.1	69.9	33	10.12	8	25	0.0027	0.0415	0.0651
PCHAS_011230	apicoplast ribosomal protein L18 precursor,	636	4	103	15.6	84.4	1	1.57	0	1	-	-	-	149	15.6	84.4	5	7.85	2	3	0.0041	0.0216	0.1898	116	15.6	84.4	7	10.99	2	5	0.0041	0.0362	0.1133	256	15.6	84.4	10	15.7	2	8	0.0041	0.0587	0.0698
PCHAS_011240	adapter-related protein, putative"	2919	4	105	13.7	86.3	18	6.16	7	11	0.003	0.019	0.1579	168	13.7	86.3	26	8.9	13	13	0.0056	0.0225	0.2489	121	13.7	86.3	32	10.96	11	21	0.0047	0.0367	0.1281	289	13.7	86.3	43	14.73	17	26	0.0069	0.0475	0.1453
PCHAS_011250	conserved Plasmodium protein, unknown function"	2067	4	99	21.3	78.7	32	15.47	21	11	0.0123	0.0303	0.4059	163	21.3	78.7	16	7.74	9	7	0.0054	0.0183	0.2951	117	21.3	78.7	35	16.92	19	16	0.0111	0.044	0.2523	277	21.3	78.7	44	21.28	27	17	0.0147	0.0523	0.2811
PCHAS_011260	syntaxin binding protein, putative"	1944	4	95	27.3	72.7	8	4.11	1	7	-	-	-	162	27.3	72.7	10	5.14	2	8	0.0013	0.0212	0.0613	128	27.3	72.7	18	9.25	6	12	0.0039	0.0321	0.1215	292	27.3	72.7	19	9.77	4	15	0.0026	0.0403	0.0645
PCHAS_011270	transcription factor with AP2 domain(s),	7773	4	103	17.8	82.2	25	3.22	10	15	0.0016	0.0103	0.1553	167	17.8	82.2	38	4.89	12	26	0.0019	0.018	0.1056	122	17.8	82.2	95	12.22	50	45	0.007	0.0357	0.1961	297	17.8	82.2	93	11.96	48	45	0.0069	0.0349	0.1977
PCHAS_011280	myosin-like protein, putative"	6393	4	97	23.9	76.1	23	3.6	13	10	0.0024	0.0085	0.2824	149	23.9	76.1	25	3.91	13	12	0.0025	0.0098	0.2551	113	23.9	75.9	34	5.32	12	22	0.0023	0.018	0.1278	244	23.9	76.1	60	9.38	27	33	0.0053	0.0272	0.1949
PCHAS_011290	conserved Plasmodium protein, unknown function"	2532	4	99	19.4	80.6	15	5.92	4	11	0.002	0.0224	0.0893	165	19.4	80.6	12	4.74	5	7	0.0025	0.0141	0.1773	118	19.4	80.6	32	12.63	18	14	0.0089	0.0287	0.3101	283	19.4	80.6	41	16.19	22	19	0.0104	0.0412	0.2524
PCHAS_011300	conserved Plasmodium protein, unknown function"	2436	4	106	17.6	82.4	18	7.39	7	11	0.0031	0.0253	0.1225	168	17.6	82.4	18	7.39	9	9	0.0041	0.021	0.1952	119	17.6	82.4	36	14.77	15	21	0.0072	0.047	0.1532	282	17.6	82.4	40	16.41	15	25	0.0077	0.0535	0.1439
PCHAS_011310	organic anion transporter, putative"	1788	4	102	10.9	89.1	3	1.68	1	2	-	-	-	164	10.9	89.1	4	2.24	1	3	-	-	-	120	10.9	89.1	15	8.38	7	8	0.0051	0.0198	0.2576	274	10.9	89.1	22	12.3	12	10	0.0088	0.025	0.352
PCHAS_020020	TatD-like deoxyribonuclease, putative"	1323	4	96	20.3	79.7	5	3.78	3	2	0.0028	0.0078	0.359	171	20.3	79.7	6	4.53	4	2	0.0028	0.0118	0.2373	115	20.3	79.7	9	6.8	4	5	0.0033	0.0218	0.1514	283	20.3	79.7	8	6.04	6	2	0.0047	0.0118	0.3983
PCHAS_020030	conserved Plasmodium protein, unknown function"	240	4	89	5	95	1	4.15	0	1	-	-	-	139	5	95	2	8.3	0	2	-	-	-	119	5	95	3	12.45	0	3	-	-	-	287	5	95	3	12.45	0	3	-	-	-
PCHAS_020040	conserved Plasmodium protein, unknown function"	1644	4	100	20.6	79.4	10	6.08	3	7	0.0022	0.0234	0.094	167	20.6	79.4	10	6.08	2	8	0.0015	0.0268	0.056	116	20.6	79.4	17	10.33	7	10	0.0045	0.0371	0.1213	280	20.6	79.4	15	9.12	6	9	0.0045	0.0302	0.149
PCHAS_020060	conserved Plasmodium protein, unknown function"	804	4	99	27.4	72.6	4	4.97	3	1	0.0046	0.0069	0.6667	164	27.4	72.6	7	8.7	5	2	0.0077	0.0138	0.558	128	27.4	72.6	6	7.45	5	1	0.0077	0.0069	1.1159	308	27.4	72.6	5	6.21	4	1	0.0061	0.0069	0.8841
PCHAS_020070	UMP-CMP kinase, putative"	1086	4	102	15.8	84.2	7	6.44	3	4	0.0034	0.0199	0.1709	155	15.8	84.2	5	4.6	1	4	-	-	-	119	15.8	84.2	3	2.76	0	3	-	-	-	276	15.8	84.2	1	0.92	1	0	-	-	-
PCHAS_020080	conserved Plasmodium protein, unknown function"	1614	4	104	12.8	87.2	11	6.81	4	7	0.0031	0.0234	0.1325	163	12.8	87.2	13	8.05	2	11	0.0015	0.0372	0.0403	123	12.8	87.2	11	6.81	4	7	0.0031	0.0234	0.1325	295	12.8	87.2	4	2.48	2	2	0.0015	0.0066	0.2273
PCHAS_020090	replication factor c protein, putative"	3141	4	101	27.1	72.9	22	7	6	16	0.0024	0.0263	0.0913	163	27.1	72.9	11	3.5	4	7	0.0016	0.0114	0.1404	123	27.1	72.9	35	11.14	16	19	0.006	0.033	0.1818	298	27.1	72.9	31	9.87	11	20	0.0044	0.0331	0.1329
PCHAS_020100	conserved Plasmodium protein, unknown function"	294	4	103	0	100	1	3.39	0	1	-	-	-	162	0	100	3	10.17	0	3	-	-	-	111	0	100	2	6.78	1	1	-	-	-	281	0	100	1	3.39	0	1	-	-	-
PCHAS_020110	kinesin-8, putative"	4374	4	105	17.1	82.9	36	8.23	18	18	0.0052	0.0208	0.25	164	17.1	82.9	39	8.91	19	20	0.0055	0.0232	0.2371	124	17.1	82.9	34	7.77	16	18	0.0046	0.0208	0.2212	293	17.1	82.9	51	11.66	23	28	0.0066	0.0326	0.2025
PCHAS_020120	adenylate kinase-like protein 1, putative"	600	4	101	6	94	2	3.33	0	2	-	-	-	150	6	94	2	3.33	0	2	-	-	-	110	6	94	4	6.66	0	4	-	-	-	275	6	94	4	6.66	0	4	-	-	-
PCHAS_020130	transcription initiation factor TFIIB, putative"	1098	4	99	5.4	94.6	10	9.1	0	10	-	-	-	162	5.4	94.6	5	4.55	0	5	-	-	-	115	5.4	94.6	8	7.28	1	7	-	-	-	260	5.4	94.6	12	10.92	0	12	-	-	-
PCHAS_020140	chromatin assembly factor 1 protein WD40 domain,	1341	4	107	2.1	97.9	1	0.75	0	1	-	-	-	157	2.1	97.9	1	0.75	0	1	-	-	-	119	2.1	97.9	6	4.47	0	6	-	-	-	284	2.1	97.9	4	2.98	0	4	-	-	-
PCHAS_020150	phosphatidylinositol-4-phosphate 5-kinase,	3747	4	95	22.6	77.4	14	3.74	1	13	-	-	-	153	22.6	77.4	22	5.87	9	13	0.003	0.0177	0.1695	118	22.6	77.4	33	8.8	11	22	0.0033	0.0316	0.1044	270	22.6	77.4	44	11.74	15	29	0.0043	0.0429	0.1002
PCHAS_020160	bromodomain protein, putative"	3474	4	98	22.8	77.2	21	6.04	14	7	0.005	0.0106	0.4717	156	22.8	77.2	23	6.62	16	7	0.0057	0.0106	0.5377	111	22.8	77.2	66	18.99	42	24	0.0145	0.0398	0.3643	252	22.8	77.2	65	18.71	38	27	0.0123	0.0478	0.2573
PCHAS_020170	DNA-directed RNA polymerase 2 subunit, putative"	678	4	91	4.4	95.6	2	2.95	0	2	-	-	-	163	4.4	95.6	2	2.95	0	2	-	-	-	113	4.4	95.6	2	2.95	0	2	-	-	-	275	4.4	95.6	3	4.42	0	3	-	-	-
PCHAS_020190	selenocysteine-specific elongation factor selB	2019	4	97	21.4	78.6	12	5.94	7	5	0.0043	0.0131	0.3282	165	21.4	78.6	13	6.44	5	8	0.0031	0.021	0.1476	121	21.4	78.6	23	11.39	13	10	0.0074	0.029	0.2552	279	21.4	78.6	26	12.87	15	11	0.0086	0.0317	0.2713
PCHAS_020200	conserved Plasmodium protein, unknown function"	693	4	94	9.4	90.6	4	5.76	3	1	0.0054	0.0076	0.7105	163	9.4	90.6	8	11.53	3	5	0.0054	0.0391	0.1381	114	9.4	90.6	9	12.97	3	6	0.0054	0.0472	0.1144	274	9.4	90.6	6	8.65	2	4	0.0036	0.0311	0.1158
PCHAS_020210	phosphatidate cytidylyltransferase, putative"	2211	4	101	19.2	80.8	19	8.59	9	10	0.0053	0.0207	0.256	163	19.2	80.8	19	8.59	11	8	0.0064	0.0165	0.3879	121	19.2	80.8	24	10.85	13	11	0.007	0.0249	0.2811	280	19.2	80.8	27	12.21	16	11	0.0088	0.0249	0.3534
PCHAS_020220	phenylalanine--tRNA ligase, putative"	1668	4	106	21.5	78.5	18	10.78	3	15	0.0022	0.0473	0.0465	167	21.5	78.5	21	12.58	2	19	0.0015	0.0604	0.0248	114	21.5	78.5	26	15.58	5	21	0.0034	0.0689	0.0493	296	21.5	78.5	28	16.78	9	19	0.0064	0.0622	0.1029
PCHAS_020260	tubulin-specific chaperone a, putative"	498	4	111	18.3	81.7	3	6.01	1	2	-	-	-	159	18.3	81.7	3	6.01	1	2	-	-	-	126	18.3	81.7	4	8.02	2	2	0.005	0.0211	0.237	269	18.3	81.7	5	10.02	2	3	0.005	0.0318	0.1572
PCHAS_020270	fatty acid elongation protein, GNS1/SUR4 family,	978	4	94	27.7	72.3	2	2.04	1	1	-	-	-	163	27.7	72.3	1	1.02	0	1	-	-	-	111	27.7	72.3	1	1.02	0	1	-	-	-	292	27.7	72.3	7	7.15	1	6	-	-	-
PCHAS_020280	mRNA cleavage factor-like protein, putative"	726	4	97	23.3	76.7	8	11	0	8	-	-	-	155	23.3	76.7	7	9.63	0	7	-	-	-	127	23.3	76.7	6	8.25	1	5	-	-	-	269	23.3	76.7	9	12.38	1	8	-	-	-
PCHAS_020290	LCCL domain-containing protein CCP5, putative"	3141	4	107	13	87	16	5.09	4	12	0.0016	0.0189	0.0847	158	13	87	18	5.73	5	13	0.002	0.0205	0.0976	123	13	87	24	7.64	8	16	0.0032	0.0253	0.1265	280	13	87	34	10.82	14	20	0.0056	0.0318	0.1761
PCHAS_020300	photosensitized INA-labeled protein 1, putative"	663	4	102	1.2	98.8	2	3.01	1	1	-	-	-	156	1.2	98.8	5	7.53	4	1	0.0076	0.0075	1.0133	123	1.2	98.8	2	3.01	2	0	0.0038	0	-	293	1.2	98.8	3	4.52	2	1	0.0038	0.0076	0.5
PCHAS_020310	conserved Plasmodium protein, unknown function"	1083	4	103	3.2	96.8	4	3.69	0	4	-	-	-	156	3.2	96.8	6	5.54	0	6	-	-	-	117	3.2	96.8	7	6.46	1	6	-	-	-	277	3.2	96.8	9	8.3	2	7	0.0024	0.0308	0.0779
PCHAS_020320	secreted ookinete protein, putative"	2634	4	100	24.7	75.3	16	6.07	9	7	0.0035	0.0173	0.2023	165	24.7	75.3	17	6.45	7	10	0.003	0.0215	0.1395	126	24.7	75.3	24	9.11	11	13	0.0049	0.0277	0.1769	279	24.7	75.3	25	9.49	12	13	0.0056	0.0267	0.2097
PCHAS_020330	conserved Plasmodium protein, unknown function"	915	4	97	24.5	75.5	6	6.55	1	5	-	-	-	143	24.5	75.5	9	9.83	1	8	-	-	-	117	24.5	75.5	10	10.92	3	7	0.0041	0.0394	0.1041	258	24.5	75.5	9	9.83	3	6	0.0041	0.0337	0.1217
PCHAS_020340	conserved Plasmodium protein, unknown function"	522	4	88	64.8	35.2	1	1.91	0	1	-	-	-	133	64.8	35.2	1	1.91	0	1	-	-	-	103	64.8	35.2	2	3.82	1	1	-	-	-	187	64.8	35.2	2	3.82	1	1	-	-	-
PCHAS_020350	mitochondrial carrier protein, putative"	999	4	94	9.2	90.8	4	4	3	1	0.0039	0.0047	0.8298	156	9.2	90.8	1	1	1	0	-	-	-	117	9.2	90.8	10	10	5	5	0.0064	0.0236	0.2712	282	9.2	90.8	9	9	6	3	0.0077	0.014	0.55
PCHAS_020360	conserved Plasmodium protein, unknown function"	5514	4	104	21.3	78.7	22	3.99	12	10	0.002	0.0129	0.155	162	21.3	78.7	14	2.54	4	10	0.0007	0.0109	0.0642	125	21.3	78.7	41	7.43	19	22	0.0038	0.024	0.1583	276	21.3	78.7	53	9.61	22	31	0.0045	0.0332	0.1355
PCHAS_020370	conserved Plasmodium protein, unknown function"	1971	4	103	21.6	78.4	21	10.65	13	8	0.0083	0.021	0.3952	162	21.6	78.4	12	6.09	8	4	0.0051	0.0104	0.4904	122	21.6	78.4	25	12.68	15	10	0.0095	0.0264	0.3598	302	21.6	78.4	24	12.17	13	11	0.0083	0.0291	0.2852
PCHAS_020380	beta3 proteasome subunit, putative"	657	4	105	0	100	4	6.08	0	4	-	-	-	144	0	100	1	1.52	0	1	-	-	-	109	0	100	8	12.16	0	8	-	-	-	228	0	100	10	15.2	1	9	-	-	-
PCHAS_020390	conserved Plasmodium protein, unknown function"	780	4	98	24.2	75.8	2	2.56	2	0	0.0033	0	-	157	24.2	75.8	4	5.12	0	4	-	-	-	114	24.2	75.8	6	7.68	4	2	0.0066	0.0121	0.5455	263	24.2	75.8	6	7.68	4	2	0.0066	0.0121	0.5455
PCHAS_020400	DNA repair exonuclease, putative"	3111	4	105	25.3	74.7	27	8.68	8	19	0.0032	0.0325	0.0985	164	25.3	74.7	12	3.86	4	8	0.0016	0.0135	0.1185	126	25.3	74.7	46	14.78	11	35	0.0038	0.0637	0.0597	281	25.3	74.7	56	17.99	20	36	0.0074	0.0656	0.1128
PCHAS_020410	conserved Plasmodium membrane protein, unknown	1254	4	106	36.4	63.6	12	9.56	4	8	0.004	0.0337	0.1187	154	36.4	63.6	13	10.36	5	8	0.005	0.0337	0.1484	108	36.4	63.6	14	11.16	5	9	0.005	0.038	0.1316	295	36.4	63.6	16	12.75	9	7	0.009	0.0295	0.3051
PCHAS_020420	serine/threonine protein kinase, putative"	7950	4	101	26.4	73.6	57	7.17	39	18	0.0058	0.0133	0.4361	161	26.4	73.6	64	8.05	38	26	0.0056	0.0187	0.2995	122	26.4	73.6	88	11.07	56	32	0.0084	0.0227	0.37	279	26.4	73.6	120	15.09	77	43	0.0111	0.0329	0.3374
PCHAS_020430	lipid/sterol:H+ symporter, putative"	4137	4	102	12.6	87.4	17	4.11	2	15	0.0006	0.0175	0.0343	159	12.6	87.4	9	2.17	2	7	0.0006	0.0081	0.0741	118	12.6	87.4	42	10.15	15	27	0.0046	0.0318	0.1447	292	12.6	87.4	37	8.94	16	21	0.0049	0.0247	0.1984
PCHAS_020450	carbon catabolite repressor protein 4, putative"	1020	4	103	2.7	97.3	4	3.92	2	2	0.0025	0.0094	0.266	155	2.7	97.3	8	7.84	3	5	0.0037	0.0237	0.1561	113	2.7	97.3	12	11.75	7	5	0.0081	0.0261	0.3103	281	2.7	97.3	12	11.75	2	10	0.0025	0.0481	0.052
PCHAS_020460	conserved Plasmodium protein, unknown function"	1440	4	108	17.7	82.3	16	11.1	9	7	0.0069	0.0296	0.2331	162	17.7	82.3	15	10.41	9	6	0.0069	0.0258	0.2674	117	17.7	82.3	15	10.41	8	7	0.0061	0.0296	0.2061	285	17.7	82.3	15	10.41	8	7	0.0069	0.0258	0.2674
PCHAS_020480	2-C-methyl-D-erythritol 4-phosphate	1902	4	101	19.2	80.8	7	3.68	2	5	0.0013	0.0134	0.097	168	19.2	80.8	10	5.25	3	7	0.002	0.0188	0.1064	125	19.2	80.8	17	8.93	11	6	0.0066	0.0188	0.3511	289	19.2	80.8	18	9.46	12	6	0.0073	0.0189	0.3862
PCHAS_020500	asparagine and aspartate rich protein 2,	3555	4	97	28.1	71.9	28	7.87	5	23	0.0017	0.0344	0.0494	164	28.1	71.9	33	9.28	5	28	0.0017	0.0421	0.0404	116	28.1	71.9	62	17.44	15	47	0.0049	0.0738	0.0664	258	28.1	71.9	62	17.44	21	41	0.0063	0.0673	0.0936
PCHAS_020510	conserved Plasmodium protein, unknown function"	798	4	106	30.8	69.2	8	10.01	3	5	0.0047	0.032	0.1469	164	30.8	69.2	7	8.76	4	3	0.0063	0.019	0.3316	122	30.8	69.2	11	13.77	3	8	0.0047	0.0518	0.0907	269	30.8	69.2	13	16.27	4	9	0.0063	0.0586	0.1075
PCHAS_020520	conserved Plasmodium protein, unknown function"	3744	4	99	29.6	70.4	46	12.28	33	13	0.0109	0.0187	0.5829	156	29.6	70.4	43	11.48	24	19	0.0079	0.0275	0.2873	110	29.6	70.4	63	16.82	40	23	0.0133	0.0335	0.397	268	29.6	70.4	70	18.69	45	25	0.015	0.0365	0.411
PCHAS_020530	pre-rRNA-processing protein TSR2, putative"	483	4	103	5.6	94.4	2	4.13	0	2	-	-	-	157	5.6	94.4	2	4.13	0	2	-	-	-	125	5.6	94.4	1	2.07	0	1	-	-	-	278	5.6	94.4	2	4.13	0	2	-	-	-
PCHAS_020540	calcium-transporting ATPase, putative"	3357	4	100	10.5	89.5	20	5.96	0	20	-	-	-	157	10.5	89.5	21	6.25	0	21	-	-	-	124	10.5	89.5	32	9.53	3	29	0.0011	0.0416	0.0264	279	10.5	89.5	27	8.04	2	25	0.0008	0.0358	0.0223
PCHAS_020550	conserved Plasmodium protein, unknown function"	606	4	97	15.8	84.2	2	3.29	2	0	0.0041	0	-	155	15.8	84.2	5	8.24	2	3	0.0041	0.0272	0.1507	114	15.8	84.2	2	3.29	1	1	-	-	-	288	15.8	84.2	6	9.88	2	4	0.0041	0.0364	0.1126
PCHAS_020560	vacuolar ATP synthase subunit c, putative"	1152	4	101	19.3	80.7	9	7.81	0	9	-	-	-	163	19.3	80.7	3	2.6	0	3	-	-	-	126	19.3	80.7	6	5.2	0	6	-	-	-	299	19.3	80.7	5	4.34	0	5	-	-	-
PCHAS_020570	conserved Plasmodium protein, unknown function"	2058	4	101	36	64	6	2.91	2	4	0.0012	0.0103	0.1165	164	36	64	6	2.91	2	4	0.0012	0.0103	0.1165	122	36	64	9	4.37	1	8	-	-	-	295	36	64	12	5.83	4	8	0.0024	0.0209	0.1148
PCHAS_020580	DNA binding protein, putative"	1476	4	101	23.2	76.8	11	7.45	7	4	0.0059	0.0143	0.4126	158	23.2	76.8	14	9.48	9	5	0.0076	0.0179	0.4246	122	23.2	76.8	12	8.12	7	5	0.0059	0.0179	0.3296	297	23.2	76.8	17	11.51	14	3	0.011	0.0143	0.7692
PCHAS_020590	conserved Plasmodium protein, unknown function"	2442	4	107	12.2	87.8	5	2.05	1	4	-	-	-	163	12.2	87.8	12	4.91	4	8	0.0018	0.0181	0.0994	120	12.2	87.8	12	4.91	1	11	-	-	-	291	12.2	87.8	13	5.32	1	12	-	-	-
PCHAS_020600	asparagine-rich antigen, putative"	6159	4	102	16.9	83.1	72	11.69	55	17	0.0109	0.0157	0.6943	155	16.9	83.1	83	13.47	58	25	0.0117	0.022	0.5318	116	16.9	83.1	111	18.02	85	26	0.0161	0.0278	0.5791	272	16.9	83.1	119	19.32	90	29	0.0174	0.0291	0.5979
PCHAS_020610	conserved Plasmodium protein, unknown function"	3549	4	106	15.5	84.5	16	4.51	1	15	-	-	-	163	15.5	84.5	20	5.63	5	15	0.0017	0.0228	0.0746	124	15.5	84.5	19	5.35	6	13	0.0021	0.0197	0.1066	302	15.5	84.5	21	5.92	4	17	0.0014	0.0258	0.0543
PCHAS_020620	conserved Plasmodium protein, unknown function"	999	4	100	18.8	81.2	4	4	0	4	-	-	-	179	18.8	81.2	4	4	0	4	-	-	-	117	18.8	81.2	4	4	0	4	-	-	-	276	18.8	81.2	4	4	0	4	-	-	-
PCHAS_020640	cyclase-associated protein, putative"	486	4	97	22.4	77.6	2	4.11	0	2	-	-	-	150	22.4	77.6	3	6.16	0	3	-	-	-	107	22.4	77.6	6	12.32	0	6	-	-	-	249	22.4	77.6	7	14.37	0	7	-	-	-
PCHAS_020650	conserved Plasmodium protein, unknown function"	1671	4	103	13.6	86.4	8	4.78	1	7	-	-	-	161	13.6	86.4	5	2.99	2	3	0.0015	0.009	0.1667	122	13.6	86.4	11	6.58	3	8	0.0023	0.0243	0.0947	317	13.6	86.4	17	10.17	3	14	0.0023	0.043	0.0535
PCHAS_020660	conserved Plasmodium protein, unknown function"	429	4	89	9.8	90.2	3	6.98	0	3	-	-	-	147	9.8	90.2	2	4.65	0	2	-	-	-	115	9.8	90.2	1	2.33	0	1	-	-	-	301	9.8	90.2	2	4.65	0	2	-	-	-
PCHAS_020670	novel putative transporter 1"	1518	4	97	20.8	79.2	8	5.27	6	2	0.0051	0.0059	0.8644	160	20.8	79.2	9	5.92	6	3	0.0051	0.0089	0.573	128	20.8	79.2	15	9.87	4	11	0.0034	0.0332	0.1024	283	20.8	79.2	20	13.17	11	9	0.0094	0.027	0.3481
PCHAS_020680	transporter, putative"	1896	4	100	23.4	76.6	13	6.85	5	8	0.0033	0.0206	0.1602	159	23.4	76.6	15	7.91	4	11	0.0027	0.0285	0.0947	119	23.4	76.6	19	10.02	7	12	0.0047	0.0311	0.1511	290	23.4	76.6	24	12.65	10	14	0.006	0.0392	0.1531
PCHAS_020690	conserved Plasmodium protein, unknown function"	3516	4	105	16.6	83.4	47	13.36	29	18	0.0098	0.0288	0.3403	170	16.6	83.4	44	12.51	27	17	0.0094	0.0258	0.3643	123	16.6	83.4	58	16.49	39	19	0.0127	0.0333	0.3814	299	16.6	83.4	62	17.63	42	20	0.0138	0.0348	0.3966
PCHAS_020700	conserved Plasmodium protein, unknown function"	822	4	102	28.7	71.3	5	6.08	1	4	-	-	-	163	28.7	71.3	1	1.22	0	1	-	-	-	136	28.7	71.3	2	2.43	0	2	-	-	-	287	28.7	71.3	4	4.86	0	4	-	-	-
PCHAS_020710	4-hydroxy-3-methylbut-2-enyl diphosphate	1449	4	104	4.8	95.2	13	8.97	6	7	0.0053	0.0229	0.2314	162	4.8	95.2	15	10.34	4	11	0.0035	0.0363	0.0964	126	4.8	95.2	19	13.1	5	14	0.0035	0.0499	0.0701	282	4.8	95.2	26	17.93	7	19	0.0044	0.071	0.062
PCHAS_020720	ubiquitin carboxyl-terminal hydrolase 1,	8766	4	97	28.2	71.8	54	6.16	18	36	0.0025	0.0229	0.1092	162	28.2	71.8	69	7.87	31	38	0.0042	0.0248	0.1694	117	28.2	71.8	104	11.86	41	63	0.0056	0.0412	0.1359	271	28.2	71.8	108	12.32	43	65	0.0059	0.0425	0.1388
PCHAS_020730	conserved Plasmodium protein, unknown function"	1248	4	106	12.7	87.3	1	0.8	1	0	-	-	-	176	12.7	87.3	1	0.8	1	0	-	-	-	118	12.7	87.3	31	24.82	18	13	0.0174	0.0568	0.3063	276	12.7	87.3	26	20.82	15	11	0.0143	0.0484	0.2955
PCHAS_020740	conserved Plasmodium protein, unknown function"	2460	4	100	11.7	88.3	36	14.63	23	13	0.0113	0.0284	0.3979	169	11.7	88.3	16	6.5	6	10	0.0026	0.0222	0.1171	122	11.7	88.3	70	28.44	49	21	0.0239	0.0494	0.4838	280	11.7	88.3	92	37.38	66	26	0.0313	0.0669	0.4679
PCHAS_020750	thrombospondin related sporozoite protein,	480	4	90	7.1	92.9	4	8.32	3	1	0.0053	0.0201	0.2637	162	7.1	92.9	2	4.16	0	2	-	-	-	122	7.1	92.9	3	6.24	0	3	-	-	-	270	7.1	92.9	4	8.32	0	4	-	-	-
PCHAS_020760	parasite-infected erythrocyte surface protein"	1518	4	100	23.4	76.6	2	1.32	0	2	-	-	-	171	23.4	76.6	2	1.32	1	1	-	-	-	129	23.4	76.6	16	10.53	7	9	0.0058	0.0297	0.1953	296	23.4	76.6	15	9.87	7	8	0.0058	0.0263	0.2205
PCHAS_020770	actin-related protein, putative"	1155	4	94	3.5	96.5	3	2.6	0	3	-	-	-	155	3.5	96.5	4	3.46	0	4	-	-	-	114	3.5	96.5	7	6.06	0	7	-	-	-	268	3.5	96.5	9	7.79	0	9	-	-	-
PCHAS_020780	L-seryl-tRNA(Sec) kinase, putative"	1623	4	97	29.5	70.5	11	6.77	6	5	0.0039	0.0188	0.2074	150	29.5	70.5	17	10.47	7	10	0.0054	0.0316	0.1709	123	29.5	70.5	27	16.63	18	9	0.0124	0.0349	0.3553	289	29.5	70.5	27	16.63	13	14	0.0093	0.048	0.1937
PCHAS_020790	ATP dependent RNA helicase, putative"	3225	4	93	25.5	74.5	39	12.09	21	18	0.0079	0.0302	0.2616	152	25.5	74.5	47	14.57	22	25	0.0083	0.0419	0.1981	113	25.5	74.5	61	18.91	32	29	0.0111	0.0539	0.2059	251	25.5	74.5	59	18.29	29	30	0.0099	0.0556	0.1781
PCHAS_020800	conserved Plasmodium protein, unknown function"	4611	4	99	26.2	73.8	71	15.39	47	24	0.0116	0.032	0.3625	162	26.2	73.8	63	13.66	48	15	0.0114	0.0234	0.4872	115	26.2	73.8	100	21.68	62	38	0.0163	0.046	0.3543	280	26.2	73.8	109	23.63	76	33	0.0203	0.0395	0.5139
PCHAS_020810	zinc carboxy peptidase, putative"	4407	4	101	21.6	78.4	41	9.3	26	15	0.0071	0.0192	0.3698	166	21.6	78.4	33	7.49	20	13	0.0054	0.0167	0.3234	121	21.6	78.4	38	8.62	21	17	0.0059	0.0204	0.2892	278	21.6	78.4	52	11.8	30	22	0.0082	0.0277	0.296
PCHAS_020820	conserved Plasmodium protein, unknown function"	2226	4	98	25.2	74.8	9	4.04	3	6	0.0017	0.0143	0.1189	161	25.2	74.8	8	3.59	1	7	-	-	-	118	25.2	74.8	15	6.74	6	9	0.0033	0.0216	0.1528	265	25.2	74.8	14	6.29	4	10	0.0022	0.024	0.0917
PCHAS_020830	nucleoside transporter 4, putative"	1287	4	107	9.8	90.2	5	3.88	2	3	0.002	0.0108	0.1852	174	9.8	90.2	4	3.11	2	2	0.002	0.0072	0.2778	128	9.8	90.2	19	14.75	8	11	0.008	0.0402	0.199	299	9.8	90.2	25	19.41	13	12	0.0131	0.044	0.2977
PCHAS_020840	conserved Plasmodium protein, unknown function"	3654	4	99	23.1	76.9	44	12.04	26	18	0.0085	0.0278	0.3058	154	23.1	76.9	46	12.59	29	17	0.0095	0.0263	0.3612	114	23.1	76.9	67	18.33	44	23	0.0144	0.0368	0.3913	269	23.1	76.9	78	21.34	51	27	0.0169	0.0422	0.4005
PCHAS_020850	vacuolar protein sorting-associated protein	855	4	95	22.9	77.1	10	11.68	3	7	0.0044	0.0444	0.0991	146	22.9	77.1	10	11.68	2	8	0.0029	0.0508	0.0571	110	22.9	77.1	12	14.02	2	10	0.0029	0.0643	0.0451	268	22.9	77.1	10	11.68	3	7	0.0044	0.0444	0.0991
PCHAS_020860	aspartate--tRNA ligase, putative"	2055	4	106	22.5	77.5	14	6.81	5	9	0.003	0.0227	0.1322	169	22.5	77.5	15	7.3	6	9	0.0036	0.0227	0.1586	121	22.5	77.5	21	10.21	10	11	0.0055	0.0305	0.1803	297	22.5	77.5	23	11.19	6	17	0.0036	0.0435	0.0828
PCHAS_020870	conserved Plasmodium protein, unknown function"	1494	4	104	33.1	66.9	8	5.35	5	3	0.0041	0.0108	0.3796	170	33.1	66.9	10	6.69	7	3	0.0058	0.0108	0.537	123	33.1	66.9	21	14.05	18	3	0.0137	0.0163	0.8405	289	33.1	66.9	26	17.39	19	7	0.0146	0.0312	0.4679
PCHAS_020880	mismatch repair protein PMS1, putative"	3285	4	93	16.3	83.7	38	11.56	7	31	0.0026	0.0506	0.0514	143	16.3	82.6	38	11.56	8	30	0.003	0.0488	0.0615	116	16.3	83.7	50	15.22	15	35	0.0061	0.0556	0.1097	262	16.3	83.7	51	15.52	17	34	0.0063	0.0565	0.1115
PCHAS_020890	conserved Plasmodium protein, unknown function"	12405	4	103	23.5	76.5	124	10	63	61	0.0058	0.0275	0.2109	162	23.5	76.5	146	11.77	67	79	0.0063	0.035	0.18	121	23.5	76.5	196	15.8	84	112	0.0077	0.0503	0.1531	296	23.5	76.5	226	18.22	109	117	0.0101	0.0532	0.1898
PCHAS_020900	ubiquitin carboxyl-terminal hydrolase, putative"	8169	4	102	13.6	86.4	58	7.1	27	31	0.004	0.02	0.2	163	13.6	86.4	47	5.75	15	32	0.002	0.0212	0.0943	121	13.6	86.4	70	8.57	30	40	0.0041	0.0269	0.1524	289	13.6	86.4	86	10.53	37	49	0.0052	0.0327	0.159
PCHAS_020910	conserved Plasmodium protein, unknown function"	1896	4	99	32.6	67.4	18	9.49	6	12	0.0039	0.0344	0.1134	152	32.6	67.4	22	11.6	11	11	0.0065	0.0344	0.189	118	32.6	67.4	24	12.65	7	17	0.0046	0.0492	0.0935	261	32.6	67.4	23	12.12	5	18	0.0033	0.0522	0.0632
PCHAS_020920	conserved Plasmodium protein, unknown function"	513	4	96	46.4	53.6	2	3.89	1	1	-	-	-	143	46.4	53.6	1	1.95	0	1	-	-	-	129	46.4	53.6	1	1.95	0	1	-	-	-	276	46.4	53.6	2	3.89	0	2	-	-	-
PCHAS_020930	conserved Plasmodium protein, unknown function"	327	4	98	21.4	78.6	1	3.05	0	1	-	-	-	151	21.4	78.6	2	6.1	0	2	-	-	-	127	21.4	78.6	3	9.15	1	2	-	-	-	240	21.4	78.6	4	12.2	1	3	-	-	-
PCHAS_020940	mitochondrial inner membrane translocase subunit	1281	4	98	12	88	10	7.8	6	4	0.0059	0.0161	0.3665	166	12	88	9	7.02	2	7	0.0019	0.0284	0.0669	117	12	88	16	12.48	6	10	0.0059	0.0408	0.1446	271	12	88	24	18.72	9	15	0.0078	0.0666	0.1171
PCHAS_020950	vacuolar protein sorting-associated protein 53,	2808	4	100	20.3	79.7	39	13.88	23	16	0.008	0.0397	0.2015	158	20.3	79.7	32	11.39	14	18	0.0053	0.0378	0.1402	119	20.3	79.7	38	13.53	18	20	0.008	0.0378	0.2116	276	20.3	79.7	42	14.95	18	24	0.0075	0.0476	0.1576
PCHAS_020960	conserved Plasmodium protein, unknown function"	2607	4	101	21.5	78.5	13	4.98	7	6	0.0026	0.0151	0.1722	166	21.5	78.5	14	5.37	4	10	0.0019	0.0202	0.0941	118	21.5	78.5	30	11.5	19	11	0.0079	0.0274	0.2883	266	21.5	78.5	27	10.35	15	12	0.0062	0.0284	0.2183
PCHAS_020970	cysteine desulfurase, putative"	1641	4	96	2.8	97.2	12	7.31	3	9	0.0023	0.0272	0.0846	163	2.8	97.2	16	9.74	3	13	0.0023	0.0398	0.0578	119	2.8	97.2	17	10.35	5	12	0.0038	0.0366	0.1038	291	2.8	97.2	19	11.57	6	13	0.0046	0.0397	0.1159
PCHAS_020980	DNA (cytosine-5)-methyltransferase, putative"	2169	4	98	21.2	78.8	19	8.76	10	9	0.0058	0.0216	0.2685	175	21.2	78.8	21	9.68	11	10	0.0063	0.0241	0.2614	118	21.2	78.8	35	16.13	22	13	0.0127	0.0313	0.4058	293	21.2	78.8	33	15.21	19	14	0.0107	0.0351	0.3048
PCHAS_020990	proteasome subunit alpha type 5, putative"	771	4	99	1	99	3	3.89	0	3	-	-	-	160	1	99	1	1.3	0	1	-	-	-	126	1	99	7	9.07	0	7	-	-	-	270	1	99	7	9.07	0	7	-	-	-
PCHAS_021000	conserved Plasmodium protein, unknown function"	2019	4	92	27.5	72.5	14	6.93	6	8	0.0037	0.0204	0.1814	166	27.5	72.5	13	6.44	7	6	0.0043	0.0152	0.2829	109	27.5	72.5	26	12.87	12	14	0.0075	0.036	0.2083	234	27.5	72.5	31	15.35	11	20	0.0068	0.0519	0.131
PCHAS_021010	conserved Plasmodium protein, unknown function"	2691	4	102	14.2	85.8	42	15.6	13	29	0.0053	0.0599	0.0885	166	14.2	85.8	27	10.03	12	15	0.0046	0.0328	0.1402	125	14.2	85.8	56	20.8	19	37	0.0079	0.0774	0.1021	289	14.2	85.8	55	20.43	23	32	0.0096	0.0683	0.1406
PCHAS_021020	conserved Plasmodium protein, unknown function"	2430	4	99	22.2	77.8	6	2.47	4	2	0.002	0.0044	0.4545	154	22.2	77.8	12	4.94	8	4	0.0036	0.0112	0.3214	112	22.2	77.8	28	11.52	15	13	0.0076	0.0293	0.2594	276	22.2	77.8	33	13.57	16	17	0.0081	0.0387	0.2093
PCHAS_021030	cation transporting ATPase, putative"	4992	4	102	15.1	84.9	13	2.6	2	11	0.0005	0.0108	0.0463	168	15.1	84.9	12	2.4	2	10	0.0005	0.0098	0.051	125	15.1	84.9	47	9.41	6	41	0.0018	0.0399	0.0451	291	15.1	84.9	60	12.02	6	54	0.0018	0.0534	0.0337
PCHAS_021040	conserved Plasmodium protein, unknown function"	5589	4	104	27.2	72.8	28	5.01	10	18	0.0022	0.0174	0.1264	164	27.2	72.8	29	5.19	15	14	0.0031	0.0145	0.2138	124	27.2	72.8	88	15.74	47	41	0.0094	0.045	0.2089	290	27.2	72.8	93	16.64	54	39	0.0111	0.0424	0.2618
PCHAS_021060	conserved Plasmodium protein, unknown function"	15297	4	100	26.5	73.5	86	5.62	39	47	0.003	0.0167	0.1796	162	26.5	73.5	75	4.9	39	36	0.0028	0.0136	0.2059	120	26.5	73.5	134	8.76	63	71	0.005	0.0251	0.1992	286	26.5	73.5	135	8.82	70	65	0.0055	0.023	0.2391
PCHAS_021070	actin-like protein, putative"	1635	4	103	25	75	8	4.89	3	5	0.0023	0.0162	0.142	164	25	75	13	7.95	4	9	0.003	0.0294	0.102	121	25	75	15	9.17	2	13	0.0015	0.0426	0.0352	290	25	75	13	7.95	3	10	0.0023	0.0326	0.0706
PCHAS_021080	conserved Plasmodium protein, unknown function"	711	4	99	24.5	75.5	9	12.64	2	7	0.0035	0.0528	0.0663	170	24.5	75.5	9	12.64	1	8	-	-	-	118	24.5	75.5	8	11.24	1	7	-	-	-	290	24.5	75.5	8	11.24	1	7	-	-	-
PCHAS_021090	conserved Plasmodium protein, unknown function"	381	4	96	2.4	97.6	2	5.24	1	1	-	-	-	166	2.4	97.6	1	2.62	0	1	-	-	-	135	2.4	97.6	4	10.47	2	2	0.0066	0.0274	0.2409	298	2.4	97.6	3	7.85	2	1	0.0066	0.0135	0.4889
PCHAS_021100	conserved Plasmodium protein, unknown function"	396	4	102	11.4	88.6	4	10.08	1	3	-	-	-	166	11.4	88.6	2	5.04	0	2	-	-	-	121	11.4	88.6	4	10.08	1	3	-	-	-	310	11.4	88.6	2	5.04	0	2	-	-	-
PCHAS_021110	zinc finger protein, putative"	5073	4	100	30.2	69.8	36	7.09	18	18	0.0041	0.0204	0.201	163	30.2	69.8	24	4.73	6	18	0.0015	0.0193	0.0777	121	30.2	69.8	38	7.49	17	21	0.0041	0.0225	0.1822	268	30.2	69.8	52	10.25	23	29	0.0056	0.0312	0.1795
PCHAS_021120	alpha/beta hydrolase, putative"	1686	4	102	15.8	84.2	7	4.15	0	7	-	-	-	169	15.8	84.2	11	6.52	5	6	0.0038	0.0174	0.2184	120	15.8	84.2	14	8.3	7	7	0.0053	0.0204	0.2598	289	15.8	84.2	20	11.86	9	11	0.0068	0.0323	0.2105
PCHAS_021130	conserved Plasmodium protein, unknown function"	1209	4	104	27.8	72.2	3	2.48	0	3	-	-	-	169	27.8	72.2	6	4.96	2	4	0.0021	0.0171	0.1228	135	27.8	72.2	11	9.09	4	7	0.0041	0.0302	0.1358	301	27.8	72.2	14	11.57	4	10	0.0041	0.0436	0.094
PCHAS_021140	RNA-binding protein, putative"	1527	4	95	21.2	78.8	8	5.24	4	4	0.0033	0.0137	0.2409	164	21.2	78.8	9	5.89	4	5	0.0033	0.0171	0.193	121	21.2	78.8	11	7.2	7	4	0.0057	0.0136	0.4191	275	21.2	78.8	13	8.51	5	8	0.0041	0.0276	0.1486
PCHAS_021160	conserved Plasmodium protein, unknown function"	7071	4	100	18	82	55	7.78	23	32	0.004	0.0243	0.1646	165	18	82	43	6.08	19	24	0.0031	0.0189	0.164	121	18	82	71	10.04	33	38	0.0058	0.0289	0.2007	278	18	81.1	75	10.61	37	38	0.0065	0.0289	0.2249
PCHAS_021170	1-cys peroxiredoxin, putative"	738	4	98	8.5	91.5	1	1.35	0	1	-	-	-	159	8.5	91.5	5	6.77	1	4	-	-	-	130	8.5	91.5	5	6.77	0	5	-	-	-	300	8.5	91.5	5	6.77	1	4	-	-	-
PCHAS_021180	60S ribosomal subunit export protein, putative"	2490	4	107	13.1	86.9	12	4.82	6	6	0.003	0.0125	0.24	163	13.1	86.9	8	3.21	4	4	0.002	0.0083	0.241	128	13.1	86.9	15	6.02	5	10	0.0025	0.021	0.119	290	13.1	86.9	21	8.43	12	9	0.006	0.0189	0.3175
PCHAS_021190	ribosome biogenesis protein BRX1 homolog,	1332	4	91	41.5	58.5	2	1.5	0	2	-	-	-	159	41.5	58.5	1	0.75	0	1	-	-	-	110	41.5	58.5	12	9	1	11	-	-	-	205	41.5	58.5	12	9	2	10	0.0018	0.045	0.04
PCHAS_021200	mRNA (N6-adenosine)-methyltransferase, putative"	2433	4	101	18.4	81.6	8	3.29	0	8	-	-	-	164	18.4	81.6	5	2.05	2	3	0.001	0.0063	0.1587	121	18.4	81.6	21	8.63	3	18	0.0015	0.0388	0.0387	279	18.4	81.6	20	8.22	3	17	0.0015	0.0365	0.0411
PCHAS_021210	conserved Plasmodium protein, unknown function"	492	4	102	19.5	80.5	2	4.06	2	0	0.0038	0.0056	0.6786	153	19.5	80.5	2	4.06	2	0	0.0038	0.0056	0.6786	125	19.5	80.5	7	14.2	2	5	0.0038	0.0641	0.0593	301	19.5	80.5	8	16.23	4	4	0.0088	0.0518	0.1699
PCHAS_021220	conserved Plasmodium protein, unknown function"	2319	4	103	12.7	87.3	2	0.86	1	1	-	-	-	165	12.7	87.3	3	1.29	1	2	-	-	-	118	12.7	87.3	20	8.62	6	14	0.0032	0.0316	0.1013	302	12.7	87.3	22	9.48	9	13	0.0048	0.0293	0.1638
PCHAS_021230	dynein light chain, putative"	351	4	101	19.9	80.1	1	2.84	1	0	-	-	-	157	19.9	80.1	2	5.68	2	0	0.0071	0	-	113	19.9	80.1	5	14.2	3	2	0.0106	0.0322	0.3292	287	19.9	80.1	3	8.52	1	2	-	-	-
PCHAS_021240	dynein heavy chain, putative"	15186	4	100	8.5	91.5	56	3.69	12	44	0.001	0.0146	0.0685	163	8.5	91.5	34	2.24	3	31	0.0002	0.0101	0.0198	121	8.5	91.5	122	8.03	19	103	0.0015	0.0344	0.0436	283	8.5	91.5	145	9.55	28	117	0.0023	0.0391	0.0588
PCHAS_021250	conserved Plasmodium protein, unknown function"	249	4	87	6.8	93.2	1	4	0	1	-	-	-	177	6.8	93.2	1	4	0	1	-	-	-	116	6.8	93.2	1	4	0	1	-	-	-	289	6.8	93.2	2	8	0	2	-	-	-
PCHAS_021260	tRNA pseudouridine synthase D, putative"	2466	4	99	12.5	87.5	16	6.49	7	9	0.0035	0.0187	0.1872	164	12.5	87.5	8	3.24	3	5	0.0015	0.0103	0.1456	124	12.5	87.5	27	10.94	13	14	0.0061	0.0315	0.1937	296	12.5	87.5	30	12.16	19	11	0.0097	0.0229	0.4236
PCHAS_021270	adapter-related protein, putative"	2679	4	105	4.9	95.1	2	0.75	1	1	-	-	-	167	4.9	95.1	5	1.87	0	5	-	-	-	122	4.9	95.1	20	7.46	3	17	0.0014	0.0318	0.044	286	4.9	95.1	14	5.22	2	12	0.0009	0.0223	0.0404
PCHAS_021280	transcription factor with AP2 domain(s),	3810	4	107	11.8	88.2	6	1.57	3	3	0.001	0.0042	0.2381	167	11.8	88.2	1	0.26	0	1	-	-	-	126	11.8	88.2	21	5.51	10	11	0.0032	0.0156	0.2051	295	11.8	88.2	27	7.08	19	8	0.0062	0.0113	0.5487
PCHAS_021290	conserved Plasmodium protein, unknown function"	477	4	104	4.4	95.6	1	2.09	0	1	-	-	-	161	4.4	95.6	1	2.09	0	1	-	-	-	107	4.4	95.6	5	10.46	0	5	-	-	-	289	4.4	95.6	5	10.46	1	4	-	-	-
PCHAS_030290	conserved Plasmodium protein, unknown function"	3210	4	97	26	74	16	4.98	8	8	0.003	0.0148	0.2027	160	26	74	20	6.23	14	6	0.0053	0.0111	0.4775	109	26	74	43	13.39	30	13	0.0106	0.0281	0.3772	253	26	74	33	10.28	22	11	0.0079	0.0224	0.3527
PCHAS_030300	octaprenyl pyrophosphate synthase, putative"	1629	4	105	11.5	88.5	11	6.75	3	8	0.0016	0.0274	0.0584	171	11.5	88.5	5	3.07	0	5	-	-	-	114	11.5	88.5	21	12.88	8	13	0.0054	0.0431	0.1253	290	11.5	88.5	30	18.4	14	16	0.0101	0.0525	0.1924
PCHAS_030310	conserved Plasmodium protein, unknown function"	363	4	98	3.3	96.7	5	13.74	2	3	0.007	0.0431	0.1624	164	3.3	96.7	7	19.23	1	6	-	-	-	111	3.3	96.7	6	16.48	1	5	-	-	-	298	3.3	96.7	7	19.23	3	4	0.0105	0.058	0.181
PCHAS_030320	conserved Plasmodium protein, unknown function"	5820	4	102	40.4	59.6	44	7.56	21	23	0.0042	0.0239	0.1757	164	40.4	59.6	48	8.25	24	24	0.0046	0.0259	0.1776	118	40.4	59	62	10.65	32	30	0.0065	0.0311	0.209	266	40.4	59.4	69	11.85	35	34	0.0068	0.0367	0.1853
PCHAS_030330	conserved Plasmodium protein, unknown function"	1107	4	100	24.8	75.2	14	12.64	10	4	0.0106	0.0229	0.4629	165	24.8	75.2	10	9.03	9	1	0.0083	0.0127	0.6535	122	24.8	75.2	22	19.86	18	4	0.0175	0.0326	0.5368	271	24.8	75.2	17	15.34	14	3	0.0141	0.0221	0.638
PCHAS_030340	ERCC1 nucleotide excision repair protein,	645	4	97	23.9	76.1	2	3.1	0	2	-	-	-	160	23.9	76.1	2	3.1	0	2	-	-	-	120	23.9	76.1	6	9.29	0	6	-	-	-	291	23.9	76.1	8	12.38	0	8	-	-	-
PCHAS_030350	conserved Plasmodium protein, unknown function"	276	4	93	0	100	1	3.61	0	1	-	-	-	161	0	100	2	7.22	0	2	-	-	-	117	0	100	5	18.05	0	5	-	-	-	187	0	100	4	14.44	0	4	-	-	-
PCHAS_030360	conserved Plasmodium protein, unknown function"	1476	4	103	34.3	65.7	8	5.42	5	3	0.0034	0.0141	0.2411	166	34.3	65.7	5	3.39	2	3	0.0017	0.0105	0.1619	126	34.3	65.7	7	4.74	4	3	0.0025	0.0141	0.1773	277	34.3	65.7	12	8.12	4	8	0.0034	0.0284	0.1197
PCHAS_030370	nucleolar preribosomal assembly protein,	1137	4	89	39.1	60.9	5	4.39	0	5	-	-	-	153	39.1	60.9	4	3.51	0	4	-	-	-	106	39.1	60.9	7	6.15	0	7	-	-	-	203	39.1	60.9	4	3.51	0	4	-	-	-
PCHAS_030380	conserved Plasmodium protein, unknown function"	1680	4	98	19.6	80.4	5	2.97	1	4	-	-	-	167	19.6	80.4	4	2.38	1	3	-	-	-	121	19.6	80.4	8	4.76	0	8	-	-	-	274	19.6	80.4	8	4.76	1	7	-	-	-
PCHAS_030390	5'-3' exonuclease, putative"	1380	4	111	20.2	79.8	6	4.34	2	4	0.0018	0.0148	0.1216	176	20.2	79.8	7	5.07	3	4	0.0027	0.0148	0.1824	132	20.2	79.8	10	7.24	4	6	0.0027	0.0261	0.1034	303	20.2	79.8	9	6.52	4	5	0.0036	0.0186	0.1935
PCHAS_030400	conserved Plasmodium protein, unknown function"	2265	4	100	14.1	85.9	16	7.06	4	12	0.0019	0.029	0.0655	164	14.1	85.9	12	5.3	4	8	0.0022	0.0184	0.1196	125	14.1	85.9	30	13.24	9	21	0.0041	0.053	0.0774	290	14.1	85.9	30	13.24	8	22	0.0039	0.0542	0.072
PCHAS_030410	conserved Plasmodium protein, unknown function"	5409	4	98	19.7	80.3	47	8.69	18	29	0.0042	0.028	0.15	164	19.7	80.3	34	6.28	14	20	0.0032	0.0192	0.1667	119	19.7	80.3	60	11.09	32	28	0.007	0.0285	0.2456	285	19.7	80.3	73	13.49	38	35	0.0084	0.0354	0.2373
PCHAS_030420	conserved Plasmodium protein, unknown function"	831	4	95	16.6	83.4	3	3.61	1	2	-	-	-	160	16.6	83.4	3	3.61	0	3	-	-	-	116	16.6	83.4	7	8.41	2	5	0.003	0.033	0.0909	293	16.6	83.4	5	6.01	1	4	-	-	-
PCHAS_030430	conserved Plasmodium protein, unknown function"	1950	4	99	38.9	61.1	16	8.2	9	7	0.0056	0.021	0.2667	165	38.9	61.1	17	8.71	11	6	0.0062	0.021	0.2952	124	38.9	61.1	18	9.23	10	8	0.0059	0.0255	0.2314	288	38.9	61.1	16	8.2	8	8	0.0047	0.0255	0.1843
PCHAS_030440	dynein light chain, putative"	324	4	98	5.6	94.4	2	6.15	0	2	-	-	-	153	5.6	94.4	1	3.08	0	1	-	-	-	121	5.6	94.4	3	9.23	0	3	-	-	-	278	5.6	94.4	1	3.08	0	1	-	-	-
PCHAS_030450	aspartate aminotransferase, putative"	1233	4	106	14.9	85.1	9	7.29	2	7	0.002	0.0283	0.0707	162	14.9	85.1	8	6.48	1	7	-	-	-	127	14.9	85.1	6	4.86	1	5	-	-	-	293	14.9	85.1	8	6.48	4	4	0.0041	0.0161	0.2547
PCHAS_030460	conserved Plasmodium protein, unknown function"	2805	4	102	23.9	76.1	34	12.12	18	16	0.0076	0.0317	0.2397	168	23.9	76.1	25	8.91	14	11	0.006	0.0213	0.2817	121	23.9	76.1	48	17.11	28	20	0.0118	0.0404	0.2921	291	23.9	76.1	44	15.68	23	21	0.0096	0.0424	0.2264
PCHAS_030470	hexose transporter, putative"	1518	4	102	2.4	97.6	6	3.95	3	3	0.0026	0.0088	0.2955	169	2.4	97.6	7	4.61	4	3	0.0034	0.0088	0.3864	121	2.4	97.6	10	6.58	8	2	0.0068	0.0059	1.1525	288	2.4	97.6	7	4.61	4	3	0.0034	0.0089	0.382
PCHAS_030480	3'-5' exonuclease, putative"	1158	4	92	29.4	70.6	4	3.45	3	1	0.0032	0.0044	0.7273	164	29.4	70.6	5	4.31	2	3	0.0022	0.0133	0.1654	116	29.4	70.6	6	5.18	3	3	0.0032	0.0133	0.2406	290	29.4	70.6	7	6.04	4	3	0.0043	0.0133	0.3233
PCHAS_030490	methyltransferase, putative"	1089	4	97	14.4	85.6	7	6.42	2	5	0.0023	0.0232	0.0991	151	14.4	85.6	13	11.93	4	9	0.0035	0.0472	0.0742	105	14.4	85.6	10	9.17	2	8	0.0023	0.0375	0.0613	296	14.4	85.6	13	11.93	5	8	0.0058	0.0376	0.1543
PCHAS_030500	conserved Plasmodium protein, unknown function"	1236	4	96	25.9	74.1	20	16.17	14	6	0.0141	0.0263	0.5361	167	25.9	74.1	12	9.7	10	2	0.0101	0.0087	1.1609	118	25.9	74.1	18	14.55	12	6	0.0111	0.0308	0.3604	265	25.9	74.1	22	17.78	16	6	0.0151	0.0307	0.4919
PCHAS_030510	conserved Plasmodium protein, unknown function"	594	4	91	4.2	95.8	1	1.68	0	1	-	-	-	172	4.2	95.8	1	1.68	0	1	-	-	-	127	4.2	95.8	8	13.45	2	6	0.0042	0.0523	0.0803	269	4.2	95.8	6	10.08	3	3	0.0064	0.0257	0.249
PCHAS_030520	conserved Plasmodium protein, unknown function"	1707	4	102	21.8	78.2	14	8.2	5	9	0.0036	0.0281	0.1281	166	21.8	78.2	12	7.03	4	8	0.0029	0.025	0.116	117	21.8	78.2	23	13.47	9	14	0.0066	0.0442	0.1493	295	21.8	78.2	22	12.88	9	13	0.0066	0.0411	0.1606
PCHAS_030530	conserved Plasmodium protein, unknown function"	1356	4	103	28.4	71.6	5	3.68	0	5	-	-	-	160	28.4	71.6	9	6.63	0	9	-	-	-	126	28.4	71.6	6	4.42	0	6	-	-	-	295	28.4	71.6	7	5.16	0	7	-	-	-
PCHAS_030550	conserved Plasmodium protein, unknown function"	1899	4	102	20.3	79.7	9	4.74	0	9	-	-	-	168	20.3	79.7	10	5.26	1	9	-	-	-	125	20.3	79.7	16	8.42	1	15	-	-	-	288	20.3	79.7	25	13.16	4	21	0.002	0.0618	0.0324
PCHAS_030560	conserved Plasmodium protein, unknown function"	612	4	102	11.8	88.2	3	4.89	1	2	-	-	-	161	11.8	88.2	7	11.42	1	6	-	-	-	129	11.8	88.2	8	13.05	1	7	-	-	-	265	11.8	88.2	6	9.79	0	6	-	-	-
PCHAS_030580	proteasome 26S regulatory subunit, putative"	2973	4	109	3.8	96.2	23	7.73	5	18	0.0022	0.0279	0.0789	163	3.8	96.2	17	5.72	5	12	0.0022	0.0185	0.1189	127	3.8	96.2	24	8.07	4	20	0.0017	0.0311	0.0547	296	3.8	96.2	20	6.72	4	16	0.0017	0.0248	0.0685
PCHAS_030590	DNA repair endonuclease, putative"	3915	4	94	21.8	78.2	38	9.7	9	29	0.0029	0.0385	0.0753	156	21.8	78.2	48	12.26	17	31	0.0054	0.0413	0.1308	111	21.8	78.2	63	16.09	20	43	0.0064	0.0579	0.1105	248	21.8	78.2	72	18.39	26	46	0.0083	0.0621	0.1337
PCHAS_030600	iron-sulfur assembly protein, putative"	732	4	96	27.7	72.3	7	9.55	1	6	-	-	-	160	27.7	72.3	7	9.55	1	6	-	-	-	110	27.7	72.3	9	12.28	1	8	-	-	-	295	27.7	72.3	12	16.37	1	11	-	-	-
PCHAS_030610	metabolite/drug transporter, putative"	1629	4	104	2.8	97.2	6	3.68	0	6	-	-	-	165	2.8	97.2	2	1.23	0	2	-	-	-	122	2.8	97.2	8	4.91	0	8	-	-	-	295	2.8	97.2	7	4.29	1	6	-	-	-
PCHAS_030620	conserved Plasmodium protein, unknown function"	5859	4	92	21.7	78.3	94	16.04	65	29	0.0133	0.0281	0.4733	157	21.7	78.3	83	14.16	54	29	0.0111	0.0272	0.4081	113	21.7	78.3	121	20.65	76	45	0.016	0.0409	0.3912	277	21.7	78.3	127	21.67	86	41	0.018	0.0383	0.47
PCHAS_030630	conserved Plasmodium protein, unknown function"	3084	4	102	25.2	74.8	24	7.78	7	17	0.0026	0.0307	0.0847	161	25.2	74.8	22	7.13	6	16	0.0022	0.029	0.0759	120	25.2	74.8	40	12.97	11	29	0.0042	0.0527	0.0797	258	25.2	74.8	42	13.61	15	27	0.006	0.048	0.125
PCHAS_030650	adenylosuccinate lyase, putative"	1377	4	103	15.9	84.1	17	12.34	4	13	0.0037	0.0472	0.0784	171	15.9	84.1	9	6.53	1	8	-	-	-	121	15.9	84.1	20	14.51	2	18	0.0018	0.0661	0.0272	291	15.9	84.1	18	13.06	2	16	0.0018	0.0585	0.0308
PCHAS_030660	merozoite surface protein 5, putative"	630	4	95	1.9	98.1	15	23.77	14	1	0.0281	0.0111	2.5315	128	1.9	98.1	24	38.03	22	2	0.0441	0.0223	1.9776	110	1.9	98.1	37	58.64	33	4	0.0672	0.0413	1.6271	199	1.9	98.1	27	42.79	24	3	0.0473	0.0339	1.3953
PCHAS_030670	conserved Plasmodium protein, unknown function"	4761	4	101	23.2	76.8	33	6.93	12	21	0.0029	0.0247	0.1174	161	23.2	76.8	45	9.45	18	27	0.0042	0.0328	0.128	120	23.2	76.8	49	10.29	22	27	0.0057	0.0304	0.1875	290	23.2	76.8	48	10.08	20	28	0.0052	0.0316	0.1646
PCHAS_030680	iron-sulfur assembly protein, putative"	588	4	99	19.4	80.6	17	28.86	10	7	0.0171	0.0849	0.2014	148	19.4	80.6	6	10.19	4	2	0.0085	0.0179	0.4749	119	19.4	80.6	12	20.37	8	4	0.015	0.0459	0.3268	273	19.4	80.6	9	15.28	5	4	0.0096	0.0412	0.233
PCHAS_030690	serine repeat antigen 5, putative"	2178	4	99	1.6	98.4	16	7.34	5	11	0.0023	0.0274	0.0839	156	1.6	98.4	19	8.72	2	17	0.0012	0.0391	0.0307	120	1.6	98.4	24	11.01	7	17	0.0041	0.0391	0.1049	284	1.6	98.4	31	14.23	9	22	0.0044	0.0546	0.0806
PCHAS_030700	serine repeat antigen 4, putative"	2751	4	100	5.9	94.1	22	7.99	9	13	0.0041	0.0237	0.173	160	5.9	94.1	35	12.72	11	24	0.0041	0.0481	0.0852	124	5.9	94.1	51	18.53	25	26	0.0106	0.0519	0.2042	279	5.9	94.1	50	18.17	29	21	0.0124	0.0424	0.2925
PCHAS_030710	serine repeat antigen 3, putative"	3495	4	84	4	90.4	43	12.3	27	16	0.0097	0.0222	0.4369	123	4	88.9	38	10.87	26	12	0.009	0.0181	0.4972	91	4	83.9	41	11.73	21	20	0.0072	0.029	0.2483	225	4	94.2	104	29.75	67	37	0.0224	0.06	0.3733
PCHAS_030720	serine repeat antigen 2, putative"	3303	4	77	10.2	85.5	67	20.28	46	21	0.0175	0.0315	0.5556	109	10.2	80.5	69	20.88	44	25	0.0165	0.038	0.4342	90	10.2	83.9	60	18.16	41	19	0.0155	0.0288	0.5382	205	10.2	86.8	84	25.42	65	19	0.0241	0.0323	0.7461
PCHAS_030730	serine repeat antigen 1, putative"	3909	4	76	6.6	89.2	104	26.6	92	12	0.03	0.0167	1.7964	101	6.6	72.4	26	6.65	19	7	0.0062	0.0083	0.747	81	6.6	83.3	106	27.11	76	30	0.0238	0.0417	0.5707	171	6.6	77	54	13.81	36	18	0.0107	0.0258	0.4147
PCHAS_030740	conserved Plasmodium protein, unknown function"	4506	4	100	21.8	78.2	47	10.43	17	30	0.0044	0.0356	0.1236	162	21.8	78.2	38	8.43	16	22	0.0042	0.0263	0.1597	121	21.8	78.2	45	9.98	14	31	0.0039	0.0356	0.1096	285	21.8	78.2	43	9.54	15	28	0.0042	0.0321	0.1308
PCHAS_030760	conserved Plasmodium protein, unknown function"	4323	4	107	21.7	78.3	64	14.8	37	27	0.0103	0.0346	0.2977	163	21.7	78.3	74	17.11	45	29	0.012	0.0396	0.303	126	21.7	78.3	91	21.05	58	33	0.0155	0.0459	0.3377	285	21.7	78.3	108	24.98	68	40	0.0185	0.0547	0.3382
PCHAS_030770	conserved Plasmodium protein, unknown function"	3690	4	94	29.5	70.5	28	7.59	12	16	0.0039	0.024	0.1625	157	29.5	70.5	27	7.32	11	16	0.0037	0.0232	0.1595	121	29.5	70.5	53	14.36	28	25	0.0098	0.0351	0.2792	284	29.5	70.5	38	10.3	20	18	0.0067	0.0262	0.2557
PCHAS_030780	acyl carrier protein, putative"	420	4	94	7.4	92.6	3	7.13	2	1	0.006	0.0126	0.4762	149	7.4	92.6	3	7.13	2	1	0.006	0.0126	0.4762	114	7.4	92.6	1	2.38	0	1	-	-	-	293	7.4	92.6	3	7.13	2	1	0.006	0.0125	0.48
PCHAS_030790	ribosome-recycling factor, putative"	1212	4	103	54.5	45.5	6	4.95	4	2	0.004	0.0092	0.4348	160	54.5	45.5	6	4.95	1	5	-	-	-	119	54.5	45.5	6	4.95	4	2	0.003	0.0139	0.2158	270	54.5	45.5	9	7.42	4	5	0.004	0.0233	0.1717
PCHAS_030800	conserved Plasmodium protein, unknown function"	669	4	99	13	87	1	1.49	0	1	-	-	-	151	13	87	2	2.99	0	2	-	-	-	111	13	87	1	1.49	0	1	-	-	-	284	13	87	1	1.49	0	1	-	-	-
PCHAS_030810	conserved Plasmodium protein, unknown function"	657	4	95	28.9	71.1	3	4.56	0	3	-	-	-	166	28.9	71.1	3	4.56	1	2	-	-	-	121	28.9	71.1	3	4.56	1	2	-	-	-	312	28.9	71.1	5	7.6	3	2	0.0048	0.0193	0.2487
PCHAS_030820	6-cysteine protein"	6834	4	104	10.7	89.3	66	9.66	15	51	0.0028	0.0376	0.0745	166	10.7	89.3	66	9.66	25	41	0.0043	0.0312	0.1378	125	10.7	89.3	63	9.22	14	49	0.0026	0.0361	0.072	296	10.7	89.3	71	10.39	18	53	0.0029	0.0406	0.0714
PCHAS_030830	6-cysteine protein"	8277	4	102	14.2	85.8	74	8.94	26	48	0.004	0.029	0.1379	165	14.2	85.8	52	6.28	13	39	0.002	0.0234	0.0855	125	14.2	85.8	87	10.51	35	52	0.0053	0.0314	0.1688	290	14.2	85.8	84	10.15	39	45	0.0056	0.0284	0.1972
PCHAS_030840	phospholipase A2, putative"	2097	4	103	4.1	95.9	9	4.29	1	8	-	-	-	153	4.1	95.9	6	2.86	1	5	-	-	-	119	4.1	95.9	18	8.58	3	15	0.0018	0.0354	0.0508	276	4.1	95.9	20	9.53	6	14	0.0036	0.0329	0.1094
PCHAS_030850	3' exoribonuclease, putative"	816	4	101	1.7	98.3	10	12.24	3	7	0.0031	0.0475	0.0653	162	1.7	98.3	6	7.34	1	5	-	-	-	119	1.7	98.3	8	9.79	1	7	-	-	-	277	1.7	98.3	12	14.69	5	7	0.0063	0.0476	0.1324
PCHAS_030860	2C-methyl-D-erythritol 2,4-cyclodiphosphate	741	4	96	3	97	8	10.78	4	4	0.007	0.0254	0.2756	151	3	97	6	8.09	2	4	0.0035	0.0254	0.1378	118	3	97	14	18.87	4	10	0.007	0.0653	0.1072	284	3	97	11	14.82	3	8	0.0052	0.0518	0.1004
PCHAS_030870	conserved protein, unknown function"	1365	4	100	14.3	85.7	5	3.66	2	3	0.0018	0.0118	0.1525	160	14.3	85.7	20	14.64	5	15	0.0045	0.0606	0.0743	116	14.3	85.7	11	8.05	3	8	0.0027	0.0318	0.0849	275	14.3	85.7	9	6.59	3	6	0.0027	0.0237	0.1139
PCHAS_030880	conserved Plasmodium protein, unknown function"	1506	4	92	23.2	76.8	10	6.64	6	4	0.0041	0.0174	0.2356	154	23.2	76.8	8	5.31	5	3	0.0041	0.0104	0.3942	114	23.2	76.8	9	5.97	7	2	0.0058	0.0069	0.8406	265	23.2	76.8	8	5.31	5	3	0.0041	0.0104	0.3942
PCHAS_030890	transporter, putative"	3021	4	105	12.2	87.8	2	0.66	0	2	-	-	-	158	12.2	87.8	16	5.29	3	13	0.0013	0.0207	0.0628	127	12.2	87.8	17	5.63	8	9	0.0034	0.0143	0.2378	282	12.2	87.8	33	10.92	20	13	0.008	0.0223	0.3587
PCHAS_030900	ATP-dependent RNA helicase UAP56, putative"	1374	4	93	1.7	98.3	5	3.64	0	5	-	-	-	167	1.7	98.3	2	1.45	0	2	-	-	-	117	1.7	98.3	4	2.91	0	4	-	-	-	297	1.7	98.3	10	7.27	0	10	-	-	-
PCHAS_030930	conserved Plasmodium protein, unknown function"	6396	4	100	25.1	74.9	63	9.85	19	44	0.0033	0.0382	0.0864	159	25.1	74.9	60	9.38	25	35	0.0047	0.0297	0.1582	120	25.1	74.9	68	10.63	22	46	0.0039	0.0399	0.0977	286	25.1	74.9	90	14.07	37	53	0.0066	0.0468	0.141
PCHAS_030960	conserved Plasmodium protein, unknown function"	3879	4	99	22.7	77.3	30	7.73	20	10	0.006	0.0154	0.3896	161	22.7	77.3	51	13.14	29	22	0.0086	0.034	0.2529	119	22.7	77.3	71	18.3	48	23	0.0131	0.0427	0.3068	294	22.7	77.3	76	19.59	50	26	0.0144	0.0442	0.3258
PCHAS_030970	conserved Plasmodium protein, unknown function"	1341	4	97	21.8	78.2	6	4.47	0	6	-	-	-	160	21.8	78.2	9	6.71	2	7	0.0019	0.0263	0.0722	121	21.8	78.2	8	5.96	1	7	-	-	-	284	21.8	78.2	9	6.71	3	6	0.0028	0.0225	0.1244
PCHAS_030980	syntaxin, putative"	945	4	97	23.2	76.8	1	1.06	0	1	-	-	-	163	23.2	76.8	4	4.23	2	2	0.0026	0.0113	0.2301	121	23.2	76.8	3	3.17	2	1	0.0026	0.0056	0.4643	310	23.2	76.8	3	3.17	2	1	0.0026	0.0057	0.4561
PCHAS_030990	conserved Plasmodium protein, unknown function"	1188	4	103	36.2	63.8	15	12.62	10	5	0.0079	0.033	0.2394	157	36.2	63.8	13	10.93	8	5	0.0069	0.0285	0.2421	130	36.2	63.8	12	10.09	5	7	0.0047	0.033	0.1424	305	36.2	63.8	24	20.19	12	12	0.0111	0.0606	0.1832
PCHAS_031000	conserved Plasmodium protein, unknown function"	840	4	111	10.8	89.2	2	2.38	0	2	-	-	-	161	10.8	89.2	1	1.19	0	1	-	-	-	122	10.8	89.2	4	4.76	1	3	-	-	-	276	10.8	89.2	5	5.95	2	3	0.003	0.0173	0.1734
PCHAS_031010	conserved Plasmodium protein, unknown function"	3225	4	101	3.4	96.6	19	5.89	11	8	0.004	0.0139	0.2878	162	3.4	96.6	23	7.13	15	8	0.0056	0.0139	0.4029	126	3.4	96.6	48	14.88	24	24	0.0093	0.04	0.2325	303	3.4	96.6	54	16.74	30	24	0.0116	0.0399	0.2907
PCHAS_031020	Rab5a, GTPase, putative"	690	4	89	31.7	68.3	2	2.89	0	2	-	-	-	159	31.7	68.3	2	2.89	0	2	-	-	-	124	31.7	68.3	2	2.89	0	2	-	-	-	287	31.7	68.3	4	5.79	0	4	-	-	-
PCHAS_031030	conserved Plasmodium protein, unknown function"	882	4	103	3.5	96.5	7	7.93	1	6	-	-	-	155	3.5	96.5	6	6.8	1	5	-	-	-	122	3.5	96.5	8	9.06	1	7	-	-	-	279	3.5	96.5	8	9.06	2	6	0.0014	0.0391	0.0358
PCHAS_031040	apicoplast beta-ketoacyl-acyl carrier protein	1116	4	95	11.8	88.2	9	8.06	1	8	-	-	-	143	11.8	88.2	10	8.95	3	7	0.0034	0.0304	0.1118	114	11.8	88.2	12	10.74	0	12	-	-	-	274	11.8	88.2	12	10.74	0	12	-	-	-
PCHAS_031050	GAF domain-related protein, putative"	3471	4	101	26	74	47	13.54	21	26	0.0071	0.0434	0.1636	157	26	74	40	11.52	17	23	0.006	0.0367	0.1635	116	26	74	43	12.38	25	18	0.0082	0.0319	0.2571	283	26	74	38	10.94	18	20	0.0064	0.0319	0.2006
PCHAS_031070	protein kinase, putative"	2136	4	92	20.8	79.1	29	13.57	12	17	0.0065	0.0439	0.1481	154	20.8	79.2	17	7.96	7	10	0.0041	0.0242	0.1694	122	20.8	79.2	34	15.91	18	16	0.0106	0.0391	0.2711	279	20.8	79.2	38	17.78	17	21	0.0094	0.0542	0.1734
PCHAS_031080	asparagine--tRNA ligase, putative"	1737	4	100	10.7	89.3	11	6.33	2	9	0.0015	0.0255	0.0588	150	10.7	89.3	7	4.03	0	7	-	-	-	130	10.7	89.3	29	16.69	8	21	0.0058	0.061	0.0951	278	10.7	89.3	29	16.69	6	23	0.0044	0.0669	0.0658
PCHAS_031090	conserved Plasmodium protein, unknown function"	1197	4	104	23.2	76.8	14	11.69	6	8	0.0063	0.0338	0.1864	164	23.2	76.8	12	10.02	5	7	0.0053	0.0294	0.1803	122	23.2	76.8	19	15.86	9	10	0.009	0.0446	0.2018	275	23.2	76.8	26	21.7	14	12	0.0143	0.0537	0.2663
PCHAS_031100	GDP-fructose:GMP antiporter, putative"	924	4	99	12.7	87.3	1	1.08	0	1	-	-	-	158	12.7	87.3	4	4.32	0	4	-	-	-	123	12.7	87.3	6	6.49	0	6	-	-	-	265	12.7	87.3	5	5.41	0	5	-	-	-
PCHAS_031110	conserved Plasmodium protein, unknown function"	2862	4	100	16.4	83.6	22	7.68	11	11	0.0047	0.021	0.2238	166	16.4	83.6	22	7.68	11	11	0.0047	0.021	0.2238	113	16.4	83.6	36	12.57	19	17	0.008	0.0336	0.2381	286	16.4	83.6	38	13.27	22	16	0.0093	0.0317	0.2934
PCHAS_031120	mitochondrial ribosomal protein L12 precursor,	774	4	99	19.9	80.1	3	3.87	1	2	-	-	-	154	19.9	80.1	5	6.45	4	1	0.0065	0.0066	0.9848	108	19.9	80.1	8	10.32	3	5	0.0049	0.0336	0.1458	245	19.9	80.1	12	15.48	8	4	0.0131	0.0267	0.4906
PCHAS_031130	peptide chain release factor subunit 1,	1287	4	90	4.4	95.6	3	2.33	0	3	-	-	-	149	4.4	95.6	9	6.99	0	9	-	-	-	108	4.4	95.6	12	9.32	0	12	-	-	-	235	4.4	95.6	11	8.54	0	11	-	-	-
PCHAS_031140	conserved Plasmodium protein, unknown function"	9363	4	102	23.6	76.4	66	7.05	12	54	0.0016	0.0306	0.0523	165	23.6	76.4	71	7.58	14	57	0.0019	0.0323	0.0588	122	23.6	76.4	121	12.92	32	89	0.0038	0.0529	0.0718	294	23.6	76.4	120	12.82	31	89	0.0036	0.0535	0.0673
PCHAS_031150	conserved Plasmodium protein, unknown function"	11391	4	100	26.2	73.8	64	5.62	11	53	0.001	0.0248	0.0403	161	26.2	73.8	64	5.62	15	49	0.0015	0.0225	0.0667	120	26.2	73.8	97	8.51	23	74	0.002	0.0358	0.0559	275	26.2	73.8	136	11.94	37	99	0.0032	0.049	0.0653
PCHAS_031170	conserved Plasmodium protein, unknown function"	1038	4	99	19.7	80.3	7	6.74	6	1	0.006	0.0103	0.5825	152	19.7	80.3	2	1.92	1	1	-	-	-	115	19.7	80.3	6	5.77	3	3	0.0036	0.0154	0.2338	304	19.7	80.3	8	7.7	5	3	0.006	0.0154	0.3896
PCHAS_031180	multidrug efflux pump, putative"	1983	4	97	26.8	73.2	27	13.61	14	13	0.0077	0.0368	0.2092	167	26.8	73.2	20	10.08	12	8	0.0058	0.0268	0.2164	117	26.8	73.2	27	13.61	13	14	0.0071	0.0394	0.1802	279	26.8	73.2	33	16.63	18	15	0.0097	0.0444	0.2185
PCHAS_031190	Leu/Phe-tRNA protein transferase, putative"	1143	4	98	9.5	90.5	8	6.99	1	7	-	-	-	165	9.5	90.5	7	6.12	0	7	-	-	-	126	9.5	90.5	10	8.74	3	7	0.0033	0.0313	0.1054	284	9.5	90.5	7	6.12	1	6	-	-	-
PCHAS_031200	conserved Plasmodium protein, unknown function"	501	4	93	15.6	84.4	2	3.98	0	2	-	-	-	158	15.6	84.4	3	5.98	0	3	-	-	-	123	15.6	84.4	6	11.95	1	5	-	-	-	306	15.6	84.4	5	9.96	2	3	0.0051	0.0297	0.1717
PCHAS_031210	heat shock 40 kDa protein, putative"	1005	4	103	8.8	91.2	3	2.98	0	3	-	-	-	150	8.8	91.2	2	1.99	0	2	-	-	-	124	8.8	91.2	5	4.97	2	3	0.0026	0.0139	0.1871	263	8.8	91.2	4	3.98	1	3	-	-	-
PCHAS_031220	conserved Plasmodium protein, unknown function"	384	4	107	6.2	93.8	5	12.99	3	2	0.01	0.0262	0.3817	164	6.2	93.8	6	15.58	4	2	0.01	0.0397	0.2519	120	6.2	93.8	5	12.99	3	2	0.0066	0.0396	0.1667	275	6.2	93.8	6	15.58	3	3	0.01	0.0396	0.2525
PCHAS_031230	conserved Plasmodium protein, unknown function"	237	4	92	6.8	93.2	1	4.2	1	0	-	-	-	150	6.8	93.2	2	8.4	1	1	-	-	-	130	6.8	93.2	7	29.41	1	6	-	-	-	262	6.8	93.2	4	16.81	1	3	-	-	-
PCHAS_031240	protein kinase 7, putative"	1050	4	106	18.1	81.9	6	5.71	4	2	0.0048	0.0099	0.4848	159	18.1	81.9	5	4.76	3	2	0.0036	0.0099	0.3636	118	18.1	81.9	5	4.76	2	3	0.0024	0.0149	0.1611	284	18.1	81.9	5	4.76	3	2	0.0036	0.0099	0.3636
PCHAS_031250	conserved Plasmodium protein, unknown function"	1395	4	101	33.7	66.3	12	8.6	4	8	0.0027	0.0346	0.078	158	33.7	66.3	12	8.6	4	8	0.0036	0.0307	0.1173	117	33.7	66.3	17	12.18	5	12	0.0036	0.0501	0.0719	285	33.7	66.3	14	10.03	3	11	0.0027	0.0424	0.0637
PCHAS_031260	conserved Plasmodium protein, unknown function"	6063	4	104	30.7	69.3	37	6.1	22	15	0.0043	0.0141	0.305	158	30.7	69.3	47	7.75	31	16	0.0063	0.0141	0.4468	121	30.7	69.3	64	10.55	35	29	0.0068	0.0271	0.2509	283	30.7	69.3	57	9.4	30	27	0.0061	0.024	0.2542
PCHAS_031280	conserved Plasmodium protein, unknown function"	1959	4	96	32.1	67.9	17	8.67	10	7	0.0064	0.0186	0.3441	163	32.1	67.9	16	8.16	10	6	0.0064	0.0159	0.4025	117	32.1	67.9	21	10.71	8	13	0.0051	0.0349	0.1461	277	32.1	67.9	21	10.71	10	11	0.0064	0.0294	0.2177
PCHAS_031290	conserved Plasmodium protein, unknown function"	2529	4	101	13.1	86.9	29	11.46	11	18	0.0049	0.0402	0.1219	159	13.1	86.9	25	9.88	18	7	0.0084	0.0167	0.503	115	13.1	86.9	32	12.65	22	10	0.0104	0.0231	0.4502	274	13.1	86.9	41	16.21	30	11	0.0133	0.0295	0.4508
PCHAS_031300	T-complex protein 1, putative"	1632	4	103	3.2	96.8	6	3.67	1	5	-	-	-	160	3.2	96.8	11	6.74	1	10	-	-	-	117	3.2	96.8	9	5.51	1	8	-	-	-	279	3.2	96.8	19	11.64	0	19	-	-	-
PCHAS_031310	protein transport protein Sec31, putative"	4185	4	101	5.9	94.1	21	5.02	6	15	0.0015	0.0188	0.0798	159	5.9	94.1	17	4.06	3	14	0.0009	0.0164	0.0549	118	5.9	94.1	49	11.71	9	40	0.0024	0.0491	0.0489	270	5.9	94.1	49	11.71	11	38	0.003	0.0466	0.0644
PCHAS_031320	mitochondrial large ribosomal subunit, putative"	639	4	91	5.3	94.7	7	10.94	1	6	-	-	-	159	5.3	94.7	2	3.12	0	2	-	-	-	113	5.3	94.7	6	9.38	0	6	-	-	-	285	5.3	94.7	6	9.38	0	6	-	-	-
PCHAS_031330	conserved Plasmodium protein, unknown function"	1668	4	102	35.7	64.3	12	7.19	5	7	0.0037	0.0236	0.1568	160	35.7	64.3	12	7.19	4	8	0.0029	0.027	0.1074	118	35.7	64.3	17	10.19	9	8	0.0066	0.027	0.2444	289	35.7	64.3	25	14.98	11	14	0.0081	0.0481	0.1684
PCHAS_031340	conserved Plasmodium protein, unknown function"	912	4	102	15.9	84.1	4	4.38	1	3	-	-	-	157	15.9	84.1	8	8.76	6	2	0.0082	0.0114	0.7193	120	15.9	84.1	6	6.57	2	4	0.0027	0.023	0.1174	317	15.9	84.1	7	7.67	4	3	0.0041	0.0229	0.179
PCHAS_031350	serine/threonine protein kinase, putative"	4845	4	103	20.5	79.5	45	9.29	26	19	0.0065	0.0217	0.2995	168	20.5	79.5	44	9.08	25	19	0.0064	0.0211	0.3033	121	20.5	79.5	53	10.94	25	28	0.0064	0.0313	0.2045	279	20.5	79.5	62	12.79	32	30	0.0078	0.0353	0.221
PCHAS_031360	conserved Plasmodium protein, unknown function"	900	4	97	11.9	88.1	4	4.44	0	4	-	-	-	170	11.9	88.1	7	7.77	2	5	0.0014	0.0358	0.0391	124	11.9	88.1	7	7.77	3	4	0.0042	0.0236	0.178	297	11.9	88.1	8	8.88	5	3	0.0055	0.0237	0.2321
PCHAS_031370	conserved Plasmodium protein, unknown function"	3657	4	103	15.2	84.8	22	6.01	4	18	0.001	0.0265	0.0377	164	15.2	84.8	27	7.38	9	18	0.0027	0.0265	0.1019	121	15.2	84.8	55	15.04	17	38	0.0051	0.057	0.0895	288	15.2	84.8	50	13.67	10	40	0.0034	0.057	0.0596
PCHAS_031380	rhoptry neck protein 6, putative"	2112	4	104	20.4	79.6	13	6.15	5	8	0.0029	0.0215	0.1349	152	20.4	79.6	15	7.1	4	11	0.0023	0.0297	0.0774	107	20.4	79.6	54	25.56	35	19	0.0193	0.058	0.3328	238	20.4	79.6	60	28.4	38	22	0.0206	0.0688	0.2994
PCHAS_031390	long-chain acyl-CoA synthase, putative"	2262	4	102	18.5	81.5	14	6.19	4	10	0.0023	0.0211	0.109	160	18.5	81.5	10	4.42	4	6	0.0023	0.0126	0.1825	125	18.5	81.5	39	17.23	23	16	0.0125	0.0364	0.3434	263	18.5	81.5	37	16.35	16	21	0.009	0.045	0.2
PCHAS_031400	RING zinc finger protein, putative"	900	4	95	8.8	91.2	4	4.44	0	4	-	-	-	148	8.8	91.2	3	3.33	0	3	-	-	-	121	8.8	91.2	5	5.55	0	5	-	-	-	285	8.8	91.2	5	5.55	0	5	-	-	-
PCHAS_031410	conserved Plasmodium protein, unknown function"	738	4	98	28.9	71.1	2	2.71	0	2	-	-	-	170	28.9	71.1	8	10.83	1	7	-	-	-	123	28.9	71.1	8	10.83	1	7	-	-	-	274	28.9	71.1	7	9.47	1	6	-	-	-
PCHAS_031420	conserved Plasmodium protein, unknown function"	2046	4	99	10.7	89.3	11	5.37	4	7	0.0025	0.0172	0.1453	157	10.7	89.3	7	3.42	0	7	-	-	-	116	10.7	89.3	17	8.3	4	13	0.0025	0.0323	0.0774	286	10.7	89.3	17	8.3	5	12	0.0031	0.0297	0.1044
PCHAS_031430	conserved Plasmodium protein, unknown function"	1608	4	93	22.6	77.4	8	4.97	3	5	0.0023	0.0166	0.1386	167	22.6	77.4	6	3.73	3	3	0.0023	0.0099	0.2323	115	22.6	77.4	18	11.19	9	9	0.007	0.0302	0.2318	274	22.6	77.4	17	10.57	9	8	0.007	0.0268	0.2612
PCHAS_031440	conserved Plasmodium protein, unknown function"	1101	4	98	31.8	68.2	13	11.8	7	6	0.0078	0.0307	0.2541	169	31.8	68.2	8	7.26	5	3	0.0056	0.0152	0.3684	113	31.8	68.2	15	13.61	5	10	0.0056	0.052	0.1077	243	31.8	68.2	16	14.52	6	10	0.0067	0.052	0.1288
PCHAS_031450	DNA-directed RNA polymerase II second largest	3936	4	102	2.3	97.7	21	5.33	0	21	-	-	-	157	2.3	97.7	21	5.33	1	20	-	-	-	117	2.3	97.7	39	9.91	5	34	0.0013	0.0419	0.031	270	2.3	97.7	40	10.16	4	36	0.001	0.0444	0.0225
PCHAS_031460	origin recognition complex subunit 5, putative"	2439	4	105	19.5	80.5	14	5.74	3	11	0.0015	0.0225	0.0667	162	19.5	80.5	10	4.1	4	6	0.0021	0.0122	0.1721	118	19.5	80.5	15	6.15	2	13	0.001	0.0266	0.0376	293	19.5	80.5	19	7.79	2	17	0.001	0.035	0.0286
PCHAS_031470	zinc finger protein, putative"	804	4	94	15.9	84.1	7	8.7	1	6	-	-	-	160	15.9	84.1	4	4.97	0	4	-	-	-	111	15.9	84.1	11	13.66	2	9	0.0031	0.0574	0.054	257	15.9	84.1	12	14.91	4	8	0.0047	0.0576	0.0816
PCHAS_031480	DEAD/DEAH helicase, putative"	4215	4	103	16.9	83.1	44	10.44	16	28	0.0047	0.0348	0.1351	163	16.9	83.1	51	12.1	13	38	0.0035	0.0489	0.0716	116	16.9	83.1	52	12.33	17	35	0.005	0.0438	0.1142	274	16.9	83.1	73	17.31	30	43	0.0081	0.0578	0.1401
PCHAS_031490	conserved Plasmodium protein, unknown function"	3357	4	96	27.9	72.1	58	17.27	34	24	0.0115	0.043	0.2674	157	27.9	72.1	50	14.89	33	17	0.0115	0.03	0.3833	118	27.9	72.1	43	12.81	28	15	0.01	0.0252	0.3968	298	27.9	72.1	57	16.97	34	23	0.0119	0.0398	0.299
PCHAS_031500	conserved Plasmodium protein, unknown function"	684	4	98	20	80	3	4.38	3	0	0.0056	0	-	163	20	80	5	7.3	3	2	0.0056	0.0143	0.3916	121	20	80	4	5.84	3	1	0.0056	0.0071	0.7887	291	20	80	4	5.84	3	1	0.0056	0.0071	0.7887
PCHAS_031510	conserved Plasmodium protein, unknown function"	3285	4	105	21.4	78.6	36	10.96	21	15	0.0074	0.0266	0.2782	159	21.4	78.6	47	14.3	28	19	0.0101	0.0331	0.3051	120	21.4	78.6	54	16.43	32	22	0.011	0.0406	0.2709	288	21.4	78.6	58	17.65	38	20	0.0129	0.0389	0.3316
PCHAS_031520	vacuolar sorting protein VPS45, putative"	2109	4	113	21.3	78.7	9	4.27	0	9	-	-	-	171	21.3	78.7	13	6.16	4	9	0.0024	0.0216	0.1111	125	21.3	78.7	19	9	4	15	0.0024	0.0364	0.0659	316	21.3	78.7	26	12.32	5	21	0.003	0.0515	0.0583
PCHAS_031530	conserved Plasmodium protein, unknown function"	4752	4	100	30.7	69.3	30	6.31	18	12	0.0044	0.0145	0.3034	164	30.7	69.3	47	9.89	28	19	0.0068	0.0235	0.2894	121	30.7	69.3	55	11.57	35	20	0.0089	0.0235	0.3787	290	30.7	69.3	75	15.78	41	34	0.0102	0.0408	0.25
PCHAS_031540	MtN3-like protein"	1734	4	99	11.9	88.1	17	9.8	9	8	0.0066	0.0224	0.2946	156	11.9	88.1	14	8.07	7	7	0.0051	0.0195	0.2615	115	11.9	88.1	26	14.99	16	10	0.0103	0.034	0.3029	266	11.9	88.1	25	14.41	17	8	0.011	0.0282	0.3901
PCHAS_031550	conserved Plasmodium protein, unknown function"	4275	4	99	57	43	22	5.14	9	13	0.0023	0.0189	0.1217	160	57	43	36	8.42	18	18	0.0048	0.0257	0.1868	125	57	43	29	6.78	12	17	0.0034	0.023	0.1478	273	57	43	27	6.31	14	13	0.004	0.0175	0.2286
PCHAS_031560	conserved Plasmodium protein, unknown function"	2601	4	103	20.5	79.5	13	5	4	9	0.0019	0.0168	0.1131	169	20.5	79.5	17	6.53	3	14	0.0015	0.0264	0.0568	124	20.5	79.5	15	5.76	3	12	0.0015	0.0226	0.0664	300	20.5	79.5	26	9.99	8	18	0.0039	0.0341	0.1144
PCHAS_031570	conserved Plasmodium protein, unknown function"	1380	4	99	25.1	74.9	11	7.97	3	8	0.0027	0.0318	0.0849	161	25.1	74.9	14	10.14	6	8	0.0054	0.0318	0.1698	116	25.1	74.9	25	18.1	13	12	0.0117	0.0482	0.2427	264	25.1	74.9	24	17.38	10	14	0.009	0.0565	0.1593
PCHAS_031580	conserved Plasmodium membrane protein, unknown	2613	4	101	35.7	64.3	16	6.12	10	6	0.0046	0.0119	0.3866	156	35.7	64.3	27	10.33	15	12	0.0056	0.0288	0.1944	120	35.7	64.3	20	7.65	12	8	0.0044	0.0203	0.2167	281	35.7	64.3	26	9.95	14	12	0.0056	0.0269	0.2082
PCHAS_031590	ATP synthase F1, alpha subunit, putative"	1647	4	102	8.7	91.3	9	5.46	0	9	-	-	-	168	8.7	91.3	8	4.85	0	8	-	-	-	120	8.7	91.3	21	12.74	1	20	-	-	-	285	8.7	91.3	16	9.71	2	14	0.0008	0.0431	0.0186
PCHAS_031600	conserved Plasmodium protein, unknown function"	4176	4	98	29.6	70.4	41	9.82	24	17	0.0068	0.0229	0.2969	162	29.6	70.4	32	7.66	16	16	0.0048	0.0203	0.2365	122	29.6	70.4	52	12.45	33	19	0.0092	0.0267	0.3446	297	29.6	70.4	47	11.25	29	18	0.0083	0.0241	0.3444
PCHAS_031620	conserved Plasmodium protein, unknown function"	456	4	95	30.3	69.7	2	4.38	0	2	-	-	-	150	30.3	69.7	1	2.19	0	1	-	-	-	106	30.3	69.7	2	4.38	0	2	-	-	-	241	30.3	69.7	5	10.94	3	2	0.0082	0.0234	0.3504
PCHAS_031630	calcium-dependent protein kinase 1, putative"	1572	4	93	6.8	93.2	5	3.18	0	5	-	-	-	144	6.8	93.2	7	4.45	0	7	-	-	-	116	6.8	93.2	9	5.72	0	9	-	-	-	268	6.8	93.2	8	5.09	0	8	-	-	-
PCHAS_031640	conserved Plasmodium protein, unknown function"	4371	4	101	26.7	73.3	28	6.4	6	22	0.0017	0.0264	0.0644	166	26.7	73.3	30	6.86	10	20	0.0028	0.024	0.1167	124	26.7	73.3	38	8.69	9	29	0.0023	0.0363	0.0634	276	26.7	73.3	47	10.75	16	31	0.0043	0.0388	0.1108
PCHAS_031650	E2F-associated phosphoprotein, putative"	663	4	81	10.3	89.7	6	9.04	4	2	0.0075	0.0161	0.4658	149	10.3	89.7	6	9.04	4	2	0.0075	0.0161	0.4658	115	10.3	89.7	7	10.54	4	3	0.0075	0.0243	0.3086	259	10.3	89.7	7	10.54	6	1	0.0113	0.008	1.4125
PCHAS_031660	40S ribosomal protein S26e, putative"	324	4	93	0	100	2	6.15	0	2	-	-	-	151	0	100	3	9.23	0	3	-	-	-	114	0	100	2	6.15	0	2	-	-	-	252	0	100	3	9.23	0	3	-	-	-
PCHAS_031670	conserved Plasmodium protein, unknown function"	1488	4	99	7.1	92.9	5	3.36	0	5	-	-	-	171	7.1	92.9	3	2.01	1	2	-	-	-	114	7.1	92.9	15	10.07	9	6	0.0068	0.023	0.2957	287	7.1	92.9	12	8.06	8	4	0.006	0.0163	0.3681
PCHAS_031680	replication factor C, subunit 2, putative"	993	4	108	8.3	91.7	1	1.01	0	1	-	-	-	154	8.3	91.7	5	5.03	0	5	-	-	-	110	8.3	91.7	2	2.01	0	2	-	-	-	280	8.3	91.7	5	5.03	1	4	-	-	-
PCHAS_031690	conserved Plasmodium membrane protein, unknown	945	4	90	31.9	68.1	8	8.46	6	2	0.008	0.0106	0.7547	157	31.9	68.1	6	6.34	1	5	-	-	-	111	31.9	68.1	10	10.57	4	6	0.0054	0.0319	0.1693	265	31.9	68.1	11	11.63	6	5	0.0081	0.0264	0.3068
PCHAS_031700	conserved Plasmodium protein, unknown function"	1992	4	98	34.7	65.3	6	3.01	4	2	0.0025	0.0051	0.4902	157	34.7	65.3	5	2.51	3	2	0.0019	0.0051	0.3725	120	34.7	65.3	16	8.03	11	5	0.0069	0.013	0.5308	271	34.7	65.3	16	8.03	10	6	0.0056	0.0182	0.3077
PCHAS_031710	apicoplast RNA methyltransferase precursor,	1068	4	97	28.9	71.1	4	3.74	2	2	0.0023	0.0095	0.2421	149	28.9	71.1	4	3.74	3	1	0.0035	0.0047	0.7447	114	28.9	71.1	4	3.74	3	1	0.0035	0.0047	0.7447	279	28.9	71.1	10	9.35	8	2	0.0094	0.0095	0.9895
PCHAS_031720	DEAD/DEAH helicase, putative"	1512	4	103	14.7	85.3	9	5.95	0	9	-	-	-	163	14.7	85.3	8	5.29	0	8	-	-	-	121	14.7	85.3	12	7.93	2	10	0.0017	0.0334	0.0509	287	14.7	85.3	15	9.91	2	13	0.0017	0.0439	0.0387
PCHAS_031730	small nuclear ribonucleoprotein Sm D2, putative"	306	4	99	6.2	93.8	3	9.77	0	3	-	-	-	166	6.2	93.8	2	6.51	0	2	-	-	-	109	6.2	93.8	3	9.77	0	3	-	-	-	254	6.2	93.8	3	9.77	0	3	-	-	-
PCHAS_031740	conserved Plasmodium protein, unknown function"	5223	4	102	27.2	72.8	28	5.36	17	11	0.0038	0.0123	0.3089	166	27.2	72.8	21	4.02	14	7	0.0033	0.0072	0.4583	118	27.2	72.8	63	12.06	39	24	0.0097	0.0227	0.4273	271	27.2	72.8	171	32.73	122	49	0.0283	0.0562	0.5036
PCHAS_031750	pre-mRNA-processing protein 45, putative"	1440	4	99	38.9	61.1	7	4.86	0	7	-	-	-	161	38.9	61.1	5	3.47	1	4	-	-	-	114	38.9	61.1	13	9.02	1	12	-	-	-	276	38.9	61.1	12	8.33	1	11	-	-	-
PCHAS_031780	conserved Plasmodium protein, unknown function"	390	4	99	31	69	1	2.56	1	0	-	-	-	154	31	69	1	2.56	1	0	-	-	-	115	31	69	5	12.79	5	0	0.016	0	-	245	31	69	5	12.79	5	0	0.016	0	-
PCHAS_031800	pseudouridine synthase, putative"	957	4	100	21.7	78.3	6	6.26	1	5	-	-	-	165	21.7	78.3	7	7.31	1	6	-	-	-	114	21.7	78.3	5	5.22	2	3	0.0027	0.0153	0.1765	304	21.7	78.3	7	7.31	3	4	0.004	0.0204	0.1961
PCHAS_031810	replication factor C subunit 1, putative"	2619	4	101	7.7	92.3	12	4.58	1	11	-	-	-	165	7.7	92.3	17	6.49	1	16	-	-	-	122	7.7	92.3	19	7.25	0	19	-	-	-	296	7.7	92.3	28	10.69	5	23	0.0024	0.0449	0.0535
PCHAS_031820	Plasmodium exported protein, unknown function"	783	4	100	13.3	86.7	10	12.76	6	4	0.0097	0.0257	0.3774	161	13.3	86.7	11	14.03	6	5	0.0097	0.0323	0.3003	127	13.3	86.7	25	31.89	19	6	0.0295	0.0456	0.6469	275	13.3	86.7	30	38.27	23	7	0.0363	0.0523	0.6941
PCHAS_040180	conserved Plasmodium protein, unknown function"	1119	4	103	34.6	65.4	3	2.68	2	1	0.0022	0.0047	0.4681	168	34.6	65.4	3	2.68	1	2	-	-	-	108	34.6	65.4	6	5.36	3	3	0.0033	0.0142	0.2324	285	34.6	65.4	6	5.36	3	3	0.0033	0.0141	0.234
PCHAS_040190	regulatory protein, putative"	1857	4	104	14.4	85.6	5	2.69	0	5	-	-	-	173	14.4	85.6	9	4.84	0	9	-	-	-	121	14.4	85.6	20	10.76	3	17	0.0017	0.0499	0.0341	285	14.4	85.6	23	12.38	7	16	0.0044	0.047	0.0936
PCHAS_040200	serine/threonine protein kinase, putative"	3936	4	102	19.1	80.9	26	6.6	6	20	0.0019	0.0271	0.0701	167	19.1	80.9	25	6.35	5	20	0.0016	0.0271	0.059	122	19.1	80.9	36	9.14	14	22	0.0044	0.0299	0.1472	288	19.1	80.9	49	12.45	22	27	0.0063	0.0397	0.1587
PCHAS_040210	ABC transporter, putative"	3774	4	102	29.9	70.1	22	5.83	2	20	0.0007	0.027	0.0259	166	29.9	70.1	25	6.62	5	20	0.0017	0.0271	0.0627	125	29.9	70.1	39	10.33	12	27	0.004	0.0368	0.1087	291	29.9	70.1	39	10.33	11	28	0.0037	0.0382	0.0969
PCHAS_040220	CDGSH iron-sulfur domain-containing protein,	531	4	112	1.3	98.7	3	5.64	1	2	-	-	-	160	1.3	98.7	3	5.64	1	2	-	-	-	120	1.3	98.7	7	13.16	3	4	0.0071	0.0404	0.1757	306	1.3	98.7	8	15.04	4	4	0.0071	0.0504	0.1409
PCHAS_040230	conserved Plasmodium protein, unknown function"	1401	4	100	15.9	84.1	6	4.28	1	5	-	-	-	175	15.9	84.1	6	4.28	1	5	-	-	-	116	15.9	84.1	21	14.98	8	13	0.0062	0.0548	0.1131	264	15.9	84.1	21	14.98	9	12	0.0062	0.0547	0.1133
PCHAS_040240	exportin 1, putative"	3741	4	102	11.8	88.2	17	4.54	0	17	-	-	-	166	11.8	88.2	17	4.54	0	17	-	-	-	124	11.8	88.2	22	5.88	1	21	-	-	-	300	11.8	88.2	27	7.22	1	26	-	-	-
PCHAS_040250	N-ethylmaleimide-sensitive fusion protein,	2331	4	105	9.8	90.2	16	6.86	0	16	-	-	-	166	9.8	90.2	16	6.86	1	15	-	-	-	121	9.8	90.2	24	10.29	1	23	-	-	-	287	9.8	90.2	32	13.72	2	30	0.0011	0.0651	0.0169
PCHAS_040260	conserved Plasmodium protein, unknown function"	3918	4	99	24.6	75.4	17	4.34	9	8	0.0028	0.0113	0.2478	164	24.6	75.4	11	2.81	4	7	0.0013	0.0099	0.1313	121	24.6	75.4	47	11.99	23	24	0.0069	0.0359	0.1922	285	24.6	75.4	51	13.01	28	23	0.0082	0.0359	0.2284
PCHAS_040270	HAD superfamily protein, putative"	3402	4	102	22.6	77.4	14	4.11	3	11	0.0011	0.0161	0.0683	165	22.6	77.4	19	5.58	1	18	-	-	-	117	22.6	77.4	31	9.11	10	21	0.0037	0.0311	0.119	270	22.6	77.4	38	11.17	13	25	0.0048	0.0371	0.1294
PCHAS_040280	DNA-directed RNA polymerase subunit I, putative"	459	4	93	2.8	97.2	3	6.52	1	2	-	-	-	152	2.8	97.2	2	4.35	1	1	-	-	-	114	2.8	97.2	4	8.7	0	4	-	-	-	262	2.8	97.2	3	6.52	0	3	-	-	-
PCHAS_040290	binding protein, putative"	1836	4	102	24.2	75.8	8	4.35	2	6	0.0014	0.0161	0.087	161	24.2	75.8	9	4.9	3	6	0.0021	0.0162	0.1296	119	24.2	75.8	17	9.25	2	15	0.0014	0.0411	0.0341	292	24.2	75.8	15	8.17	3	12	0.0021	0.0327	0.0642
PCHAS_040300	spindle pole body protein, putative"	5457	4	100	24.8	75.2	27	4.95	6	21	0.0014	0.02	0.07	166	24.8	75.2	28	5.13	5	23	0.0011	0.022	0.05	123	24.8	75.2	55	10.08	6	49	0.0011	0.0486	0.0226	297	24.8	75.2	52	9.53	9	43	0.0021	0.0417	0.0504
PCHAS_040310	plasmoredoxin, putative"	528	4	97	1.5	98.5	3	5.67	0	3	-	-	-	166	1.5	98.5	3	5.67	0	3	-	-	-	121	1.5	98.5	4	7.56	0	4	-	-	-	270	1.5	98.5	6	11.34	0	6	-	-	-
PCHAS_040320	dihydrolipoamide acyltransferase, putative"	1350	4	105	21.1	78.9	9	6.66	2	7	0.0018	0.0272	0.0662	158	21.1	78.9	7	5.18	0	7	-	-	-	116	21.1	78.9	9	6.66	1	8	-	-	-	277	21.1	78.9	10	7.4	2	8	0.0018	0.0312	0.0577
PCHAS_040330	IBR domain protein, putative"	1728	4	104	16.1	83.9	18	10.41	8	10	0.0057	0.0311	0.1833	159	16.1	83.9	12	6.94	5	7	0.0036	0.0216	0.1667	115	16.1	83.9	22	12.72	11	11	0.0079	0.0343	0.2303	294	16.1	83.9	20	11.57	12	8	0.0086	0.0247	0.3482
PCHAS_040340	conserved Plasmodium protein, unknown function"	579	4	104	7.8	92.2	12	20.69	4	8	0.0077	0.0738	0.1043	151	7.8	92.2	6	10.34	4	2	0.0077	0.0209	0.3684	116	7.8	92.2	18	31.03	10	8	0.0201	0.0781	0.2574	248	7.8	92.2	12	20.69	6	6	0.0122	0.0553	0.2206
PCHAS_040350	inner membrane complex protein 1a, putative"	2391	4	97	10.6	89.4	23	9.62	6	17	0.0031	0.0372	0.0833	150	10.6	89.4	15	6.27	4	11	0.0021	0.0239	0.0879	114	10.6	89.4	33	13.8	11	22	0.0058	0.0485	0.1196	255	10.6	89.4	45	18.81	23	22	0.0105	0.0555	0.1892
PCHAS_040360	membrane skeletal protein, putative"	1518	4	99	8.9	91.1	11	7.24	4	7	0.0025	0.0265	0.0943	166	8.9	91.1	13	8.56	5	8	0.0033	0.0298	0.1107	108	8.9	91.1	14	9.22	4	10	0.0033	0.0333	0.0991	272	8.9	91.1	16	10.53	4	12	0.0033	0.0401	0.0823
PCHAS_040370	EH (Eps15 homology) protein, putative"	1590	4	107	7.4	92.6	10	6.29	0	10	-	-	-	173	7.4	92.6	5	3.14	0	5	-	-	-	126	7.4	92.6	5	3.14	0	5	-	-	-	300	7.4	92.6	6	3.77	0	6	-	-	-
PCHAS_040380	conserved Plasmodium protein, unknown function"	3669	4	103	18.3	81.7	43	11.72	22	21	0.0073	0.0303	0.2409	164	18.3	81.7	47	12.81	26	21	0.0082	0.0324	0.2531	121	18.3	81.7	67	18.26	43	24	0.0144	0.0353	0.4079	297	18.3	81.7	82	22.34	42	40	0.0141	0.0587	0.2402
PCHAS_040390	60S ribosomal protein L44, putative"	312	4	88	8	92	1	3.19	0	1	-	-	-	166	8	92	2	6.39	0	2	-	-	-	113	8	92	6	19.17	0	6	-	-	-	286	8	92	3	9.58	0	3	-	-	-
PCHAS_040400	1-cys-glutaredoxin-like protein-1, putative"	507	4	96	0	100	8	15.75	2	6	0.005	0.0625	0.08	151	0	100	8	15.75	2	6	0.005	0.0622	0.0804	125	0	100	7	13.78	2	5	0.005	0.0517	0.0967	280	0	100	6	11.81	0	6	-	-	-
PCHAS_040410	circumsporozoite (CS) protein, putative"	1617	4	28	45.1	45.2	4	2.47	1	3	-	-	-	51	45.1	52.1	2	1.24	1	1	-	-	-	39	45.1	48.8	6	3.71	2	4	0.0016	0.0113	0.1416	68	45.1	46	11	6.8	10	1	0.0076	0.0042	1.8095
PCHAS_040420	conserved Plasmodium membrane protein, unknown	4032	4	93	28.7	71.3	66	16.36	41	25	0.0124	0.034	0.3647	158	28.7	71.3	49	12.15	29	20	0.0087	0.0273	0.3187	113	28.7	71.3	68	16.86	39	29	0.012	0.0387	0.3101	270	28.7	71.3	81	20.08	50	31	0.0143	0.046	0.3109
PCHAS_040430	conserved Plasmodium protein, unknown function"	519	4	103	53.8	46.2	2	3.85	0	2	-	-	-	168	53.8	46.2	5	9.62	1	4	-	-	-	125	53.8	46.2	2	3.85	0	2	-	-	-	301	53.8	46.2	2	3.85	0	2	-	-	-
PCHAS_040440	elongation factor (EF-TS), putative"	1143	4	101	8	92	8	6.99	0	8	-	-	-	162	8	92	12	10.49	0	12	-	-	-	124	8	92	12	10.49	2	10	0.0022	0.045	0.0489	295	8	92	13	11.36	1	12	-	-	-
PCHAS_040450	conserved Plasmodium protein, unknown function"	10188	4	100	27.6	72.4	120	11.78	64	56	0.0074	0.0313	0.2364	163	27.6	72.4	114	11.19	63	51	0.0073	0.0286	0.2552	121	27.6	72.4	141	13.84	83	58	0.0096	0.0328	0.2927	277	27.6	71.8	147	14.43	64	83	0.0077	0.0445	0.173
PCHAS_040460	conserved Plasmodium protein, unknown function"	2781	4	100	41.1	58.9	5	1.8	2	3	0.0009	0.0062	0.1452	164	41.1	58.9	12	4.31	5	7	0.0022	0.0146	0.1507	120	41.1	58.9	10	3.59	6	4	0.0026	0.0083	0.3133	290	41.1	58.9	11	3.95	6	5	0.0026	0.0104	0.25
PCHAS_040470	conserved Plasmodium membrane protein, unknown	2085	4	94	18.8	81.2	8	3.84	5	3	0.003	0.007	0.4286	160	18.8	81.2	8	3.84	3	5	0.0018	0.0116	0.1552	120	18.8	81.2	23	11.03	14	9	0.0085	0.0211	0.4028	287	18.8	81.2	21	10.07	13	8	0.0079	0.0187	0.4225
PCHAS_040480	conserved Plasmodium protein, unknown function"	438	4	84	18.9	81.1	2	4.56	0	2	-	-	-	159	18.9	81.1	1	2.28	0	1	-	-	-	111	18.9	81.1	4	9.11	0	4	-	-	-	240	18.9	81.1	4	9.11	0	4	-	-	-
PCHAS_040490	conserved Plasmodium protein, unknown function"	9645	4	101	17.3	82.7	64	6.63	20	44	0.0024	0.0245	0.098	167	17.3	82.7	72	7.46	22	50	0.0026	0.0284	0.0915	124	17.3	82.7	118	12.23	25	93	0.0031	0.0521	0.0595	305	17.3	82.7	143	14.82	36	107	0.0044	0.0607	0.0725
PCHAS_040500	AP endonuclease (DNA-[apurinic or apyrimidinic	1629	4	102	14.7	85.3	17	10.43	9	8	0.0066	0.0266	0.2481	161	14.7	85.3	26	15.95	15	11	0.0108	0.038	0.2842	126	14.7	85.3	20	12.27	8	12	0.0062	0.0379	0.1636	284	14.7	85.3	24	14.72	10	14	0.0077	0.0445	0.173
PCHAS_040510	ubiquitin-conjugating enzyme e2, putative"	420	4	93	0	100	4	9.5	0	4	-	-	-	150	0	100	2	4.75	0	2	-	-	-	123	0	100	2	4.75	0	2	-	-	-	236	0	100	2	4.75	0	2	-	-	-
PCHAS_040520	P-loop containing nucleoside triphospahte	2793	4	97	23.3	76.7	19	6.8	8	11	0.0035	0.0213	0.1643	152	23.3	76.7	24	8.59	12	12	0.0049	0.0252	0.1944	113	23.3	76.7	47	16.82	20	27	0.0089	0.0534	0.1667	276	23.3	76.7	47	16.82	33	14	0.0127	0.0363	0.3499
PCHAS_040530	conserved Plasmodium protein, unknown function"	411	4	105	0	100	3	7.28	0	3	-	-	-	157	0	100	2	4.85	0	2	-	-	-	108	0	100	4	9.71	0	4	-	-	-	270	0	100	4	9.71	0	4	-	-	-
PCHAS_040540	conserved Plasmodium protein, unknown function"	960	4	96	14.3	85.7	7	7.28	3	4	0.0039	0.0218	0.1789	163	14.3	85.7	8	8.32	4	4	0.0052	0.0218	0.2385	112	14.3	85.7	14	14.57	7	7	0.0091	0.0386	0.2358	270	14.3	85.7	12	12.49	6	6	0.0078	0.0328	0.2378
PCHAS_040550	activator of Hsp90 ATPase, putative"	1053	4	98	23.6	76.4	4	3.8	1	3	-	-	-	165	23.6	76.4	2	1.9	0	2	-	-	-	121	23.6	76.4	5	4.74	1	4	-	-	-	277	23.6	76.4	4	3.8	0	4	-	-	-
PCHAS_040560	glutaredoxin 1, putative"	330	4	90	16.7	83.3	1	3.02	0	1	-	-	-	150	16.7	83.3	1	3.02	0	1	-	-	-	115	16.7	83.3	4	12.08	0	4	-	-	-	256	16.7	83.3	3	9.06	0	3	-	-	-
PCHAS_040570	FAD-dependent glycerol-3-phosphate	1881	4	102	5.2	94.8	4	2.13	1	3	-	-	-	161	5.2	94.8	8	4.25	2	6	0.0014	0.0152	0.0921	123	5.2	94.8	19	10.1	2	17	0.0014	0.044	0.0318	289	5.2	94.8	24	12.75	4	20	0.0027	0.052	0.0519
PCHAS_040580	conserved Plasmodium protein, unknown function"	924	4	100	5.5	94.5	8	8.65	4	4	0.0041	0.0272	0.1507	154	5.5	94.5	11	11.89	5	6	0.0041	0.044	0.0932	124	5.5	94.5	13	14.05	4	9	0.0055	0.0498	0.1104	280	5.5	94.5	10	10.81	4	6	0.0055	0.0328	0.1677
PCHAS_040610	T-complex protein beta subunit, putative"	1602	4	99	2.5	97.5	17	10.61	0	17	-	-	-	159	2.5	97.5	18	11.23	0	18	-	-	-	123	2.5	97.5	18	11.23	0	18	-	-	-	298	2.5	97.5	24	14.97	0	24	-	-	-
PCHAS_040620	40S ribosomal protein S23, putative"	438	4	99	0	100	2	4.56	0	2	-	-	-	151	0	100	1	2.28	0	1	-	-	-	128	0	100	4	9.11	0	4	-	-	-	265	0	100	2	4.56	0	2	-	-	-
PCHAS_040630	40S ribosomal protein S12, putative"	429	4	108	3.7	96.3	3	6.98	0	3	-	-	-	158	3.7	96.3	6	13.95	0	6	-	-	-	119	3.7	96.3	2	4.65	0	2	-	-	-	274	3.7	96.3	1	2.33	0	1	-	-	-
PCHAS_040640	60S ribosomal protein L7, putative"	774	4	97	11	89	4	5.16	2	2	0.0033	0.0123	0.2683	166	11	89	6	7.74	2	4	0.0033	0.0247	0.1336	119	11	89	7	9.03	2	5	0.0033	0.0311	0.1061	309	11	89	8	10.32	2	6	0.0033	0.0373	0.0885
PCHAS_040650	EB1 homolog, putative"	1317	4	98	12.1	87.9	12	9.1	3	9	0.0028	0.0362	0.0773	163	12.1	87.9	11	8.35	4	7	0.0038	0.028	0.1357	123	12.1	87.9	14	10.62	5	9	0.0047	0.0362	0.1298	300	12.1	87.9	17	12.9	10	7	0.0095	0.0281	0.3381
PCHAS_040660	ATP-dependent Clp protease proteolytic subunit,	990	4	105	34.1	65.9	12	12.11	7	5	0.0089	0.0257	0.3463	185	34.1	65.9	12	12.11	9	3	0.0115	0.0154	0.7468	126	34.1	65.9	14	14.13	10	4	0.0115	0.0258	0.4457	287	34.1	65.9	12	12.11	9	3	0.0102	0.0205	0.4976
PCHAS_040670	conserved Plasmodium protein, unknown function"	945	4	92	11.2	88.8	5	5.29	1	4	-	-	-	162	11.2	88.8	4	4.23	1	3	-	-	-	119	11.2	88.8	6	6.34	0	6	-	-	-	301	11.2	88.8	7	7.4	2	5	0.0026	0.0291	0.0893
PCHAS_040680	conserved Plasmodium protein, unknown function"	1632	4	111	22.5	77.5	25	15.31	16	9	0.0123	0.0285	0.4316	150	22.5	77.5	19	11.64	9	10	0.0069	0.0316	0.2184	106	22.5	77.5	25	15.31	16	9	0.0123	0.0284	0.4331	283	22.5	77.5	24	14.7	15	9	0.0104	0.0331	0.3142
PCHAS_040690	conserved Plasmodium protein, unknown function"	3999	4	96	19.5	80.5	40	10	12	28	0.0038	0.0361	0.1053	158	19.5	80.5	39	9.75	12	27	0.0038	0.0348	0.1092	117	19.5	80.5	66	16.5	25	41	0.0075	0.0549	0.1366	263	19.5	80.5	59	14.75	29	30	0.0091	0.0388	0.2345
PCHAS_040700	conserved Plasmodium protein, unknown function"	1884	4	92	14.1	85.9	19	10.08	9	10	0.006	0.0277	0.2166	154	14.1	85.9	12	6.37	2	10	0.0013	0.0277	0.0469	121	14.1	85.9	17	9.02	7	10	0.0046	0.0277	0.1661	290	14.1	85.9	16	8.49	6	10	0.004	0.0277	0.1444
PCHAS_040710	conserved Plasmodium protein, unknown function"	10509	4	98	31.4	68.6	109	10.37	64	45	0.0074	0.0239	0.3096	157	31.4	68.6	105	9.99	54	51	0.0061	0.0276	0.221	118	31.4	68.6	117	11.13	69	48	0.0079	0.026	0.3038	276	31.4	68.1	114	10.85	65	49	0.0073	0.027	0.2704
PCHAS_040720	DNA polymerase epsilon subunit b, putative"	1446	4	107	2.8	97.2	13	8.98	1	12	-	-	-	171	2.8	97.2	13	8.98	1	12	-	-	-	131	2.8	97.2	21	14.51	5	16	0.0035	0.0604	0.0579	302	2.8	97.2	21	14.51	4	17	0.0026	0.0642	0.0405
PCHAS_040730	conserved Plasmodium protein, unknown function"	4269	4	101	31.7	68.3	27	6.32	12	15	0.0035	0.0188	0.1862	165	31.7	68.3	21	4.92	8	13	0.0023	0.0163	0.1411	119	31.7	68.3	44	10.3	19	25	0.0054	0.0324	0.1667	296	31.7	68.3	46	10.77	20	26	0.0057	0.0336	0.1696
PCHAS_040740	TCP-1/cpn60 chaperonin, putative"	1620	4	103	6.3	93.7	9	5.55	0	9	-	-	-	155	6.3	93.7	7	4.32	0	7	-	-	-	123	6.3	93.7	12	7.4	1	11	-	-	-	291	6.3	93.7	14	8.64	0	14	-	-	-
PCHAS_040750	conserved Plasmodium protein, unknown function"	798	4	96	15.4	84.6	6	7.51	2	4	0.0031	0.0263	0.1179	151	15.4	84.6	9	11.26	3	6	0.0047	0.0397	0.1184	104	15.4	84.6	8	10.01	2	6	0.0031	0.0396	0.0783	269	15.4	84.6	8	10.01	2	6	0.0031	0.0397	0.0781
PCHAS_040760	activator of Hsp90 ATPase, putative"	423	4	99	2.1	97.9	5	11.79	2	3	0.006	0.0354	0.1695	160	2.1	97.9	6	14.15	2	4	0.006	0.0476	0.1261	113	2.1	97.9	1	2.36	1	0	-	-	-	267	2.1	97.9	2	4.72	1	1	-	-	-
PCHAS_040770	pre-mRNA-processing factor 19, putative"	1500	4	107	9	91	3	2	0	3	-	-	-	166	9	91	4	2.66	0	4	-	-	-	119	9	91	9	6	0	9	-	-	-	285	9	91	11	7.33	1	10	-	-	-
PCHAS_040780	conserved Plasmodium protein, unknown function"	1377	4	97	16.6	83.4	6	4.35	3	3	0.0027	0.0113	0.2389	161	16.6	83.4	11	7.98	3	8	0.0027	0.0305	0.0885	126	16.6	83.4	12	8.71	4	8	0.0036	0.0305	0.118	282	16.6	83.4	12	8.71	3	9	0.0027	0.0344	0.0785
PCHAS_040790	conserved Plasmodium protein, unknown function"	327	4	84	0	100	6	18.29	0	6	-	-	-	158	0	100	2	6.1	1	1	-	-	-	99	0	100	5	15.24	1	4	-	-	-	260	0	100	4	12.2	1	3	-	-	-
PCHAS_040800	splicing factor 3B subunit 1, putative"	3807	4	103	8.5	91.5	27	7.09	1	26	-	-	-	161	8.5	91.5	28	7.35	2	26	0.0007	0.0328	0.0213	125	8.5	91.5	38	9.98	2	36	0.0003	0.047	0.0064	284	8.5	91.5	43	11.29	4	39	0.0013	0.0496	0.0262
PCHAS_040810	dual-specificity protein phosphatase, putative"	1266	4	100	6.6	93.4	14	11.05	4	10	0.0029	0.0469	0.0618	158	6.6	93.4	13	10.26	4	9	0.0034	0.0406	0.0837	127	6.6	93.4	23	18.15	6	17	0.0044	0.0808	0.0545	284	6.6	93.4	23	18.15	7	16	0.0059	0.0741	0.0796
PCHAS_040820	conserved Plasmodium protein, unknown function"	531	4	99	10.7	89.3	8	15.04	1	7	-	-	-	165	10.7	89.3	4	7.52	0	4	-	-	-	119	10.7	89.3	4	7.52	1	3	-	-	-	278	10.7	89.3	5	9.4	0	5	-	-	-
PCHAS_040830	serine/threonine protein kinase, putative"	4512	4	106	20.6	79.4	32	7.09	18	14	0.0046	0.0182	0.2527	166	20.6	79.4	32	7.09	17	15	0.0044	0.0194	0.2268	116	20.6	79.4	49	10.86	26	23	0.0068	0.0292	0.2329	277	20.6	79.4	43	9.53	21	22	0.0055	0.028	0.1964
PCHAS_040840	N2227-like protein, putative"	2106	4	100	16.4	83.6	13	6.17	5	8	0.003	0.02	0.15	156	16.4	83.6	17	8.07	6	11	0.0035	0.0275	0.1273	120	16.4	83.6	20	9.49	6	14	0.0035	0.0352	0.0994	298	16.4	83.6	33	15.66	16	17	0.0089	0.0456	0.1952
PCHAS_040850	asparagine synthetase, putative"	1752	4	104	2.3	97.7	18	10.27	1	17	-	-	-	164	2.3	97.7	14	7.99	2	12	0.0015	0.0324	0.0463	115	2.3	97.7	16	9.13	3	13	0.0022	0.0351	0.0627	284	2.3	97.7	12	6.85	3	9	0.0022	0.0242	0.0909
PCHAS_040870	SECIS-binding protein 2, putative"	1554	4	100	18.5	81.5	12	7.72	7	5	0.0056	0.0174	0.3218	168	18.5	81.5	16	10.29	10	6	0.008	0.0209	0.3828	122	18.5	81.5	23	14.79	14	9	0.0112	0.0316	0.3544	286	18.5	81.5	18	11.58	10	8	0.008	0.028	0.2857
PCHAS_040880	YTH domain-containing protein, putative"	840	4	96	1	99	8	9.51	0	8	-	-	-	162	1	99	8	9.51	0	8	-	-	-	117	1	99	14	16.65	0	14	-	-	-	294	1	99	9	10.7	0	9	-	-	-
PCHAS_040890	conserved Plasmodium protein, unknown function"	4350	4	106	24.1	75.9	31	7.12	11	20	0.003	0.0256	0.1172	165	24.1	75.9	41	9.42	16	25	0.004	0.0339	0.118	120	24.1	75.9	54	12.41	23	31	0.0063	0.0404	0.1559	297	24.1	75.9	62	14.25	26	36	0.0071	0.047	0.1511
PCHAS_040900	conserved Plasmodium protein, unknown function"	591	4	95	15.6	84.4	6	10.14	2	4	0.0043	0.0337	0.1276	151	15.6	84.4	2	3.38	1	1	-	-	-	127	15.6	84.4	6	10.14	3	3	0.0065	0.0252	0.2579	290	15.6	84.4	5	8.45	2	3	0.0043	0.025	0.172
PCHAS_040910	calcium-dependent protein kinase 3, putative"	1665	4	100	7.5	92.5	8	4.8	0	8	-	-	-	156	7.5	92.5	2	1.2	0	2	-	-	-	120	7.5	92.5	11	6.6	0	11	-	-	-	283	7.5	92.5	11	6.6	0	11	-	-	-
PCHAS_040920	phd finger protein, putative"	10482	4	98	33.1	66.9	118	11.26	58	60	0.0064	0.0326	0.1963	160	33.1	66.9	96	9.16	46	50	0.0053	0.0259	0.2046	121	33.1	66.8	125	11.92	55	70	0.0061	0.0377	0.1618	283	33.1	66.9	140	13.35	68	72	0.0072	0.0408	0.1765
PCHAS_040930	phosphoglycerate mutase, putative"	3126	4	102	27.4	72.6	14	4.48	4	10	0.0016	0.0165	0.097	162	27.4	72.6	12	3.84	2	10	0.0008	0.0165	0.0485	120	27.4	72.6	18	5.76	7	11	0.0028	0.0182	0.1538	286	27.4	72.6	24	7.68	5	19	0.002	0.0318	0.0629
PCHAS_040940	parasite-infected erythrocyte surface protein"	2973	4	108	23.6	76.4	22	7.4	10	12	0.0046	0.02	0.23	165	23.6	76.4	19	6.39	10	9	0.0042	0.0163	0.2577	125	23.6	76.4	38	12.78	16	22	0.0062	0.0423	0.1466	294	23.6	76.4	46	15.47	22	24	0.0088	0.0461	0.1909
PCHAS_040950	SAC3/GNAP family-related protein, putative"	708	4	93	25.7	74.3	2	2.82	0	2	-	-	-	164	25.7	74.3	2	2.82	0	2	-	-	-	124	25.7	74.3	6	8.46	0	6	-	-	-	310	25.7	74.3	2	2.82	0	2	-	-	-
PCHAS_040970	conserved Plasmodium protein, unknown function"	339	4	101	6.2	93.8	1	2.94	0	1	-	-	-	158	6.2	93.8	2	5.88	0	2	-	-	-	122	6.2	93.8	7	20.59	3	4	0.0114	0.0579	0.1969	274	6.2	93.8	5	14.71	3	2	0.0114	0.0284	0.4014
PCHAS_040980	conserved Plasmodium protein, unknown function"	2268	4	101	20.6	79.4	13	5.73	5	8	0.0027	0.0193	0.1399	158	20.6	79.4	9	3.97	5	4	0.0027	0.0096	0.2813	123	20.6	79.4	24	10.58	13	11	0.0071	0.0267	0.2659	310	20.6	79.4	31	13.66	16	15	0.0082	0.0391	0.2097
PCHAS_041000	pre-mRNA splicing factor, putative"	1254	4	94	28.9	71.1	5	3.98	3	2	0.002	0.0119	0.1681	158	28.9	71.1	7	5.58	2	5	0.002	0.0199	0.1005	119	28.9	71.1	16	12.75	5	11	0.004	0.0486	0.0823	259	28.9	71.1	14	11.16	6	8	0.004	0.0403	0.0993
PCHAS_041010	valine--tRNA ligase, putative"	3441	4	103	24.4	75.6	53	15.4	33	20	0.0115	0.0328	0.3506	160	24.4	75.6	41	11.91	25	16	0.0085	0.0266	0.3195	124	24.4	75.6	56	16.27	37	19	0.0129	0.0312	0.4135	284	24.4	75.6	71	20.63	47	24	0.0168	0.0383	0.4386
PCHAS_041020	phosphatidylinositol 3- and 4-kinase, putative"	2808	4	91	27.3	72.7	10	3.56	1	9	-	-	-	147	27.3	72.7	4	1.42	0	4	-	-	-	115	27.3	72.7	29	10.32	5	24	0.0022	0.0457	0.0481	258	27.3	72.7	40	14.24	12	28	0.0049	0.0556	0.0881
PCHAS_041030	protein kinase, putative"	7371	4	98	16.2	83.8	89	12.07	46	43	0.0078	0.0312	0.25	158	16.2	83.8	72	9.77	46	26	0.0076	0.0194	0.3918	123	16.2	83.8	115	15.6	68	47	0.011	0.0363	0.303	267	16.2	83.8	139	18.86	84	55	0.0131	0.045	0.2911
PCHAS_041050	dolichyl-diphosphooligosaccharide--protein	2040	4	96	18	82	17	8.33	7	10	0.0037	0.0278	0.1331	163	18	82	13	6.37	5	8	0.0031	0.0201	0.1542	115	18	82	15	7.35	7	8	0.0037	0.0227	0.163	292	18	82	21	10.29	9	12	0.0049	0.033	0.1485
PCHAS_041060	plasmepsin VI, putative"	1329	4	106	9.8	90.2	11	8.27	4	7	0.0038	0.026	0.1462	159	9.8	90.2	8	6.02	4	4	0.0038	0.0147	0.2585	118	9.8	90.2	13	9.77	4	9	0.0038	0.0336	0.1131	262	9.8	90.2	15	11.28	6	9	0.0057	0.0337	0.1691
PCHAS_041070	conserved protein, unknown function"	1719	4	104	13.8	86.2	9	5.23	1	8	-	-	-	165	13.8	86.2	6	3.49	1	5	-	-	-	114	13.8	86.2	10	5.81	3	7	0.0022	0.0217	0.1014	284	13.8	86.2	9	5.23	4	5	0.0029	0.0155	0.1871
PCHAS_041080	conserved Plasmodium protein, unknown function"	1968	4	99	21.2	78.8	19	9.65	8	11	0.0051	0.0292	0.1747	163	21.2	78.8	11	5.59	5	6	0.0032	0.0158	0.2025	121	21.2	78.8	16	8.13	7	9	0.0044	0.0239	0.1841	306	21.2	78.8	13	6.6	5	8	0.0032	0.0212	0.1509
PCHAS_041090	conserved Plasmodium protein, unknown function"	411	4	77	1	99	4	9.71	0	4	-	-	-	121	1	99	7	16.99	0	7	-	-	-	93	1	99	5	12.14	1	4	-	-	-	197	1	99	5	12.14	1	4	-	-	-
PCHAS_041100	RING zinc finger protein, putative"	2097	4	95	19.5	80.5	12	5.72	2	10	0.0012	0.0237	0.0506	157	19.5	80.5	19	9.06	5	14	0.003	0.0333	0.0901	110	19.5	80.5	38	18.11	20	18	0.0115	0.0457	0.2516	268	19.5	80.5	38	18.11	20	18	0.0115	0.0457	0.2516
PCHAS_041110	conserved Plasmodium protein, unknown function"	3000	4	97	34.3	65.7	15	5	6	9	0.0021	0.0172	0.1221	166	34.3	65.7	14	4.67	6	8	0.0025	0.0138	0.1812	116	34.3	65.7	32	10.66	9	23	0.0037	0.0403	0.0918	281	34.3	65.7	34	11.33	10	24	0.0042	0.0419	0.1002
PCHAS_041120	26S proteasome regulatory subunit S14, putative"	915	4	96	15.6	84.4	4	4.37	0	4	-	-	-	159	15.6	84.4	4	4.37	0	4	-	-	-	120	15.6	84.4	6	6.55	0	6	-	-	-	292	15.6	84.4	7	7.64	0	7	-	-	-
PCHAS_041130	glycogen synthase kinase 3, putative"	1290	4	94	9.3	90.7	3	2.32	0	3	-	-	-	168	9.3	90.7	7	5.42	1	6	-	-	-	121	9.3	90.7	10	7.75	2	8	0.002	0.0304	0.0658	267	9.3	90.7	12	9.3	1	11	-	-	-
PCHAS_041140	transporter, putative"	2298	4	102	20.8	79.2	6	2.61	0	6	-	-	-	154	20.8	79.2	5	2.17	0	5	-	-	-	124	20.8	79.2	11	4.78	5	6	0.0027	0.013	0.2077	281	20.8	79.2	16	6.96	8	8	0.0044	0.0174	0.2529
PCHAS_041155	conserved Plasmodium protein, unknown function"	981	4	98	17	83	7	7.13	3	4	0.0039	0.0201	0.194	144	17	83	9	9.16	3	6	0.0039	0.0304	0.1283	123	17	83	11	11.2	3	8	0.0039	0.0409	0.0954	265	17	83	11	11.2	4	7	0.0052	0.0356	0.1461
PCHAS_041160	conserved Plasmodium protein, unknown function"	765	4	113	31.5	68.5	6	7.83	5	1	0.0064	0.0154	0.4156	154	31.5	68.5	3	3.92	3	0	0.0032	0.0077	0.4156	121	31.5	68.5	5	6.53	3	2	0.0048	0.0154	0.3117	306	31.5	68.5	9	11.75	6	3	0.008	0.0312	0.2564
PCHAS_041170	SEL-1 like protein"	2226	4	98	20.2	79.8	16	7.18	6	10	0.0028	0.0246	0.1138	156	20.2	79.8	14	6.29	9	5	0.0045	0.0133	0.3383	116	20.2	79.8	17	7.63	6	11	0.0034	0.0247	0.1377	272	20.2	79.8	17	7.63	6	11	0.0034	0.0247	0.1377
PCHAS_041180	conserved Plasmodium protein, unknown function"	714	4	102	41.3	58.7	4	5.59	1	3	-	-	-	176	41.3	58.7	1	1.4	0	1	-	-	-	126	41.3	58.7	3	4.2	1	2	-	-	-	299	41.3	58.7	6	8.39	1	5	-	-	-
PCHAS_041190	conserved Plasmodium protein, unknown function"	543	4	101	15.1	84.9	3	5.51	1	2	-	-	-	156	15.1	84.9	2	3.68	0	2	-	-	-	120	15.1	84.9	6	11.03	3	3	0.0072	0.0254	0.2835	262	15.1	84.9	7	12.87	3	4	0.0072	0.034	0.2118
PCHAS_041200	conserved Plasmodium protein, unknown function"	1920	4	103	26.5	73.5	36	18.74	21	15	0.0124	0.0477	0.26	161	26.5	73.5	29	15.1	19	10	0.0117	0.0305	0.3836	117	26.5	73.5	40	20.82	20	20	0.013	0.0565	0.2301	279	26.5	73.5	36	18.74	22	14	0.013	0.0449	0.2895
PCHAS_041210	GTP-binding protein, putative"	2337	4	101	23.9	76.1	21	8.98	13	8	0.0058	0.0232	0.25	160	23.9	76.1	37	15.83	21	16	0.0109	0.0388	0.2809	125	23.9	76.1	33	14.11	16	17	0.0085	0.0401	0.212	287	23.9	76.1	26	11.12	13	13	0.0066	0.0316	0.2089
PCHAS_041220	conserved Plasmodium protein, unknown function"	1635	4	97	24.4	75.6	2	1.22	1	1	-	-	-	162	24.4	75.6	3	1.83	1	2	-	-	-	119	24.4	75.6	14	8.56	9	5	0.006	0.0202	0.297	285	24.4	75.6	11	6.72	5	6	0.0038	0.0201	0.1891
PCHAS_041230	conserved Plasmodium protein, unknown function"	1560	4	101	12.4	87.6	7	4.48	0	7	-	-	-	163	12.4	87.6	6	3.84	1	5	-	-	-	124	12.4	87.6	3	1.92	0	3	-	-	-	280	12.4	87.6	6	3.84	2	4	0.0016	0.0131	0.1221
PCHAS_041240	conserved Plasmodium protein, unknown function"	1848	4	101	15.2	84.8	9	4.87	0	9	-	-	-	162	15.2	84.8	12	6.49	0	12	-	-	-	127	15.2	84.8	18	9.73	3	15	0.002	0.0439	0.0456	285	15.2	84.8	19	10.28	6	13	0.004	0.0378	0.1058
PCHAS_041250	conserved Plasmodium protein, unknown function"	2859	4	98	38.9	61.1	16	5.59	7	9	0.0026	0.0179	0.1453	161	38.9	61.1	22	7.69	12	10	0.0048	0.0197	0.2437	123	38.9	61.1	37	12.94	19	18	0.0075	0.0362	0.2072	292	38.9	61.1	40	13.99	25	15	0.0101	0.0307	0.329
PCHAS_041260	co-chaperone p23, putative"	843	4	95	20.9	79.1	3	3.55	1	2	-	-	-	142	20.9	79.1	5	5.92	0	5	-	-	-	113	20.9	79.1	6	7.11	2	4	0.0029	0.0258	0.1124	260	20.9	79.1	5	5.92	2	3	0.0029	0.0193	0.1503
PCHAS_041270	vesicle transport v-SNARE protein, putative"	594	4	94	29.6	70.4	6	10.08	1	5	-	-	-	158	29.6	70.4	2	3.36	0	2	-	-	-	120	29.6	70.4	4	6.72	1	3	-	-	-	261	29.6	70.4	5	8.4	1	4	-	-	-
PCHAS_041280	conserved Plasmodium protein, unknown function"	1200	4	92	45.4	54.6	7	5.83	5	2	0.0052	0.0089	0.5843	168	45.4	54.6	12	9.99	10	2	0.0104	0.0089	1.1685	113	45.4	54.6	11	9.16	9	2	0.0093	0.0089	1.0449	289	45.4	54.6	11	9.16	9	2	0.0093	0.0089	1.0449
PCHAS_041285	conserved Plasmodium protein, unknown function"	3885	4	101	30.6	69.4	37	9.52	19	18	0.0061	0.0244	0.25	159	30.6	69.4	30	7.72	14	16	0.0045	0.0216	0.2083	125	30.6	69.4	47	12.09	23	24	0.0074	0.0327	0.2263	281	30.6	69.4	55	14.15	27	28	0.0083	0.0397	0.2091
PCHAS_041290	DER1-like protein, putative"	1131	4	100	24.3	75.7	4	3.53	2	2	0.0022	0.0086	0.2558	152	24.3	75.7	4	3.53	1	3	-	-	-	122	24.3	75.7	5	4.42	1	4	-	-	-	273	24.3	75.7	8	7.07	3	5	0.0034	0.0218	0.156
PCHAS_041300	serine/threonine protein phosphatase, putative"	927	4	102	8	92	1	1.08	0	1	-	-	-	155	8	92	1	1.08	0	1	-	-	-	120	8	92	1	1.08	0	1	-	-	-	273	8	92	3	3.23	0	3	-	-	-
PCHAS_041310	conserved Plasmodium protein, unknown function"	786	4	104	15.6	84.4	3	3.81	2	1	0.0032	0.0067	0.4776	163	15.6	84.4	2	2.54	2	0	0.0032	0	-	122	15.6	84.4	10	12.71	5	5	0.0079	0.034	0.2324	302	15.6	84.4	10	12.71	5	5	0.0079	0.034	0.2324
PCHAS_041320	conserved Plasmodium protein, unknown function"	696	4	104	31.2	68.8	1	1.43	0	1	-	-	-	155	31.2	68.8	1	1.43	0	1	-	-	-	112	31.2	68.8	6	8.61	1	5	-	-	-	256	31.2	68.8	4	5.74	4	0	0.007	0	-
PCHAS_041330	zinc finger protein, putative"	2682	4	105	6.6	93.4	12	4.47	11	1	0.0051	0.0019	2.6842	159	6.6	93.4	20	7.45	11	9	0.0051	0.0177	0.2881	125	6.6	93.4	26	9.69	16	10	0.0074	0.0197	0.3756	290	6.6	93.4	26	9.69	21	5	0.0098	0.0098	1
PCHAS_041340	conserved Plasmodium protein, unknown function"	2640	4	108	37.3	62.7	20	7.57	11	9	0.0046	0.0212	0.217	159	37.3	62.7	20	7.57	16	4	0.007	0.0105	0.6667	120	37.3	62.7	35	13.25	24	11	0.0107	0.0255	0.4196	307	37.3	62.7	37	14.01	26	11	0.0107	0.0298	0.3591
PCHAS_041350	conserved Plasmodium protein, unknown function"	1476	4	98	31.2	68.8	7	4.74	5	2	0.0042	0.0069	0.6087	161	31.2	68.8	10	6.77	7	3	0.0059	0.0104	0.5673	124	31.2	68.8	11	7.45	9	2	0.0077	0.0069	1.1159	305	31.2	68.8	12	8.12	9	3	0.0077	0.0104	0.7404
PCHAS_041360	zinc finger protein, putative"	594	4	102	23.7	76.3	2	3.36	1	1	-	-	-	160	23.7	76.3	1	1.68	0	1	-	-	-	114	23.7	76.3	7	11.76	3	4	0.0043	0.043	0.1	276	23.7	76.3	8	13.45	3	5	0.0043	0.0519	0.0829
PCHAS_041370	translation initiation factor E4, putative"	684	4	105	0	100	1	1.46	0	1	-	-	-	161	0	100	3	4.38	0	3	-	-	-	130	0	100	2	2.92	0	2	-	-	-	281	0	100	3	4.38	0	3	-	-	-
PCHAS_041380	circumsporozoite- and TRAP-related protein,	5859	4	101	2.9	97.1	10	1.71	4	6	0.0009	0.0048	0.1875	157	2.9	97.1	20	3.41	8	12	0.0017	0.0096	0.1771	123	2.9	97.1	38	6.48	10	28	0.0022	0.0226	0.0973	268	2.9	97.1	35	5.97	13	22	0.0026	0.0185	0.1405
PCHAS_041390	conserved Plasmodium protein, unknown function"	4971	4	103	31.4	68.6	45	9.05	23	22	0.0052	0.0263	0.1977	168	31.4	68.6	41	8.25	25	16	0.006	0.0186	0.3226	121	31.4	68.6	64	12.87	39	25	0.009	0.0309	0.2913	290	31.4	68.6	61	12.27	43	18	0.0097	0.0241	0.4025
PCHAS_041410	conserved Plasmodium protein, unknown function"	660	4	112	14.2	85.8	3	4.54	1	2	-	-	-	164	14.2	85.8	4	6.05	3	1	0.0056	0.0081	0.6914	127	14.2	85.8	5	7.56	2	3	0.0038	0.0247	0.1538	303	14.2	85.8	4	6.05	3	1	0.0056	0.0081	0.6914
PCHAS_041420	mitochondrial ribosomal protein L29/L47	696	4	96	26.7	73.3	1	1.43	0	1	-	-	-	160	26.7	73.3	3	4.3	0	3	-	-	-	127	26.7	73.3	4	5.74	0	4	-	-	-	300	26.7	73.3	5	7.17	0	5	-	-	-
PCHAS_041430	conserved Plasmodium protein, unknown function"	1128	4	100	7.2	92.8	4	3.54	1	3	-	-	-	157	7.2	92.8	5	4.43	2	3	0.0022	0.013	0.1692	107	7.2	92.8	7	6.2	0	7	-	-	-	245	7.2	92.8	7	6.2	2	5	0.0022	0.0218	0.1009
PCHAS_041440	conserved Plasmodium protein, unknown function"	3126	4	98	28.9	71.1	10	3.2	2	8	0.0008	0.013	0.0615	156	28.9	71.1	20	6.4	2	18	0.0008	0.0297	0.0269	117	28.9	71.1	20	6.4	4	16	0.0016	0.0263	0.0608	275	28.9	71.1	21	6.72	5	16	0.002	0.0263	0.076
PCHAS_041450	zinc finger protein, putative"	903	4	100	34.1	65.9	5	5.53	4	1	0.0041	0.0121	0.3388	151	34.1	65.9	5	5.53	4	1	0.0041	0.0121	0.3388	107	34.1	65.9	6	6.64	4	2	0.0055	0.0121	0.4545	267	34.1	65.9	13	14.38	8	5	0.0096	0.0369	0.2602
PCHAS_041460	conserved Plasmodium protein, unknown function"	852	4	103	5.9	94.1	4	4.69	0	4	-	-	-	163	5.9	94.1	4	4.69	0	4	-	-	-	125	5.9	94.1	10	11.72	6	4	0.0082	0.0261	0.3142	260	5.9	94.1	16	18.76	8	8	0.0112	0.0501	0.2236
PCHAS_041470	conserved Plasmodium protein, unknown function"	906	4	101	15.3	84.7	5	5.51	1	4	-	-	-	155	15.3	84.7	5	5.51	2	3	0.0028	0.0173	0.1618	107	15.3	84.7	6	6.62	2	4	0.0028	0.0231	0.1212	250	15.3	84.7	4	4.41	1	3	-	-	-
PCHAS_041480	mitochondrial ribosomal protein L27 precursor,	918	4	111	9.9	90.1	3	3.26	1	2	-	-	-	164	9.9	90.1	3	3.26	1	2	-	-	-	126	9.9	90.1	7	7.62	2	5	0.0028	0.0273	0.1026	300	9.9	90.1	6	6.53	1	5	-	-	-
PCHAS_041490	conserved Plasmodium protein, unknown function"	5937	4	97	30	70	48	8.08	24	24	0.0047	0.0225	0.2089	157	30	70	46	7.75	23	23	0.0047	0.0208	0.226	114	30	69.9	68	11.45	43	25	0.0082	0.0256	0.3203	268	30	69.9	72	12.13	50	22	0.0091	0.0252	0.3611
PCHAS_041500	inorganic pyrophosphatase, putative"	1104	4	104	15.9	84.1	10	9.05	3	7	0.0034	0.0332	0.1024	163	15.9	84.1	6	5.43	1	5	-	-	-	122	15.9	84.1	8	7.24	3	5	0.0034	0.0235	0.1447	281	15.9	84.1	11	9.95	4	7	0.0045	0.0332	0.1355
PCHAS_041510	conserved Plasmodium protein, unknown function"	2607	4	98	16.9	83.1	16	6.13	7	9	0.0033	0.0188	0.1755	163	16.9	83.1	22	8.44	14	8	0.0062	0.0188	0.3298	113	16.9	83.1	29	11.12	15	14	0.0066	0.0316	0.2089	274	16.9	83.1	37	14.19	15	22	0.0071	0.0469	0.1514
PCHAS_041520	conserved Plasmodium protein, unknown function"	1365	4	108	30.8	69.2	2	1.46	0	2	-	-	-	164	30.8	69.2	1	0.73	0	1	-	-	-	120	30.8	69.2	9	6.59	2	7	0.0018	0.0276	0.0652	310	30.8	69.2	11	8.05	1	10	-	-	-
PCHAS_041530	formate-nitrite transporter, putative"	933	4	93	1	99	6	6.42	1	5	-	-	-	154	1	99	1	1.07	0	1	-	-	-	113	1	99	9	9.64	2	7	0.0028	0.0324	0.0864	244	1	99	6	6.42	2	4	0.0028	0.0183	0.153
PCHAS_041550	40S ribosomal protein S15A, putative"	393	4	89	0	100	1	2.54	0	1	-	-	-	143	0	100	1	2.54	0	1	-	-	-	106	0	100	3	7.61	0	3	-	-	-	267	0	100	4	10.15	0	4	-	-	-
PCHAS_041560	zinc finger protein, putative"	2082	4	101	17.6	82.4	8	3.84	3	5	0.0018	0.013	0.1385	165	17.6	82.4	15	7.2	7	8	0.0041	0.0209	0.1962	123	17.6	82.4	30	14.4	19	11	0.0107	0.0317	0.3375	283	17.6	82.4	39	18.72	23	16	0.0125	0.0479	0.261
PCHAS_041570	arginase, putative"	1161	4	94	5.8	94.2	8	6.88	3	5	0.0033	0.0199	0.1658	149	5.8	94.2	13	11.19	4	9	0.0033	0.0401	0.0823	117	5.8	94.2	22	18.93	8	14	0.0084	0.0591	0.1421	236	5.8	94.2	27	23.24	9	18	0.0095	0.0764	0.1243
PCHAS_041580	dynein light intermediate chain 2, putative"	2091	4	101	16.9	83.1	17	8.13	7	10	0.0035	0.0285	0.1228	163	16.9	83.1	17	8.13	7	10	0.0041	0.0259	0.1583	119	16.9	83.1	26	12.43	11	15	0.0065	0.0392	0.1658	270	16.9	83.1	26	12.43	12	14	0.0071	0.0366	0.194
PCHAS_041590	Maf-like protein, putative"	1380	4	98	11.6	88.4	5	3.62	0	5	-	-	-	168	11.6	88.4	10	7.24	3	7	0.0027	0.0268	0.1007	118	11.6	88.4	21	15.21	8	13	0.0072	0.0504	0.1429	293	11.6	88.4	19	13.76	9	10	0.0082	0.0385	0.213
PCHAS_041600	conserved Plasmodium protein, unknown function"	1623	4	101	16.9	83.1	15	9.24	5	10	0.0031	0.0363	0.0854	162	16.9	83.1	15	9.24	6	9	0.0046	0.0296	0.1554	125	16.9	83.1	18	11.08	6	12	0.0042	0.0412	0.1019	287	16.9	83.1	24	14.78	12	12	0.0088	0.0412	0.2136
PCHAS_041610	developmental protein, putative"	588	4	99	2.2	97.8	2	3.4	0	2	-	-	-	148	2.2	97.8	4	6.79	0	4	-	-	-	121	2.2	97.8	7	11.88	0	7	-	-	-	282	2.2	97.8	6	10.19	0	6	-	-	-
PCHAS_041620	RNB-like protein, putative"	4254	4	99	19.7	80.3	60	14.1	34	26	0.01	0.0326	0.3067	158	19.7	80.3	41	9.64	28	13	0.0079	0.0174	0.454	122	19.7	80.3	61	14.34	33	28	0.0097	0.0351	0.2764	283	19.7	80.3	66	15.51	36	30	0.0103	0.039	0.2641
PCHAS_041630	conserved Plasmodium protein, unknown function"	4488	4	100	23.9	76.1	46	10.25	26	20	0.0069	0.0246	0.2805	161	23.9	76.1	36	8.02	19	17	0.005	0.021	0.2381	120	23.9	76.1	71	15.82	38	33	0.0103	0.0401	0.2569	270	23.9	76.1	71	15.82	43	28	0.0117	0.034	0.3441
PCHAS_041640	beta subunit of coatomer complex, putative"	2949	4	101	22.1	77.9	23	7.8	2	21	0.0008	0.0364	0.022	166	22.1	77.9	16	5.42	2	14	0.0008	0.0241	0.0332	123	22.1	77.9	34	11.53	5	29	0.0021	0.0507	0.0414	299	22.1	77.9	35	11.86	6	29	0.0023	0.0517	0.0445
PCHAS_041650	conserved Plasmodium protein, unknown function"	2835	4	97	28.7	71.3	25	8.82	9	16	0.0033	0.0339	0.0973	158	28.7	71.3	26	9.17	8	18	0.003	0.0369	0.0813	115	28.7	71.3	45	15.87	16	29	0.0061	0.0613	0.0995	261	28.7	71.3	57	20.1	24	33	0.0087	0.074	0.1176
PCHAS_041660	autophagy-related protein 3, putative"	939	4	97	6.1	93.9	3	3.19	1	2	-	-	-	147	6.1	93.9	3	3.19	1	2	-	-	-	115	6.1	93.9	6	6.38	1	5	-	-	-	260	6.1	93.9	9	9.57	2	7	0.0027	0.0369	0.0732
PCHAS_041670	conserved Plasmodium protein, unknown function"	3306	4	98	23.4	76.6	24	7.26	10	14	0.0038	0.0221	0.1719	167	23.4	76.6	23	6.95	5	18	0.0019	0.0285	0.0667	123	23.4	76.6	42	12.7	13	29	0.0049	0.0465	0.1054	298	23.4	76.6	40	12.1	15	25	0.0057	0.0399	0.1429
PCHAS_041680	conserved Plasmodium protein, unknown function"	711	4	100	3	97	3	4.21	1	2	-	-	-	154	3	97	3	4.21	1	2	-	-	-	116	3	97	8	11.24	1	7	-	-	-	271	3	97	8	11.24	1	7	-	-	-
PCHAS_041690	RhopH3, putative"	2688	4	103	3.2	96.8	10	3.72	7	3	0.0033	0.0054	0.6111	161	3.2	96.8	7	2.6	3	4	0.0014	0.0072	0.1944	118	3.2	96.8	61	22.69	45	16	0.021	0.0312	0.6731	273	3.2	96.8	58	21.57	46	12	0.0214	0.0237	0.903
PCHAS_041700	dynein heavy chain, putative"	17307	4	104	19.1	80.9	81	4.68	13	68	0.0009	0.0208	0.0433	168	19.1	80.9	85	4.91	14	71	0.001	0.0217	0.0461	123	19.1	80.9	160	9.24	34	126	0.0023	0.0395	0.0582	294	19.1	80.9	175	10.11	41	134	0.0027	0.0426	0.0634
PCHAS_041710	mitochondrial carrier protein, putative"	3096	4	99	27.5	72.5	27	8.72	17	10	0.0068	0.0171	0.3977	154	27.5	72.5	21	6.78	14	7	0.0048	0.0154	0.3117	124	27.5	72.5	29	9.36	20	9	0.0068	0.0205	0.3317	291	27.5	72.5	41	13.24	31	10	0.0113	0.0223	0.5067
PCHAS_041720	nucleoporin NUP100/NSP100, putative"	6009	4	102	14.5	85.5	49	8.15	15	34	0.0031	0.0284	0.1092	163	14.5	85.5	39	6.49	10	29	0.0021	0.0242	0.0868	121	14.5	85.5	44	7.32	13	31	0.0025	0.0268	0.0933	282	14.5	85.5	46	7.65	14	32	0.0029	0.0268	0.1082
PCHAS_041740	ATPase, putative"	6387	4	101	26.8	73.2	39	6.11	11	28	0.0021	0.0236	0.089	164	26.8	73.2	45	7.04	13	32	0.0025	0.027	0.0926	118	26.8	73.2	100	15.65	48	52	0.0092	0.0448	0.2054	276	26.8	72.5	115	18	56	59	0.0101	0.0541	0.1867
PCHAS_041750	replication protein A1, small fragment"	1464	4	96	2.8	97.2	7	4.78	0	7	-	-	-	165	2.8	97.2	8	5.46	0	8	-	-	-	120	2.8	97.2	11	7.51	1	10	-	-	-	298	2.8	97.2	10	6.83	1	9	-	-	-
PCHAS_041760	bacterial histone-like protein, putative"	567	4	106	30	70	3	5.28	0	3	-	-	-	166	30	70	2	3.52	0	2	-	-	-	118	30	70	4	7.04	2	2	0.0043	0.0198	0.2172	283	30	70	4	7.04	1	3	-	-	-
PCHAS_041770	ubiquitin specific protease, putative"	4125	4	100	10.4	89.6	24	5.82	14	10	0.0042	0.0127	0.3307	164	10.4	89.6	17	4.12	11	6	0.0033	0.0076	0.4342	114	10.4	89.6	55	13.33	35	20	0.0103	0.027	0.3815	271	10.4	89.6	68	16.48	42	26	0.0124	0.035	0.3543
PCHAS_041800	conserved protein, unknown function"	6885	4	103	22.8	77.2	53	7.7	34	19	0.006	0.0148	0.4054	165	22.8	77.2	51	7.41	29	22	0.0049	0.0178	0.2753	121	22.8	77.2	70	10.17	47	23	0.0079	0.0197	0.401	289	22.8	77.2	96	13.94	59	37	0.0103	0.0295	0.3492
PCHAS_041810	conserved Plasmodium protein, unknown function"	861	4	102	10.5	89.5	10	11.6	4	6	0.0043	0.0455	0.0945	161	10.5	89.5	5	5.8	2	3	0.0029	0.0192	0.151	121	10.5	89.5	5	5.8	2	3	0.0029	0.0192	0.151	290	10.5	89.5	5	5.8	3	2	0.0043	0.0127	0.3386
PCHAS_041820	adapter-related protein, putative"	3675	4	103	16.1	83.9	20	5.44	8	12	0.0024	0.0183	0.1311	163	16.1	83.9	21	5.71	10	11	0.0031	0.0169	0.1834	124	16.1	83.9	27	7.34	7	20	0.0024	0.0284	0.0845	294	16.1	83.9	29	7.89	10	19	0.0034	0.0269	0.1264
PCHAS_041830	GTPase activating protein, putative"	1122	4	95	10	90	2	1.78	0	2	-	-	-	149	10	90	7	6.23	3	4	0.0033	0.0191	0.1728	101	10	90	7	6.23	2	5	0.0022	0.0239	0.0921	251	10	90	7	6.23	3	4	0.0033	0.0191	0.1728
PCHAS_041850	LCCL domain-containing protein"	4425	4	104	12.6	87.4	35	7.91	12	23	0.0031	0.0274	0.1131	172	12.6	87.4	40	9.04	17	23	0.0043	0.0286	0.1503	125	12.6	87.4	56	12.65	21	35	0.006	0.0403	0.1489	294	12.6	87.4	56	12.65	20	36	0.0057	0.0415	0.1373
PCHAS_041860	alpha tubulin 1, putative"	1362	4	96	15.9	84.1	4	2.93	0	4	-	-	-	154	15.9	84.1	3	2.2	0	3	-	-	-	113	15.9	84.1	5	3.67	0	5	-	-	-	254	15.9	84.1	6	4.4	0	6	-	-	-
PCHAS_041870	conserved Plasmodium protein, unknown function"	2385	4	103	43.8	56.2	8	3.35	2	6	0.001	0.0143	0.0699	167	43.8	56.2	14	5.87	2	12	0.001	0.0288	0.0347	122	43.8	56.2	18	7.54	4	14	0.002	0.0337	0.0593	271	43.8	56.2	14	5.87	6	8	0.0026	0.0215	0.1209
PCHAS_041880	conserved Plasmodium protein, unknown function"	3606	4	101	19.9	80.1	21	5.82	10	11	0.0034	0.0162	0.2099	161	19.9	80.1	20	5.54	9	11	0.0027	0.0177	0.1525	119	19.9	80.1	23	6.38	13	10	0.0045	0.0148	0.3041	268	19.9	80.1	25	6.93	14	11	0.0048	0.0163	0.2945
PCHAS_041890	DEAD/DEAH helicase, putative"	7218	4	103	19.2	80.8	19	2.63	2	17	0.0003	0.0122	0.0246	168	19.2	80.8	22	3.05	4	18	0.0007	0.013	0.0538	123	19.2	80.8	25	3.46	3	22	0.0005	0.0159	0.0314	302	19.2	80.8	29	4.02	6	23	0.001	0.0166	0.0602
PCHAS_041900	conserved Plasmodium protein, unknown function"	6498	4	103	23.7	76.3	26	4	13	13	0.0025	0.0106	0.2358	167	23.7	76.3	40	6.15	22	18	0.0042	0.0147	0.2857	122	23.7	76.3	70	10.77	36	34	0.0069	0.0281	0.2456	290	23.7	76.3	75	11.54	46	29	0.0086	0.0247	0.3482
PCHAS_041910	Rab7, putative"	621	4	101	4.8	95.2	1	1.61	0	1	-	-	-	161	4.8	95.2	1	1.61	0	1	-	-	-	114	4.8	95.2	1	1.61	0	1	-	-	-	286	4.8	95.2	1	1.61	0	1	-	-	-
PCHAS_050140	DNA polymerase delta catalytic subunit,	3294	4	101	6.2	93.8	5	1.52	1	4	-	-	-	168	6.2	93.8	9	2.73	1	8	-	-	-	124	6.2	93.8	13	3.95	0	13	-	-	-	281	6.2	93.8	29	8.8	4	25	0.0019	0.0353	0.0538
PCHAS_050150	conserved Plasmodium protein, unknown function"	771	4	102	3.1	96.9	6	7.77	3	3	0.0048	0.0208	0.2308	168	3.1	96.9	5	6.48	1	4	-	-	-	124	3.1	96.9	11	14.25	6	5	0.0081	0.0422	0.1919	317	3.1	96.9	10	12.95	5	5	0.0065	0.0422	0.154
PCHAS_050160	conserved Plasmodium protein, unknown function"	1593	4	105	27.2	72.8	6	3.76	3	3	0.0024	0.0093	0.2581	174	27.2	72.8	10	6.27	6	4	0.0048	0.0124	0.3871	125	27.2	72.8	17	10.66	5	12	0.004	0.0378	0.1058	294	27.2	72.8	13	8.16	4	9	0.0032	0.0282	0.1135
PCHAS_050170	golgi re-assembly stacking protein, putative"	1320	4	104	13.2	86.8	2	1.51	1	1	-	-	-	171	13.2	86.8	1	0.76	0	1	-	-	-	121	13.2	86.8	28	21.2	14	14	0.0116	0.0673	0.1724	291	13.2	86.8	25	18.93	11	14	0.0103	0.0599	0.172
PCHAS_050200	conserved Plasmodium protein, unknown function"	1470	4	101	28.2	71.8	3	2.04	0	3	-	-	-	159	28.2	71.8	6	4.08	3	3	0.0025	0.0115	0.2174	120	28.2	71.8	8	5.44	4	4	0.0033	0.0153	0.2157	272	28.2	71.8	13	8.84	5	8	0.0042	0.0309	0.1359
PCHAS_050210	conserved Plasmodium protein, unknown function"	1527	4	104	39.7	60.3	9	5.89	6	3	0.0049	0.0106	0.4623	174	39.7	60.3	10	6.54	4	6	0.0032	0.0214	0.1495	126	39.7	60.3	8	5.24	4	4	0.0032	0.0142	0.2254	273	39.7	60.3	14	9.16	6	8	0.0049	0.0287	0.1707
PCHAS_050220	conserved Plasmodium protein, unknown function"	2865	4	102	24.2	75.8	22	7.68	14	8	0.0061	0.0145	0.4207	164	24.2	75.8	24	8.37	13	11	0.0057	0.02	0.285	119	24.2	75.8	48	16.75	26	22	0.0105	0.0445	0.236	284	24.2	75.8	60	20.94	34	26	0.014	0.0522	0.2682
PCHAS_050230	26s proteasome subunit p55, putative"	1404	4	103	7.5	92.5	5	3.56	0	5	-	-	-	167	7.5	92.5	6	4.27	0	6	-	-	-	118	7.5	92.5	8	5.69	1	7	-	-	-	303	7.5	92.5	17	12.1	0	17	-	-	-
PCHAS_050240	tRNA pseudouridine synthase, putative"	1497	4	109	20.3	79.7	19	12.68	10	9	0.0067	0.0382	0.1754	166	20.3	79.7	4	2.67	1	3	-	-	-	130	20.3	79.7	28	18.69	17	11	0.0118	0.0491	0.2403	292	20.3	79.7	39	26.03	20	19	0.0143	0.0783	0.1826
PCHAS_050250	conserved Plasmodium protein, unknown function"	756	4	105	24.9	75.1	7	9.25	4	3	0.0065	0.0219	0.2968	178	24.9	75.1	6	7.93	4	2	0.0065	0.0145	0.4483	133	24.9	75.1	10	13.21	6	4	0.0098	0.0293	0.3345	295	24.9	75.1	8	10.57	6	2	0.0098	0.0145	0.6759
PCHAS_050260	serine/threonine protein phosphatase, putative"	6012	4	98	19.1	80.9	68	11.31	36	32	0.0068	0.0319	0.2132	165	19.1	80.9	75	12.47	42	33	0.0084	0.031	0.271	118	19.1	80.9	108	17.96	58	50	0.0119	0.0464	0.2565	286	19.1	80.9	117	19.46	64	53	0.0132	0.0489	0.2699
PCHAS_050270	conserved Plasmodium protein, unknown function"	2235	4	102	3.9	96.1	17	7.6	7	10	0.0039	0.0229	0.1703	174	3.9	96.1	24	10.73	12	12	0.0062	0.0299	0.2074	122	3.9	96.1	22	9.84	12	10	0.0067	0.0229	0.2926	284	3.9	96.1	35	15.65	14	21	0.0067	0.0536	0.125
PCHAS_050280	PHF5-like protein, putative"	336	4	91	0	100	1	2.97	0	1	-	-	-	141	0	100	3	8.9	0	3	-	-	-	104	0	100	3	8.9	0	3	-	-	-	215	0	100	3	8.9	0	3	-	-	-
PCHAS_050290	conserved Plasmodium protein, unknown function"	4695	4	93	28.3	71.7	52	11.07	34	18	0.0082	0.0241	0.3402	164	28.3	71.7	37	7.88	23	14	0.0055	0.0183	0.3005	112	28.3	71.7	65	13.84	34	31	0.0085	0.0383	0.2219	272	28.3	71.7	73	15.55	46	27	0.0111	0.036	0.3083
PCHAS_050300	conserved Plasmodium protein, unknown function"	1386	4	100	47.6	52.4	2	1.44	1	1	-	-	-	164	47.6	52.4	3	2.16	2	1	0.0018	0.0037	0.4865	114	47.6	52.4	4	2.88	2	2	0.0018	0.0074	0.2432	283	47.6	52.4	6	4.33	3	3	0.0027	0.0111	0.2432
PCHAS_050310	conserved Plasmodium protein, unknown function"	1311	4	96	22.3	77.7	15	11.43	5	10	0.0038	0.0452	0.0841	156	22.3	77.7	12	9.15	3	9	0.0028	0.0368	0.0761	129	22.3	77.7	16	12.2	8	8	0.0067	0.0368	0.1821	263	22.3	77.7	16	12.2	8	8	0.0066	0.0368	0.1793
PCHAS_050320	conserved Plasmodium protein, unknown function"	1860	4	104	29.1	70.9	21	11.28	12	9	0.0074	0.0279	0.2652	170	29.1	70.9	12	6.45	7	5	0.004	0.0167	0.2395	121	29.1	70.9	29	15.58	20	9	0.0122	0.0308	0.3961	305	29.1	70.9	23	12.36	11	12	0.0067	0.0365	0.1836
PCHAS_050330	eukaryotic translation initiation factor subunit	6396	4	103	15.4	84.6	60	9.38	27	33	0.0051	0.0282	0.1809	164	15.4	84.6	25	3.91	8	17	0.0016	0.0139	0.1151	121	15.4	84.6	99	15.48	44	55	0.0082	0.0478	0.1715	280	15.4	84.6	121	18.92	51	70	0.0099	0.0592	0.1672
PCHAS_050340	conserved Plasmodium protein, unknown function"	4203	4	102	21.6	78.4	36	8.56	21	15	0.0062	0.0193	0.3212	160	21.6	78.4	49	11.66	23	26	0.0068	0.0337	0.2018	118	21.6	78	69	16.41	36	33	0.0103	0.0444	0.232	265	21.6	78.4	64	15.22	33	31	0.0091	0.043	0.2116
PCHAS_050360	zinc finger protein, putative"	4032	4	102	16.9	83.1	32	7.93	15	17	0.0043	0.0243	0.177	151	16.9	83.1	49	12.15	22	27	0.0067	0.0367	0.1826	120	16.9	83.1	60	14.88	29	31	0.0081	0.0459	0.1765	272	16.9	83.1	58	14.38	28	30	0.0078	0.0445	0.1753
PCHAS_050380	conserved Plasmodium protein, unknown function"	3741	4	94	7.6	92.4	32	8.55	6	26	0.002	0.0336	0.0595	161	7.6	92.4	34	9.09	5	29	0.0017	0.0376	0.0452	116	7.6	92.4	46	12.29	6	40	0.002	0.0523	0.0382	273	7.6	92.4	45	12.03	8	37	0.0027	0.0483	0.0559
PCHAS_050390	conserved Plasmodium protein, unknown function"	2583	4	105	14.7	85.3	20	7.74	8	12	0.0038	0.0246	0.1545	166	14.7	85.3	14	5.42	3	11	0.0014	0.0224	0.0625	120	14.7	85.3	21	8.13	8	13	0.0039	0.0266	0.1466	294	14.7	85.3	25	9.67	10	15	0.0048	0.0309	0.1553
PCHAS_050400	conserved Plasmodium protein, unknown function"	1656	4	96	29.7	70.3	8	4.83	4	4	0.003	0.0134	0.2239	160	29.7	70.3	11	6.64	5	6	0.0037	0.0201	0.1841	117	29.7	70.3	30	18.11	16	14	0.0097	0.0588	0.165	284	29.7	70.3	33	19.92	20	13	0.0134	0.0517	0.2592
PCHAS_050410	tRNA methyltransferase, putative"	2634	4	101	22.6	77.4	21	7.97	14	7	0.0066	0.0137	0.4818	166	22.6	77.4	23	8.73	10	13	0.0043	0.0277	0.1552	119	22.6	77.4	40	15.18	24	16	0.0114	0.0318	0.3585	266	22.6	77.4	42	15.94	24	18	0.0109	0.0379	0.2876
PCHAS_050420	autophagy-related protein 8, putative"	375	4	97	1.9	98.1	1	2.66	0	1	-	-	-	162	1.9	98.1	1	2.66	0	1	-	-	-	127	1.9	98.1	3	7.98	0	3	-	-	-	301	1.9	98.1	2	5.32	0	2	-	-	-
PCHAS_050430	large subunit rRNA processing RRM protein,	1152	4	87	37.2	62.8	5	4.34	4	1	0.0043	0.0047	0.9149	155	37.2	62.8	2	1.73	1	1	-	-	-	110	37.2	62.8	6	5.2	5	1	0.0054	0.0047	1.1489	235	37.2	62.8	9	7.81	3	6	0.0032	0.0286	0.1119
PCHAS_050440	flagellar outer arm dynein-associated protein,	306	4	85	0	100	4	13.03	0	4	-	-	-	165	0	100	2	6.51	0	2	-	-	-	99	0	100	8	26.06	0	8	-	-	-	288	0	100	8	26.06	0	8	-	-	-
PCHAS_050450	conserved Plasmodium protein, unknown function"	2541	4	99	31.7	68.3	21	8.26	7	14	0.0034	0.0307	0.1107	159	31.7	68.3	21	8.26	8	13	0.0039	0.0284	0.1373	121	31.7	68.3	28	11.01	10	18	0.0044	0.0419	0.105	272	31.7	68.3	23	9.05	8	15	0.0039	0.0329	0.1185
PCHAS_050460	cytoplasmic dynein intermediate chain, putative"	2031	4	96	20	80	9	4.43	1	8	-	-	-	160	20	80	12	5.91	2	10	0.0012	0.0255	0.0471	125	20	80	29	14.27	7	22	0.0043	0.0576	0.0747	286	20	80	22	10.83	6	16	0.0037	0.0414	0.0894
PCHAS_050470	S-adenosyl-L-methionine-dependent	1410	4	94	27.4	72.6	12	8.5	3	9	0.0027	0.033	0.0818	165	27.4	72.6	7	4.96	2	5	0.0018	0.0182	0.0989	125	27.4	72.6	4	2.83	3	1	0.0027	0.0036	0.75	281	27.4	72.6	12	8.5	6	6	0.004	0.0274	0.146
PCHAS_050480	conserved Plasmodium protein, unknown function"	1278	4	100	17.4	82.6	7	5.47	3	4	0.0029	0.0165	0.1758	160	17.4	82.6	4	3.13	3	1	0.0029	0.0041	0.7073	116	17.4	82.6	12	9.38	4	8	0.0039	0.0334	0.1168	294	17.4	82.6	9	7.04	5	4	0.0049	0.0165	0.297
PCHAS_050490	conserved Plasmodium protein, unknown function"	4686	4	105	25.8	74.2	74	15.79	43	31	0.0105	0.0395	0.2658	161	25.8	74.2	66	14.08	36	30	0.0094	0.0348	0.2701	124	25.8	74.2	90	19.2	56	34	0.0144	0.0413	0.3487	282	25.8	74.2	94	20.06	61	33	0.0153	0.0419	0.3652
PCHAS_050500	conserved Plasmodium protein, unknown function"	3468	4	103	18.4	81.6	26	7.49	8	18	0.0029	0.0266	0.109	161	18.4	81.6	18	5.19	5	13	0.0018	0.0191	0.0942	118	18.4	81.6	25	7.21	3	22	0.0011	0.0326	0.0337	300	18.4	81.6	32	9.22	11	21	0.004	0.0311	0.1286
PCHAS_050510	dihydrolipoamide acyltransferase, putative"	1821	4	97	11.5	88.5	19	10.43	8	11	0.0055	0.0305	0.1803	150	11.5	88.5	17	9.33	9	8	0.0055	0.0249	0.2209	117	11.5	88.5	24	13.17	10	14	0.0069	0.0392	0.176	234	11.5	88.5	33	18.11	14	19	0.0097	0.0536	0.181
PCHAS_050520	ADP-ribosylation factor, putative"	546	4	88	0	100	1	1.83	0	1	-	-	-	149	0	100	2	3.66	0	2	-	-	-	112	0	100	1	1.83	0	1	-	-	-	240	0	100	1	1.83	0	1	-	-	-
PCHAS_050530	conserved Plasmodium protein, unknown function"	1068	4	91	8.7	91.3	1	0.94	1	0	-	-	-	152	8.7	91.3	2	1.87	0	2	-	-	-	112	8.7	91.3	7	6.55	0	7	-	-	-	269	8.7	91.3	8	7.48	2	6	0.0024	0.0284	0.0845
PCHAS_050540	conserved Plasmodium protein, unknown function"	4860	4	104	23.6	76.4	26	5.35	9	17	0.0023	0.0184	0.125	165	23.6	76.4	27	5.55	8	19	0.002	0.0206	0.0971	123	23.6	76.4	37	7.61	13	24	0.0028	0.0283	0.0989	304	23.6	76.4	45	9.26	18	27	0.0046	0.0295	0.1559
PCHAS_050550	conserved Plasmodium protein, unknown function"	1749	4	101	20.7	79.3	11	6.29	2	9	0.0014	0.0287	0.0488	171	20.7	79.3	15	8.57	3	12	0.0021	0.0385	0.0545	115	20.7	79.3	20	11.43	4	16	0.0028	0.0518	0.0541	291	20.7	79.3	24	13.71	6	18	0.0042	0.0584	0.0719
PCHAS_050560	conserved Plasmodium protein, unknown function"	1353	4	97	18.4	81.6	3	2.22	0	3	-	-	-	158	18.4	81.6	1	0.74	1	0	-	-	-	113	18.4	81.6	4	2.95	1	3	-	-	-	272	18.4	81.6	2	1.48	2	0	0.0019	0	-
PCHAS_050570	endomembrane protein 70, putative"	1860	4	93	19.2	80.8	7	3.76	0	7	-	-	-	151	19.2	80.8	8	4.3	1	7	-	-	-	113	19.2	80.8	15	8.06	0	15	-	-	-	262	19.2	80.8	13	6.99	0	13	-	-	-
PCHAS_050580	RNA helicase, putative"	1836	4	102	38.7	61.3	13	7.08	2	11	0.0014	0.0312	0.0449	161	38.7	61.3	13	7.08	8	5	0.0041	0.0197	0.2081	113	38.7	61.3	24	13.06	9	15	0.0054	0.0459	0.1176	293	38.7	61.3	24	13.06	9	15	0.0048	0.0488	0.0984
PCHAS_050590	deoxyribose-phosphate aldolase, putative"	789	4	95	17.7	82.3	9	11.39	4	5	0.0065	0.0301	0.2159	164	17.7	82.3	6	7.59	3	3	0.0049	0.0179	0.2737	114	17.7	82.3	5	6.33	2	3	0.0033	0.0179	0.1844	280	17.7	82.3	6	7.59	2	4	0.0033	0.0239	0.1381
PCHAS_050600	conserved Plasmodium protein, unknown function"	17016	4	103	28	72	89	5.23	23	66	0.0016	0.0208	0.0769	164	28	72	109	6.41	24	85	0.0017	0.0267	0.0637	123	28	72	184	10.81	73	111	0.0051	0.0356	0.1433	287	28	72	209	12.28	81	128	0.0057	0.0414	0.1377
PCHAS_050610	conserved Plasmodium protein, unknown function"	5217	4	104	14.3	85.7	43	8.24	31	12	0.0063	0.0171	0.3684	163	14.3	85.7	20	3.83	11	9	0.0024	0.0103	0.233	124	14.3	85.7	67	12.84	43	24	0.0099	0.0266	0.3722	275	14.3	85.7	56	10.73	34	22	0.0074	0.026	0.2846
PCHAS_050620	conserved Plasmodium protein, unknown function"	4908	4	102	18.1	81.9	20	4.07	9	11	0.002	0.0133	0.1504	163	18.1	81.9	21	4.28	10	11	0.0025	0.0122	0.2049	118	18.1	81.9	26	5.3	14	12	0.0035	0.0133	0.2632	282	18.1	81.9	31	6.31	18	13	0.0043	0.0155	0.2774
PCHAS_050630	conserved Plasmodium protein, unknown function"	3924	4	105	26.7	73.3	10	2.55	3	7	0.0009	0.0096	0.0938	164	26.7	73.3	10	2.55	2	8	0.0006	0.011	0.0545	121	26.7	73.3	11	2.8	6	5	0.0019	0.0069	0.2754	297	26.7	73.3	14	3.57	7	7	0.0022	0.0096	0.2292
PCHAS_050640	conserved Plasmodium protein, unknown function"	771	4	91	12.3	87.7	4	5.18	0	4	-	-	-	148	12.3	87.7	3	3.89	0	3	-	-	-	118	12.3	87.7	4	5.18	0	4	-	-	-	268	12.3	87.7	4	5.18	1	3	-	-	-
PCHAS_050650	conserved Plasmodium membrane protein, unknown	1872	4	103	18.5	81.5	6	3.2	3	3	0.002	0.0077	0.2597	166	18.5	81.5	3	1.6	0	3	-	-	-	121	18.5	81.5	6	3.2	1	5	-	-	-	299	18.5	81.5	8	4.27	2	6	0.0014	0.0154	0.0909
PCHAS_050660	zinc transporter, putative"	918	4	107	9.8	90.2	3	3.26	0	3	-	-	-	158	9.8	90.2	1	1.09	0	1	-	-	-	120	9.8	90.2	7	7.62	2	5	0.0028	0.0266	0.1053	301	9.8	90.2	4	4.35	2	2	0.0028	0.0105	0.2667
PCHAS_050690	conserved Plasmodium protein, unknown function"	2685	4	104	26.6	73.4	15	5.58	3	12	0.0014	0.0247	0.0567	162	26.6	73.4	15	5.58	3	12	0.0014	0.0247	0.0567	123	26.6	73.4	20	7.45	8	12	0.0037	0.0247	0.1498	280	26.6	73.4	21	7.82	7	14	0.0027	0.031	0.0871
PCHAS_050700	conserved Plasmodium protein, unknown function"	1266	4	98	23.3	76.7	2	1.58	1	1	-	-	-	150	23.3	76.7	4	3.16	0	4	-	-	-	114	23.3	76.7	11	8.68	3	8	0.0029	0.0357	0.0812	276	23.3	76.7	10	7.89	2	8	0.0019	0.0356	0.0534
PCHAS_050710	4-hydroxy-3-methylbut-2-en-1-yl diphosphate	2481	4	95	6.4	93.6	21	8.46	4	17	0.0015	0.0355	0.0423	156	6.4	93.6	24	9.67	6	18	0.0026	0.0375	0.0693	123	6.4	93.6	33	13.3	10	23	0.0051	0.0457	0.1116	283	6.4	93.6	32	12.89	10	22	0.0051	0.0436	0.117
PCHAS_050720	CDGSH iron-sulfur domain-containing protein,	357	4	93	2.8	97.2	1	2.79	0	1	-	-	-	146	2.8	97.2	1	2.79	0	1	-	-	-	110	2.8	97.2	1	2.79	0	1	-	-	-	266	2.8	97.2	1	2.79	0	1	-	-	-
PCHAS_050730	conserved Plasmodium protein, unknown function"	1206	4	95	9.1	90.9	3	2.49	2	1	0.0021	0.0041	0.5122	165	9.1	90.9	4	3.31	2	2	0.0021	0.0083	0.253	129	9.1	90.9	15	12.43	12	3	0.0137	0.0083	1.6506	288	9.1	90.9	7	5.8	5	2	0.0052	0.0083	0.6265
PCHAS_050740	dynein heavy chain, putative"	15894	4	104	16.1	83.9	61	3.84	12	49	0.0009	0.0166	0.0542	168	16.1	83.9	66	4.15	10	56	0.0007	0.0191	0.0366	126	16.1	83.9	88	5.54	14	74	0.0011	0.0246	0.0447	301	16.1	83.9	93	5.85	28	65	0.0021	0.0219	0.0959
PCHAS_050750	orotidine-monophosphate-decarboxylase, putative"	999	4	105	12.7	87.3	4	4	2	2	0.0025	0.0102	0.2451	163	12.7	87.3	5	5	1	4	-	-	-	134	12.7	87.3	14	14	8	6	0.0101	0.0309	0.3269	291	12.7	87.3	17	17	7	10	0.0076	0.0578	0.1315
PCHAS_050760	conserved Plasmodium protein, unknown function"	240	4	82	3.3	96.7	1	4.15	0	1	-	-	-	137	3.3	96.7	1	4.15	0	1	-	-	-	109	3.3	96.7	1	4.15	0	1	-	-	-	261	3.3	96.7	1	4.15	0	1	-	-	-
PCHAS_050770	HORMA domain protein, putative"	582	4	85	16	84	3	5.15	0	3	-	-	-	149	16	84	4	6.86	1	3	-	-	-	110	16	84	5	8.58	2	3	0.0043	0.0279	0.1541	257	16	84	8	13.72	4	4	0.0086	0.0375	0.2293
PCHAS_050790	conserved Plasmodium protein, unknown function"	1479	4	99	44.4	55.6	5	3.38	1	4	-	-	-	166	44.4	55.6	4	2.7	0	4	-	-	-	117	44.4	55.6	6	4.05	3	3	0.0025	0.0115	0.2174	270	44.4	55.6	8	5.41	3	5	0.0025	0.0192	0.1302
PCHAS_050800	conserved Plasmodium protein, unknown function"	2097	4	103	13.6	86.4	3	1.43	0	3	-	-	-	161	13.6	86.4	3	1.43	0	3	-	-	-	123	13.6	86.4	43	20.5	22	21	0.0134	0.0498	0.2691	301	13.6	86.4	44	20.97	22	22	0.0134	0.0523	0.2562
PCHAS_050810	conserved Plasmodium protein, unknown function"	1713	4	97	21.2	78.8	17	9.92	11	6	0.0079	0.0192	0.4115	165	21.2	78.8	16	9.33	7	9	0.005	0.0288	0.1736	111	21.2	78.8	17	9.92	7	10	0.005	0.0322	0.1553	275	21.2	78.8	25	14.59	14	11	0.0101	0.0355	0.2845
PCHAS_050820	chromodomain-helicase-DNA-binding protein 1,	7692	4	102	14.4	85.6	45	5.85	11	34	0.0018	0.0226	0.0796	158	14.4	85.6	39	5.07	10	29	0.0016	0.0193	0.0829	123	14.4	85.6	57	7.41	18	39	0.0027	0.027	0.1	268	14.4	85.6	57	7.41	16	41	0.0024	0.0284	0.0845
PCHAS_050830	conserved Plasmodium protein, unknown function"	1479	4	103	37.1	62.9	3	2.03	1	2	-	-	-	159	37.1	62.9	3	2.03	1	2	-	-	-	123	37.1	62.9	7	4.73	0	7	-	-	-	300	37.1	62.9	5	3.38	0	5	-	-	-
PCHAS_050840	conserved Plasmodium protein, unknown function"	3045	4	97	40.7	59.3	14	4.6	7	7	0.0026	0.0138	0.1884	150	40.7	59.3	14	4.6	9	5	0.0036	0.0091	0.3956	120	40.7	59.3	31	10.18	19	12	0.0075	0.0231	0.3247	244	40.7	59.3	32	10.51	20	12	0.0075	0.025	0.3
PCHAS_050860	conserved Plasmodium protein, unknown function"	396	4	87	3.8	96.2	3	7.56	0	3	-	-	-	160	3.8	96.2	2	5.04	1	1	-	-	-	115	3.8	96.2	1	2.52	1	0	-	-	-	300	3.8	96.2	1	2.52	0	1	-	-	-
PCHAS_050870	conserved Plasmodium protein, unknown function"	1344	4	97	40	60	8	5.95	4	4	0.0028	0.0204	0.1373	170	40	60	8	5.95	4	4	0.0037	0.0163	0.227	121	40	60	2	1.49	1	1	-	-	-	296	40	60	6	4.46	5	1	0.0037	0.0081	0.4568
PCHAS_050880	conserved Plasmodium protein, unknown function"	663	4	90	40.3	59.7	2	3.01	1	1	-	-	-	162	40.3	59.7	3	4.52	1	2	-	-	-	121	40.3	59.7	4	6.02	4	0	0.0057	0.0079	0.7215	267	40.3	59.7	6	9.04	3	3	0.0038	0.0321	0.1184
PCHAS_050890	RAP protein, putative"	1290	4	92	7.4	92.6	11	8.52	2	9	0.002	0.0353	0.0567	158	7.4	92.6	10	7.75	3	7	0.0029	0.0273	0.1062	119	7.4	92.6	13	10.07	5	8	0.0039	0.0353	0.1105	281	7.4	92.6	8	6.2	3	5	0.002	0.0233	0.0858
PCHAS_050900	conserved Plasmodium protein, unknown function"	1455	4	104	18.9	81.1	4	2.75	1	3	-	-	-	164	18.9	81.1	11	7.55	4	7	0.0034	0.0246	0.1382	123	18.9	81.1	13	8.93	5	8	0.0043	0.0282	0.1525	285	18.9	81.1	16	10.99	6	10	0.0052	0.0355	0.1465
PCHAS_050910	conserved Plasmodium protein, unknown function"	3237	4	100	7	93	36	11.12	18	18	0.0066	0.0295	0.2237	161	7	93	18	5.56	10	8	0.0035	0.0138	0.2536	119	7	93	52	16.06	28	24	0.0088	0.0465	0.1892	280	7	93	46	14.21	22	24	0.0078	0.0407	0.1916
PCHAS_050920	conserved Plasmodium protein, unknown function"	3387	4	99	24.8	75.2	29	8.56	19	10	0.007	0.0153	0.4575	162	24.8	75.2	32	9.45	19	13	0.0068	0.0208	0.3269	118	24.8	75.2	47	13.87	24	23	0.0085	0.0372	0.2285	277	24.8	75.2	50	14.76	29	21	0.0103	0.0342	0.3012
PCHAS_050930	formin 2, putative"	2730	4	94	27.9	72.1	24	8.79	3	21	0.0013	0.0432	0.0301	149	27.9	72.1	20	7.32	3	17	0.0013	0.0348	0.0374	111	27.9	72.1	28	10.25	3	25	0.0013	0.0517	0.0251	234	27.9	72.1	35	12.82	5	30	0.0018	0.0647	0.0278
PCHAS_050940	glucosamine--fructose-6-phosphate	2277	4	100	7.2	92.8	29	12.73	5	24	0.0022	0.0535	0.0411	163	7.2	92.8	26	11.41	6	20	0.0028	0.0447	0.0626	123	7.2	92.8	26	11.41	4	22	0.0022	0.0468	0.047	279	7.2	92.8	27	11.85	6	21	0.0034	0.0446	0.0762
PCHAS_050950	conserved Plasmodium protein, unknown function"	1149	4	98	23.1	76.9	11	9.57	5	6	0.0053	0.0295	0.1797	167	23.1	76.9	5	4.35	2	3	0.0021	0.0145	0.1448	124	23.1	76.9	10	8.7	6	4	0.0064	0.0195	0.3282	297	23.1	76.9	12	10.43	6	6	0.0064	0.0295	0.2169
PCHAS_050960	conserved Plasmodium protein, unknown function"	2625	4	101	23.6	76.4	21	8	8	13	0.0037	0.0276	0.1341	163	23.6	76.4	21	8	8	13	0.0037	0.0276	0.1341	121	23.6	76.4	25	9.52	9	16	0.0042	0.0341	0.1232	295	23.6	76.4	22	8.38	7	15	0.003	0.033	0.0909
PCHAS_050970	conserved Plasmodium protein, unknown function"	3372	4	91	28.9	71.1	44	13.04	29	15	0.0101	0.0255	0.3961	154	28.9	71.1	39	11.56	21	18	0.0071	0.0301	0.2359	112	28.9	71.1	54	16.01	28	26	0.0093	0.0441	0.2109	267	28.9	71.1	64	18.97	36	28	0.0124	0.0473	0.2622
PCHAS_050980	conserved Plasmodium protein, unknown function"	13986	4	103	26	74	125	8.94	65	60	0.0056	0.0235	0.2383	160	26	74	120	8.58	54	66	0.0046	0.0258	0.1783	123	26	74	173	12.37	87	86	0.0073	0.0348	0.2098	289	26	74	201	14.37	102	99	0.0088	0.0391	0.2251
PCHAS_051000	conserved Plasmodium protein, unknown function"	591	4	95	34	66	4	6.76	3	1	0.0065	0.0082	0.7927	153	34	66	7	11.82	3	4	0.0065	0.0337	0.1929	124	34	66	3	5.07	1	2	-	-	-	257	34	66	6	10.14	2	4	0.0043	0.0337	0.1276
PCHAS_051010	conserved Plasmodium protein, unknown function"	228	4	104	3.1	96.9	2	8.73	0	2	-	-	-	165	3.1	96.9	2	8.73	0	2	-	-	-	124	3.1	96.9	3	13.1	1	2	-	-	-	271	3.1	96.9	2	8.73	1	1	-	-	-
PCHAS_051020	conserved Plasmodium protein, unknown function"	3342	4	99	23.9	76.1	17	5.09	7	10	0.0026	0.0156	0.1667	155	23.9	76.1	18	5.38	6	12	0.0022	0.0188	0.117	117	23.9	76.1	38	11.37	16	22	0.0052	0.038	0.1368	288	23.9	76.1	41	12.26	16	25	0.0052	0.0429	0.1212
PCHAS_051030	conserved Plasmodium protein, unknown function"	978	4	92	54.1	45.9	7	7.15	4	3	0.0049	0.0188	0.2606	134	54.1	45.9	13	13.28	4	9	0.0049	0.058	0.0845	104	54.1	45.9	11	11.24	4	7	0.0049	0.0447	0.1096	220	54.1	45.9	9	9.19	4	5	0.0049	0.0317	0.1546
PCHAS_051050	conserved Plasmodium protein, unknown function"	1578	4	99	15.7	84.3	18	11.4	11	7	0.0087	0.023	0.3783	164	15.7	84.3	18	11.4	10	8	0.0079	0.0263	0.3004	116	15.7	84.3	16	10.13	8	8	0.0064	0.0263	0.2433	291	15.7	84.3	16	10.13	8	8	0.0064	0.0262	0.2443
PCHAS_051060	conserved Plasmodium protein, unknown function"	2679	4	103	26.9	73.1	19	7.09	8	11	0.0037	0.0224	0.1652	167	26.9	73.1	17	6.34	9	8	0.0041	0.0163	0.2515	127	26.9	73.1	32	11.94	18	14	0.0083	0.0287	0.2892	300	26.9	73.1	26	9.7	14	12	0.0065	0.0245	0.2653
PCHAS_051070	cell division cycle protein 20 homolog,	1620	4	91	12.5	87.5	19	11.72	14	5	0.0101	0.019	0.5316	165	12.5	87.5	20	12.34	12	8	0.0093	0.0255	0.3647	121	12.5	87.5	26	16.04	15	11	0.0109	0.0386	0.2824	273	12.5	87.5	35	21.59	19	16	0.0132	0.0588	0.2245
PCHAS_051080	conserved Plasmodium protein, unknown function"	210	4	95	3.3	96.7	1	4.74	0	1	-	-	-	157	3.3	96.7	2	9.48	0	2	-	-	-	115	3.3	96.7	1	4.74	0	1	-	-	-	262	3.3	96.7	2	9.48	0	2	-	-	-
PCHAS_051090	conserved Plasmodium protein, unknown function"	4146	4	90	38.6	61.4	34	8.2	22	12	0.0064	0.0161	0.3975	141	38.6	61.3	49	11.82	35	14	0.0102	0.0194	0.5258	109	38.6	61.4	57	13.74	42	15	0.0119	0.0224	0.5312	228	38.6	61.4	48	11.57	40	8	0.0115	0.0122	0.9426
PCHAS_051100	40S ribosomal protein S2B, putative"	792	4	95	0.1	99.9	1	1.26	0	1	-	-	-	152	0.1	99.9	2	2.52	0	2	-	-	-	120	0.1	99.9	2	2.52	0	2	-	-	-	280	0.1	99.9	4	5.04	0	4	-	-	-
PCHAS_051110	biotin--acetyl-CoA-carboxylase, putative"	861	4	106	3.3	96.7	5	5.8	1	4	-	-	-	167	3.3	96.7	5	5.8	1	4	-	-	-	116	3.3	96.7	8	9.28	2	6	0.0029	0.0351	0.0826	306	3.3	96.7	9	10.44	2	7	0.0029	0.041	0.0707
PCHAS_051120	conserved Plasmodium protein, unknown function"	3366	4	104	19.8	80.2	28	8.32	14	14	0.0051	0.0224	0.2277	166	19.8	80.2	15	4.46	7	8	0.0026	0.0127	0.2047	127	19.8	80.2	45	13.37	26	19	0.0092	0.0323	0.2848	281	19.8	80.2	48	14.26	24	24	0.0088	0.0389	0.2262
PCHAS_051130	small subunit rRNA processing stabilizing	1983	4	94	34.9	65.1	12	6.05	5	7	0.0031	0.0204	0.152	145	34.9	65.1	11	5.54	6	5	0.0037	0.0145	0.2552	116	34.9	65.1	18	9.07	10	8	0.0062	0.0234	0.265	237	34.9	65.1	17	8.57	6	11	0.0037	0.0324	0.1142
PCHAS_051140	mitochondrial ribosomal protein S22 precursor,	1602	4	105	18.4	81.6	4	2.5	1	3	-	-	-	149	18.4	81.6	14	8.73	2	12	0.0016	0.0355	0.0451	126	18.4	81.6	14	8.73	3	11	0.0024	0.0324	0.0741	290	18.4	81.6	18	11.23	4	14	0.0032	0.0415	0.0771
PCHAS_051160	DNA-directed RNA polymerase II, putative"	534	4	92	1.3	98.7	3	5.61	0	3	-	-	-	159	1.3	98.7	1	1.87	0	1	-	-	-	126	1.3	98.7	4	7.48	0	4	-	-	-	273	1.3	98.7	5	9.35	0	5	-	-	-
PCHAS_051180	topoisomerase, putative"	1008	4	93	4.2	95.8	5	4.96	2	3	0.0025	0.0146	0.1712	148	4.2	95.8	8	7.93	2	6	0.0025	0.0293	0.0853	116	4.2	95.8	6	5.95	1	5	-	-	-	276	4.2	95.8	10	9.91	4	6	0.0038	0.0343	0.1108
PCHAS_051190	centrin-3, putative"	540	4	99	1.3	98.7	1	1.85	0	1	-	-	-	149	1.3	98.7	3	5.55	0	3	-	-	-	107	1.3	98.7	3	5.55	0	3	-	-	-	253	1.3	98.7	2	3.7	0	2	-	-	-
PCHAS_051200	60S ribosomal protein L3, putative"	1161	4	103	5.9	94.1	4	3.44	0	4	-	-	-	165	5.9	94.1	1	0.86	0	1	-	-	-	119	5.9	94.1	7	6.02	0	7	-	-	-	284	5.9	94.1	8	6.88	0	8	-	-	-
PCHAS_051210	DHHC-type zinc finger protein, putative"	834	4	94	5.4	94.6	8	9.58	1	7	-	-	-	161	5.4	94.6	5	5.99	1	4	-	-	-	121	5.4	94.6	5	5.99	0	5	-	-	-	263	5.4	94.6	5	5.99	1	4	-	-	-
PCHAS_051220	conserved Plasmodium protein, unknown function"	1734	4	95	10.3	89.7	18	10.37	7	11	0.0051	0.0319	0.1599	150	10.3	89.7	17	9.8	5	12	0.0036	0.0349	0.1032	112	10.3	89.7	15	8.65	6	9	0.0044	0.026	0.1692	271	10.3	89.7	16	9.22	7	9	0.0051	0.026	0.1962
PCHAS_051230	protoporphyrinogen oxidase"	1905	4	101	25	75	11	5.77	6	5	0.004	0.0127	0.315	154	25	75	13	6.82	5	8	0.0033	0.0204	0.1618	117	25	75	21	11.02	9	12	0.006	0.0308	0.1948	286	25	75	20	10.49	8	12	0.0053	0.0308	0.1721
PCHAS_051240	zinc finger, C3HC4 type, putative"	819	4	93	13.4	86.6	6	7.32	0	6	-	-	-	154	13.4	86.6	5	6.1	0	5	-	-	-	125	13.4	86.6	4	4.88	0	4	-	-	-	266	13.4	86.6	8	9.76	1	7	-	-	-
PCHAS_051250	nucleolar preribosomal assembly protein,	1164	4	90	52.7	47.3	4	3.43	2	2	0.0021	0.01	0.21	159	52.7	47.3	1	0.86	1	0	-	-	-	108	52.7	47.3	1	0.86	1	0	-	-	-	268	52.7	47.3	2	1.72	0	2	-	-	-
PCHAS_051260	nucleolar preribosomal assembly protein,	1146	4	98	17.7	82.3	6	5.23	2	4	0.0022	0.0179	0.1229	147	17.7	82.3	2	1.74	2	0	0.0022	0	-	106	17.7	82.3	13	11.33	5	8	0.0049	0.0386	0.1269	251	17.7	82.3	14	12.21	6	8	0.006	0.0386	0.1554
PCHAS_051270	conserved Plasmodium protein, unknown function"	1767	4	100	26.7	73.3	14	7.92	6	8	0.0042	0.0243	0.1728	160	26.7	73.3	8	4.52	3	5	0.0021	0.0151	0.1391	126	26.7	73.3	17	9.62	8	9	0.0049	0.0304	0.1612	297	26.7	73.3	18	10.18	11	7	0.0063	0.0274	0.2299
PCHAS_051280	conserved Plasmodium protein, unknown function"	423	4	103	6.1	93.9	1	2.36	0	1	-	-	-	173	6.1	93.9	2	4.72	1	1	-	-	-	111	6.1	93.9	5	11.79	3	2	0.0089	0.0256	0.3477	252	6.1	93.9	12	28.3	6	6	0.0148	0.0941	0.1573
PCHAS_051290	merozoite TRAP-like protein, putative"	2247	4	88	0.3	99.7	51	22.69	36	15	0.021	0.0301	0.6977	112	0.3	99	70	31.14	57	13	0.0325	0.0298	1.0906	107	0.3	99.7	76	33.81	61	15	0.0348	0.0341	1.0205	193	0.3	99.7	101	44.93	80	21	0.0442	0.0539	0.82
PCHAS_051310	conserved Plasmodium protein, unknown function"	1113	4	97	12.8	87.2	10	8.98	3	7	0.0035	0.0295	0.1186	165	12.8	87.2	12	10.77	4	8	0.0046	0.0338	0.1361	130	12.8	87.2	7	6.28	2	5	0.0023	0.0209	0.11	284	12.8	87.2	15	13.46	4	11	0.0035	0.0512	0.0684
PCHAS_051320	conserved Plasmodium protein, unknown function"	3834	4	99	29.4	70.6	41	10.69	21	20	0.0061	0.0312	0.1955	164	29.4	70.6	35	9.13	16	19	0.0045	0.0296	0.152	123	29.4	70.6	48	12.52	21	27	0.0065	0.0399	0.1629	293	29.4	70.6	54	14.08	23	31	0.0074	0.0443	0.167
PCHAS_051330	conserved Plasmodium protein, unknown function"	1674	4	101	15.8	84.2	11	6.57	7	4	0.0052	0.0128	0.4062	166	15.8	84.2	9	5.37	7	2	0.0052	0.0064	0.8125	122	15.8	84.2	7	4.18	5	2	0.0037	0.0064	0.5781	307	15.8	84.2	12	7.16	7	5	0.0048	0.0177	0.2712
PCHAS_051340	conserved Plasmodium protein, unknown function"	2097	4	94	27.3	72.7	14	6.67	7	7	0.0041	0.018	0.2278	155	27.3	72.7	13	6.2	7	6	0.0041	0.0154	0.2662	123	27.3	72.7	20	9.53	14	6	0.0077	0.018	0.4278	292	27.3	72.7	20	9.53	13	7	0.0077	0.018	0.4278
PCHAS_051350	conserved Plasmodium protein, unknown function"	1557	4	98	19.8	80.2	8	5.13	4	4	0.0032	0.0127	0.252	161	19.8	80.2	3	1.93	2	1	0.0016	0.0032	0.5	112	19.8	80.2	37	23.75	16	21	0.0122	0.0729	0.1674	271	19.8	80.2	37	23.75	11	26	0.0089	0.0869	0.1024
PCHAS_051370	adenosine deaminase, putative"	1092	4	100	4.4	95.6	6	5.49	2	4	0.0023	0.0181	0.1271	157	4.4	95.6	5	4.57	3	2	0.0035	0.009	0.3889	111	4.4	95.6	22	20.13	12	10	0.0122	0.0534	0.2285	261	4.4	95.6	27	24.7	12	15	0.0111	0.0828	0.1341
PCHAS_051380	conserved Plasmodium protein, unknown function"	2358	4	100	28.8	71.2	14	5.93	4	10	0.0021	0.0216	0.0972	155	28.8	71.2	15	6.36	5	10	0.0027	0.0216	0.125	120	28.8	71.2	19	8.05	8	11	0.0043	0.0238	0.1807	291	28.8	71.2	24	10.17	13	11	0.0069	0.0238	0.2899
PCHAS_051390	RAP protein, putative"	1326	4	102	17.9	82.1	10	7.54	0	10	-	-	-	158	17.9	82.1	4	3.01	1	3	-	-	-	126	17.9	82.1	8	6.03	0	8	-	-	-	286	17.9	82.1	8	6.03	0	8	-	-	-
PCHAS_051400	conserved Plasmodium protein, unknown function"	4113	4	104	28.4	71.6	21	5.1	6	15	0.0017	0.0193	0.0881	169	28.4	71.6	27	6.56	14	13	0.0035	0.0193	0.1813	124	28.4	71.6	37	8.99	13	24	0.0038	0.0308	0.1234	290	28.4	71.6	37	8.99	12	25	0.0035	0.0321	0.109
PCHAS_051410	transcription factor, putative"	396	4	84	4	96	1	2.52	0	1	-	-	-	143	4	96	3	7.56	0	3	-	-	-	112	4	96	2	5.04	0	2	-	-	-	267	4	96	1	2.52	0	1	-	-	-
PCHAS_051420	pre-mRNA-splicing factor ATP-dependent RNA	3573	4	102	15.9	84.1	28	7.83	0	28	-	-	-	158	15.9	84.1	19	5.32	1	18	-	-	-	117	15.9	84.1	36	10.07	5	31	0.0018	0.0438	0.0411	269	15.9	84.1	40	11.19	4	36	0.0014	0.0512	0.0273
PCHAS_051430	conserved Plasmodium protein, unknown function"	1290	4	92	4.9	95.1	4	3.1	0	4	-	-	-	160	4.9	95.1	6	4.65	0	6	-	-	-	110	4.9	95.1	18	13.94	4	14	0.0029	0.0597	0.0486	274	4.9	95.1	12	9.3	2	10	0.002	0.0393	0.0509
PCHAS_051440	conserved Plasmodium protein, unknown function"	2847	4	96	36.9	63.1	11	3.86	3	8	0.0013	0.0153	0.085	169	36.9	63.1	6	2.11	2	4	0.0009	0.0076	0.1184	120	36.9	63.1	16	5.62	3	13	0.0013	0.025	0.052	283	36.9	63.1	26	9.13	7	19	0.003	0.0368	0.0815
PCHAS_051450	conserved Plasmodium protein, unknown function"	675	4	95	12.7	87.3	8	11.83	3	5	0.0056	0.0394	0.1421	165	12.7	87.3	6	8.88	1	5	-	-	-	114	12.7	87.3	5	7.4	1	4	-	-	-	316	12.7	87.3	7	10.36	4	3	0.0074	0.0234	0.3162
PCHAS_051470	glycoprotease, putative"	1653	4	103	22.1	77.9	11	6.65	1	10	-	-	-	170	22.1	77.9	7	4.23	1	6	-	-	-	122	22.1	77.9	12	7.26	5	7	0.0038	0.0211	0.1801	276	22.1	77.9	20	12.09	7	13	0.005	0.0413	0.1211
PCHAS_051480	RNA methyltransferase, putative"	708	4	103	12.6	87.4	4	5.64	4	0	0.0071	0	-	166	12.6	87.4	4	5.64	4	0	0.0071	0	-	129	12.6	87.4	9	12.69	4	5	0.0071	0.0362	0.1961	292	12.6	87.4	5	7.05	2	3	0.0036	0.0215	0.1674
PCHAS_051500	28 kDa ookinete surface protein, putative"	654	4	93	2.9	97.1	14	21.37	13	1	0.0261	0.0069	3.7826	157	2.9	97.1	15	22.9	14	1	0.0282	0.0069	4.087	114	2.9	97.1	14	21.37	12	2	0.0241	0.014	1.7214	245	2.9	97.1	10	15.27	8	2	0.016	0.014	1.1429
PCHAS_051510	25 kDa ookinete surface antigen precursor,	654	4	99	0	100	1	1.53	1	0	-	-	-	158	0	100	2	3.05	1	1	-	-	-	120	0	100	6	9.16	4	2	0.0078	0.0148	0.527	263	0	100	9	13.74	5	4	0.0098	0.0299	0.3278
PCHAS_051530	MORN repeat-containing protein 1, putative"	1095	4	97	0	100	2	1.82	0	2	-	-	-	151	0	100	2	1.82	0	2	-	-	-	118	0	100	4	3.65	0	4	-	-	-	253	0	100	5	4.56	1	4	-	-	-
PCHAS_051540	conserved Plasmodium protein, unknown function"	2088	4	102	30.1	69.9	9	4.31	4	5	0.0024	0.0131	0.1832	161	30.1	69.9	6	2.87	4	2	0.0024	0.0052	0.4615	119	30.1	69.9	15	7.18	7	8	0.0041	0.0211	0.1943	273	30.1	69.9	23	11.01	6	17	0.0035	0.0457	0.0766
PCHAS_051550	conserved Plasmodium protein, unknown function"	1857	4	101	22.7	77.3	7	3.77	3	4	0.002	0.0116	0.1724	154	22.7	77.3	8	4.31	4	4	0.0027	0.0116	0.2328	116	22.7	77.3	26	13.99	16	10	0.01	0.0324	0.3086	244	22.7	77.3	21	11.3	9	12	0.006	0.0354	0.1695
PCHAS_051560	protein phosphatase inhibitor 3, putative"	345	4	91	7.5	92.5	3	8.67	1	2	-	-	-	142	7.5	92.5	2	5.78	1	1	-	-	-	103	7.5	92.5	4	11.56	2	2	0.0075	0.0272	0.2757	235	7.5	92.5	3	8.67	2	1	0.0075	0.0135	0.5556
PCHAS_051570	conserved Plasmodium protein, unknown function"	1311	4	95	16.6	83.4	8	6.1	0	8	-	-	-	163	16.6	83.4	11	8.38	1	10	-	-	-	119	16.6	83.4	12	9.15	2	10	0.0019	0.0396	0.048	288	16.6	83.4	15	11.43	3	12	0.0029	0.0478	0.0607
PCHAS_051580	conserved Plasmodium protein, unknown function"	1803	4	106	21.4	78.6	16	8.87	6	10	0.0042	0.0278	0.1511	164	21.4	78.6	9	4.99	4	5	0.0028	0.0138	0.2029	125	21.4	78.6	14	7.76	7	7	0.0049	0.0194	0.2526	298	21.4	78.6	18	9.98	8	10	0.0056	0.0279	0.2007
PCHAS_051590	mitochondrial preribosomal assembly protein rimM	1968	4	99	21.2	78.8	14	7.11	7	7	0.0038	0.0207	0.1836	164	21.2	78.8	7	3.56	4	3	0.0025	0.0077	0.3247	118	21.2	78.8	12	6.09	6	6	0.0032	0.0181	0.1768	288	21.2	78.8	25	12.7	9	16	0.0057	0.0419	0.136
PCHAS_051600	mRNA-decapping enzyme subunit 1, putative"	2937	4	103	29.5	70.5	12	4.08	4	8	0.0017	0.0151	0.1126	169	29.5	70.5	13	4.42	5	8	0.0021	0.0151	0.1391	124	29.5	70.5	26	8.85	8	18	0.0033	0.0345	0.0957	279	29.5	70.5	32	10.89	15	17	0.0059	0.0345	0.171
PCHAS_051610	conserved Plasmodium protein, unknown function"	399	4	102	7.5	92.5	6	15	4	2	0.011	0.0344	0.3198	165	7.5	92.5	4	10	1	3	-	-	-	121	7.5	92.5	3	7.5	2	1	0.0047	0.0205	0.2293	255	7.5	92.5	5	12.5	2	3	0.0062	0.0418	0.1483
PCHAS_051620	conserved Plasmodium protein, unknown function"	2265	4	99	20.9	79.1	18	7.94	6	12	0.0033	0.029	0.1138	169	20.9	79.1	15	6.62	6	9	0.0033	0.0216	0.1528	129	20.9	79.1	20	8.83	13	7	0.0065	0.0193	0.3368	291	20.9	79.1	27	11.92	19	8	0.0093	0.0242	0.3843
PCHAS_051630	phosphatidyl inositol glycan, class A, putative"	1359	4	95	8.3	91.7	7	5.15	1	6	-	-	-	158	8.3	91.7	9	6.62	1	8	-	-	-	123	8.3	91.7	11	8.09	5	6	0.0047	0.0207	0.2271	274	8.3	91.7	11	8.09	2	9	0.0019	0.0312	0.0609
PCHAS_051640	DER1-like protein, putative"	786	4	88	4.2	95.8	6	7.62	0	6	-	-	-	145	4.2	95.8	5	6.35	0	5	-	-	-	111	4.2	95.8	4	5.08	0	4	-	-	-	272	4.2	95.8	6	7.62	0	6	-	-	-
PCHAS_051650	conserved protein, unknown function"	1044	4	104	26.7	73.3	3	2.87	1	2	-	-	-	171	26.7	73.3	4	3.83	1	3	-	-	-	124	26.7	73.3	5	4.78	2	3	0.0024	0.0148	0.1622	290	26.7	73.3	3	2.87	1	2	-	-	-
PCHAS_051660	conserved Plasmodium protein, unknown function"	1329	4	101	29.9	70.1	15	11.28	14	1	0.0117	0.0103	1.1359	157	29.9	70.1	13	9.77	9	4	0.0084	0.0165	0.5091	108	29.9	70.1	17	12.78	12	5	0.0112	0.0207	0.5411	260	29.9	70.1	18	13.53	13	5	0.0121	0.0206	0.5874
PCHAS_051670	leucine-rich repeat protein"	930	4	99	13.2	86.8	6	6.44	1	5	-	-	-	166	13.2	86.8	3	3.22	0	3	-	-	-	118	13.2	86.8	5	5.37	0	5	-	-	-	290	13.2	86.8	7	7.52	0	7	-	-	-
PCHAS_051680	RNA polymerase II-associated protein 1,	4461	4	101	23.4	76.6	37	8.29	19	18	0.0053	0.0214	0.2477	165	23.4	76.6	46	10.31	26	20	0.0073	0.0238	0.3067	119	23.4	76.6	63	14.12	37	26	0.0099	0.033	0.3	287	23.4	76.6	64	14.34	31	33	0.0088	0.039	0.2256
PCHAS_051690	conserved Plasmodium protein, unknwon function"	1491	4	105	20.3	79.7	11	7.37	6	5	0.0046	0.0191	0.2408	166	20.3	79.7	8	5.36	3	5	0.0025	0.0174	0.1437	120	20.3	79.7	13	8.71	6	7	0.005	0.0243	0.2058	290	20.3	79.7	18	12.06	11	7	0.0088	0.0262	0.3359
PCHAS_051700	S-adenosylmethionine decarboxylase, putative"	4125	4	99	3.2	96.8	13	3.15	7	6	0.0021	0.0074	0.2838	164	3.2	96.8	10	2.42	7	3	0.0021	0.0037	0.5676	124	3.2	96.8	54	13.09	29	25	0.0091	0.0299	0.3043	289	3.2	96.8	56	13.57	33	23	0.0102	0.028	0.3643
PCHAS_051740	conserved Plasmodium protein, unknown function"	2064	4	104	11	89	13	6.3	2	11	0.0012	0.0286	0.042	161	11	89	5	2.42	1	4	-	-	-	106	11	86.7	13	6.3	4	9	0.0024	0.0234	0.1026	271	11	86.9	23	11.14	7	16	0.0048	0.0393	0.1221
PCHAS_051750	myb2 transcription factor, putative"	2703	4	103	24.8	75.2	6	2.22	2	4	0.0009	0.0078	0.1154	164	24.8	75.2	8	2.96	1	7	-	-	-	121	24.8	75.2	13	4.81	2	11	0.0009	0.0215	0.0419	284	24.8	75.2	17	6.29	4	13	0.0018	0.0256	0.0703
PCHAS_051760	bromodomain protein, putative"	1485	4	104	4.8	95.2	6	4.04	1	5	-	-	-	163	4.8	95.2	9	6.06	2	7	0.0017	0.0239	0.0711	115	4.8	95.2	10	6.73	2	8	0.0017	0.0274	0.062	272	4.8	95.2	12	8.08	2	10	0.0017	0.0344	0.0494
PCHAS_051770	plasmepsin VII, putative"	1422	4	101	7	93	3	2.11	1	2	-	-	-	158	7	93	6	4.22	2	4	0.0018	0.0135	0.1333	123	7	93	6	4.22	0	6	-	-	-	295	7	93	7	4.92	2	5	0.0018	0.0169	0.1065
PCHAS_051790	Sec1 family protein, putative"	1932	4	109	11.5	88.5	11	5.69	1	10	-	-	-	166	11.5	88.5	14	7.24	1	13	-	-	-	118	11.5	88.5	16	8.28	1	15	-	-	-	301	11.5	88.5	14	7.24	1	13	-	-	-
PCHAS_051810	apicoplast ribosomal protein L27 precursor,	633	4	92	7	93	5	7.89	3	2	0.0061	0.0151	0.404	163	7	93	7	11.04	4	3	0.0081	0.0228	0.3553	118	7	93	11	17.35	7	4	0.0122	0.0381	0.3202	284	7	93	13	20.5	6	7	0.0102	0.062	0.1645
PCHAS_051820	conserved Plasmodium protein, unknown function"	1779	4	101	26	74	1	0.56	1	0	-	-	-	165	26	74	3	1.69	2	1	0.0014	0.003	0.4667	129	26	74	10	5.62	2	8	0.0014	0.024	0.0583	286	26	74	8	4.49	3	5	0.0021	0.0149	0.1409
PCHAS_051830	flavoprotein subunit of succinate dehydrogenase,	1896	4	95	0.8	99.2	12	6.33	0	12	-	-	-	150	0.8	99.2	9	4.74	0	9	-	-	-	120	0.8	99.2	18	9.49	0	18	-	-	-	261	0.8	99.2	20	10.54	0	20	-	-	-
PCHAS_051840	conserved Plasmodium protein, unknown function"	4083	4	98	18.9	81.1	21	5.14	8	13	0.0024	0.0167	0.1437	164	18.9	81.1	17	4.16	8	9	0.0024	0.0115	0.2087	123	18.9	81.1	36	8.81	12	24	0.0037	0.0311	0.119	298	18.9	81.1	30	7.35	14	16	0.0043	0.0206	0.2087
PCHAS_051850	conserved Plasmodium protein, unknown function"	828	4	108	37.1	62.9	3	3.62	1	2	-	-	-	163	37.1	62.9	5	6.03	4	1	0.0061	0.0061	1	128	37.1	62.9	5	6.03	4	1	0.0061	0.0061	1	288	37.1	62.9	6	7.24	6	0	0.0092	0	-
PCHAS_051860	ADP-ribosylation factor, putative"	537	4	98	0	100	1	1.86	1	0	-	-	-	178	0	100	3	5.58	1	2	-	-	-	130	0	100	3	5.58	1	2	-	-	-	276	0	100	3	5.58	1	2	-	-	-
PCHAS_051870	conserved Plasmodium protein, unknown function"	1008	4	102	4.4	95.6	7	6.94	3	4	0.0038	0.0199	0.191	158	4.4	95.6	9	8.92	2	7	0.0025	0.0354	0.0706	115	4.4	95.6	16	15.86	1	15	-	-	-	279	4.4	95.6	16	15.86	6	10	0.0075	0.0509	0.1473
PCHAS_051880	methionine--tRNA ligase, putative"	2700	4	104	5.7	94.3	3	1.11	0	3	-	-	-	163	5.7	94.3	2	0.74	1	1	-	-	-	122	5.7	94.3	11	4.07	5	6	0.0023	0.0109	0.211	293	5.7	94.3	15	5.55	9	6	0.0042	0.0109	0.3853
PCHAS_051890	tRNA pseudouridine synthase D, putative"	3129	4	99	13.8	86.2	35	11.18	14	21	0.0055	0.0362	0.1519	165	13.8	86.2	31	9.9	18	13	0.0065	0.0249	0.261	120	13.8	86.2	41	13.1	30	11	0.0115	0.0205	0.561	285	13.8	86.2	44	14.06	27	17	0.0103	0.0309	0.3333
PCHAS_051900	conserved Plasmodium membrane protein, unknown	1428	4	106	2.8	97.2	13	9.1	8	5	0.007	0.0178	0.3933	161	2.8	97.2	12	8.4	6	6	0.0053	0.0213	0.2488	121	2.8	97.2	10	7	6	4	0.0053	0.0142	0.3732	260	2.8	97.2	22	15.4	13	9	0.0115	0.0322	0.3571
PCHAS_051930	CCAT-binding transcription factor-like protein,	924	4	68	21.6	78.4	14	15.14	10	4	0.0141	0.0199	0.7085	107	21.6	78.4	10	10.81	6	4	0.0084	0.0199	0.4221	86	21.6	78.4	13	14.05	11	2	0.0141	0.0149	0.9463	142	21.6	78.4	3	3.24	1	2	-	-	-
PCHAS_051940	CCAT-binding transcription factor-like protein,	1221	4	94	19.3	80.7	41	33.55	38	3	0.039	0.0153	2.549	162	19.3	80.7	40	32.73	35	5	0.0342	0.0309	1.1068	102	19.3	80.7	34	27.82	28	6	0.0273	0.0333	0.8198	242	19.3	80.7	25	20.46	22	3	0.0226	0.0131	1.7252
PCHAS_051950	conserved Plasmodium protein, unknown function"	1740	4	64	10.1	81.7	36	20.68	32	4	0.0231	0.0129	1.7907	102	10.1	80.2	38	21.83	32	6	0.0235	0.0172	1.3663	121	10.1	89.9	60	34.46	53	7	0.0385	0.023	1.6739	235	10.1	89.9	65	37.33	55	10	0.0393	0.0348	1.1293
PCHAS_051960	conserved Plasmodium protein, unknown function"	1929	4	78	12	85.8	70	36.27	61	9	0.0387	0.0318	1.217	155	12	88	3	1.55	3	0	0.002	0	-	66	12	64.6	12	6.22	7	5	0.0046	0.0126	0.3651	170	12	83.7	71	36.79	56	15	0.0377	0.0384	0.9818
PCHAS_051970	conserved Plasmodium protein, unknown function"	651	4	109	22.9	77.1	6	9.2	5	1	0.0096	0.0081	1.1852	161	22.9	77.1	14	21.47	12	2	0.0213	0.0246	0.8659	121	22.9	77.1	7	10.74	5	2	0.0096	0.0163	0.589	253	22.9	77.1	7	10.74	5	2	0.0096	0.0163	0.589
PCHAS_051980	conserved Plasmodium protein, unknown function"	663	4	95	14.6	85.4	3	4.52	0	3	-	-	-	160	14.6	85.4	4	6.02	0	4	-	-	-	114	14.6	85.4	6	9.04	1	5	-	-	-	251	14.6	85.4	9	13.55	2	7	0.0038	0.0548	0.0693
PCHAS_051990	phosducin-like protein, putative"	642	4	108	2.8	97.2	7	10.89	0	7	-	-	-	164	2.8	97.2	1	1.56	0	1	-	-	-	122	2.8	97.2	9	14	2	7	0.0039	0.0594	0.0657	292	2.8	97.2	9	14	2	7	0.0039	0.0589	0.0662
PCHAS_052000	acetyl-CoA transporter, putative"	1674	4	96	21	79	3	1.79	0	3	-	-	-	157	21	79	5	2.99	0	5	-	-	-	121	21	79	7	4.18	3	4	0.0023	0.0114	0.2018	274	21	79	11	6.57	5	6	0.0038	0.0172	0.2209
PCHAS_052010	conserved Plasmodium protein, unknown function"	4632	4	105	24.9	75.1	6	1.3	3	3	0.0008	0.0034	0.2353	163	24.9	75.1	6	1.3	2	4	0.0005	0.0046	0.1087	123	24.9	75.1	22	4.75	9	13	0.0024	0.0149	0.1611	291	24.9	75.1	22	4.75	9	13	0.0024	0.0149	0.1611
PCHAS_052020	pyruvate kinase 2, putative"	2205	4	101	13	87	4	1.81	1	3	-	-	-	159	13	87	4	1.81	1	3	-	-	-	124	13	87	12	5.44	2	10	0.0011	0.0221	0.0498	283	13	87	20	9.07	6	14	0.0034	0.0312	0.109
PCHAS_052030	conserved Plasmodium protein, unknown function"	2133	4	96	12.9	87.1	6	2.81	1	5	-	-	-	161	12.9	87.1	1	0.47	0	1	-	-	-	122	12.9	87.1	17	7.97	2	15	0.0012	0.0362	0.0331	300	12.9	87.1	16	7.5	2	14	0.0012	0.0338	0.0355
PCHAS_052040	ADP/ATP transporter on adenylate translocase,	906	4	83	1.7	98.3	1	1.1	0	1	-	-	-	145	1.7	98.3	1	1.1	0	1	-	-	-	108	1.7	98.3	4	4.41	1	3	-	-	-	247	1.7	98.3	6	6.62	1	5	-	-	-
PCHAS_052050	conserved Plasmodium protein, unknown function"	3390	4	103	23.7	76.3	35	10.32	18	17	0.0062	0.0285	0.2175	164	23.7	76.3	32	9.44	14	18	0.0051	0.0285	0.1789	128	23.7	76.3	46	13.57	22	24	0.0081	0.0383	0.2115	299	23.7	76.3	48	14.16	29	19	0.0106	0.0301	0.3522
PCHAS_052060	dynamin-like protein, putative"	2232	4	107	8.9	91.1	6	2.69	0	6	-	-	-	169	8.9	91.1	3	1.34	0	3	-	-	-	123	8.9	91.1	6	2.69	0	6	-	-	-	289	8.9	91.1	9	4.03	1	8	-	-	-
PCHAS_052070	DNA repair helicase rad25, putative"	2616	4	105	7.8	92.2	8	3.06	0	8	-	-	-	166	7.8	92.2	9	3.44	0	9	-	-	-	121	7.8	92.2	14	5.35	1	13	-	-	-	287	7.8	92.2	14	5.35	3	11	0.0014	0.021	0.0667
PCHAS_052090	conserved Plasmodium protein, unknown function"	2781	4	101	26.9	73.1	16	5.75	8	8	0.0031	0.0168	0.1845	162	26.9	73.1	17	6.11	9	8	0.0036	0.0168	0.2143	125	26.9	73.1	12	4.31	5	7	0.0022	0.013	0.1692	293	26.9	73.1	17	6.11	8	9	0.0036	0.0168	0.2143
PCHAS_052100	conserved Plasmodium protein, unknown function"	690	4	101	5.9	94.1	2	2.89	2	0	0.0037	0	-	160	5.9	94.1	1	1.45	1	0	-	-	-	118	5.9	94.1	4	5.79	3	1	0.0055	0.0072	0.7639	295	5.9	94.1	4	5.79	2	2	0.0037	0.0145	0.2552
PCHAS_052110	antigen UB05, putative"	357	4	98	3.6	96.4	1	2.79	0	1	-	-	-	156	3.6	96.4	1	2.79	0	1	-	-	-	125	3.6	96.4	1	2.79	0	1	-	-	-	285	3.6	96.4	1	2.79	0	1	-	-	-
PCHAS_052120	GDP dissociation inhibitor, putative"	2712	4	101	17.7	82.3	18	6.63	10	8	0.0046	0.0155	0.2968	170	17.7	82.3	22	8.11	12	10	0.0055	0.0195	0.2821	119	17.7	82.3	32	11.8	20	12	0.0092	0.0234	0.3932	274	17.7	82.3	34	12.53	24	10	0.011	0.0195	0.5641
PCHAS_052130	conserved Plasmodium protein, unknown function"	177	4	109	37.9	62.1	1	5.62	1	0	-	-	-	175	37.9	62.1	1	5.62	1	0	-	-	-	135	37.9	62.1	1	5.62	1	0	-	-	-	306	37.9	62.1	1	5.62	1	0	-	-	-
PCHAS_052140	conserved Plasmodium protein, unknown function"	1080	4	107	20.6	79.4	1	0.93	0	1	-	-	-	167	20.6	79.4	1	0.93	0	1	-	-	-	118	20.6	79.4	2	1.85	0	2	-	-	-	300	20.6	79.4	4	3.7	1	3	-	-	-
PCHAS_052150	zinc finger protein, putative"	7869	4	102	28.3	71.7	37	4.7	22	15	0.003	0.0128	0.2344	163	28.3	71.7	30	3.81	19	11	0.0026	0.0092	0.2826	118	28.3	71.7	53	6.73	32	21	0.0047	0.0161	0.2919	285	28.3	71.7	69	8.77	40	29	0.006	0.0219	0.274
PCHAS_052160	RIO-like serine/threonine kinase, putative"	1767	4	101	16.9	83.1	10	5.66	3	7	0.0021	0.0211	0.0995	167	16.9	83.1	4	2.26	0	4	-	-	-	119	16.9	83.1	22	12.44	7	15	0.0042	0.0492	0.0854	309	16.9	83.1	14	7.92	4	10	0.0021	0.0335	0.0627
PCHAS_052170	conserved Plasmodium protein, unknown function"	3843	4	102	35.9	64.1	22	5.72	9	13	0.0029	0.0176	0.1648	159	35.9	64.1	31	8.06	16	15	0.005	0.0211	0.237	117	35.9	64.1	43	11.19	15	28	0.0049	0.0385	0.1273	277	35.9	64.1	58	15.09	27	31	0.0083	0.045	0.1844
PCHAS_052180	holo-(acyl-carrier protein) synthase, putative"	1617	4	100	14.8	85.2	10	6.18	2	8	0.0015	0.0254	0.0591	165	14.8	85.2	6	3.71	1	5	-	-	-	124	14.8	85.2	26	16.07	14	12	0.0101	0.0417	0.2422	278	14.8	85.2	21	12.98	8	13	0.0062	0.0417	0.1487
PCHAS_052190	transcription factor with AP2 domain, putative"	7839	4	100	12.3	87.7	30	3.83	8	22	0.0013	0.0147	0.0884	163	12.3	87.7	30	3.83	7	23	0.0011	0.0154	0.0714	125	12.3	87.7	85	10.84	34	51	0.0052	0.0357	0.1457	282	12.3	87.7	87	11.1	33	54	0.005	0.0378	0.1323
PCHAS_052200	ribosome recycling factor, putative"	810	4	99	41.1	58.9	4	4.93	3	1	0.0046	0.0065	0.7077	158	41.1	58.9	5	6.17	4	1	0.0062	0.0065	0.9538	120	41.1	58.9	5	6.17	3	2	0.0046	0.013	0.3538	286	41.1	58.9	6	7.4	5	1	0.0062	0.013	0.4769
PCHAS_052220	conserved Plasmodium protein, unknown function"	1449	4	101	37.2	62.8	5	3.45	1	4	-	-	-	162	37.2	62.8	6	4.14	3	3	0.0025	0.0117	0.2137	126	37.2	62.8	7	4.83	1	6	-	-	-	268	37.2	62.8	9	6.21	1	8	-	-	-
PCHAS_052230	conserved Plasmodium protein, unknown function"	5268	4	94	35.6	64	46	8.73	27	19	0.0063	0.0194	0.3247	162	35.6	64.1	40	7.59	24	16	0.0056	0.0163	0.3436	119	35.6	64.4	72	13.66	42	30	0.0094	0.033	0.2848	277	35.6	64.4	86	16.32	48	38	0.0113	0.0392	0.2883
PCHAS_052240	conserved Plasmodium protein, unknown function"	360	4	97	33.6	66.4	2	5.54	2	0	0.0069	0	-	163	33.6	66.4	2	5.54	2	0	0.0069	0	-	92	33.6	66.4	2	5.54	2	0	0.0069	0	-	234	33.6	66.4	3	8.31	3	0	0.0104	0	-
PCHAS_052250	conserved Plasmodium protein, unknown function"	234	4	97	23.1	76.9	2	8.51	0	2	-	-	-	145	23.1	76.9	3	12.77	1	2	-	-	-	121	23.1	76.9	2	8.51	0	2	-	-	-	288	23.1	76.9	2	8.51	0	2	-	-	-
PCHAS_052260	steroid dehydrogenase, putative"	969	4	106	10.5	89.5	10	10.31	1	9	-	-	-	156	10.5	89.5	4	4.12	0	4	-	-	-	98	10.5	89.5	5	5.15	1	4	-	-	-	248	10.5	89.5	9	9.28	1	8	-	-	-
PCHAS_052270	transmembrane emp24 domain-containing protein,	1101	4	102	21.6	78.4	9	8.17	3	6	0.0034	0.0287	0.1185	175	21.6	78.4	5	4.54	4	1	0.0034	0.0094	0.3617	119	21.6	78.4	10	9.07	6	4	0.0057	0.0239	0.2385	288	21.6	78.4	12	10.89	6	6	0.0068	0.0287	0.2369
PCHAS_052280	erythrocyte membrane-associated antigen,	8766	4	99	20.6	79.4	70	7.98	42	28	0.0058	0.0176	0.3295	158	20.6	79.4	71	8.1	41	30	0.0055	0.0195	0.2821	119	20.6	79.4	125	14.26	79	46	0.0109	0.0294	0.3707	274	20.6	79.4	126	14.37	79	47	0.0111	0.0291	0.3814
PCHAS_052290	alpha-tubulin 2, putative"	1353	4	97	14.6	85.4	3	2.22	0	3	-	-	-	151	14.6	85.4	3	2.22	0	3	-	-	-	114	14.6	85.4	4	2.95	0	4	-	-	-	259	14.6	85.4	7	5.17	0	7	-	-	-
PCHAS_052300	40S ribosomal protein S19, putative"	519	4	103	0.6	99.4	1	1.92	0	1	-	-	-	159	0.6	99.4	1	1.92	0	1	-	-	-	117	0.6	99.4	6	11.54	1	5	-	-	-	266	0.6	99.4	5	9.62	1	4	-	-	-
PCHAS_052310	pre-mRNA-splicing helicase BRR2, putative"	7392	4	107	20.1	79.9	37	5	5	32	0.0008	0.0223	0.0359	168	20.1	79.9	42	5.68	5	37	0.0008	0.0259	0.0309	126	20.1	79.9	96	12.99	15	81	0.0024	0.0585	0.041	293	20.1	79.9	94	12.71	13	81	0.0022	0.0578	0.0381
PCHAS_052320	conserved Plasmodium protein, unknown function"	420	4	94	38.6	61.4	8	19	0	8	-	-	-	177	38.6	61.4	1	2.38	0	1	-	-	-	102	38.6	61.4	4	9.5	0	4	-	-	-	238	38.6	61.4	4	9.5	0	4	-	-	-
PCHAS_052330	eukaryotic initiation factor, putative"	1173	4	101	0.9	99.1	5	4.26	0	5	-	-	-	159	0.9	99.1	5	4.26	0	5	-	-	-	123	0.9	99.1	15	12.78	2	13	0.0022	0.054	0.0407	308	0.9	99.1	13	11.07	1	12	-	-	-
PCHAS_052340	serpentine receptor, putative"	1374	4	100	8.6	91.4	7	5.09	2	5	0.0018	0.0178	0.1011	170	8.6	91.4	7	5.09	2	5	0.0018	0.0178	0.1011	118	8.6	91.4	15	10.91	6	9	0.0046	0.036	0.1278	277	8.6	91.4	20	14.55	5	15	0.0046	0.0546	0.0842
PCHAS_052350	conserved Plasmodium protein, unknown function"	756	4	98	10.7	89.3	5	6.61	0	5	-	-	-	154	10.7	89.3	8	10.57	4	4	0.005	0.0335	0.1493	119	10.7	89.3	15	19.82	6	9	0.0084	0.0684	0.1228	270	10.7	89.3	14	18.49	7	7	0.0101	0.0544	0.1857
PCHAS_052370	clathrin assembly protein, putative"	441	4	86	0.5	99.5	3	6.79	0	3	-	-	-	134	0.5	99.5	4	9.05	0	4	-	-	-	120	0.5	99.5	4	9.05	0	4	-	-	-	286	0.5	99.5	4	9.05	0	4	-	-	-
PCHAS_052390	conserved Plasmodium protein, unknown function"	1386	4	98	20.3	79.7	5	3.6	3	2	0.0027	0.0076	0.3553	155	20.3	79.7	9	6.49	7	2	0.0063	0.0076	0.8289	114	20.3	79.7	25	18.02	19	6	0.0149	0.033	0.4515	234	20.3	79.7	22	15.86	18	4	0.0149	0.0213	0.6995
PCHAS_052400	asparagine rich protein, putative"	567	4	96	14.1	85.9	3	5.28	1	2	-	-	-	168	14.1	85.9	2	3.52	2	0	0.0044	0	-	103	14.1	85.9	10	17.61	6	4	0.0109	0.0499	0.2184	242	14.1	85.9	11	19.37	7	4	0.0131	0.05	0.262
PCHAS_052420	conserved Plasmodium protein, unknown function"	3504	4	106	29.4	70.6	24	6.85	10	14	0.0026	0.0255	0.102	168	29.4	70.6	26	7.42	7	19	0.0019	0.0318	0.0597	126	29.4	70.6	51	14.55	21	30	0.0065	0.051	0.1275	291	29.4	70.6	55	15.69	25	30	0.0072	0.0543	0.1326
PCHAS_052430	conserved Plasmodium protein, unknown function"	900	4	106	31.3	68.7	6	6.66	2	4	0.0028	0.0219	0.1279	171	31.3	68.7	5	5.55	2	3	0.0028	0.0164	0.1707	125	31.3	68.7	11	12.21	8	3	0.0113	0.0163	0.6933	293	31.3	68.7	12	13.32	7	5	0.0099	0.0273	0.3626
PCHAS_052450	tryptophan/threonine-rich antigen, putative"	1107	4	91	9.1	90.9	2	1.81	1	1	-	-	-	159	9.1	90.9	4	3.61	0	4	-	-	-	125	9.1	90.9	43	38.81	35	8	0.0405	0.0378	1.0714	255	9.1	90.9	44	39.71	33	11	0.0363	0.0603	0.602
PCHAS_052460	conserved Plasmodium protein, unknown function"	1062	4	96	5.9	94.1	1	0.94	1	0	-	-	-	158	5.9	94.1	1	0.94	0	1	-	-	-	110	5.9	94.1	31	29.16	23	8	0.0259	0.0497	0.5211	257	5.9	94.1	33	31.04	22	11	0.0247	0.0675	0.3659
PCHAS_060240	XPA binding protein 1, putative"	1419	4	100	12.1	87.9	7	4.93	3	4	0.0026	0.0145	0.1793	164	12.1	87.9	6	4.23	1	5	-	-	-	134	12.1	87.9	13	9.15	5	8	0.0044	0.0293	0.1502	285	12.1	87.9	10	7.04	5	5	0.0044	0.0182	0.2418
PCHAS_060250	NIMA related kinase 3, putative"	1005	4	106	15.1	84.9	4	3.98	1	3	-	-	-	164	15.1	84.9	9	8.95	3	6	0.0038	0.0303	0.1254	122	15.1	84.9	9	8.95	3	6	0.0038	0.0303	0.1254	287	15.1	84.9	9	8.95	3	6	0.0038	0.0303	0.1254
PCHAS_060260	conserved Plasmodium protein, unknown function"	612	4	104	20.3	79.7	5	8.16	3	2	0.0063	0.0159	0.3962	156	20.3	79.7	10	16.31	6	4	0.0126	0.0321	0.3925	127	20.3	79.7	6	9.79	4	2	0.0083	0.0159	0.522	280	20.3	79.7	12	19.58	9	3	0.0189	0.024	0.7875
PCHAS_060270	cytochrome c oxidase assembly protein COX19,	636	4	97	14.3	85.7	11	17.27	2	9	0.0039	0.0825	0.0473	165	14.3	85.7	8	12.56	2	6	0.0039	0.054	0.0722	123	14.3	85.7	15	23.55	6	9	0.0117	0.0829	0.1411	296	14.3	85.7	13	20.41	4	9	0.0078	0.0825	0.0945
PCHAS_060280	conserved Plasmodium protein, unknown function"	624	4	93	10.9	89.1	6	9.6	5	1	0.0098	0.0093	1.0538	162	10.9	89.1	7	11.2	5	2	0.0098	0.0187	0.5241	116	10.9	89.1	9	14.4	4	5	0.0069	0.0524	0.1317	260	10.9	89.1	8	12.8	5	3	0.0088	0.0328	0.2683
PCHAS_060290	ATP dependent RNA helicase, putative"	2667	4	100	15	85	32	11.99	13	19	0.0056	0.0394	0.1421	158	15	85	17	6.37	7	10	0.0033	0.0195	0.1692	124	15	85	31	11.62	14	17	0.0066	0.0334	0.1976	281	15	85	32	11.99	16	16	0.007	0.0334	0.2096
PCHAS_060300	mitochondrial phosphate carrier protein,	972	4	102	9.2	90.8	1	1.03	0	1	-	-	-	156	9.2	90.8	5	5.14	1	4	-	-	-	126	9.2	90.8	6	6.17	1	5	-	-	-	280	9.2	90.8	7	7.19	1	6	-	-	-
PCHAS_060310	dynein heavy chain, putative"	16632	4	103	29	71	86	5.17	31	55	0.0023	0.0177	0.1299	165	29	71	92	5.53	29	63	0.0022	0.0203	0.1084	123	29	71	144	8.66	38	106	0.0028	0.0345	0.0812	290	29	71	138	8.3	46	92	0.0033	0.0302	0.1093
PCHAS_060320	peptidyl-prolyl cis-trans isomerase, putative"	681	4	99	1.5	98.5	11	16.13	0	11	-	-	-	160	1.5	98.5	6	8.8	0	6	-	-	-	113	1.5	98.5	8	11.73	0	8	-	-	-	265	1.5	98.5	12	17.6	0	12	-	-	-
PCHAS_060330	trimethylguanosine synthase, putative"	2820	4	100	27.8	72.2	25	8.86	16	9	0.0062	0.0209	0.2967	161	27.8	72.2	35	12.41	18	17	0.007	0.0365	0.1918	119	27.8	72.2	45	15.95	25	20	0.0106	0.0404	0.2624	280	27.8	72.2	43	15.24	24	19	0.0106	0.0365	0.2904
PCHAS_060340	conserved protein, unknown function"	5220	4	99	20.7	79.3	32	6.13	13	19	0.0029	0.0202	0.1436	161	20.7	79.3	33	6.32	11	22	0.0026	0.0222	0.1171	113	20.7	79.3	53	10.15	19	34	0.0044	0.0352	0.125	270	20.7	79.3	70	13.41	27	43	0.0063	0.0446	0.1413
PCHAS_060350	conserved Plasmodium protein, unknown function"	1254	4	99	17.5	82.5	17	13.55	6	11	0.006	0.0468	0.1282	162	17.5	82.5	13	10.36	8	5	0.008	0.0209	0.3828	113	17.5	82.5	9	7.17	3	6	0.003	0.0251	0.1195	277	17.5	82.5	12	9.56	6	6	0.006	0.0251	0.239
PCHAS_060380	origin recognition complex 1 protein, putative"	3084	4	94	18.9	81.1	6	1.94	0	6	-	-	-	162	18.9	81.1	6	1.94	0	6	-	-	-	119	18.9	81.1	20	6.48	5	15	0.002	0.0246	0.0813	279	18.9	81.1	33	10.7	14	19	0.0057	0.0314	0.1815
PCHAS_060390	conserved Plasmodium protein, unknown function"	429	4	98	23.8	76.2	2	4.65	2	0	0.0029	0.0132	0.2197	162	23.8	76.2	2	4.65	2	0	0.0057	0	-	107	23.8	76.2	6	13.95	5	1	0.0144	0.0133	1.0827	299	23.8	76.2	8	18.6	6	2	0.0173	0.0268	0.6455
PCHAS_060410	conserved Plasmodium protein, unknown function"	2469	4	94	18.7	81.3	13	5.26	6	7	0.0025	0.0167	0.1497	153	18.7	81.3	15	6.07	11	4	0.0051	0.0104	0.4904	115	18.7	81.3	26	10.53	13	13	0.0061	0.0295	0.2068	278	18.7	81.3	31	12.55	16	15	0.0076	0.0339	0.2242
PCHAS_060420	transporter, putative"	3066	4	104	30.9	69.1	17	5.54	10	7	0.0037	0.0134	0.2761	164	30.9	69.1	12	3.91	6	6	0.002	0.0117	0.1709	120	30.9	69.1	20	6.52	11	9	0.0041	0.0167	0.2455	297	30.9	69.1	40	13.04	17	23	0.0065	0.0409	0.1589
PCHAS_060430	Sua5/YciO/YrdC family protein, putative"	1632	4	101	18.6	81.4	11	6.74	3	8	0.0015	0.0291	0.0515	168	18.6	81.4	11	6.74	6	5	0.0046	0.0161	0.2857	114	18.6	81.4	22	13.47	15	7	0.0107	0.0258	0.4147	277	18.6	81.4	21	12.86	14	7	0.01	0.0258	0.3876
PCHAS_060440	cytochrome c1 heme lyase, putative"	525	4	94	10.3	89.7	10	19.01	0	10	-	-	-	156	10.3	89.7	4	7.6	0	4	-	-	-	121	10.3	89.7	8	15.21	0	8	-	-	-	259	10.3	89.7	9	17.11	0	9	-	-	-
PCHAS_060450	nucleosome assembly protein 1, putative"	1038	4	87	8.7	91.3	3	2.89	0	3	-	-	-	159	8.7	91.3	7	6.74	0	7	-	-	-	104	8.7	91.3	12	11.55	0	12	-	-	-	256	8.7	91.3	9	8.66	0	9	-	-	-
PCHAS_060460	ubiquitin-conjugating enzyme e2, putative"	444	4	90	7	93	2	4.49	0	2	-	-	-	142	7	93	1	2.25	0	1	-	-	-	114	7	93	2	4.49	0	2	-	-	-	222	7	93	3	6.74	0	3	-	-	-
PCHAS_060470	conserved Plasmodium protein, unknown function"	483	4	94	31.5	68.5	2	4.13	0	2	-	-	-	155	31.5	68.5	4	8.26	0	4	-	-	-	96	31.5	68.5	7	14.46	1	6	-	-	-	248	31.5	68.5	9	18.6	2	7	0.0051	0.0828	0.0616
PCHAS_060480	conserved Plasmodium protein, unknown function"	2721	4	98	41.7	58.3	27	9.92	15	12	0.0063	0.027	0.2333	160	41.7	58.3	23	8.45	10	13	0.0041	0.0291	0.1409	116	41.7	58.3	27	9.92	20	7	0.0088	0.0155	0.5677	260	41.7	58.3	31	11.39	24	7	0.0102	0.0175	0.5829
PCHAS_060490	conserved Plasmodium protein, unknown function"	1560	4	110	32.7	67.3	7	4.48	3	4	0.0024	0.0132	0.1818	168	32.7	67.3	11	7.05	5	6	0.004	0.0199	0.201	132	32.7	67.3	10	6.41	4	6	0.0032	0.02	0.16	306	32.7	67.3	10	6.41	4	6	0.0032	0.0199	0.1608
PCHAS_060500	eukaryotic translation initiation factor 5a,	486	4	96	3.1	96.9	2	4.11	0	2	-	-	-	155	3.1	96.9	2	4.11	0	2	-	-	-	114	3.1	96.9	4	8.21	0	4	-	-	-	287	3.1	96.9	3	6.16	0	3	-	-	-
PCHAS_060510	conserved Plasmodium protein, unknown function"	1053	4	97	8.8	91.2	3	2.85	1	2	-	-	-	161	8.8	91.2	4	3.8	2	2	0.0024	0.0087	0.2759	114	8.8	91.2	8	7.59	2	6	0.0024	0.0263	0.0913	245	8.8	91.2	7	6.64	1	6	-	-	-
PCHAS_060520	conserved Plasmodium protein, unknown function"	876	4	105	16.4	83.6	7	7.98	0	7	-	-	-	160	16.4	83.6	6	6.84	0	6	-	-	-	119	16.4	83.6	8	9.12	0	8	-	-	-	246	16.4	83.6	9	10.26	0	9	-	-	-
PCHAS_060530	cytidine deaminase, putative"	1071	4	103	21	79	12	11.19	6	6	0.007	0.0292	0.2397	147	21	79	14	13.06	5	9	0.0058	0.0442	0.1312	117	21	79	20	18.66	7	13	0.0082	0.065	0.1262	301	21	79	14	13.06	6	8	0.007	0.0393	0.1781
PCHAS_060545	conserved Plasmodium protein, unknown function"	321	4	89	24	76	3	9.32	0	3	-	-	-	145	24	76	4	12.42	0	4	-	-	-	111	24	76	4	12.42	1	3	-	-	-	281	24	76	5	15.53	1	4	-	-	-
PCHAS_060550	conserved Plasmodium protein, unknown function"	1974	4	91	7.8	92.2	26	13.16	11	15	0.007	0.0396	0.1768	165	7.8	92.2	27	13.67	14	13	0.0076	0.0396	0.1919	112	7.8	92.2	40	20.25	22	18	0.0128	0.0531	0.2411	247	7.8	92.2	54	27.34	30	24	0.0192	0.0643	0.2986
PCHAS_060560	O-phosphoseryl-tRNA(Sec) selenium transferase,	1764	4	95	10.1	89.9	14	7.93	3	11	0.0021	0.0311	0.0675	165	10.1	89.9	12	6.8	4	8	0.0029	0.0225	0.1289	119	10.1	89.9	22	12.46	8	14	0.0057	0.0398	0.1432	269	10.1	89.9	27	15.3	12	15	0.0086	0.0427	0.2014
PCHAS_060570	conserved Plasmodium protein, unknown function"	1158	4	103	19	81	5	4.31	2	3	0.0022	0.0133	0.1654	168	19	81	5	4.31	1	4	-	-	-	129	19	81	16	13.81	9	7	0.0087	0.0361	0.241	297	19	81	14	12.08	8	6	0.0076	0.0315	0.2413
PCHAS_060580	conserved Plasmodium protein, unknown function"	1002	4	109	4.3	95.7	16	15.95	6	10	0.0062	0.059	0.1051	167	4.3	95.7	15	14.96	5	10	0.005	0.0589	0.0849	120	4.3	95.7	17	16.95	6	11	0.0075	0.0591	0.1269	282	4.3	95.7	18	17.95	9	9	0.0113	0.048	0.2354
PCHAS_060590	conserved Plasmodium protein, unknown function"	2739	4	98	28.4	71.6	11	4.01	4	7	0.0018	0.0139	0.1295	156	28.4	71.6	8	2.92	4	4	0.0018	0.0079	0.2278	120	28.4	71.6	22	8.03	10	12	0.0045	0.024	0.1875	262	28.4	71.6	22	8.03	12	10	0.0054	0.0199	0.2714
PCHAS_060600	zinc finger protein, putative"	3339	4	101	7.5	92.5	25	7.49	6	19	0.0019	0.03	0.0633	162	7.5	92.5	12	3.59	2	10	0.0008	0.0148	0.0541	124	7.5	92.5	31	9.28	11	20	0.0034	0.033	0.103	294	7.5	92.5	45	13.47	12	33	0.0042	0.0517	0.0812
PCHAS_060610	conserved Plasmodium protein, unknown function"	987	4	100	5.1	94.9	1	1.01	0	1	-	-	-	156	5.1	94.9	3	3.04	0	3	-	-	-	106	5.1	94.9	5	5.06	1	4	-	-	-	267	5.1	94.9	3	3.04	1	2	-	-	-
PCHAS_060620	targeted glyoxalase II, putative"	990	4	105	26.7	73.3	2	2.02	2	0	0.0025	0	-	176	26.7	73.3	4	4.04	1	3	-	-	-	128	26.7	73.3	3	3.03	1	2	-	-	-	283	26.7	73.3	3	3.03	1	2	-	-	-
PCHAS_060630	high mobility group protein B3, putative"	6495	4	105	25.1	74.9	35	5.39	15	20	0.0026	0.0179	0.1453	165	25.1	74.9	38	5.85	16	22	0.0028	0.0196	0.1429	122	25.1	74.9	64	9.85	34	30	0.0061	0.0274	0.2226	283	25.1	74.9	68	10.47	38	30	0.0066	0.0283	0.2332
PCHAS_060640	conserved protein, unknown function"	3594	4	102	13.7	86.3	5	1.39	2	3	0.0007	0.004	0.175	160	13.7	86.3	8	2.23	2	6	0.0007	0.0081	0.0864	118	13.7	86.3	60	16.69	35	25	0.0124	0.0343	0.3615	254	13.7	86.3	68	18.92	40	28	0.0134	0.0419	0.3198
PCHAS_060650	shewanella-like protein phosphatase 2, putative"	909	4	100	10.1	89.9	4	4.4	0	4	-	-	-	172	10.1	89.9	5	5.49	1	4	-	-	-	130	10.1	89.9	4	4.4	1	3	-	-	-	301	10.1	89.9	8	8.79	1	7	-	-	-
PCHAS_060660	eukaryotic translation initiation factor 3	2766	4	100	22.5	77.5	13	4.7	0	13	-	-	-	154	22.5	77.5	16	5.78	0	16	-	-	-	122	22.5	77.5	19	6.87	0	19	-	-	-	280	22.5	77.5	23	8.31	0	23	-	-	-
PCHAS_060670	conserved Plasmodium protein, unknown function"	7299	4	99	33.4	66.6	60	8.22	37	23	0.0057	0.02	0.285	162	33.4	66.6	56	7.67	34	22	0.0055	0.0181	0.3039	118	33.4	66.6	94	12.88	60	34	0.0094	0.0294	0.3197	271	33.4	66.6	93	12.74	67	26	0.0106	0.0231	0.4589
PCHAS_060680	rhodanese like protein, putative"	1131	4	101	19.5	80.5	10	8.83	7	3	0.0078	0.0134	0.5821	170	19.5	80.5	11	9.72	8	3	0.0089	0.0134	0.6642	127	19.5	80.5	14	12.37	7	7	0.0078	0.0315	0.2476	305	19.5	80.5	17	15.02	10	7	0.0112	0.0316	0.3544
PCHAS_060690	Tat binding protein 1(TBP-1)-interacting	1959	4	108	42.3	57.7	11	5.61	6	5	0.0031	0.0174	0.1782	155	42.3	57.7	22	11.22	18	4	0.0103	0.0159	0.6478	129	42.3	57.7	25	12.76	14	11	0.0088	0.0322	0.2733	279	42.3	57.7	26	13.27	15	11	0.0094	0.0322	0.2919
PCHAS_060700	DNA-directed RNA polymerase III subunit,	4200	4	101	7.2	92.8	18	4.28	1	17	-	-	-	167	7.2	92.8	22	5.24	3	19	0.0009	0.0223	0.0404	122	7.2	92.8	26	6.19	3	23	0.0009	0.0271	0.0332	289	7.2	92.8	37	8.81	7	30	0.0021	0.0356	0.059
PCHAS_060710	eukaryotic translation initiation factor 5,	1530	4	102	17.3	82.7	3	1.96	0	3	-	-	-	148	17.3	82.7	4	2.61	0	4	-	-	-	116	17.3	82.7	9	5.88	0	9	-	-	-	282	17.3	82.7	20	13.06	3	17	0.0024	0.061	0.0393
PCHAS_060720	conserved Plasmodium protein, unknown function"	2016	4	104	21.8	78.2	17	8.43	3	14	0.0019	0.0367	0.0518	163	21.8	78.2	27	13.39	11	16	0.0062	0.0448	0.1384	123	21.8	78.2	21	10.41	8	13	0.0043	0.0366	0.1175	310	21.8	78.2	24	11.9	7	17	0.0043	0.0448	0.096
PCHAS_060730	conserved Plasmodium protein, unknown function"	1956	4	101	20.3	79.7	23	11.75	8	15	0.005	0.0445	0.1124	163	20.3	79.7	24	12.26	9	15	0.0056	0.0443	0.1264	116	20.3	79.7	41	20.95	16	25	0.01	0.0758	0.1319	285	20.3	79.7	45	22.99	21	24	0.0132	0.0728	0.1813
PCHAS_060740	conserved Plasmodium protein, unknown function"	6921	4	103	41.7	58.3	33	4.77	12	21	0.0021	0.0179	0.1173	166	41.7	58.3	29	4.19	11	18	0.0019	0.0153	0.1242	125	41.7	58.3	37	5.35	9	28	0.0016	0.024	0.0667	287	41.7	58.3	47	6.79	11	36	0.0019	0.031	0.0613
PCHAS_060750	small subunit rRNA processing factor, putative"	2352	4	107	27.6	72.4	14	5.95	6	8	0.0026	0.0215	0.1209	164	27.6	72.4	12	5.1	2	10	0.001	0.024	0.0417	122	27.6	72.4	18	7.65	4	14	0.0021	0.0337	0.0623	283	27.6	72.4	17	7.22	7	10	0.0036	0.0239	0.1506
PCHAS_060760	conserved Plasmodium protein, unknown function"	333	4	101	14.4	85.6	1	2.99	1	0	-	-	-	173	14.4	85.6	1	2.99	1	0	-	-	-	116	14.4	85.6	2	5.99	1	1	-	-	-	270	14.4	85.6	1	2.99	1	0	-	-	-
PCHAS_060770	conserved Plasmodium protein, unknown function"	1128	4	103	18.4	81.6	3	2.66	1	2	-	-	-	164	18.4	81.6	1	0.89	0	1	-	-	-	132	18.4	81.6	9	7.97	4	5	0.0044	0.0229	0.1921	273	18.4	81.6	8	7.09	5	3	0.0056	0.0136	0.4118
PCHAS_060780	conserved Plasmodium protein, unknown function"	543	4	100	3.9	96.1	4	7.35	0	4	-	-	-	164	3.9	96.1	5	9.19	0	5	-	-	-	117	3.9	96.1	2	3.68	0	2	-	-	-	286	3.9	96.1	6	11.03	1	5	-	-	-
PCHAS_060790	tRNA delta(2)-isopentenylpyrophosphate	1629	4	99	18.5	81.5	9	5.52	3	6	0.0023	0.0194	0.1186	165	18.5	81.5	14	8.59	3	11	0.0023	0.0361	0.0637	120	18.5	81.5	15	9.2	6	9	0.0038	0.0327	0.1162	280	18.5	81.5	20	12.27	5	15	0.0038	0.0495	0.0768
PCHAS_060800	blood stage antigen 41-3 precursor, putative"	1113	4	101	8.2	91.8	2	1.8	0	2	-	-	-	161	8.2	91.8	4	3.59	1	3	-	-	-	125	8.2	91.8	6	5.39	0	6	-	-	-	280	8.2	91.8	9	8.08	0	9	-	-	-
PCHAS_060810	conserved Plasmodium protein, unknown function"	2343	4	102	28.5	71.5	13	5.55	10	3	0.0052	0.0072	0.7222	156	28.5	71.5	11	4.69	8	3	0.0042	0.0072	0.5833	116	28.5	71.5	35	14.93	30	5	0.0152	0.0145	1.0483	223	28.5	71.5	34	14.51	27	7	0.0142	0.017	0.8353
PCHAS_060820	conserved Plasmodium protein, unknown function"	1200	4	102	12.2	87.8	18	14.99	10	8	0.0105	0.0346	0.3035	165	12.2	87.8	13	10.82	8	5	0.0073	0.0259	0.2819	122	12.2	87.8	20	16.65	9	11	0.0094	0.0482	0.195	295	12.2	87.8	24	19.98	13	11	0.0137	0.048	0.2854
PCHAS_060830	50S ribosomal protein L29, putative"	393	4	96	16.3	83.7	1	2.54	0	1	-	-	-	170	16.3	83.7	2	5.08	0	2	-	-	-	110	16.3	83.7	3	7.61	0	3	-	-	-	289	16.3	83.7	2	5.08	0	2	-	-	-
PCHAS_060840	conserved Plasmodium protein, unknown function"	12639	4	102	19.6	80.4	77	6.09	38	39	0.0036	0.0166	0.2169	166	19.6	80.4	85	6.72	39	46	0.0038	0.0191	0.199	122	19.6	80.4	111	8.78	49	62	0.0048	0.0259	0.1853	288	19.6	80.4	120	9.49	58	62	0.0055	0.0267	0.206
PCHAS_060850	cysteine repeat modular protein 3, putative"	10023	4	101	21.3	78.7	50	4.99	23	27	0.0028	0.0139	0.2014	164	21.3	78.7	46	4.59	18	28	0.0021	0.0144	0.1458	122	21.3	78.7	74	7.38	32	42	0.004	0.0209	0.1914	291	21.3	78.7	219	21.85	110	109	0.0135	0.0571	0.2364
PCHAS_060870	amino acid transporter, putative"	4512	4	103	18	82	27	5.98	16	11	0.0042	0.0135	0.3111	165	18	82	37	8.2	19	18	0.0047	0.0225	0.2089	120	18	82	50	11.08	26	24	0.007	0.0283	0.2473	294	18	82	51	11.3	26	25	0.0072	0.0283	0.2544
PCHAS_060880	conserved Plasmodium protein, unknown function"	4368	4	104	17.8	82.2	26	5.95	14	12	0.004	0.0145	0.2759	167	17.8	82.2	19	4.35	11	8	0.0031	0.0096	0.3229	127	17.8	82.2	34	7.78	17	17	0.0048	0.0207	0.2319	292	17.8	82.2	36	8.24	16	20	0.0043	0.0256	0.168
PCHAS_060890	mitochondrial import inner membrane translocase	228	4	87	0	100	1	4.37	0	1	-	-	-	161	0	100	2	8.73	0	2	-	-	-	104	0	100	3	13.1	1	2	-	-	-	249	0	100	3	13.1	1	2	-	-	-
PCHAS_060900	conserved Plasmodium protein, unknown function"	1254	4	99	28	72	7	5.58	2	5	0.002	0.0219	0.0913	158	28	72	4	3.19	0	4	-	-	-	122	28	72	4	3.19	1	3	-	-	-	291	28	72	4	3.19	0	4	-	-	-
PCHAS_060910	conserved Plasmodium protein, unknown function"	2940	4	99	27.9	72.1	5	1.7	3	2	0.0013	0.0036	0.3611	159	27.9	72.1	3	1.02	2	1	0.0008	0.0018	0.4444	124	27.9	72.1	17	5.78	11	6	0.0046	0.0108	0.4259	287	27.9	72.1	20	6.8	9	11	0.0038	0.02	0.19
PCHAS_060920	conserved Plasmodium protein, unknown function"	4191	4	103	12.5	87.5	9	2.15	3	6	0.0009	0.0073	0.1233	165	12.5	87.5	8	1.91	1	7	-	-	-	130	12.5	87.5	25	5.96	6	19	0.0018	0.0234	0.0769	294	12.5	87.5	28	6.68	8	20	0.0024	0.0247	0.0972
PCHAS_060930	conserved Plasmodium protein, unknown function"	450	4	92	24.4	75.6	3	6.65	1	2	-	-	-	156	24.4	75.6	4	8.87	1	3	-	-	-	120	24.4	75.6	5	11.09	1	4	-	-	-	280	24.4	75.6	6	13.3	4	2	0.0112	0.0237	0.4726
PCHAS_060940	U6 snRNA-associated Sm-like protein LSm7,	327	4	100	0	100	3	9.15	0	3	-	-	-	143	0	100	3	9.15	0	3	-	-	-	111	0	100	3	9.15	0	3	-	-	-	284	0	100	6	18.29	0	6	-	-	-
PCHAS_060950	zinc finger transcription factor, putative"	4167	4	100	26.9	73.1	20	4.8	7	13	0.002	0.0177	0.113	158	26.9	73.1	19	4.56	7	12	0.002	0.0163	0.1227	118	26.9	73.1	30	7.2	10	20	0.0029	0.0275	0.1055	279	26.9	73.1	38	9.12	15	23	0.0042	0.0324	0.1296
PCHAS_060960	conserved Plasmodium protein, unknown function"	1938	4	95	15.8	84.2	14	7.22	3	11	0.0019	0.0304	0.0625	162	15.8	84.2	22	11.35	8	14	0.0045	0.042	0.1071	126	15.8	84.2	9	4.64	5	4	0.0022	0.0151	0.1457	259	15.8	84.2	16	8.25	6	10	0.0029	0.0319	0.0909
PCHAS_060970	3',5'-cyclic-nucleotide phosphodiesterase,	2874	4	107	21.7	78.3	17	5.91	4	13	0.0015	0.0241	0.0622	159	21.7	78.3	20	6.96	5	15	0.002	0.0278	0.0719	126	21.7	78.3	25	8.7	8	17	0.0033	0.0314	0.1051	292	21.7	78.3	27	9.39	10	17	0.0041	0.0314	0.1306
PCHAS_060980	porphobilinogen deaminase, putative"	1317	4	93	28.6	71.4	10	7.59	4	6	0.0038	0.0228	0.1667	160	28.6	71.4	13	9.86	4	9	0.0038	0.0346	0.1098	130	28.6	71.4	7	5.31	2	5	0.0019	0.019	0.1	286	28.6	71.4	12	9.1	4	8	0.0038	0.0307	0.1238
PCHAS_060990	conserved Plasmodium protein, unknown function"	693	4	96	17.2	82.8	1	1.44	0	1	-	-	-	150	17.2	82.8	1	1.44	0	1	-	-	-	113	17.2	82.8	2	2.88	1	1	-	-	-	286	17.2	82.8	1	1.44	0	1	-	-	-
PCHAS_061000	ATP synthase mitochondrial F1 complex assembly	573	4	107	25.1	74.9	2	3.48	0	2	-	-	-	170	25.1	74.9	2	3.48	1	1	-	-	-	121	25.1	74.9	1	1.74	0	1	-	-	-	304	25.1	74.9	3	5.23	0	3	-	-	-
PCHAS_061010	ABC transporter, putative"	2376	4	98	17.6	82.4	17	7.15	3	14	0.0016	0.0291	0.055	160	17.6	82.4	17	7.15	3	14	0.0016	0.0292	0.0548	123	17.6	82.4	12	5.05	2	10	0.0005	0.0228	0.0219	289	17.6	82.4	11	4.63	2	9	0.0011	0.0186	0.0591
PCHAS_061020	mitochondrial ribosomal protein L1-2 precursor,	1020	4	89	32.5	67.5	7	6.86	4	3	0.0049	0.0154	0.3182	158	32.5	67.5	11	10.77	4	7	0.0049	0.0364	0.1346	108	32.5	67.5	7	6.86	3	4	0.0037	0.0206	0.1796	266	32.5	67.5	10	9.79	6	4	0.0073	0.0206	0.3544
PCHAS_061030	SNARE protein, putative"	930	4	99	24	76	2	2.15	0	2	-	-	-	162	24	76	3	3.22	0	3	-	-	-	124	24	76	9	9.67	0	9	-	-	-	304	24	76	6	6.44	0	6	-	-	-
PCHAS_061040	zinc finger protein, putative"	2682	4	110	18.9	81.1	20	7.45	9	11	0.0041	0.0227	0.1806	172	18.9	81.1	20	7.45	5	15	0.0023	0.0311	0.074	130	18.9	81.1	25	9.32	6	19	0.0027	0.0396	0.0682	287	18.9	81.1	35	13.05	16	19	0.0074	0.0396	0.1869
PCHAS_061050	conserved Plasmodium protein, unknown function"	612	4	103	11.1	88.9	3	4.89	0	3	-	-	-	161	11.1	88.9	1	1.63	0	1	-	-	-	108	11.1	88.9	4	6.53	1	3	-	-	-	280	11.1	88.9	3	4.89	0	3	-	-	-
PCHAS_061060	conserved Plasmodium protein, unknown function"	1614	4	96	31.6	68.4	18	11.15	14	4	0.0107	0.0137	0.781	159	31.6	68.4	10	6.19	8	2	0.0061	0.0068	0.8971	119	31.6	68.4	19	11.76	14	5	0.0107	0.0172	0.6221	272	31.6	68.4	26	16.1	18	8	0.013	0.0312	0.4167
PCHAS_061070	general transcription factor 3C polypeptide 5,	2490	4	95	15.1	84.9	28	11.24	8	20	0.004	0.043	0.093	161	15.1	84.9	26	10.44	13	13	0.0063	0.0287	0.2195	120	15.1	84.9	26	10.44	15	11	0.0075	0.0233	0.3219	256	15.1	84.9	47	18.87	21	26	0.0103	0.0575	0.1791
PCHAS_061080	conserved Plasmodium protein, unknown function"	1398	4	98	17.6	82.4	23	16.44	10	13	0.009	0.0485	0.1856	161	17.6	82.4	14	10.01	6	8	0.0054	0.0295	0.1831	125	17.6	82.4	23	16.44	7	16	0.0063	0.0602	0.1047	293	17.6	82.4	27	19.3	14	13	0.0126	0.0488	0.2582
PCHAS_061090	conserved Plasmodium protein, unknown function"	3477	4	100	13.4	86.6	30	8.63	11	19	0.0038	0.0293	0.1297	152	13.4	86.6	25	7.19	7	18	0.0023	0.0278	0.0827	119	13.4	86.6	55	15.81	19	36	0.0065	0.0565	0.115	273	13.4	86.6	57	16.39	18	39	0.0057	0.0629	0.0906
PCHAS_061100	conserved Plasmodium protein, unknown function"	1371	4	102	19.9	80.1	2	1.46	0	2	-	-	-	161	19.9	80.1	2	1.46	0	2	-	-	-	126	19.9	80.1	9	6.56	3	6	0.0027	0.0225	0.12	294	19.9	80.1	13	9.48	3	10	0.0027	0.0379	0.0712
PCHAS_061110	GPI mannosyltransferase I, putative"	1359	4	94	15.8	84.2	8	5.88	4	4	0.0028	0.0171	0.1637	170	15.8	84.2	5	3.68	1	4	-	-	-	121	15.8	84.2	15	11.03	2	13	0.0028	0.0417	0.0671	294	15.8	84.2	12	8.82	3	9	0.0038	0.0275	0.1382
PCHAS_061120	kinesin-related protein, putative"	4926	4	103	23.2	76.8	24	4.87	3	21	0.0008	0.0221	0.0362	161	23.2	76.8	29	5.89	4	25	0.001	0.0264	0.0379	119	23.2	76.8	42	8.52	9	33	0.002	0.0361	0.0554	270	23.2	76.8	40	8.12	12	28	0.0028	0.0307	0.0912
PCHAS_061130	heat shock protein 20, putative"	699	4	96	1.6	98.4	4	5.71	2	2	0.0037	0.0135	0.2741	158	1.6	98.4	8	11.43	2	6	0.0037	0.0412	0.0898	121	1.6	98.4	11	15.71	6	5	0.0092	0.0412	0.2233	281	1.6	98.4	5	7.14	3	2	0.0055	0.0135	0.4074
PCHAS_061140	conserved Plasmodium protein, unknown function"	4362	4	105	26.4	73.6	33	7.56	12	21	0.0034	0.0252	0.1349	163	26.4	73.6	32	7.33	14	18	0.004	0.0215	0.186	128	26.4	73.6	45	10.31	19	26	0.0054	0.0313	0.1725	303	26.4	73.6	48	11	25	23	0.0063	0.0313	0.2013
PCHAS_061150	DNA helicase MCM8, putative"	3024	4	98	10.6	89.4	31	10.25	4	27	0.0017	0.046	0.037	159	10.6	89.4	25	8.26	4	21	0.0017	0.0356	0.0478	124	10.6	89.4	36	11.9	8	28	0.0033	0.0478	0.069	286	10.6	89.4	33	10.91	5	28	0.0021	0.0478	0.0439
PCHAS_061160	heat shock protein DNAJ homologue Pfj4,	738	4	92	2	98	2	2.71	0	2	-	-	-	159	2	98	1	1.35	0	1	-	-	-	115	2	98	4	5.41	0	4	-	-	-	252	2	98	10	13.53	0	10	-	-	-
PCHAS_061170	mitochondrial ribosomal protein S18 precursor,	1197	4	101	30.4	69.6	7	5.84	3	4	0.0031	0.0174	0.1782	153	30.4	69.6	5	4.17	0	5	-	-	-	121	30.4	69.6	14	11.69	6	8	0.0063	0.0353	0.1785	273	30.4	69.6	17	14.19	6	11	0.0063	0.0489	0.1288
PCHAS_061180	lysine-specific histone demethylase 1, putative"	7824	4	101	24.9	75.1	40	5.11	16	24	0.0024	0.0171	0.1404	163	24.9	75.1	49	6.26	23	26	0.0035	0.0185	0.1892	125	24.9	75.1	73	9.33	30	43	0.0044	0.0311	0.1415	282	24.9	75.1	83	10.61	32	51	0.0047	0.0367	0.1281
PCHAS_061190	DNA replication licensing factor MCM5, putative"	2277	4	101	0.9	99.1	7	3.07	0	7	-	-	-	161	0.9	99.1	8	3.51	0	8	-	-	-	123	0.9	99.1	16	7.02	0	16	-	-	-	288	0.9	99.1	13	5.71	0	13	-	-	-
PCHAS_061200	polyubiquitin, putative"	918	4	96	30.3	69.7	2	2.18	0	2	-	-	-	160	30.3	69.7	1	1.09	0	1	-	-	-	99	30.3	69.7	4	4.35	0	4	-	-	-	245	30.3	69.7	11	11.97	0	11	-	-	-
PCHAS_061210	ATPase, putative"	4407	4	102	10.4	89.6	15	3.4	1	14	-	-	-	157	10.4	89.6	11	2.5	1	10	-	-	-	120	10.4	89.6	23	5.22	3	20	0.0009	0.0213	0.0423	279	10.4	89.6	43	9.75	13	30	0.0038	0.0323	0.1176
PCHAS_061220	glutathione peroxidase, putative"	603	4	103	1.2	98.8	2	3.31	1	1	-	-	-	159	1.2	98.8	7	11.59	3	4	0.0062	0.0349	0.1777	112	1.2	98.8	7	11.59	2	5	0.0041	0.0442	0.0928	279	1.2	98.8	8	13.25	1	7	-	-	-
PCHAS_061230	peripheral plastid protein 1, putative"	1446	4	98	22.3	77.7	14	9.68	2	12	0.0017	0.0439	0.0387	159	22.3	77.7	8	5.53	0	8	-	-	-	117	22.3	77.7	8	5.53	1	7	-	-	-	280	22.3	77.7	8	5.53	1	7	-	-	-
PCHAS_061240	conserved Plasmodium protein, unknown function"	723	4	101	2.2	97.8	5	6.91	2	3	0.0035	0.0217	0.1613	161	2.2	97.8	3	4.14	0	3	-	-	-	107	2.2	97.8	5	6.91	0	5	-	-	-	290	2.2	97.8	6	8.29	0	6	-	-	-
PCHAS_061250	eukaryotic initiation factor 2a, putative"	1857	4	98	12.7	87.3	16	8.61	4	12	0.0027	0.0329	0.0821	159	12.7	87.3	12	6.46	3	9	0.002	0.0246	0.0813	118	12.7	87.3	21	11.3	7	14	0.0047	0.0385	0.1221	279	12.7	87.3	15	8.07	5	10	0.0034	0.0273	0.1245
PCHAS_061260	HSP40, subfamily A, putative"	1275	4	95	7.8	92.2	11	8.62	0	11	-	-	-	162	7.8	92.2	5	3.92	0	5	-	-	-	117	7.8	92.2	14	10.97	2	12	0.002	0.0464	0.0431	264	7.8	92.2	19	14.89	2	17	0.002	0.0666	0.03
PCHAS_061270	transport protein particle (TRAPP) component,	555	4	104	9.4	90.6	2	3.6	0	2	-	-	-	157	9.4	90.6	2	3.6	0	2	-	-	-	125	9.4	90.6	5	8.99	1	4	-	-	-	273	9.4	90.6	4	7.19	1	3	-	-	-
PCHAS_061280	succinyl-CoA ligase, putative"	2829	4	99	10.6	89.4	15	5.3	1	14	-	-	-	168	10.6	89.4	18	6.36	1	17	-	-	-	118	10.6	89.4	26	9.19	4	22	0.0018	0.0379	0.0475	292	10.6	89.4	28	9.89	3	25	0.0013	0.0432	0.0301
PCHAS_061290	conserved Plasmodium protein, unknown function"	1749	4	95	22.5	77.5	8	4.57	5	3	0.0029	0.0116	0.25	170	22.5	77.5	10	5.71	3	7	0.0021	0.0204	0.1029	121	22.5	77.5	13	7.43	6	7	0.0043	0.0204	0.2108	298	22.5	77.5	11	6.29	5	6	0.0036	0.0175	0.2057
PCHAS_061300	conserved Plasmodium protein, unknown function"	618	4	104	8.9	91.1	2	3.23	2	0	0.0021	0.0074	0.2838	165	8.9	91.1	2	3.23	2	0	0.0021	0.0074	0.2838	118	8.9	91.1	2	3.23	0	2	-	-	-	276	8.9	91.1	1	1.62	0	1	-	-	-
PCHAS_061310	pantothenate kinase, putative"	2076	4	101	14.5	85.5	15	7.22	10	5	0.006	0.0127	0.4724	163	14.5	85.5	18	8.67	11	7	0.0054	0.0231	0.2338	118	14.5	85.5	25	12.04	12	13	0.0072	0.0335	0.2149	288	14.5	85.5	24	11.56	13	11	0.0078	0.0283	0.2756
PCHAS_061320	conserved Plasmodium protein, unknown function"	624	4	93	7.7	92.3	3	4.8	1	2	-	-	-	146	7.7	92.3	3	4.8	1	2	-	-	-	121	7.7	92.3	8	12.8	1	7	-	-	-	259	7.7	92.3	8	12.8	0	8	-	-	-
PCHAS_061330	ribonucleoside-diphosphate reductase, large	2544	4	98	5.1	94.9	8	3.14	0	8	-	-	-	155	5.1	94.9	13	5.11	2	11	0.001	0.0205	0.0488	118	5.1	94.9	20	7.86	3	17	0.0015	0.0319	0.047	274	5.1	94.9	24	9.43	3	21	0.002	0.0378	0.0529
PCHAS_061340	conserved Plasmodium protein, unknown function"	504	4	101	1.4	98.6	5	9.9	2	3	0.0051	0.0284	0.1796	162	1.4	98.6	4	7.92	2	2	0.0051	0.0189	0.2698	113	1.4	98.6	6	11.88	1	5	-	-	-	285	1.4	98.6	8	15.84	6	2	0.0154	0.0188	0.8191
PCHAS_061350	N-acetyltransferase, putative"	1575	4	102	28.8	71.2	6	3.81	2	4	0.0008	0.0167	0.0479	162	28.8	71.2	10	6.35	2	8	0.0016	0.0269	0.0595	127	28.8	71.2	5	3.17	1	4	-	-	-	294	28.8	71.2	6	3.81	1	5	-	-	-
PCHAS_061360	histidine triad protein, putative"	600	4	98	29.5	70.5	4	6.66	0	4	-	-	-	157	29.5	70.5	3	4.99	1	2	-	-	-	129	29.5	70.5	3	4.99	0	3	-	-	-	280	29.5	70.5	3	4.99	1	2	-	-	-
PCHAS_061370	ATP-dependent Clp protease proteolytic subunit,	726	4	103	10.7	89.3	9	12.38	0	9	-	-	-	155	10.7	89.3	4	5.5	0	4	-	-	-	115	10.7	89.3	8	11	0	8	-	-	-	297	10.7	89.3	9	12.38	0	9	-	-	-
PCHAS_061380	conserved Plasmodium protein, unknown function"	2556	4	99	37.4	62.6	18	7.04	15	3	0.0073	0.0062	1.1774	163	37.4	62.6	17	6.65	12	5	0.0058	0.0104	0.5577	126	37.4	62.6	27	10.56	20	7	0.0097	0.0145	0.669	286	37.4	62.6	26	10.17	17	9	0.0078	0.0209	0.3732
PCHAS_061390	conserved Plasmodium protein, unknown function"	3597	4	105	33.8	66.2	28	7.78	8	20	0.0024	0.0332	0.0723	163	33.8	66.2	32	8.89	10	22	0.0031	0.0364	0.0852	122	33.8	66.2	38	10.56	12	26	0.0041	0.0414	0.099	288	33.8	66.2	38	10.56	19	19	0.0065	0.0299	0.2174
PCHAS_061400	conserved Plasmodium protein, unknown function"	2502	4	99	42.7	57.3	12	4.79	5	7	0.0025	0.0153	0.1634	158	42.7	57.3	15	5.99	4	11	0.002	0.0242	0.0826	124	42.7	57.3	17	6.79	6	11	0.0025	0.0265	0.0943	304	42.7	57.3	21	8.39	9	12	0.0039	0.0288	0.1354
PCHAS_061410	conserved Plasmodium protein, unknown function"	3201	4	98	10.3	89.7	40	12.49	19	21	0.0071	0.0376	0.1888	160	10.3	89.7	35	10.93	17	18	0.0063	0.0322	0.1957	120	10.3	89.7	43	13.43	18	25	0.0062	0.0475	0.1305	295	10.3	89.7	38	11.87	18	20	0.0065	0.0367	0.1771
PCHAS_061420	conserved Plasmodium protein, unknown function"	600	4	96	13.3	86.7	5	8.32	1	4	-	-	-	157	13.3	86.7	7	11.65	2	5	0.0042	0.0436	0.0963	127	13.3	86.7	5	8.32	2	3	0.0042	0.0259	0.1622	315	13.3	86.7	4	6.66	1	3	-	-	-
PCHAS_061430	conserved Plasmodium protein, unknown function"	2886	4	104	17.5	82.5	38	13.16	23	15	0.0096	0.0286	0.3357	151	17.5	82.5	39	13.51	20	19	0.0085	0.0352	0.2415	109	17.5	82.5	48	16.63	29	19	0.0113	0.0397	0.2846	259	17.5	82.5	69	23.9	45	24	0.017	0.0547	0.3108
PCHAS_061440	conserved Plasmodium protein, unknown function"	1572	4	98	27.7	72.3	17	10.81	7	10	0.0039	0.0429	0.0909	159	27.7	72.3	9	5.72	4	5	0.0031	0.0175	0.1771	118	27.7	72.3	18	11.44	13	5	0.0078	0.0283	0.2756	302	27.7	72.3	23	14.62	14	9	0.0094	0.0393	0.2392
PCHAS_061450	DEAD box ATP-dependent RNA helicase, putative"	3609	4	101	24.5	75.5	26	7.2	8	18	0.0024	0.0281	0.0854	163	24.5	75.5	26	7.2	9	17	0.0031	0.0251	0.1235	118	24.5	75.5	44	12.19	20	24	0.0069	0.0356	0.1938	300	24.5	75.5	43	11.91	23	20	0.0076	0.0311	0.2444
PCHAS_061460	conserved Plasmodium protein, unknown function"	408	4	99	35	65	3	7.33	3	0	0.0061	0.0133	0.4586	152	35	65	4	9.78	3	1	0.0061	0.0271	0.2251	115	35	65	4	9.78	4	0	0.0092	0.0133	0.6917	265	35	65	3	7.33	3	0	0.0061	0.0133	0.4586
PCHAS_061470	conserved Plasmodium protein, unknown function"	3720	4	103	21.2	78.8	45	12.09	20	25	0.0066	0.0381	0.1732	155	21.2	78.8	59	15.86	34	25	0.0113	0.0381	0.2966	121	21.2	78.8	75	20.16	42	33	0.0131	0.0547	0.2395	283	21.2	78.8	86	23.11	48	38	0.0151	0.0627	0.2408
PCHAS_061480	conserved Plasmodium protein, unknown function"	11013	4	99	25.7	74.3	116	10.53	60	56	0.0066	0.0268	0.2463	162	25.7	74.3	103	9.35	56	47	0.0061	0.0229	0.2664	119	25.7	74.3	175	15.89	100	75	0.0108	0.0376	0.2872	290	25.7	74.3	191	17.34	112	79	0.0121	0.0398	0.304
PCHAS_061490	DNA polymerase alpha, putative"	5094	4	100	18.8	81.2	45	8.83	10	35	0.0022	0.0361	0.0609	166	18.8	81.2	47	9.22	9	38	0.002	0.0392	0.051	124	18.8	81.2	63	12.37	23	40	0.0047	0.0443	0.1061	288	18.8	81.2	66	12.95	15	51	0.0037	0.0516	0.0717
PCHAS_061500	conserved Plasmodium protein, unknown function"	1914	4	98	10.4	89.6	21	10.97	9	12	0.0059	0.0313	0.1885	159	10.4	89.6	15	7.83	6	9	0.004	0.0233	0.1717	122	10.4	89.6	22	11.49	9	13	0.0059	0.0341	0.173	285	10.4	89.6	30	15.67	12	18	0.0079	0.0476	0.166
PCHAS_061510	mitochondrial ribosomal protein S12 precursor,	1005	4	95	6.9	93.1	14	13.92	6	8	0.0077	0.0379	0.2032	161	6.9	93.1	10	9.94	3	7	0.0038	0.0331	0.1148	120	6.9	93.1	19	18.89	7	12	0.009	0.0574	0.1568	268	6.9	93.1	16	15.9	9	7	0.0115	0.0332	0.3464
PCHAS_061520	conserved Plasmodium protein, unknown function"	1104	4	98	11.1	88.9	9	8.14	3	6	0.0034	0.0274	0.1241	160	11.1	88.9	3	2.71	2	1	0.0023	0.0045	0.5111	123	11.1	88.9	8	7.24	2	6	0.0023	0.0273	0.0842	283	11.1	88.9	18	16.29	3	15	0.0034	0.07	0.0486
PCHAS_061530	phosphopantothenoylcysteine synthetase,	1488	4	101	27	73	15	10.07	11	4	0.0092	0.0141	0.6525	158	27	73	18	12.09	13	5	0.0109	0.0176	0.6193	118	27	73	16	10.75	10	6	0.0084	0.0211	0.3981	291	27	73	23	15.45	13	10	0.0105	0.0373	0.2815
PCHAS_061540	RNA binding protein, putative"	2664	4	104	20.8	79.2	14	5.25	2	12	0.0009	0.0227	0.0396	166	20.8	79.2	15	5.63	2	13	0.0009	0.0246	0.0366	122	20.8	79.2	16	6	4	12	0.0019	0.0227	0.0837	275	20.8	79.2	17	6.38	3	14	0.0014	0.0265	0.0528
PCHAS_061550	large ribosomal subunit assembling factor,	3015	4	92	40.6	59.4	12	3.98	6	6	0.0025	0.0105	0.2381	152	40.6	59.4	13	4.31	5	8	0.0021	0.0141	0.1489	102	40.6	57.4	18	5.97	8	10	0.0029	0.0195	0.1487	235	40.6	58.4	26	8.62	10	16	0.0029	0.0339	0.0855
PCHAS_061560	conserved Plasmodium protein, unknown function"	1455	4	91	14.5	85.5	6	4.12	2	4	0.0017	0.0141	0.1206	154	14.5	85.5	8	5.49	3	5	0.0026	0.0177	0.1469	106	14.5	85.5	19	13.05	7	12	0.0052	0.0468	0.1111	271	14.5	85.5	27	18.54	10	17	0.0082	0.0636	0.1289
PCHAS_061570	conserved Plasmodium protein, unknown function"	1440	4	100	8.9	91.1	4	2.78	0	4	-	-	-	159	8.9	91.1	7	4.86	2	5	0.0009	0.023	0.0391	117	8.9	91.1	16	11.1	4	12	0.0034	0.0469	0.0725	284	8.9	91.1	14	9.72	4	10	0.0034	0.0388	0.0876
PCHAS_061580	conserved Plasmodium protein, unknown function"	522	4	102	3.8	96.2	2	3.82	0	2	-	-	-	156	3.8	96.2	3	5.74	0	3	-	-	-	121	3.8	96.2	3	5.74	1	2	-	-	-	268	3.8	96.2	3	5.74	0	3	-	-	-
PCHAS_061590	conserved Plasmodium protein, unknown function"	1416	4	102	20.5	79.5	16	11.29	8	8	0.0071	0.0294	0.2415	161	20.5	79.5	10	7.06	6	4	0.0053	0.0145	0.3655	116	20.5	79.5	25	17.64	15	10	0.0133	0.0368	0.3614	263	20.5	79.5	26	18.35	17	9	0.0151	0.0331	0.4562
PCHAS_061600	cysteine desulfurase, putative"	1599	4	99	21.1	78.9	10	6.25	6	4	0.004	0.0152	0.2632	161	21.1	78.9	12	7.5	5	7	0.0032	0.0244	0.1311	121	21.1	78.9	16	10	8	8	0.0056	0.0275	0.2036	278	21.1	78.9	16	10	7	9	0.0048	0.0306	0.1569
PCHAS_061610	conserved Plasmodium protein, unknown function"	3087	4	109	19.5	80.5	36	11.66	21	15	0.0085	0.0252	0.3373	156	19.5	80.5	27	8.74	19	8	0.0073	0.015	0.4867	119	19.5	80.5	48	15.54	32	16	0.012	0.0309	0.3883	290	19.5	80.5	40	12.95	22	18	0.0087	0.031	0.2806
PCHAS_061620	eukaryotic translation initiation factor	984	4	91	1	99	3	3.05	0	3	-	-	-	164	1	99	4	4.06	0	4	-	-	-	118	1	99	3	3.05	0	3	-	-	-	270	1	99	5	5.08	1	4	-	-	-
PCHAS_061630	drug metabolite transporter, putative"	987	4	102	8.9	91.1	7	7.09	2	5	0.0026	0.0241	0.1079	164	8.9	91.1	6	6.07	2	4	0.0026	0.0192	0.1354	125	8.9	91.1	16	16.19	5	11	0.0065	0.0543	0.1197	288	8.9	91.1	14	14.17	5	9	0.0065	0.0441	0.1474
PCHAS_061640	conserved Plasmodium membrane protein, unknown	900	4	92	8	92	1	1.11	1	0	-	-	-	152	8	92	4	4.44	2	2	0.0029	0.0101	0.2871	111	8	92	14	15.54	3	11	0.0043	0.0571	0.0753	252	8	92	11	12.21	4	7	0.0058	0.0359	0.1616
PCHAS_061650	conserved Plasmodium protein, unknown function"	2424	4	105	31.2	68.8	8	3.3	3	5	0.0015	0.0108	0.1389	159	31.2	68.8	8	3.3	6	2	0.0031	0.0043	0.7209	127	31.2	68.8	17	7.01	8	9	0.0036	0.0217	0.1659	291	31.2	68.8	18	7.42	11	7	0.0051	0.0173	0.2948
PCHAS_061660	conserved Plasmodium protein, unknown function"	999	4	96	29.4	70.6	4	4	1	3	-	-	-	154	29.4	70.6	4	4	3	1	0.0037	0.0052	0.7115	107	29.4	70.6	13	13	7	6	0.0088	0.0317	0.2776	253	29.4	70.6	8	8	3	5	0.0037	0.0264	0.1402
PCHAS_061670	transcription initiation factor IIE, alpha	1161	4	98	21.7	78.3	8	6.88	2	6	0.0021	0.0275	0.0764	153	21.7	78.3	10	8.61	2	8	0.0021	0.0368	0.0571	115	21.7	78.3	11	9.47	3	8	0.0032	0.0368	0.087	268	21.7	78.3	9	7.75	2	7	0.0021	0.0321	0.0654
PCHAS_061680	queuine tRNA-ribosyltransferase, putative"	1938	4	102	23.2	76.8	12	6.19	4	8	0.0026	0.0211	0.1232	166	23.2	76.8	8	4.13	2	6	0.0013	0.0158	0.0823	126	23.2	76.8	25	12.89	13	12	0.0078	0.0346	0.2254	279	23.2	76.8	16	8.25	7	9	0.0045	0.0238	0.1891
PCHAS_061690	calcium-dependent protein kinase 4, putative"	1587	4	102	6.4	93.6	5	3.15	0	5	-	-	-	160	6.4	93.6	3	1.89	0	3	-	-	-	123	6.4	93.6	5	3.15	0	5	-	-	-	272	6.4	93.6	7	4.41	0	7	-	-	-
PCHAS_061700	conserved Plasmodium protein, unknown function"	2757	4	101	37.5	62.5	9	3.26	6	3	0.0027	0.006	0.45	166	37.5	62.5	21	7.61	9	12	0.004	0.0242	0.1653	121	37.5	62.5	24	8.7	13	11	0.0058	0.0221	0.2624	281	37.5	62.5	31	11.24	15	16	0.0067	0.0324	0.2068
PCHAS_061710	serine--tRNA ligase, putative"	1611	4	101	6.8	93.2	6	3.72	1	5	-	-	-	169	6.8	93.2	8	4.96	1	7	-	-	-	124	6.8	93.2	8	4.96	1	7	-	-	-	273	6.8	93.2	8	4.96	1	7	-	-	-
PCHAS_061720	conserved Plasmodium protein, unknown function"	3609	4	97	25.4	74.6	10	2.77	7	3	0.002	0.006	0.3333	164	25.4	74.6	18	4.99	11	7	0.0031	0.0136	0.2279	124	25.4	74.6	26	7.2	14	12	0.0041	0.0213	0.1925	284	25.4	74.6	24	6.65	15	9	0.0048	0.0152	0.3158
PCHAS_061730	conserved Plasmodium protein, unknown function"	1299	4	99	7.1	92.9	1	0.77	1	0	-	-	-	163	7.1	92.9	4	3.08	3	1	0.0029	0.004	0.725	124	7.1	92.9	8	6.15	4	4	0.0038	0.0159	0.239	287	7.1	92.9	7	5.38	4	3	0.0038	0.0119	0.3193
PCHAS_061740	dynein heavy chain, putative"	15792	4	103	26.8	73.2	42	2.66	19	23	0.0015	0.0077	0.1948	164	26.8	73.2	48	3.04	13	35	0.001	0.0117	0.0855	123	26.8	73.2	73	4.62	21	52	0.0016	0.0175	0.0914	296	26.8	73.2	79	5	24	55	0.0019	0.0185	0.1027
PCHAS_061750	exported serine/threonine protein kinase,	7167	4	99	32.2	67.8	15	2.09	5	10	0.0009	0.0076	0.1184	163	32.2	67.8	7	0.98	2	5	0.0003	0.0038	0.0789	127	32.2	67.8	34	4.74	12	22	0.0021	0.0168	0.125	294	32.2	67.8	34	4.74	15	19	0.0026	0.0145	0.1793
PCHAS_061760	cysteine repeat modular protein 2, putative"	7617	4	99	10.2	89.8	24	3.15	11	13	0.0018	0.0084	0.2143	161	10.2	89.8	23	3.02	9	14	0.0014	0.0094	0.1489	122	10.2	89.8	41	5.38	16	25	0.0026	0.0162	0.1605	297	10.2	89.8	48	6.3	16	32	0.0026	0.0208	0.125
PCHAS_061770	mitochondrial ribosomal protein S8 precursor,	390	4	90	3.8	96.2	3	7.67	0	3	-	-	-	140	3.8	96.2	3	7.67	0	3	-	-	-	120	3.8	96.2	4	10.23	0	4	-	-	-	257	3.8	96.2	4	10.23	0	4	-	-	-
PCHAS_061780	prefoldin subunit 3, putative"	570	4	104	5.8	94.2	2	3.5	0	2	-	-	-	163	5.8	94.2	2	3.5	0	2	-	-	-	119	5.8	94.2	3	5.25	0	3	-	-	-	269	5.8	94.2	3	5.25	0	3	-	-	-
PCHAS_061790	conserved Plasmodium protein, unknown function"	3192	4	101	31.2	68.8	26	8.14	18	8	0.007	0.0132	0.5303	164	31.2	68.8	34	10.65	21	13	0.0078	0.0232	0.3362	113	31.2	68.8	28	8.77	17	11	0.0062	0.0199	0.3116	281	31.2	68.8	37	11.59	23	14	0.0086	0.0249	0.3454
PCHAS_061800	conserved Plasmodium protein, unknown function"	1404	4	98	14.3	85.7	7	4.98	2	5	0.0018	0.0185	0.0973	163	14.3	85.7	12	8.54	5	7	0.0044	0.0261	0.1686	122	14.3	85.7	12	8.54	11	1	0.0098	0.0037	2.6486	311	14.3	85.7	14	9.96	12	2	0.0098	0.0111	0.8829
PCHAS_061820	conserved Plasmodium protein, unknown function"	549	4	108	2.9	97.1	1	1.82	1	0	-	-	-	169	2.9	97.1	1	1.82	1	0	-	-	-	129	2.9	97.1	1	1.82	1	0	-	-	-	314	2.9	97.1	2	3.64	1	1	-	-	-
PCHAS_061840	NIMA related kinase 4, putative"	933	4	84	7	93	5	5.35	0	5	-	-	-	145	7	93	2	2.14	0	2	-	-	-	108	7	93	4	4.28	0	4	-	-	-	285	7	93	4	4.28	0	4	-	-	-
PCHAS_061850	actin-related protein, putative"	2622	4	102	11.4	88.6	20	7.62	7	13	0.0029	0.0273	0.1062	166	11.4	88.6	19	7.24	10	9	0.0043	0.0193	0.2228	123	11.4	88.6	31	11.82	10	21	0.0043	0.0433	0.0993	285	11.4	88.6	29	11.06	10	19	0.0043	0.0394	0.1091
PCHAS_061860	conserved Plasmodium protein, unknown function"	3882	4	100	19.1	80.9	40	10.3	22	18	0.0068	0.0255	0.2667	153	19.1	80.9	29	7.47	13	16	0.0039	0.0228	0.1711	116	19.1	80.9	52	13.39	26	26	0.0077	0.038	0.2026	279	19.1	80.9	65	16.74	38	27	0.0118	0.0387	0.3049
PCHAS_061870	conserved membrane protein, unknown function"	1293	4	100	28.7	71.3	5	3.86	0	5	-	-	-	156	28.7	71.3	2	1.55	1	1	-	-	-	116	28.7	71.3	7	5.41	0	7	-	-	-	259	28.7	71.3	9	6.96	0	9	-	-	-
PCHAS_061890	40S ribosomal protein S10, putative"	414	4	81	3.4	96.6	2	4.82	0	2	-	-	-	152	3.4	96.6	1	2.41	0	1	-	-	-	105	3.4	96.6	2	4.82	0	2	-	-	-	265	3.4	96.6	2	4.82	0	2	-	-	-
PCHAS_061900	conserved Plasmodium protein, unknown function"	1482	4	94	27	73	6	4.05	0	6	-	-	-	154	27	73	14	9.44	2	12	0.0017	0.0416	0.0409	114	27	73	13	8.77	2	11	0.0017	0.0381	0.0446	256	27	73	17	11.46	6	11	0.0042	0.0417	0.1007
PCHAS_061910	conserved Plasmodium protein, unknown function"	8331	4	100	23	77	50	6	24	26	0.0035	0.0164	0.2134	164	23	77	15	1.8	6	9	0.0008	0.0057	0.1404	121	23	77	100	12	40	60	0.0057	0.0383	0.1488	280	23	77	101	12.12	46	55	0.0065	0.0358	0.1816
PCHAS_061920	3'-5' exoribonuclease Csl4 homolog, putative"	585	4	105	10.9	89.1	4	6.83	2	2	0.0044	0.0167	0.2635	161	10.9	89.1	5	8.53	3	2	0.0065	0.0167	0.3892	121	10.9	89.1	7	11.95	2	5	0.0044	0.0424	0.1038	280	10.9	89.1	8	13.65	3	5	0.0065	0.0425	0.1529
PCHAS_061930	small subunit rRNA processing protein, putative"	876	4	97	50.2	49.8	3	3.42	0	3	-	-	-	163	50.2	49.8	7	7.98	2	5	0.0028	0.032	0.0875	121	50.2	49.8	5	5.7	1	4	-	-	-	290	50.2	49.8	8	9.12	1	7	-	-	-
PCHAS_061940	conserved Plasmodium protein, unknown function"	363	4	97	0	100	1	2.75	1	0	-	-	-	150	0	100	1	2.75	1	0	-	-	-	129	0	100	2	5.49	1	1	-	-	-	294	0	100	4	10.99	2	2	0.0071	0.027	0.263
PCHAS_061950	conserved Plasmodium protein, unknown function"	297	4	106	0	100	1	3.36	0	1	-	-	-	170	0	100	1	3.36	0	1	-	-	-	125	0	100	1	3.36	0	1	-	-	-	296	0	100	3	10.07	1	2	-	-	-
PCHAS_061960	ferrodoxin reductase-like protein, putative"	1968	4	99	15.2	84.8	10	5.08	3	7	0.0019	0.0167	0.1138	158	15.2	84.8	11	5.59	3	8	0.0019	0.0192	0.099	122	15.2	84.8	22	11.17	5	17	0.0032	0.0413	0.0775	263	15.2	84.8	30	15.24	7	23	0.0046	0.0565	0.0814
PCHAS_061970	conserved Plasmodium protein, unknown function"	408	4	97	9.3	90.7	1	2.44	0	1	-	-	-	151	9.3	90.7	2	4.89	0	2	-	-	-	112	9.3	90.7	2	4.89	0	2	-	-	-	257	9.3	90.7	4	9.78	1	3	-	-	-
PCHAS_061980	conserved Plasmodium protein, unknown function"	705	4	85	16.6	83.4	8	11.33	1	7	-	-	-	149	16.6	83.4	8	11.33	0	8	-	-	-	109	16.6	83.4	5	7.08	0	5	-	-	-	249	16.6	83.4	8	11.33	1	7	-	-	-
PCHAS_061990	phosphoinositide-binding protein, putative"	5796	4	101	31.5	68.5	29	5	7	22	0.0013	0.0218	0.0596	159	31.5	68.5	27	4.66	5	22	0.0011	0.0208	0.0529	122	31.5	68.5	53	9.14	13	40	0.0028	0.0382	0.0733	282	31.5	68.5	57	9.83	14	43	0.003	0.0412	0.0728
PCHAS_062000	Ham1-like protein, putative"	591	4	94	4.4	95.6	6	10.14	3	3	0.0064	0.0257	0.249	146	4.4	95.6	5	8.45	3	2	0.0064	0.017	0.3765	121	4.4	95.6	8	13.51	3	5	0.0064	0.0433	0.1478	295	4.4	95.6	9	15.2	4	5	0.0086	0.0433	0.1986
PCHAS_062010	conserved Plasmodium protein, unknown function"	597	4	96	19.1	80.9	3	5.02	1	2	-	-	-	155	19.1	80.9	4	6.69	3	1	0.0063	0.0088	0.7159	122	19.1	80.9	5	8.36	2	3	0.0042	0.0268	0.1567	269	19.1	80.9	3	5.02	1	2	-	-	-
PCHAS_062020	conserved Plasmodium protein, unknown function"	7590	4	98	24.8	75.2	59	7.77	19	40	0.0031	0.028	0.1107	162	24.8	75.2	62	8.17	26	36	0.004	0.0263	0.1521	126	24.8	75.2	85	11.2	35	50	0.0055	0.0363	0.1515	287	24.8	75.2	85	11.2	39	46	0.0062	0.0331	0.1873
PCHAS_062030	conserved Plasmodium protein, unknown function"	711	4	102	10	90	4	5.62	2	2	0.0035	0.0146	0.2397	171	10	90	2	2.81	2	0	0.0035	0	-	119	10	90	6	8.43	2	4	0.0035	0.0294	0.119	287	10	90	6	8.43	1	5	-	-	-
PCHAS_062040	conserved Plasmodium protein, unknown function"	2727	4	101	27	73	14	5.13	5	9	0.0019	0.0186	0.1022	162	27	73	13	4.77	8	5	0.0037	0.0095	0.3895	125	27	73	42	15.4	19	23	0.0077	0.0489	0.1575	295	27	73	45	16.5	23	22	0.0098	0.0461	0.2126
PCHAS_062050	DEAD box helicase, putative"	2349	4	101	27.9	72.1	14	5.96	2	12	0.0011	0.0264	0.0417	161	27.9	72.1	15	6.38	2	13	0.0011	0.0286	0.0385	120	27.9	72.1	29	12.34	4	25	0.0021	0.056	0.0375	298	27.9	72.1	23	9.79	5	18	0.0027	0.0399	0.0677
PCHAS_062060	conserved Plasmodium protein, unknown function"	678	4	93	0	100	5	7.36	1	4	-	-	-	149	0	100	3	4.42	0	3	-	-	-	114	0	100	3	4.42	0	3	-	-	-	265	0	100	6	8.84	1	5	-	-	-
PCHAS_062070	conserved Plasmodium protein, unknown function"	2295	4	101	32.5	67.5	26	11.32	18	8	0.0095	0.0195	0.4872	168	32.5	67.5	30	13.07	21	9	0.0112	0.0218	0.5138	119	32.5	67.5	27	11.76	20	7	0.0106	0.0172	0.6163	287	32.5	67.5	24	10.45	18	6	0.0095	0.0149	0.6376
PCHAS_062080	40S ribosomal protein S5, putative"	585	4	100	0	100	2	3.41	0	2	-	-	-	160	0	100	3	5.12	0	3	-	-	-	121	0	100	2	3.41	0	2	-	-	-	286	0	100	4	6.83	0	4	-	-	-
PCHAS_062090	secreted ookinete protein, putative"	1440	4	105	0.6	99.4	3	2.08	0	3	-	-	-	179	0.6	99.4	6	4.16	1	5	-	-	-	122	0.6	99.4	8	5.55	1	7	-	-	-	296	0.6	99.4	10	6.94	5	5	0.0035	0.0198	0.1768
PCHAS_062100	conserved Plasmodium protein, unknown function"	315	4	89	8.9	91.1	4	12.66	0	4	-	-	-	136	8.9	91.1	5	15.82	0	5	-	-	-	124	8.9	91.1	2	6.33	0	2	-	-	-	262	8.9	91.1	2	6.33	0	2	-	-	-
PCHAS_062120	conserved Plasmodium protein, unknown function"	675	4	97	33.9	66.1	9	13.31	6	3	0.0111	0.0239	0.4644	169	33.9	66.1	8	11.83	5	3	0.0092	0.0238	0.3866	126	33.9	66.1	8	11.83	6	2	0.0111	0.0158	0.7025	295	33.9	66.1	6	8.88	5	1	0.0093	0.0078	1.1923
PCHAS_062130	PelOta protein homologue, putative"	1155	4	95	24.6	75.4	6	5.19	0	6	-	-	-	172	24.6	75.4	7	6.06	0	7	-	-	-	124	24.6	75.4	10	8.65	0	10	-	-	-	289	24.6	75.4	11	9.52	0	11	-	-	-
PCHAS_062140	rhoptry-associated leucine zipper-like protein	1584	4	112	33.5	66.5	2	1.26	1	1	-	-	-	172	33.5	66.5	8	5.05	3	5	0.0023	0.0172	0.1337	125	33.5	66.5	20	12.62	10	10	0.0078	0.0349	0.2235	294	33.5	66.5	15	9.46	8	7	0.0062	0.0242	0.2562
PCHAS_062150	zinc finger protein, putative"	2994	4	95	35.6	64.4	26	8.68	14	12	0.0056	0.0223	0.2511	160	35.6	64.4	21	7.01	10	11	0.0039	0.0205	0.1902	124	35.6	64.4	31	10.35	14	17	0.0056	0.0314	0.1783	286	35.6	64.4	32	10.68	15	17	0.006	0.0314	0.1911
PCHAS_062160	GTP-binding protein, putative"	1182	4	102	19.8	80.2	4	3.38	1	3	-	-	-	164	19.8	80.2	4	3.38	1	3	-	-	-	126	19.8	80.2	9	7.61	2	7	0.0021	0.0294	0.0714	305	19.8	80.2	9	7.61	1	8	-	-	-
PCHAS_062170	cell cycle control protein cwf15, putative"	789	4	97	24.1	75.9	4	5.06	2	2	0.0031	0.0147	0.2109	149	24.1	75.9	6	7.59	2	4	0.0031	0.0298	0.104	103	24.1	75.9	9	11.39	3	6	0.0046	0.0451	0.102	241	24.1	75.9	8	10.13	2	6	0.0031	0.0451	0.0687
PCHAS_062180	U3 snoRNA-associated small subunit rRNA	1770	4	97	21.6	78.4	13	7.34	1	12	-	-	-	156	21.6	78.4	11	6.21	1	10	-	-	-	116	21.6	78.4	15	8.47	1	14	-	-	-	279	21.6	78.4	20	11.29	2	18	0.0014	0.0509	0.0275
PCHAS_062190	conserved Plasmodium protein, unknown function"	240	4	73	0	100	2	8.3	0	2	-	-	-	132	0	100	5	20.75	0	5	-	-	-	90	0	100	2	8.3	0	2	-	-	-	181	0	100	5	20.75	1	4	-	-	-
PCHAS_062200	conserved Plasmodium protein, unknown function"	1665	4	101	9.5	90.5	15	9	8	7	0.0061	0.0202	0.302	163	9.5	90.5	9	5.4	4	5	0.0031	0.0144	0.2153	124	9.5	90.5	14	8.4	7	7	0.0054	0.0202	0.2673	294	9.5	90.5	18	10.8	9	9	0.0061	0.0291	0.2096
PCHAS_062210	conserved Plasmodium protein, unknown function"	933	4	96	4.2	95.8	4	4.28	0	4	-	-	-	164	4.2	95.8	6	6.42	1	5	-	-	-	116	4.2	95.8	5	5.35	2	3	0.0027	0.0155	0.1742	257	4.2	95.8	5	5.35	1	4	-	-	-
PCHAS_062220	tRNAHis guanylyltransferase, putative"	963	4	100	6.2	93.8	8	8.3	3	5	0.0039	0.0275	0.1418	166	6.2	93.8	9	9.34	2	7	0.0026	0.0389	0.0668	130	6.2	93.8	10	10.37	1	9	-	-	-	282	6.2	93.8	8	8.3	2	6	0.0026	0.0332	0.0783
PCHAS_062230	conserved Plasmodium protein, unknown function"	1431	4	102	34.7	65.3	6	4.19	3	3	0.0026	0.0109	0.2385	166	34.7	65.3	4	2.79	1	3	-	-	-	129	34.7	65.3	5	3.49	4	1	0.0035	0.0036	0.9722	291	34.7	65.3	15	10.47	7	8	0.0061	0.0294	0.2075
PCHAS_062240	conserved Plasmodium protein, unknown function"	1071	4	97	9.2	90.8	11	10.26	6	5	0.0072	0.0225	0.32	154	9.2	90.8	7	6.53	3	4	0.0036	0.0179	0.2011	117	9.2	90.8	14	13.06	5	9	0.006	0.041	0.1463	291	9.2	90.8	17	15.86	5	12	0.006	0.0552	0.1087
PCHAS_062250	conserved Plasmodium protein, unknown function"	1638	4	98	11.9	87.7	9	5.49	4	5	0.0027	0.0168	0.1607	160	11.9	88.1	11	6.71	3	8	0.0015	0.0277	0.0542	122	11.9	88.1	16	9.76	5	11	0.0038	0.0339	0.1121	263	11.9	88.1	21	12.81	9	12	0.0069	0.0372	0.1855
PCHAS_062260	conserved Plasmodium protein, unknown function"	3093	4	105	16.1	83.9	22	7.11	10	12	0.004	0.0207	0.1932	162	16.1	83.9	20	6.46	9	11	0.0036	0.019	0.1895	121	16.1	83.9	35	11.31	15	20	0.006	0.0348	0.1724	282	16.1	83.9	42	13.57	16	26	0.006	0.0474	0.1266
PCHAS_062270	dynactin subunit 5, putative"	663	4	99	2.4	97.6	2	3.01	0	2	-	-	-	164	2.4	97.6	4	6.02	0	4	-	-	-	119	2.4	97.6	7	10.54	0	7	-	-	-	290	2.4	97.6	7	10.54	0	7	-	-	-
PCHAS_062280	conserved Plasmodium protein, unknown function"	435	4	91	2.3	97.7	3	6.88	2	1	0.0058	0.0118	0.4915	146	2.3	97.7	6	13.76	2	4	0.0058	0.0483	0.1201	95	2.3	97.7	8	18.35	2	6	0.0058	0.0744	0.078	253	2.3	97.7	10	22.94	1	9	-	-	-
PCHAS_062290	metallo-hydrolase/oxidoreductase, putative"	2331	4	102	14.5	85.5	26	11.15	14	12	0.007	0.0283	0.2473	164	14.5	85.5	27	11.58	11	16	0.0049	0.0394	0.1244	121	14.5	85.5	26	11.15	7	19	0.0038	0.0417	0.0911	284	14.5	85.5	43	18.44	14	29	0.0065	0.0694	0.0937
PCHAS_062300	conserved Plasmodium protein, unknown function"	4866	4	101	23.4	76.6	36	7.4	20	16	0.0051	0.0175	0.2914	155	23.4	76.6	32	6.57	16	16	0.0039	0.0181	0.2155	117	23.4	76.6	54	11.1	26	28	0.0061	0.0333	0.1832	263	23.4	76.6	76	15.62	33	43	0.0075	0.0522	0.1437
PCHAS_062310	conserved Plasmodium protein, unknown function"	3411	4	99	24	76	15	4.4	6	9	0.0022	0.0136	0.1618	168	24	76	22	6.45	4	18	0.0015	0.0275	0.0545	117	24	76	26	7.62	9	17	0.0033	0.0259	0.1274	265	24	76	41	12.02	13	28	0.0044	0.0448	0.0982
PCHAS_062320	Rab GTPase activator and protein kinase,	4809	4	98	26	74	54	11.23	29	25	0.0073	0.0284	0.257	164	26	74	56	11.64	38	18	0.0096	0.0206	0.466	115	26	74	67	13.93	40	27	0.0101	0.0306	0.3301	284	26	74	66	13.72	41	25	0.0104	0.0284	0.3662
PCHAS_062330	conserved Plasmodium protein, unknown function"	2655	4	97	28.5	71.5	19	7.15	11	8	0.0051	0.0168	0.3036	157	28.5	71.5	13	4.89	7	6	0.0032	0.0125	0.256	120	28.5	71.5	22	8.28	11	11	0.0046	0.0253	0.1818	253	28.5	71.5	19	7.15	13	6	0.006	0.0125	0.48
PCHAS_062340	conserved Plasmodium protein, unknown function"	1260	4	108	15.8	84.2	7	5.55	1	6	-	-	-	165	15.8	84.2	10	7.93	3	7	0.0029	0.0307	0.0945	120	15.8	84.2	11	8.72	5	6	0.0049	0.0262	0.187	297	15.8	84.2	20	15.86	8	12	0.0069	0.0581	0.1188
PCHAS_062350	3-demethylubiquinone-9 3-methyltransferase,	1080	4	102	14.2	85.8	11	10.18	4	7	0.0046	0.0335	0.1373	171	14.2	85.8	8	7.4	2	6	0.0023	0.0286	0.0804	118	14.2	85.8	7	6.48	4	3	0.0046	0.0142	0.3239	281	14.2	85.8	17	15.73	9	8	0.0105	0.0386	0.272
PCHAS_062370	conserved Plasmodium protein, unknown function"	903	4	106	31	69	3	3.32	0	3	-	-	-	157	31	69	5	5.53	0	5	-	-	-	125	31	69	12	13.27	1	11	-	-	-	264	31	69	9	9.96	0	9	-	-	-
PCHAS_062380	protein kinase, putative"	5028	4	104	17	83	23	4.57	4	19	0.001	0.0199	0.0503	162	17	83	19	3.78	4	15	0.001	0.0156	0.0641	122	17	83	58	11.53	19	39	0.0047	0.0413	0.1138	295	17	83	61	12.13	23	38	0.0054	0.0414	0.1304
PCHAS_062390	conserved Plasmodium protein, unknown function"	9372	4	98	23.1	76.9	49	5.23	16	33	0.002	0.0188	0.1064	164	23.1	76.9	66	7.04	27	39	0.0033	0.0227	0.1454	120	23.1	76.9	72	7.68	27	45	0.0034	0.0258	0.1318	288	23.1	76.9	118	12.59	51	67	0.0065	0.039	0.1667
PCHAS_062400	conserved Plasmodium protein, unknown function"	1233	4	98	12.3	87.7	13	10.53	2	11	0.002	0.0459	0.0436	166	12.3	87.7	9	7.29	2	7	0.002	0.0289	0.0692	118	12.3	87.7	10	8.1	3	7	0.0031	0.029	0.1069	282	12.3	87.7	10	8.1	4	6	0.0041	0.0247	0.166
PCHAS_062410	kinesin, putative"	6246	4	102	10.9	89.1	39	6.24	17	22	0.0034	0.0187	0.1818	162	10.9	89.1	46	7.36	26	20	0.0049	0.0183	0.2678	121	10.9	89.1	56	8.96	30	26	0.0056	0.0239	0.2343	285	10.9	89.1	63	10.08	34	29	0.0063	0.0269	0.2342
PCHAS_062420	exonuclease I, putative"	2817	4	99	15.3	84.7	17	6.03	7	10	0.0035	0.0168	0.2083	165	15.3	84.7	23	8.16	9	14	0.0044	0.0244	0.1803	121	15.3	84.7	28	9.94	9	19	0.0044	0.0339	0.1298	293	15.3	84.7	35	12.42	14	21	0.0066	0.0378	0.1746
PCHAS_062430	conserved Plasmodium protein, unknown function"	4140	4	102	37.6	62.4	42	10.14	27	15	0.0078	0.0207	0.3768	161	37.6	62.4	37	8.94	25	12	0.0072	0.0168	0.4286	120	37.6	62.4	52	12.56	38	14	0.0109	0.0205	0.5317	293	37.6	62.4	58	14.01	35	23	0.01	0.0325	0.3077
PCHAS_062440	mago nashi protein homologue, putative"	447	4	100	7.8	92.2	2	4.46	0	2	-	-	-	160	7.8	92.2	1	2.23	0	1	-	-	-	113	7.8	92.2	2	4.46	0	2	-	-	-	293	7.8	92.2	4	8.93	0	4	-	-	-
PCHAS_062450	conserved Plasmodium protein, unknown function"	2268	4	96	23.4	76.6	15	6.61	6	9	0.0033	0.0212	0.1557	166	23.4	76.6	12	5.29	4	8	0.0022	0.0188	0.117	119	23.4	76.6	33	14.54	11	22	0.006	0.0531	0.113	278	23.4	76.6	31	13.66	10	21	0.0055	0.0505	0.1089
PCHAS_070230	protein kinase, putative"	4074	4	105	17.8	82.2	8	1.96	3	5	0.0006	0.0078	0.0769	166	17.8	82.2	12	2.94	5	7	0.0012	0.0104	0.1154	125	17.8	82.2	35	8.59	7	28	0.0021	0.0372	0.0565	292	17.8	82.2	27	6.63	4	23	0.0012	0.0304	0.0395
PCHAS_070250	merozoite adhesive erythrocytic binding protein"	5541	4	94	35.4	64.6	7	1.26	4	3	0.0009	0.0027	0.3333	138	35.4	64.6	22	3.97	11	11	0.0025	0.01	0.25	105	35.4	64.6	22	3.97	10	12	0.0023	0.0109	0.211	231	35.4	64.6	20	3.61	11	9	0.0025	0.0081	0.3086
PCHAS_070270	conserved Plasmodium protein, unknown function"	1608	4	107	19.3	80.7	11	6.84	1	10	-	-	-	174	19.3	80.7	10	6.22	3	7	0.0023	0.0225	0.1022	128	19.3	80.7	12	7.46	3	9	0.0023	0.029	0.0793	302	19.3	80.7	12	7.46	3	9	0.0023	0.029	0.0793
PCHAS_070280	farnesyltransferase beta subunit, putative"	2670	4	104	9.3	90.7	22	8.24	10	12	0.0042	0.0256	0.1641	162	9.3	90.7	21	7.86	11	10	0.0047	0.0216	0.2176	126	9.3	90.7	24	8.99	11	13	0.0051	0.0256	0.1992	301	9.3	90.7	24	8.99	8	16	0.0037	0.0317	0.1167
PCHAS_070300	conserved Plasmodium protein, unknown function"	3081	4	102	19.4	80.6	14	4.54	3	11	0.0012	0.019	0.0632	164	19.4	80.6	6	1.95	1	5	-	-	-	114	19.4	80.6	23	7.46	15	8	0.0056	0.0155	0.3613	302	19.4	80.6	24	7.79	13	11	0.0052	0.019	0.2737
PCHAS_070310	tubulin-tyrosine ligase, putative"	8220	4	103	16.3	83.7	69	8.39	33	36	0.0048	0.0247	0.1943	163	16.3	83.7	51	6.2	24	27	0.0034	0.0186	0.1828	122	16.3	83.7	92	11.19	46	46	0.0066	0.0322	0.205	287	16.3	83.7	96	11.68	50	46	0.007	0.0331	0.2115
PCHAS_070320	conserved Plasmodium protein, unknown function"	309	4	107	9.1	90.9	2	6.45	1	1	-	-	-	162	9.1	90.9	1	3.23	0	1	-	-	-	119	9.1	90.9	3	9.68	2	1	0.0083	0.0161	0.5155	274	9.1	90.9	2	6.45	1	1	-	-	-
PCHAS_070330	sporozoite asparagine-rich protein"	9396	4	102	18.6	81.4	67	7.13	28	39	0.0034	0.0237	0.1435	167	18.6	81.4	67	7.13	30	37	0.0037	0.0222	0.1667	122	18.6	81.4	127	13.51	58	69	0.0072	0.0422	0.1706	289	18.6	81.4	128	13.62	64	64	0.008	0.0392	0.2041
PCHAS_070340	conserved Plasmodium protein, unknown function"	561	4	95	17.8	82.2	2	3.56	0	2	-	-	-	159	17.8	82.2	1	1.78	0	1	-	-	-	132	17.8	82.2	5	8.9	0	5	-	-	-	294	17.8	82.2	6	10.68	0	6	-	-	-
PCHAS_070360	conserved Plasmodium protein, unknown function"	7380	4	98	21.6	78.4	59	7.99	32	27	0.0051	0.0205	0.2488	167	21.6	78.4	69	9.35	37	32	0.0056	0.0257	0.2179	125	21.6	78.4	84	11.38	40	44	0.0063	0.0339	0.1858	292	21.6	78.4	106	14.36	49	57	0.008	0.0428	0.1869
PCHAS_070370	kinesin-like protein, putative"	2415	4	98	33.5	66.5	10	4.14	1	9	-	-	-	156	33.5	66.5	13	5.38	1	12	-	-	-	119	33.5	66.5	17	7.04	5	12	0.0026	0.0254	0.1024	258	33.5	66.5	22	9.11	6	16	0.0031	0.0341	0.0909
PCHAS_070380	CCAAT-box DNA binding protein subunit B,	2508	4	98	20.5	79.5	19	7.57	12	7	0.0058	0.0164	0.3537	160	20.5	79.5	17	6.78	14	3	0.0068	0.007	0.9714	117	20.5	79.5	27	10.76	19	8	0.0092	0.0187	0.492	277	20.5	79.5	34	13.55	20	14	0.0097	0.033	0.2939
PCHAS_070390	leucine-rich repeat protein"	891	4	100	38.3	61.7	15	16.82	1	14	-	-	-	162	38.3	61.7	10	11.21	1	9	-	-	-	121	38.3	61.7	14	15.7	3	11	0.0041	0.0713	0.0575	277	38.3	61.7	11	12.33	3	8	0.0041	0.0511	0.0802
PCHAS_070400	conserved Plasmodium protein, unknown function"	825	4	99	38.8	61.2	8	9.69	2	6	0.0031	0.0372	0.0833	157	38.8	61.2	4	4.84	2	2	0.0031	0.0122	0.2541	135	38.8	61.2	9	10.9	4	5	0.0061	0.0309	0.1974	250	38.8	61.2	9	10.9	3	6	0.0046	0.0372	0.1237
PCHAS_070410	conserved Plasmodium protein, unknown function"	498	4	97	18.3	81.7	4	8.02	1	3	-	-	-	135	18.3	81.7	2	4.01	0	2	-	-	-	114	18.3	81.7	8	16.03	1	7	-	-	-	240	18.3	81.7	7	14.03	3	4	0.0076	0.0415	0.1831
PCHAS_070420	conserved Plasmodium protein, unknown function"	528	4	101	3.6	96.4	3	5.67	2	1	0.0048	0.0091	0.5275	163	3.6	96.4	2	3.78	1	1	-	-	-	123	3.6	96.4	3	5.67	1	2	-	-	-	260	3.6	96.4	12	22.68	4	8	0.0097	0.0761	0.1275
PCHAS_070430	nucleolar preribosomal assembly protein,	1956	4	98	32.6	67.4	9	4.6	2	7	0.0013	0.0183	0.071	152	32.6	67.4	10	5.11	3	7	0.0019	0.0182	0.1044	119	32.6	67.4	10	5.11	1	9	-	-	-	275	32.6	67.4	7	3.58	0	7	-	-	-
PCHAS_070435	conserved Plasmodium protein, unknown function"	951	4	95	2.5	97.5	13	13.66	4	9	0.0052	0.0525	0.099	137	2.5	97.5	22	23.11	15	7	0.0171	0.0523	0.327	113	2.5	97.5	18	18.91	12	6	0.0131	0.0469	0.2793	221	2.5	97.5	20	21.01	10	10	0.0118	0.0651	0.1813
PCHAS_070440	conserved Plasmodium protein, unknown function"	2775	4	104	13.8	86.2	26	9.37	12	14	0.005	0.027	0.1852	165	13.8	86.2	20	7.2	8	12	0.0036	0.0216	0.1667	114	13.8	86.2	42	15.13	16	26	0.0068	0.0494	0.1377	282	13.8	86.2	43	15.49	18	25	0.0077	0.0476	0.1618
PCHAS_070450	conserved Plasmodium protein, unknown function"	1167	4	99	32.6	67.4	9	7.71	6	3	0.0042	0.0139	0.3022	169	32.6	67.4	15	12.84	8	7	0.0085	0.0329	0.2584	110	32.6	67.4	15	12.84	10	5	0.0106	0.0234	0.453	291	32.6	67.4	17	14.55	8	9	0.0064	0.0426	0.1502
PCHAS_070460	conserved protein, unknown function"	2103	4	94	30.6	69.4	11	5.23	7	4	0.0042	0.0097	0.433	156	30.6	69.4	12	5.7	3	9	0.0018	0.022	0.0818	124	30.6	69.4	14	6.65	6	8	0.0036	0.0195	0.1846	272	30.6	69.4	17	8.08	7	10	0.0042	0.0245	0.1714
PCHAS_070470	transporter, putative"	2274	4	101	28.4	71.6	19	8.35	7	12	0.0039	0.0272	0.1434	164	28.4	71.6	13	5.71	5	8	0.0028	0.018	0.1556	118	28.4	71.6	13	5.71	4	9	0.0022	0.0203	0.1084	290	28.4	71.6	13	5.71	2	11	0.0011	0.0248	0.0444
PCHAS_070480	dynamin-like protein, putative"	2445	4	99	4.5	95.5	10	4.09	0	10	-	-	-	159	4.5	95.5	14	5.72	1	13	-	-	-	120	4.5	95.5	17	6.95	3	14	0.0016	0.0282	0.0567	283	4.5	95.5	22	8.99	3	19	0.0016	0.0384	0.0417
PCHAS_070500	serine/threonine protein kinase, putative"	2793	4	102	23.1	76.9	16	5.73	6	10	0.0027	0.0189	0.1429	161	23.1	76.9	10	3.58	3	7	0.0013	0.0131	0.0992	122	23.1	76.9	24	8.59	8	16	0.0036	0.0304	0.1184	290	23.1	76.9	23	8.23	6	17	0.0027	0.0324	0.0833
PCHAS_070510	coat protein, gamma subunit, putative"	3009	4	101	7.8	92.2	17	5.65	1	16	-	-	-	169	7.8	92.2	12	3.99	0	12	-	-	-	120	7.8	92.2	35	11.63	4	31	0.0021	0.0496	0.0423	292	7.8	92.2	40	13.29	9	31	0.004	0.0504	0.0794
PCHAS_070520	conserved Plasmodium protein, unknown function"	1740	4	93	19.5	80.5	18	10.34	9	9	0.0058	0.0292	0.1986	150	19.5	80.5	29	16.66	19	10	0.0131	0.0323	0.4056	110	19.5	80.5	32	18.38	20	12	0.0131	0.0413	0.3172	257	19.5	80.5	27	15.51	19	8	0.0123	0.0293	0.4198
PCHAS_070530	rab6, putative"	621	4	93	2.3	97.7	1	1.61	0	1	-	-	-	150	2.3	97.7	1	1.61	0	1	-	-	-	127	2.3	97.7	4	6.43	0	4	-	-	-	261	2.3	97.7	3	4.82	0	3	-	-	-
PCHAS_070540	conserved Plasmodium protein, unknown function"	1449	4	97	37.8	62.2	11	7.59	5	6	0.0043	0.0228	0.1886	163	37.8	62.2	20	13.79	10	10	0.0081	0.0403	0.201	123	37.8	62.2	22	15.17	13	9	0.0111	0.0344	0.3227	259	37.8	62.2	28	19.31	19	9	0.015	0.0404	0.3713
PCHAS_070550	apicoplast import protein Tic20, putative"	786	4	94	21.8	78.2	2	2.54	0	2	-	-	-	153	21.8	78.2	3	3.81	0	3	-	-	-	118	21.8	78.2	3	3.81	0	3	-	-	-	272	21.8	78.2	4	5.08	0	4	-	-	-
PCHAS_070570	ubiquitin activating enzyme (E1) subunit Aos1,	1098	4	95	10.9	89.1	12	10.92	5	7	0.0045	0.0395	0.1139	157	10.9	89.1	16	14.56	6	10	0.0057	0.0548	0.104	127	10.9	89.1	10	9.1	5	5	0.0045	0.0295	0.1525	283	10.9	89.1	10	9.1	5	5	0.0057	0.0244	0.2336
PCHAS_070580	conserved Plasmodium protein, unknown function"	3540	4	102	30.1	69.9	31	8.75	22	9	0.0076	0.0143	0.5315	167	30.1	69.9	32	9.04	22	10	0.0073	0.0174	0.4195	130	30.1	69.9	41	11.58	24	17	0.008	0.0288	0.2778	286	30.1	69.9	44	12.43	31	13	0.0108	0.0207	0.5217
PCHAS_070600	conserved Plasmodium protein, unknown function"	1008	4	98	29.8	70.2	16	15.86	8	8	0.0099	0.0428	0.2313	142	29.8	70.2	13	12.88	9	4	0.0099	0.0265	0.3736	115	29.8	70.2	14	13.88	11	3	0.0137	0.0158	0.8671	257	29.8	70.2	17	16.85	15	2	0.0174	0.0159	1.0943
PCHAS_070610	mitochondrial large subunit ribosomal protein,	366	4	94	12.3	87.7	2	5.45	0	2	-	-	-	161	12.3	87.7	3	8.17	0	3	-	-	-	119	12.3	87.7	2	5.45	0	2	-	-	-	278	12.3	87.7	5	13.62	0	5	-	-	-
PCHAS_070630	carbohydrate kinase, putative"	1089	4	93	10.1	89.9	6	5.5	4	2	0.0047	0.0086	0.5465	159	10.1	89.9	3	2.75	2	1	0.0024	0.0043	0.5581	117	10.1	89.9	10	9.17	7	3	0.0083	0.0129	0.6434	277	10.1	89.9	9	8.26	6	3	0.0071	0.0129	0.5504
PCHAS_070640	conserved Plasmodium protein, unknown function"	2373	4	98	15.4	84.6	13	5.48	1	12	-	-	-	160	15.4	84.6	15	6.32	0	15	-	-	-	117	15.4	84.6	17	7.16	1	16	-	-	-	298	15.4	84.6	15	6.32	1	14	-	-	-
PCHAS_070650	conserved Plasmodium protein, unknown function"	2580	4	102	17.9	82.1	13	5.04	9	4	0.0043	0.0082	0.5244	168	17.9	82.1	10	3.87	5	5	0.0024	0.0103	0.233	125	17.9	82.1	20	7.75	13	7	0.0058	0.0165	0.3515	289	17.9	82.1	26	10.07	15	11	0.0072	0.0228	0.3158
PCHAS_070660	conserved Plasmodium protein, unknown function"	747	4	97	19.4	80.6	1	1.34	0	1	-	-	-	163	19.4	80.6	4	5.35	1	3	-	-	-	116	19.4	80.6	4	5.35	1	3	-	-	-	263	19.4	80.6	3	4.01	1	2	-	-	-
PCHAS_070670	conserved Plasmodium protein, unknown function"	2556	4	99	31.1	68.9	25	9.78	14	11	0.0066	0.0234	0.2821	161	31.1	68.9	22	8.6	14	8	0.0068	0.0162	0.4198	126	31.1	68.9	51	19.95	28	23	0.013	0.051	0.2549	297	31.1	68.9	33	12.91	16	17	0.0073	0.0371	0.1968
PCHAS_070680	translation initiation factor eIF-1A, putative"	468	4	93	16.2	83.8	1	2.13	0	1	-	-	-	154	16.2	83.8	1	2.13	0	1	-	-	-	110	16.2	83.8	3	6.4	0	3	-	-	-	244	16.2	83.8	4	8.53	0	4	-	-	-
PCHAS_070690	DNA-directed RNA polymerase I, putative"	1011	4	97	31.9	68.1	6	5.93	2	4	0.0025	0.0208	0.1202	155	31.9	68.1	12	11.86	2	10	0.0025	0.053	0.0472	123	31.9	68.1	9	8.89	2	7	0.0025	0.0367	0.0681	295	31.9	68.1	9	8.89	2	7	0.0025	0.0368	0.0679
PCHAS_070700	DnaJ protein, putative"	960	4	105	34	66	4	4.16	1	3	-	-	-	161	34	66	2	2.08	1	1	-	-	-	127	34	66	4	4.16	3	1	0.0039	0.0054	0.7222	282	34	66	7	7.28	4	3	0.0052	0.0164	0.3171
PCHAS_070710	transcription factor with AP2 domain(s),	3810	4	104	17.5	82.5	25	6.56	16	9	0.0055	0.0117	0.4701	166	17.5	82.5	34	8.92	25	9	0.0081	0.0131	0.6183	125	17.5	82.5	52	13.64	26	26	0.0077	0.0418	0.1842	280	17.5	82.5	53	13.91	28	25	0.0089	0.0379	0.2348
PCHAS_070720	alpha/beta hydrolase, putative"	1044	4	101	21.6	78.4	8	7.66	2	6	0.0012	0.0343	0.035	152	21.6	78.4	10	9.57	4	6	0.0036	0.0343	0.105	122	21.6	78.4	9	8.61	2	7	0.0024	0.0343	0.07	289	21.6	78.4	15	14.35	4	11	0.0048	0.0547	0.0878
PCHAS_070730	conserved Plasmodium protein, unknown function"	1194	4	100	42.5	57.5	8	6.69	3	5	0.0031	0.023	0.1348	160	42.5	57.5	5	4.18	3	2	0.0031	0.0091	0.3407	112	42.5	57.5	9	7.53	5	4	0.0052	0.0184	0.2826	286	42.5	57.5	13	10.88	7	6	0.0072	0.0278	0.259
PCHAS_070740	conserved Plasmodium protein, unknown function"	828	4	98	4.8	95.2	4	4.83	0	4	-	-	-	172	4.8	95.2	7	8.44	0	7	-	-	-	126	4.8	95.2	10	12.06	1	9	-	-	-	275	4.8	95.2	9	10.86	1	8	-	-	-
PCHAS_070750	methyltransferase, putative"	1590	4	105	27.3	72.7	13	8.17	3	10	0.0023	0.0338	0.068	172	27.3	72.7	12	7.54	6	6	0.0039	0.0236	0.1653	129	27.3	72.7	17	10.69	8	9	0.0063	0.0304	0.2072	290	27.3	72.7	22	13.83	10	12	0.0078	0.0408	0.1912
PCHAS_070760	60S ribosomal protein L35ae, putative"	435	4	92	19.5	80.5	3	6.88	1	2	-	-	-	136	19.5	80.5	3	6.88	0	3	-	-	-	112	19.5	80.5	5	11.47	3	2	0.009	0.021	0.4286	227	19.5	80.5	5	11.47	3	2	0.009	0.021	0.4286
PCHAS_070780	coproporphyrinogen-III oxidase, putative"	1425	4	102	31.4	68.6	3	2.1	0	3	-	-	-	160	31.4	68.6	3	2.1	0	3	-	-	-	122	31.4	68.6	5	3.51	0	5	-	-	-	281	31.4	68.6	3	2.1	0	3	-	-	-
PCHAS_070790	conserved Plasmodium protein, unknown function"	4452	4	99	21.3	78.7	25	5.61	7	18	0.0018	0.022	0.0818	165	21.3	78.7	29	6.51	12	17	0.0029	0.022	0.1318	122	21.3	78.7	51	11.45	30	21	0.0081	0.0262	0.3092	264	21.3	78.7	67	15.05	39	28	0.0105	0.0353	0.2975
PCHAS_070800	conserved Plasmodium protein, unknown function"	702	4	105	12.5	87.5	10	14.22	4	6	0.0062	0.05	0.124	160	12.5	87.5	6	8.53	4	2	0.0062	0.0188	0.3298	134	12.5	87.5	12	17.07	5	7	0.008	0.0578	0.1384	320	12.5	87.5	10	14.22	5	5	0.008	0.0419	0.1909
PCHAS_070810	conserved Plasmodium protein, unknown function"	6843	4	104	27.9	72.1	26	3.8	9	17	0.0013	0.0149	0.0872	167	27.9	72.1	29	4.24	11	18	0.0016	0.0157	0.1019	124	27.9	72.1	53	7.74	20	33	0.0034	0.0269	0.1264	286	27.9	72.1	56	8.18	22	34	0.004	0.0269	0.1487
PCHAS_070820	conserved Plasmodium protein, unknown function"	1845	4	98	13.7	86.3	12	6.5	5	7	0.0034	0.0195	0.1744	160	13.7	86.3	29	15.71	15	14	0.0099	0.0411	0.2409	117	13.7	86.3	33	17.88	15	18	0.0102	0.0509	0.2004	282	13.7	86.3	40	21.67	18	22	0.0123	0.063	0.1952
PCHAS_070830	inner membrane complex protein 1b, putative"	1608	4	101	8.6	91.4	8	4.97	3	5	0.0023	0.0157	0.1465	158	8.6	91.4	7	4.35	3	4	0.0023	0.0125	0.184	122	8.6	91.4	13	8.08	2	11	0.0016	0.0351	0.0456	292	8.6	91.4	18	11.19	8	10	0.0063	0.0317	0.1987
PCHAS_070840	phd finger protein, putative"	1176	4	90	15.4	84.6	6	5.1	0	6	-	-	-	151	15.4	84.6	7	5.95	0	7	-	-	-	116	15.4	84.6	9	7.65	0	9	-	-	-	241	15.4	84.6	6	5.1	0	6	-	-	-
PCHAS_070850	conserved Plasmodium protein, unknown function"	933	4	97	23	77	13	13.92	4	9	0.0053	0.0527	0.1006	159	23	77	10	10.71	3	7	0.004	0.0407	0.0983	125	23	77	10	10.71	2	8	0.0027	0.0468	0.0577	264	23	77	12	12.85	5	7	0.0067	0.0408	0.1642
PCHAS_070860	dolichyl-phosphate b-d-mannosyltransferase,	771	4	93	2.9	97.1	7	9.07	1	6	-	-	-	149	2.9	97.1	8	10.36	0	8	-	-	-	126	2.9	97.1	4	5.18	0	4	-	-	-	265	2.9	97.1	7	9.07	0	7	-	-	-
PCHAS_070880	conserved Plasmodium protein, unknown function"	891	4	102	6.8	93.2	9	10.09	6	3	0.0085	0.0172	0.4942	160	6.8	93.2	4	4.48	3	1	0.0042	0.0057	0.7368	117	6.8	93.2	16	17.94	6	10	0.0071	0.0651	0.1091	265	6.8	93.2	14	15.7	5	9	0.0064	0.0558	0.1147
PCHAS_070890	phosphatidylinositol	771	4	96	16.1	83.9	6	7.77	3	3	0.0049	0.0198	0.2475	162	16.1	83.9	3	3.89	1	2	-	-	-	118	16.1	83.9	14	18.13	6	8	0.0098	0.0539	0.1818	303	16.1	83.9	16	20.73	9	7	0.0131	0.0542	0.2417
PCHAS_070900	conserved Plasmodium protein, unknown function"	2760	4	103	21.8	78.2	22	7.97	15	7	0.0063	0.0159	0.3962	164	21.8	78.2	27	9.78	14	13	0.0058	0.0281	0.2064	118	21.8	78.2	40	14.49	24	16	0.0103	0.0342	0.3012	275	21.8	78.2	35	12.68	22	13	0.0094	0.0281	0.3345
PCHAS_070910	conserved Plasmodium protein, unknown function"	336	4	100	0	100	5	14.84	2	3	0.0077	0.0438	0.1758	143	0	100	3	8.9	0	3	-	-	-	108	0	100	6	17.8	1	5	-	-	-	230	0	100	5	14.84	1	4	-	-	-
PCHAS_070920	conserved Plasmodium protein, unknown function"	6138	4	100	18.9	81.1	73	11.89	43	30	0.0085	0.0272	0.3125	167	18.9	81.1	65	10.59	33	32	0.0067	0.0281	0.2384	124	18.9	81.1	83	13.52	47	36	0.0093	0.0326	0.2853	293	18.9	81.1	113	18.41	68	45	0.0136	0.0407	0.3342
PCHAS_070930	conserved Plasmodium protein, unknown function"	2391	4	97	30.2	69.8	14	5.85	11	3	0.0057	0.0067	0.8507	157	30.2	69.8	12	5.02	8	4	0.0041	0.009	0.4556	122	30.2	69.8	23	9.62	13	10	0.0062	0.025	0.248	282	30.2	69.8	27	11.29	16	11	0.0078	0.0273	0.2857
PCHAS_070940	conserved Plasmodium protein, unknown function"	5238	4	99	22.3	77.7	53	10.12	20	33	0.0045	0.034	0.1324	165	22.3	77.7	46	8.78	20	26	0.0045	0.0269	0.1673	121	22.3	77.7	49	9.35	15	34	0.0033	0.035	0.0943	287	22.3	77.7	57	10.88	16	41	0.0036	0.0422	0.0853
PCHAS_070950	conserved Plasmodium protein, unknown function"	2067	4	92	22.7	77.3	7	3.38	5	2	0.003	0.0052	0.5769	167	22.7	77.3	10	4.84	4	6	0.0024	0.0158	0.1519	116	22.7	77.3	18	8.7	7	11	0.0042	0.0293	0.1433	289	22.7	77.3	23	11.12	11	12	0.0066	0.032	0.2062
PCHAS_070960	conserved Plasmodium protein, unknown function"	5244	4	98	25.7	74.3	30	5.72	20	10	0.0047	0.0103	0.4563	162	25.7	74.3	28	5.34	16	12	0.0035	0.0135	0.2593	119	25.7	74.3	56	10.68	37	19	0.0087	0.0198	0.4394	286	25.7	74.3	70	13.35	47	23	0.0106	0.0261	0.4061
PCHAS_070970	conserved Plasmodium protein, unknown function"	4158	4	105	28.5	71.5	41	9.86	26	15	0.0071	0.0225	0.3156	167	28.5	71.5	24	5.77	14	10	0.0041	0.0131	0.313	123	28.5	71.5	56	13.46	40	16	0.0107	0.0265	0.4038	294	28.5	71.5	57	13.71	43	14	0.0119	0.0225	0.5289
PCHAS_070980	myosin heavy chain subunit, putative"	4890	4	98	21.3	78.7	41	8.38	12	29	0.0028	0.0321	0.0872	160	21.3	78.7	30	6.13	9	21	0.002	0.0234	0.0855	122	21.3	78.7	30	6.13	8	22	0.002	0.0234	0.0855	280	21.3	78.7	31	6.34	8	23	0.002	0.0245	0.0816
PCHAS_071000	conserved Plasmodium protein, unknown function"	1095	4	99	15.3	84.7	4	3.65	1	3	-	-	-	165	15.3	84.7	4	3.65	1	3	-	-	-	124	15.3	84.7	5	4.56	1	4	-	-	-	310	15.3	84.7	6	5.47	2	4	0.0023	0.0188	0.1223
PCHAS_071010	conserved Plasmodium protein, unknown function"	1029	4	97	58.3	41.7	1	0.97	0	1	-	-	-	162	58.3	41.7	4	3.88	1	3	-	-	-	135	58.3	41.7	4	3.88	3	1	0.0024	0.0112	0.2143	233	58.3	41.7	3	2.91	1	2	-	-	-
PCHAS_071020	vacuolar ATP synthase subunit f, putative"	390	4	103	2.3	97.7	1	2.56	0	1	-	-	-	156	2.3	97.7	1	2.56	0	1	-	-	-	117	2.3	97.7	1	2.56	0	1	-	-	-	236	2.3	97.7	1	2.56	0	1	-	-	-
PCHAS_071030	carbonic anhydrase, putative"	2112	4	99	13.9	86.1	43	20.35	23	20	0.013	0.0539	0.2412	161	13.9	86.1	26	12.3	15	11	0.0082	0.0305	0.2689	119	13.9	86.1	44	20.82	22	22	0.0127	0.0582	0.2182	269	13.9	86.1	42	19.88	18	24	0.0103	0.0635	0.1622
PCHAS_071040	conserved protein, unknown function"	597	4	98	9.2	90.8	3	5.02	1	2	-	-	-	166	9.2	90.8	2	3.34	1	1	-	-	-	122	9.2	90.8	2	3.34	1	1	-	-	-	298	9.2	90.8	4	6.69	2	2	0.0042	0.0178	0.236
PCHAS_071050	conserved Plasmodium protein, unknown function"	6078	4	98	36.8	63.2	59	9.71	25	34	0.0048	0.0317	0.1514	164	36.8	63.2	44	7.24	16	28	0.0033	0.0249	0.1325	116	36.8	63.2	52	8.55	23	29	0.0045	0.0267	0.1685	278	36.8	63.2	59	9.71	22	37	0.0044	0.0335	0.1313
PCHAS_071060	adrenodoxin reductase, putative"	1518	4	101	14.9	85.1	16	10.53	8	8	0.0058	0.0297	0.1953	160	14.9	85.1	13	8.56	5	8	0.0042	0.0264	0.1591	119	14.9	85.1	14	9.22	6	8	0.005	0.0264	0.1894	305	14.9	85.1	15	9.87	7	8	0.0058	0.0264	0.2197
PCHAS_071070	conserved Plasmodium protein, unknown function"	1860	4	103	17.4	82.6	19	10.21	12	7	0.008	0.0209	0.3828	166	17.4	82.6	23	12.36	12	11	0.008	0.0331	0.2417	122	17.4	82.6	38	20.42	26	12	0.0174	0.036	0.4833	291	17.4	82.6	35	18.81	25	10	0.016	0.033	0.4848
PCHAS_071080	AAA family ATPase, putative"	1743	4	96	10.8	89.2	10	5.73	1	9	-	-	-	155	10.8	89.2	15	8.6	2	13	0.0014	0.0375	0.0373	119	10.8	89.2	17	9.75	3	14	0.0022	0.0405	0.0543	285	10.8	89.2	19	10.89	4	15	0.0029	0.0434	0.0668
PCHAS_071090	transcription factor with AP2 domain(s),	6327	4	100	12.2	87.8	32	5.06	4	28	0.0008	0.0234	0.0342	165	12.2	87.8	40	6.32	3	37	0.0006	0.0311	0.0193	123	12.2	87.8	59	9.32	14	45	0.0027	0.0379	0.0712	289	12.2	87.8	60	9.48	19	41	0.0035	0.0354	0.0989
PCHAS_071100	conserved Plasmodium protein, unknown function"	1125	4	99	8.4	91.6	5	4.44	1	4	-	-	-	167	8.4	91.6	2	1.78	0	2	-	-	-	122	8.4	91.6	8	7.1	1	7	-	-	-	311	8.4	91.6	8	7.1	2	6	0.0022	0.0277	0.0794
PCHAS_071110	RNA binding protein, putative"	4461	4	104	15.8	84.2	20	4.48	9	11	0.0025	0.0139	0.1799	162	15.8	84.2	23	5.15	10	13	0.0027	0.0164	0.1646	124	15.8	84.2	31	6.95	12	19	0.0033	0.0241	0.1369	303	15.8	84.2	24	5.38	9	15	0.0025	0.019	0.1316
PCHAS_071120	conserved Plasmodium protein, unknown function"	4833	4	103	25.5	74.5	21	4.34	9	12	0.002	0.0148	0.1351	163	25.5	74.5	26	5.38	13	13	0.0031	0.0159	0.195	118	25.5	74.5	24	4.96	7	17	0.0018	0.0194	0.0928	289	25.5	74.5	26	5.38	10	16	0.0025	0.0182	0.1374
PCHAS_071130	conserved Plasmodium protein, unknown function"	5166	4	98	29.2	70.8	24	4.64	9	15	0.0021	0.0164	0.128	164	29.2	70.8	23	4.45	6	17	0.0014	0.0186	0.0753	121	29.2	70.8	37	7.16	17	20	0.004	0.0219	0.1826	289	29.2	70.8	33	6.39	15	18	0.0035	0.0197	0.1777
PCHAS_071140	beta-catenin-like protein 1, putative"	1569	4	96	6.7	93.3	10	6.37	1	9	-	-	-	170	6.7	93.3	10	6.37	1	9	-	-	-	129	6.7	93.3	12	7.64	1	11	-	-	-	303	6.7	93.3	16	10.19	1	15	-	-	-
PCHAS_071150	protein phosphatase 2C, putative"	2376	4	106	18.2	81.8	7	2.94	2	5	0.001	0.011	0.0909	156	18.2	81.8	6	2.52	0	6	-	-	-	121	18.2	81.8	6	2.52	1	5	-	-	-	272	18.2	81.8	9	3.79	1	8	-	-	-
PCHAS_071160	guanylyl cyclase, putative"	11505	4	104	13.9	86.1	37	3.22	13	24	0.0013	0.0108	0.1204	165	13.9	86.1	33	2.87	11	22	0.0011	0.0099	0.1111	121	13.9	86.1	73	6.34	30	43	0.0033	0.0186	0.1774	304	13.9	86.1	62	5.39	25	37	0.0027	0.016	0.1688
PCHAS_071170	conserved Plasmodium protein, unknown function"	432	4	105	23.8	76.2	6	13.86	1	5	-	-	-	163	23.8	76.2	5	11.55	1	4	-	-	-	113	23.8	76.2	6	13.86	1	5	-	-	-	294	23.8	76.2	7	16.17	2	5	0.0059	0.0582	0.1014
PCHAS_071180	conserved Plasmodium protein, unknown function"	558	4	102	1.6	98.4	10	17.89	2	8	0.0047	0.0643	0.0731	160	1.6	98.4	5	8.94	1	4	-	-	-	127	1.6	98.4	7	12.52	1	6	-	-	-	292	1.6	98.4	10	17.89	1	9	-	-	-
PCHAS_071190	ubiquitin related modifier, putative"	378	4	103	2.1	97.9	4	10.55	0	4	-	-	-	167	2.1	97.9	1	2.64	1	0	-	-	-	122	2.1	97.9	6	15.83	1	5	-	-	-	304	2.1	97.9	3	7.92	1	2	-	-	-
PCHAS_071200	conserved Plasmodium protein, unknown function"	7506	4	102	27.6	72.4	31	4.13	14	17	0.0023	0.0127	0.1811	165	27.6	72.4	34	4.53	18	16	0.0028	0.0127	0.2205	129	27.6	72.4	78	10.39	47	31	0.0075	0.024	0.3125	295	27.6	72.4	76	10.12	40	36	0.0065	0.0271	0.2399
PCHAS_071210	conserved Plasmodium protein, unknown function"	2229	4	103	23.5	76.5	9	4.04	4	5	0.0022	0.0125	0.176	165	23.5	76.5	17	7.62	12	5	0.0066	0.0125	0.528	123	23.5	76.5	24	10.76	15	9	0.0083	0.0227	0.3656	301	23.5	76.5	22	9.87	14	8	0.0072	0.0227	0.3172
PCHAS_071230	conserved Plasmodium protein, unknown function"	2181	4	106	26.8	73.2	7	3.21	2	5	0.0011	0.0123	0.0894	164	26.8	73.2	11	5.04	2	9	0.0011	0.0223	0.0493	121	26.8	73.2	11	5.04	3	8	0.0017	0.0198	0.0859	301	26.8	73.2	13	5.96	1	12	-	-	-
PCHAS_071240	conserved Plasmodium protein, unknown function"	1293	4	105	16.5	83.5	13	10.05	7	6	0.0067	0.0247	0.2713	160	16.5	83.5	11	8.5	6	5	0.0058	0.0206	0.2816	124	16.5	83.5	15	11.59	7	8	0.0067	0.0332	0.2018	299	16.5	83.5	18	13.91	6	12	0.0058	0.0504	0.1151
PCHAS_071260	UVB-resistance protein UVR8 homologue, putative"	1281	4	94	9.1	90.9	4	3.12	1	3	-	-	-	158	9.1	90.9	3	2.34	0	3	-	-	-	118	9.1	90.9	5	3.9	2	3	0.002	0.0114	0.1754	272	9.1	90.9	9	7.02	4	5	0.004	0.0192	0.2083
PCHAS_071270	conserved Plasmodium protein, unknown function"	1947	4	100	12.8	87.2	5	2.57	0	5	-	-	-	158	12.8	87.2	10	5.13	0	10	-	-	-	122	12.8	87.2	14	7.19	1	13	-	-	-	295	12.8	87.2	12	6.16	2	10	0.0013	0.0263	0.0494
PCHAS_071280	conserved Plasmodium membrane protein, unknown	1341	4	99	28.4	71.6	9	6.71	3	6	0.0028	0.0239	0.1172	158	28.4	71.6	11	8.2	7	4	0.0065	0.0158	0.4114	121	28.4	71.6	11	8.2	4	7	0.0037	0.028	0.1321	284	28.4	71.6	9	6.71	3	6	0.0028	0.0239	0.1172
PCHAS_071290	mitochondrial ribosomal protein S9 precursor,	900	4	106	5	95	7	7.77	4	3	0.0042	0.0228	0.1842	170	5	95	8	8.88	3	5	0.0028	0.0345	0.0812	128	5	95	8	8.88	3	5	0.0028	0.0344	0.0814	258	5	95	9	9.99	3	6	0.0028	0.0404	0.0693
PCHAS_071300	subtilisin-like protease 2, putative"	3585	4	102	8.6	91.4	7	1.95	3	4	0.001	0.0056	0.1786	160	8.6	91.4	15	4.18	10	5	0.0035	0.007	0.5	120	8.6	91.4	26	7.25	16	10	0.0056	0.014	0.4	283	8.6	91.4	27	7.53	15	12	0.0053	0.0168	0.3155
PCHAS_071310	DnaJ protein, putative"	1107	4	100	21.1	78.9	3	2.71	1	2	-	-	-	162	21.1	78.9	5	4.51	1	4	-	-	-	121	21.1	78.9	3	2.71	0	3	-	-	-	297	21.1	78.9	5	4.51	1	4	-	-	-
PCHAS_071320	conserved Plasmodium protein, unknown function"	1284	4	99	24.7	75.3	6	4.67	0	6	-	-	-	156	24.7	75.3	1	0.78	0	1	-	-	-	120	24.7	75.3	9	7	4	5	0.0039	0.021	0.1857	277	24.7	75.3	7	5.45	3	4	0.0029	0.0168	0.1726
PCHAS_071330	conserved Plasmodium protein, unknown function"	2856	4	106	24.8	75.2	12	4.2	4	8	0.0017	0.015	0.1133	162	24.8	75.2	13	4.55	4	9	0.0017	0.0169	0.1006	118	24.8	75.2	15	5.25	4	11	0.0017	0.0207	0.0821	265	24.8	75.2	18	6.3	7	11	0.003	0.0207	0.1449
PCHAS_071350	conserved Plasmodium protein, unknown function"	2400	4	100	21.2	78.8	13	5.41	3	10	0.0016	0.0219	0.0731	168	21.2	78.8	11	4.58	3	8	0.0016	0.0175	0.0914	122	21.2	78.8	17	7.08	5	12	0.0026	0.0264	0.0985	292	21.2	78.8	17	7.08	5	12	0.0026	0.0264	0.0985
PCHAS_071360	tudor staphylococcal nuclease, putative"	3018	4	102	25	75	14	4.64	3	11	0.0012	0.0184	0.0652	169	25	75	14	4.64	3	11	0.0012	0.0184	0.0652	122	25	75	19	6.29	5	14	0.0021	0.0235	0.0894	295	25	75	19	6.29	6	13	0.0025	0.0218	0.1147
PCHAS_071370	conserved Plasmodium protein, unknown function"	2037	4	102	24.5	75.5	9	4.42	6	3	0.0031	0.0097	0.3196	155	24.5	75.5	19	9.32	10	9	0.0062	0.022	0.2818	119	24.5	75.5	14	6.87	7	7	0.0037	0.0195	0.1897	242	24.5	75.5	34	16.68	17	17	0.01	0.0444	0.2252
PCHAS_071380	conserved Plasmodium protein, unknown function"	1734	4	104	23.4	76.6	8	4.61	6	2	0.0043	0.0062	0.6935	164	23.4	76.6	13	7.49	9	4	0.0064	0.0125	0.512	125	23.4	76.6	23	13.26	13	10	0.0093	0.0318	0.2925	299	23.4	76.6	24	13.83	14	10	0.01	0.0318	0.3145
PCHAS_071390	conserved Plasmodium protein, unknown function"	9489	4	102	21.5	78.5	59	6.22	32	27	0.004	0.0161	0.2484	163	21.5	78.5	48	5.06	25	23	0.0032	0.0132	0.2424	126	21.5	78.5	89	9.38	54	35	0.007	0.0203	0.3448	293	21.5	78.5	87	9.17	46	41	0.006	0.0238	0.2521
PCHAS_071410	conserved Plasmodium protein, unknown function"	444	4	93	19.6	80.4	1	2.25	1	0	-	-	-	163	19.6	80.4	3	6.74	3	0	0.0071	0.0056	1.2679	134	19.6	80.4	2	4.49	0	2	-	-	-	289	19.6	80.4	7	15.73	5	2	0.0129	0.0284	0.4542
PCHAS_071430	conserved Plasmodium protein, unknown function"	5103	4	100	23.1	76.9	29	5.68	8	21	0.0019	0.0216	0.088	159	23.1	76.9	20	3.92	6	14	0.0015	0.0144	0.1042	123	23.1	76.9	26	5.09	7	19	0.0017	0.0196	0.0867	287	23.1	76.9	27	5.29	9	18	0.0022	0.0185	0.1189
PCHAS_071440	conserved Plasmodium protein, unknown function"	1035	4	108	4.3	95.7	3	2.9	1	2	-	-	-	166	4.3	95.7	4	3.86	1	3	-	-	-	130	4.3	95.7	7	6.76	2	5	0.0024	0.0256	0.0937	298	4.3	95.7	9	8.69	2	7	0.0024	0.036	0.0667
PCHAS_071460	conserved Plasmodium protein, unknown function"	456	4	107	6.6	93.4	1	2.19	0	1	-	-	-	166	6.6	93.4	3	6.56	1	2	-	-	-	115	6.6	93.4	1	2.19	0	1	-	-	-	286	6.6	93.4	3	6.56	0	3	-	-	-
PCHAS_071470	translation initiation factor IF-3, putative"	489	4	97	23.3	76.7	4	8.16	1	3	-	-	-	142	23.3	76.7	4	8.16	1	3	-	-	-	120	23.3	76.7	2	4.08	1	1	-	-	-	285	23.3	76.7	2	4.08	1	1	-	-	-
PCHAS_071490	conserved Plasmodium protein, unknown function"	4542	4	102	33	67	27	5.94	14	13	0.0038	0.0162	0.2346	162	33	67	29	6.38	14	15	0.0038	0.0186	0.2043	117	33	67	33	7.26	25	8	0.0065	0.0111	0.5856	278	33	67	41	9.02	26	15	0.0067	0.0199	0.3367
PCHAS_071500	conserved Plasmodium protein, unknown function"	2925	4	101	26.4	73.6	24	8.2	15	9	0.0063	0.0166	0.3795	167	26.4	73.6	33	11.28	23	10	0.0098	0.0185	0.5297	115	26.4	73.6	57	19.48	29	28	0.0123	0.0531	0.2316	289	26.4	73.6	47	16.06	28	19	0.0119	0.0356	0.3343
PCHAS_071510	conserved Plasmodium protein, unknown function"	3378	4	98	32.4	67.6	22	6.51	9	13	0.0029	0.0224	0.1295	158	32.4	67.6	23	6.81	9	14	0.0026	0.0257	0.1012	114	32.4	67.6	26	7.69	12	14	0.0037	0.0257	0.144	287	32.4	67.6	33	9.77	14	19	0.0044	0.0339	0.1298
PCHAS_071520	conserved Plasmodium protein, unknown function"	1755	4	101	9.6	90.4	14	7.97	3	11	0.0022	0.031	0.071	165	9.6	90.4	16	9.11	5	11	0.0036	0.0309	0.1165	122	9.6	90.4	15	8.54	2	13	0.0014	0.0367	0.0381	283	9.6	90.4	10	5.69	2	8	0.0014	0.0224	0.0625
PCHAS_071530	conserved protein, unknown function"	759	4	101	12.8	87.2	4	5.26	0	4	-	-	-	169	12.8	87.2	6	7.89	2	4	0.0033	0.028	0.1179	122	12.8	87.2	8	10.53	1	7	-	-	-	285	12.8	87.2	10	13.16	2	8	0.0033	0.0572	0.0577
PCHAS_071540	conserved Plasmodium protein, unknown function"	1047	4	101	10	90	7	6.68	1	6	-	-	-	136	10	90	10	9.54	4	6	0.0047	0.0308	0.1526	122	10	90	12	11.45	4	8	0.0047	0.0414	0.1135	295	10	90	14	13.36	3	11	0.0036	0.0575	0.0626
PCHAS_071550	nucleoside transporter 2, putative"	1548	4	99	22.3	77.7	6	3.87	0	6	-	-	-	162	22.3	77.7	7	4.52	0	7	-	-	-	125	22.3	77.7	13	8.39	6	7	0.0046	0.0225	0.2044	296	22.3	77.7	16	10.33	6	10	0.0046	0.0317	0.1451
PCHAS_071560	GTP-binding protein, putative"	2175	4	100	14.6	85.4	20	9.19	11	9	0.0063	0.0213	0.2958	158	14.6	85.4	15	6.89	5	10	0.0029	0.0237	0.1224	119	14.6	85.4	28	12.87	13	15	0.0069	0.0384	0.1797	269	14.6	85.4	31	14.25	13	18	0.0072	0.0446	0.1614
PCHAS_071570	conserved Plasmodium protein, unknown function"	3324	4	103	24.8	75.2	14	4.21	3	11	0.0011	0.0178	0.0618	166	24.8	75.2	15	4.51	2	13	0.0007	0.0211	0.0332	119	24.8	75.2	16	4.81	4	12	0.0015	0.0194	0.0773	297	24.8	75.2	15	4.51	5	10	0.0019	0.0161	0.118
PCHAS_071580	exonuclease, putative"	1221	4	95	11.1	88.9	8	6.55	1	7	-	-	-	163	11.1	88.9	7	5.73	4	3	0.0041	0.0124	0.3306	133	11.1	88.9	5	4.09	2	3	0.0021	0.0124	0.1694	282	11.1	88.9	4	3.27	1	3	-	-	-
PCHAS_071590	conserved Plasmodium protein, unknown function"	2391	4	95	26.5	73.5	13	5.43	6	7	0.0031	0.0155	0.2	161	26.5	73.5	21	8.78	12	9	0.0062	0.0201	0.3085	118	26.5	73.5	21	8.78	9	12	0.0047	0.0268	0.1754	271	26.5	73.5	20	8.36	11	9	0.0057	0.02	0.285
PCHAS_071600	dicarboxylate/tricarboxylate carrier, putative"	960	4	92	6.1	93.9	1	1.04	0	1	-	-	-	166	6.1	93.9	2	2.08	0	2	-	-	-	122	6.1	93.9	2	2.08	0	2	-	-	-	281	6.1	93.9	4	4.16	0	4	-	-	-
PCHAS_071610	DnaJ protein, putative"	1920	4	101	6.6	93.4	2	1.04	1	1	-	-	-	162	6.6	93.4	6	3.12	0	6	-	-	-	119	6.6	93.4	12	6.25	5	7	0.0033	0.0178	0.1854	308	6.6	93.4	25	13.01	9	16	0.0059	0.0414	0.1425
PCHAS_071620	conserved Plasmodium protein, unknown function"	201	4	96	4	96	1	4.95	0	1	-	-	-	147	4	96	1	4.95	0	1	-	-	-	94	4	96	7	34.65	3	4	0.0198	0.0961	0.206	233	4	96	4	19.8	2	2	0.0131	0.0465	0.2817
PCHAS_071630	lipoate-protein ligase B, putative"	1299	4	95	23.5	76.5	3	2.31	1	2	-	-	-	167	23.5	76.5	6	4.62	3	3	0.0029	0.0119	0.2437	118	23.5	76.5	9	6.92	5	4	0.0048	0.0159	0.3019	294	23.5	76.5	12	9.23	6	6	0.0048	0.0281	0.1708
PCHAS_071640	membrane skeletal protein, putative"	1461	4	103	18.3	81.7	4	2.74	2	2	0.0017	0.0068	0.25	162	18.3	81.7	6	4.1	3	3	0.0026	0.0102	0.2549	115	18.3	81.7	8	5.47	3	5	0.0026	0.0171	0.152	293	18.3	81.7	8	5.47	2	6	0.0017	0.0205	0.0829
PCHAS_071650	conserved Plasmodium protein, unknown function"	1509	4	96	12.5	87.5	11	7.28	4	7	0.0025	0.0265	0.0943	157	12.5	87.5	14	9.27	3	11	0.0017	0.0402	0.0423	115	12.5	87.5	17	11.26	3	14	0.0025	0.0471	0.0531	281	12.5	87.5	16	10.6	1	15	-	-	-
PCHAS_071660	histone acetyltransferase GCN5, putative"	3645	4	100	20.7	79.3	29	7.95	10	19	0.0034	0.0278	0.1223	153	20.7	79.3	18	4.94	6	12	0.002	0.0174	0.1149	117	20.7	79.3	38	10.42	15	23	0.0051	0.0338	0.1509	276	20.7	79.3	43	11.79	17	26	0.0058	0.0383	0.1514
PCHAS_071670	RNA-binding protein, putative"	867	4	103	0.8	99.2	1	1.15	0	1	-	-	-	149	0.8	99.2	1	1.15	0	1	-	-	-	117	0.8	99.2	5	5.76	0	5	-	-	-	247	0.8	99.2	4	4.61	0	4	-	-	-
PCHAS_071680	RWD domain-containing protein, putative"	684	4	99	0	100	3	4.38	0	3	-	-	-	164	0	100	2	2.92	0	2	-	-	-	116	0	100	6	8.76	2	4	0.0036	0.032	0.1125	288	0	100	7	10.22	2	5	0.0036	0.0402	0.0896
PCHAS_071690	protein kinase, putative"	3714	4	99	25.6	74.4	20	5.38	5	15	0.0017	0.0208	0.0817	159	25.6	74.4	19	5.11	6	13	0.002	0.018	0.1111	119	25.6	74.4	50	13.46	20	30	0.0057	0.0465	0.1226	276	25.6	74.4	53	14.27	21	32	0.0059	0.0501	0.1178
PCHAS_071700	conserved Plasmodium protein, unknown function"	4371	4	98	23.8	76.2	19	4.35	5	14	0.0014	0.0171	0.0819	159	23.8	76.2	12	2.74	5	7	0.0014	0.0085	0.1647	115	23.8	76.2	27	6.18	11	16	0.0027	0.0214	0.1262	270	23.8	76.2	36	8.23	16	20	0.0044	0.0251	0.1753
PCHAS_071710	conserved Plasmodium protein, unknown function"	972	4	101	0.7	99.3	3	3.08	0	3	-	-	-	162	0.7	99.3	4	4.11	0	4	-	-	-	133	0.7	99.3	9	9.25	0	9	-	-	-	290	0.7	99.3	9	9.25	2	7	0.0026	0.036	0.0722
PCHAS_071720	conserved Plasmodium protein, unknown function"	2616	4	101	12.2	87.8	19	7.26	7	12	0.0033	0.0236	0.1398	167	12.2	87.8	10	3.82	6	4	0.0024	0.0097	0.2474	121	12.2	87.8	48	18.34	29	19	0.014	0.0377	0.3714	299	12.2	87.8	45	17.2	25	20	0.012	0.0398	0.3015
PCHAS_071730	protein transport protein Sec23, putative"	2280	4	97	0.3	99.7	6	2.63	0	6	-	-	-	162	0.3	99.7	6	2.63	0	6	-	-	-	121	0.3	99.7	19	8.33	0	19	-	-	-	276	0.3	99.7	18	7.89	1	17	-	-	-
PCHAS_071740	dynein light chain 1, putative"	594	4	93	1.3	98.7	3	5.04	0	3	-	-	-	162	1.3	98.7	8	13.45	0	8	-	-	-	103	1.3	98.7	4	6.72	0	4	-	-	-	254	1.3	98.7	5	8.4	0	5	-	-	-
PCHAS_071750	conserved Plasmodium protein, unknown function"	1476	4	94	33.7	66.3	4	2.71	1	3	-	-	-	143	33.7	66.3	6	4.06	4	2	0.0033	0.0074	0.4459	108	33.7	66.3	12	8.12	7	5	0.0058	0.0188	0.3085	270	33.7	66.3	15	10.16	7	8	0.0058	0.0302	0.1921
PCHAS_071760	small nuclear ribonucleoprotein G, putative"	252	4	104	0	100	2	7.91	0	2	-	-	-	164	0	100	3	11.86	0	3	-	-	-	125	0	100	2	7.91	0	2	-	-	-	276	0	100	1	3.95	0	1	-	-	-
PCHAS_071770	conserved Plasmodium protein, unknown function"	3843	4	95	29.7	70.3	33	8.58	19	14	0.0061	0.0194	0.3144	156	29.7	70.3	55	14.31	34	21	0.0109	0.03	0.3633	119	29.7	70.3	50	13.01	26	24	0.0081	0.0351	0.2308	285	29.7	70.3	59	15.35	34	25	0.0108	0.0358	0.3017
PCHAS_071775	quinone oxidoreductase, putative"	1176	4	97	6.6	93.4	10	8.5	2	8	0.0022	0.0326	0.0675	155	6.6	93.4	8	6.8	3	5	0.0033	0.0202	0.1634	117	6.6	93.4	14	11.89	5	9	0.0043	0.041	0.1049	281	6.6	93.4	11	9.35	3	8	0.0033	0.0327	0.1009
PCHAS_071790	mitochondrial ribosomal protein L4 precursor,	1800	4	103	19.1	80.9	10	5.55	4	6	0.0028	0.0176	0.1591	164	19.1	80.9	10	5.55	6	4	0.0041	0.0117	0.3504	128	19.1	80.9	12	6.66	2	10	0.0014	0.0295	0.0475	272	19.1	80.9	10	5.55	3	7	0.0021	0.0205	0.1024
PCHAS_071800	conserved Plasmodium protein, unknown function"	324	4	91	4.9	95.1	1	3.08	0	1	-	-	-	143	4.9	95.1	2	6.15	1	1	-	-	-	132	4.9	95.1	2	6.15	1	1	-	-	-	299	4.9	95.1	2	6.15	0	2	-	-	-
PCHAS_071830	clp1-related protein, putative"	1773	4	97	17.5	82.5	13	7.33	3	10	0.0014	0.031	0.0452	166	17.5	82.5	13	7.33	4	9	0.0021	0.0282	0.0745	118	17.5	82.5	17	9.58	6	11	0.0036	0.034	0.1059	289	17.5	82.5	14	7.89	4	10	0.0021	0.0311	0.0675
PCHAS_071860	ATP-dependent RNA helicase prh1, putative"	2400	4	100	18	82	15	6.25	2	13	0.001	0.0272	0.0368	154	18	82	13	5.41	3	10	0.0016	0.0209	0.0766	124	18	82	19	7.91	2	17	0.001	0.0358	0.0279	281	18	82	23	9.58	2	21	0.001	0.0445	0.0225
PCHAS_071880	protein kinase 1, putative"	2409	4	101	33.2	66.8	11	4.56	5	6	0.0026	0.0131	0.1985	156	33.2	66.8	15	6.22	7	8	0.0036	0.0176	0.2045	124	33.2	66.8	12	4.98	8	4	0.0041	0.0088	0.4659	293	33.2	66.8	19	7.88	8	11	0.0041	0.0243	0.1687
PCHAS_071890	conserved Plasmodium protein, unknown function"	1536	4	101	20.8	79.2	6	3.9	0	6	-	-	-	171	20.8	79.2	4	2.6	0	4	-	-	-	117	20.8	79.2	4	2.6	0	4	-	-	-	296	20.8	79.2	3	1.95	0	3	-	-	-
PCHAS_071900	conserved Plasmodium protein, unknown function"	3675	4	92	42.2	57.8	29	7.89	9	20	0.003	0.0285	0.1053	152	42.2	57.8	31	8.43	11	20	0.0041	0.0271	0.1513	113	42.2	57.8	45	12.24	23	22	0.0075	0.0329	0.228	267	42.2	57.8	51	13.87	26	25	0.0082	0.0388	0.2113
PCHAS_071910	conserved Plasmodium protein, unknown function"	2124	4	102	26	74	18	8.47	11	7	0.0065	0.0168	0.3869	161	26	74	13	6.12	4	9	0.0024	0.0217	0.1106	122	26	74	31	14.59	12	19	0.0071	0.0466	0.1524	302	26	74	41	19.29	16	25	0.0089	0.0645	0.138
PCHAS_071920	2-oxoglutarate dehydrogenase e1, putative"	3117	4	97	5.7	94.3	12	3.85	2	10	0.0008	0.0156	0.0513	156	5.7	94.3	14	4.49	1	13	-	-	-	121	5.7	94.3	17	5.45	3	14	0.0008	0.0235	0.034	295	5.7	94.3	21	6.74	8	13	0.0028	0.0219	0.1279
PCHAS_071930	conserved Plasmodium protein, unknown function"	1365	4	106	5.5	94.5	6	4.39	2	4	0.0019	0.0141	0.1348	158	5.5	94.5	5	3.66	1	4	-	-	-	118	5.5	94.5	10	7.32	4	6	0.0037	0.0213	0.1737	268	5.5	94.5	15	10.98	3	12	0.0028	0.0432	0.0648
PCHAS_071940	conserved Plasmodium protein, unknown function"	2223	4	102	27.9	72.1	6	2.7	0	6	-	-	-	159	27.9	72.1	8	3.6	3	5	0.0011	0.0142	0.0775	112	27.9	72.1	17	7.64	7	10	0.0034	0.0263	0.1293	285	27.9	72.1	18	8.09	10	8	0.0048	0.0227	0.2115
PCHAS_071950	conserved Plasmodium protein, unknown function"	1437	4	108	25.7	74.3	2	1.39	2	0	0.0017	0	-	171	25.7	74.3	2	1.39	1	1	-	-	-	126	25.7	74.3	7	4.87	5	2	0.0044	0.0071	0.6197	285	25.7	74.3	3	2.09	2	1	0.0017	0.0035	0.4857
PCHAS_071960	conserved Plasmodium protein, unknown function"	1785	4	101	22.4	77.6	5	2.8	5	0	0.0035	0	-	154	22.4	77.6	7	3.92	4	3	0.0028	0.0089	0.3146	118	22.4	77.6	22	12.32	15	7	0.0098	0.0241	0.4066	267	22.4	77.6	23	12.88	15	8	0.0091	0.0303	0.3003
PCHAS_071970	phosphatidylglycerophosphate synthase, putative"	1869	4	97	15.2	84.8	5	2.67	2	3	0.0013	0.008	0.1625	160	15.2	84.8	4	2.14	1	3	-	-	-	120	15.2	84.8	30	16.04	17	13	0.0108	0.0381	0.2835	299	15.2	84.8	24	12.83	12	12	0.0074	0.0354	0.209
PCHAS_071980	conserved Plasmodium protein, putative"	1068	4	100	14.4	85.6	3	2.81	0	3	-	-	-	172	14.4	85.6	5	4.68	2	3	0.0023	0.0151	0.1523	119	14.4	85.6	3	2.81	2	1	0.0023	0.005	0.46	278	14.4	85.6	3	2.81	1	2	-	-	-
PCHAS_071990	Snf2-related CBP activator, putative"	5292	4	104	17.1	82.9	33	6.23	7	26	0.0016	0.0259	0.0618	157	17.1	82.9	34	6.42	5	29	0.0012	0.029	0.0414	121	17.1	82.9	39	7.37	10	29	0.0023	0.029	0.0793	256	17.1	82.9	59	11.15	16	43	0.0038	0.0434	0.0876
PCHAS_072010	conserved Plasmodium protein, unknown function"	4038	4	97	28.9	71.1	22	5.45	10	12	0.0031	0.0159	0.195	158	28.9	71.1	26	6.44	18	8	0.0052	0.0119	0.437	114	28.9	71.1	32	7.92	15	17	0.0046	0.0226	0.2035	291	28.9	71.1	38	9.41	20	18	0.0061	0.0239	0.2552
PCHAS_072020	conserved Plasmodium protein, unknown function"	1608	4	102	13.9	86.1	13	8.08	11	2	0.0074	0.0112	0.6607	162	13.9	86.1	14	8.7	9	5	0.0062	0.0193	0.3212	128	13.9	86.1	27	16.78	15	12	0.0101	0.0458	0.2205	307	13.9	86.1	34	21.13	22	12	0.0153	0.0476	0.3214
PCHAS_072030	conserved Plasmodium protein, unknown function"	1038	4	103	17.1	82.9	11	10.59	5	6	0.0063	0.0262	0.2405	155	17.1	82.9	9	8.66	1	8	-	-	-	114	17.1	82.9	10	9.62	3	7	0.0038	0.0306	0.1242	254	17.1	82.9	11	10.59	3	8	0.0037	0.0352	0.1051
PCHAS_072040	conserved protein, unknown function"	1137	4	100	15	85	5	4.39	2	3	0.0022	0.014	0.1571	164	15	85	6	5.27	2	4	0.0022	0.0187	0.1176	124	15	85	4	3.51	1	3	-	-	-	284	15	85	8	7.03	2	6	0.0022	0.0282	0.078
PCHAS_072050	perforin-like protein 4"	2028	4	103	15.4	84.6	17	8.38	5	12	0.0031	0.0302	0.1026	168	15.4	84.6	16	7.89	5	11	0.0031	0.0277	0.1119	125	15.4	84.6	22	10.84	8	14	0.005	0.0354	0.1412	302	15.4	84.6	25	12.32	12	13	0.0074	0.0328	0.2256
PCHAS_072060	conserved Plasmodium protein, unknown function"	2859	4	97	27.7	72.3	21	7.34	13	8	0.0057	0.0143	0.3986	162	27.7	72.3	26	9.09	14	12	0.0061	0.0216	0.2824	119	27.7	72.3	42	14.69	28	14	0.0114	0.0289	0.3945	295	27.7	72.3	45	15.73	31	14	0.0132	0.027	0.4889
PCHAS_072070	perforin-like protein 5, putative"	2046	4	100	20.3	79.7	10	4.89	4	6	0.0025	0.0148	0.1689	154	20.3	79.7	8	3.91	3	5	0.0018	0.0124	0.1452	116	20.3	79.7	16	7.82	3	13	0.0018	0.0326	0.0552	284	20.3	79.7	22	10.75	5	17	0.0031	0.0428	0.0724
PCHAS_072090	conserved Plasmodium protein, unknown function"	3606	4	100	31	69	24	6.65	10	14	0.0027	0.0239	0.113	153	31	69	25	6.93	9	16	0.0027	0.0255	0.1059	116	31	69	30	8.32	8	22	0.0027	0.0331	0.0816	258	31	69	34	9.43	11	23	0.0038	0.0346	0.1098
PCHAS_072100	heat shock protein, putative"	2037	4	99	4.4	95.6	8	3.93	0	8	-	-	-	150	4.4	95.6	10	4.91	0	10	-	-	-	114	4.4	95.6	10	4.91	1	9	-	-	-	266	4.4	95.6	16	7.85	2	14	0.0013	0.0318	0.0409
PCHAS_072110	U3 small nucleolar ribonucleoprotein, putative"	1038	4	99	28.7	71.3	2	1.92	1	1	-	-	-	168	28.7	71.3	1	0.96	1	0	-	-	-	116	28.7	71.3	7	6.74	1	6	-	-	-	294	28.7	71.3	1	0.96	0	1	-	-	-
PCHAS_072120	DNA helicase, putative"	3024	4	100	23.3	76.7	18	5.95	4	14	0.002	0.0229	0.0873	157	23.3	76.7	15	4.96	3	12	0.0012	0.0212	0.0566	121	23.3	76.7	29	9.59	4	25	0.002	0.0429	0.0466	273	23.3	76.7	31	10.25	5	26	0.0029	0.0429	0.0676
PCHAS_072130	conserved Plasmodium protein, unknown function"	864	4	92	2.4	97.6	3	3.47	1	2	-	-	-	141	2.4	97.6	3	3.47	1	2	-	-	-	111	2.4	97.6	3	3.47	2	1	0.003	0.0054	0.5556	249	2.4	97.6	4	4.62	2	2	0.003	0.0108	0.2778
PCHAS_072150	nucleolar preribosomal assembly protein,	582	4	96	33.7	66.3	3	5.15	0	3	-	-	-	153	33.7	66.3	4	6.86	0	4	-	-	-	119	33.7	66.3	4	6.86	0	4	-	-	-	290	33.7	66.3	4	6.86	0	4	-	-	-
PCHAS_072160	dynactin subunit 6, putative"	1608	4	102	15.8	84.2	12	7.46	3	9	0.0023	0.029	0.0793	162	15.8	84.2	12	7.46	6	6	0.0047	0.0192	0.2448	126	15.8	84.2	22	13.67	10	12	0.007	0.0423	0.1655	291	15.8	84.2	19	11.81	12	7	0.0078	0.029	0.269
PCHAS_072170	14-3-3 protein, putative"	789	4	101	1	99	3	3.8	0	3	-	-	-	153	1	99	1	1.27	0	1	-	-	-	116	1	99	1	1.27	0	1	-	-	-	279	1	99	1	1.27	0	1	-	-	-
PCHAS_072180	zinc finger protein, putative"	1761	4	95	13	87	14	7.95	10	4	0.0064	0.0143	0.4476	157	13	87	11	6.24	7	4	0.005	0.0114	0.4386	121	13	87	11	6.24	5	6	0.0029	0.0201	0.1443	305	13	87	10	5.68	7	3	0.005	0.0085	0.5882
PCHAS_072190	conserved protein, unknown function"	1050	4	86	35.3	64.7	3	2.85	2	1	0.0024	0.0048	0.5	141	35.3	64.7	6	5.71	4	2	0.0048	0.0097	0.4948	113	35.3	64.7	7	6.66	5	2	0.006	0.0097	0.6186	194	35.3	64.7	3	2.85	3	0	0.0036	0	-
PCHAS_072220	rhoptry neck protein 5, putative"	3450	4	96	6.9	93.1	15	4.35	6	9	0.0022	0.0124	0.1774	159	6.9	93.1	19	5.51	7	12	0.0026	0.0167	0.1557	117	6.9	93.1	26	7.53	9	17	0.0033	0.0237	0.1392	282	6.9	93.1	34	9.85	13	21	0.0048	0.0294	0.1633
PCHAS_072230	conserved Plasmodium protein, unknown function"	2823	4	96	21.7	78.3	19	6.73	10	9	0.0042	0.0179	0.2346	151	21.7	78.3	17	6.02	9	8	0.0037	0.016	0.2313	118	21.7	78.3	34	12.04	16	18	0.007	0.0342	0.2047	269	21.7	78.3	36	12.75	17	19	0.0075	0.0362	0.2072
PCHAS_072240	protein kinase c inhibitor-like protein,	558	4	98	0.5	99.5	4	7.16	0	4	-	-	-	149	0.5	99.5	4	7.16	0	4	-	-	-	109	0.5	99.5	5	8.94	0	5	-	-	-	292	0.5	99.5	5	8.94	0	5	-	-	-
PCHAS_072250	conserved Plasmodium protein, unknown function"	1650	4	106	29.9	70.1	12	7.27	6	6	0.0045	0.019	0.2368	160	29.9	70.1	17	10.3	9	8	0.0068	0.0255	0.2667	120	29.9	70.1	11	6.66	8	3	0.0061	0.0094	0.6489	282	29.9	70.1	14	8.48	9	5	0.0068	0.0158	0.4304
PCHAS_072260	asparagine-rich antigen, putative"	4974	4	97	7.4	92.6	46	9.25	15	31	0.0038	0.032	0.1187	157	7.4	92.6	49	9.85	18	31	0.0043	0.0331	0.1299	121	7.4	92.6	92	18.49	48	44	0.0109	0.0514	0.2121	281	7.4	92.6	99	19.9	53	46	0.0121	0.0535	0.2262
PCHAS_072270	conserved Plasmodium protein, unknown function"	1911	4	105	14.9	85.1	36	18.83	24	12	0.0158	0.0327	0.4832	154	14.9	85.1	23	12.03	15	8	0.0095	0.0231	0.4113	117	14.9	85.1	36	18.83	19	17	0.0118	0.0498	0.2369	291	14.9	85.1	39	20.4	24	15	0.0145	0.0472	0.3072
PCHAS_072280	GTPase, putative"	2142	4	99	24.3	75.7	16	7.47	7	9	0.0041	0.0218	0.1881	165	24.3	75.7	22	10.27	13	9	0.0076	0.0218	0.3486	123	24.3	75.7	25	11.67	15	10	0.0088	0.0242	0.3636	264	24.3	75.7	30	14	17	13	0.0097	0.033	0.2939
PCHAS_072290	ubiquitin-activating enzyme, putative"	1224	4	101	12.7	87.3	8	6.53	4	4	0.0041	0.0167	0.2455	166	12.7	87.3	7	5.71	3	4	0.0031	0.0167	0.1856	125	12.7	87.3	13	10.61	5	8	0.0051	0.0337	0.1513	286	12.7	87.3	12	9.8	6	6	0.0062	0.0252	0.246
PCHAS_072300	adenylate kinase 2, putative"	825	4	97	4.2	95.8	4	4.84	2	2	0.003	0.0123	0.2439	161	4.2	95.8	6	7.26	5	1	0.0076	0.0062	1.2258	127	4.2	95.8	11	13.32	6	5	0.0092	0.0311	0.2958	279	4.2	95.8	11	13.32	6	5	0.0092	0.0313	0.2939
PCHAS_072310	meiotic recombination protein DMC1, putative"	1041	4	100	0	100	6	5.76	0	6	-	-	-	163	0	100	8	7.68	0	8	-	-	-	116	0	100	10	9.6	0	10	-	-	-	254	0	100	14	13.44	0	14	-	-	-
PCHAS_072320	conserved Plasmodium protein, unknown function"	432	4	104	7.4	92.6	3	6.93	1	2	-	-	-	166	7.4	92.6	4	9.24	1	3	-	-	-	117	7.4	92.6	3	6.93	1	2	-	-	-	281	7.4	92.6	1	2.31	1	0	-	-	-
PCHAS_072330	ClpB protein, putative"	3135	4	101	8.2	91.8	17	5.42	0	17	-	-	-	163	8.2	91.8	16	5.1	0	16	-	-	-	120	8.2	91.8	24	7.65	1	23	-	-	-	285	8.2	91.8	24	7.65	1	23	-	-	-
PCHAS_072350	conserved Plasmodium protein, unknown function"	738	4	110	10.7	89.3	3	4.06	0	3	-	-	-	174	10.7	89.3	3	4.06	1	2	-	-	-	111	10.7	89.3	11	14.88	2	9	0.0034	0.0684	0.0497	304	10.7	89.3	7	9.47	2	5	0.0034	0.0373	0.0912
PCHAS_072360	conserved Plasmodium protein, unknown function"	2550	4	92	28.3	71.7	25	9.8	9	16	0.0044	0.0344	0.1279	156	28.3	71.7	18	7.06	7	11	0.0034	0.0234	0.1453	114	28.3	71.7	31	12.15	12	19	0.0058	0.041	0.1415	250	28.3	71.7	28	10.98	12	16	0.0058	0.0343	0.1691
PCHAS_072370	vacuolar sorting protein, putative"	630	4	97	23.2	76.8	6	9.51	0	6	-	-	-	165	23.2	76.8	4	6.34	0	4	-	-	-	114	23.2	76.8	4	6.34	0	4	-	-	-	270	23.2	76.8	3	4.75	0	3	-	-	-
PCHAS_072380	phosphopantothenoylcysteine decarboxylase,	555	4	105	9.7	90.3	3	5.4	2	1	0.0046	0.0087	0.5287	163	9.7	90.3	2	3.6	1	1	-	-	-	128	9.7	90.3	4	7.19	1	3	-	-	-	281	9.7	90.3	4	7.19	2	2	0.0046	0.0174	0.2644
PCHAS_072390	nucleolar preribosomal assembly protein,	1326	4	98	9.3	90.7	8	6.03	2	6	0.0019	0.0229	0.083	162	9.3	90.7	6	4.52	2	4	0.0019	0.0152	0.125	121	9.3	90.7	14	10.55	4	10	0.0028	0.0425	0.0659	300	9.3	90.7	21	15.83	4	17	0.0028	0.0709	0.0395
PCHAS_072400	lipoamide dehydrogenase, putative"	2031	4	98	24.3	75.7	24	11.81	10	14	0.0063	0.0327	0.1927	159	24.3	75.7	22	10.83	8	14	0.005	0.0327	0.1529	122	24.3	75.7	24	11.81	10	14	0.0063	0.0327	0.1927	272	24.3	75.7	21	10.33	5	16	0.0032	0.0374	0.0856
PCHAS_072410	vacuolar sorting protein VPS9, putative"	4221	4	95	25.8	74.2	21	4.97	10	11	0.0029	0.0142	0.2042	157	25.8	74.2	30	7.11	22	8	0.0061	0.0116	0.5259	115	25.8	74.2	40	9.47	25	15	0.007	0.0207	0.3382	270	25.8	74.2	46	10.9	24	22	0.0067	0.03	0.2233
PCHAS_072420	ubiquitin, putative"	1110	4	101	29.4	70.6	5	4.5	2	3	0.0022	0.014	0.1571	153	29.4	70.6	7	6.3	4	3	0.0045	0.014	0.3214	118	29.4	70.6	5	4.5	1	4	-	-	-	274	29.4	70.6	10	9	3	7	0.0034	0.033	0.103
PCHAS_072430	eukaryotic translation initiation factor,	810	4	99	3.3	96.7	2	2.47	0	2	-	-	-	151	3.3	96.7	4	4.93	0	4	-	-	-	122	3.3	96.7	2	2.47	0	2	-	-	-	282	3.3	96.7	3	3.7	0	3	-	-	-
PCHAS_072440	conserved Plasmodium protein, unknown function"	1467	4	92	27.9	72.1	9	6.13	2	7	0.0017	0.0261	0.0651	156	27.9	72.1	8	5.45	2	6	0.0008	0.026	0.0308	117	27.9	72.1	13	8.86	2	11	0.0017	0.0412	0.0413	281	27.9	72.1	8	5.45	2	6	0.0008	0.026	0.0308
PCHAS_072460	phosphoglucomutase-2, putative"	897	4	91	6.6	93.4	4	4.45	1	3	-	-	-	166	6.6	93.4	4	4.45	0	4	-	-	-	123	6.6	93.4	5	5.57	2	3	0.0029	0.0158	0.1835	286	6.6	93.4	5	5.57	2	3	0.0029	0.0158	0.1835
PCHAS_072470	26S proteasome AAA-ATPase subunit RPT3,	1188	4	102	1.4	98.6	5	4.21	0	5	-	-	-	159	1.4	98.6	4	3.36	0	4	-	-	-	127	1.4	98.6	8	6.73	0	8	-	-	-	280	1.4	98.6	6	5.05	0	6	-	-	-
PCHAS_072480	lysine decarboxylase-like protein, putative"	1038	4	92	23.5	76.5	1	0.96	0	1	-	-	-	159	23.5	76.5	1	0.96	0	1	-	-	-	117	23.5	76.5	25	24.06	16	9	0.0183	0.0498	0.3675	283	23.5	76.5	26	25.02	15	11	0.0171	0.0602	0.2841
PCHAS_072490	conserved Plasmodium protein, unknown function"	834	4	99	29.5	70.5	5	5.99	2	3	0.003	0.018	0.1667	172	29.5	70.5	5	5.99	2	3	0.003	0.018	0.1667	133	29.5	70.5	5	5.99	2	3	0.003	0.018	0.1667	295	29.5	70.5	6	7.19	2	4	0.003	0.0241	0.1245
PCHAS_072500	ubiquitin carboxyl-terminal hydrolase 13,	2571	4	103	21.1	78.9	11	4.28	2	9	0.001	0.0181	0.0552	157	21.1	78.9	13	5.05	3	10	0.0015	0.0201	0.0746	113	21.1	78.9	22	8.55	4	18	0.0019	0.0366	0.0519	301	21.1	78.9	35	13.61	8	27	0.0034	0.0577	0.0589
PCHAS_072510	chromosome associated protein, putative"	3585	4	99	23.9	76.1	17	4.74	2	15	0.0007	0.0228	0.0307	165	23.9	76.1	15	4.18	2	13	0.0007	0.0197	0.0355	120	23.9	76.1	17	4.74	0	17	-	-	-	286	23.9	76.1	23	6.41	0	23	-	-	-
PCHAS_072520	conserved Plasmodium protein, unknown function"	4332	4	106	21.5	78.5	33	7.62	15	18	0.0043	0.022	0.1955	168	21.5	78.5	31	7.15	12	19	0.0034	0.0232	0.1466	123	21.5	78.5	36	8.31	15	21	0.0043	0.0257	0.1673	301	21.5	78.5	36	8.31	20	16	0.0052	0.022	0.2364
PCHAS_072530	calmodulin-like protein, putative"	453	4	97	0	100	4	8.81	0	4	-	-	-	161	0	100	4	8.81	0	4	-	-	-	122	0	100	7	15.42	1	6	-	-	-	308	0	100	5	11.01	1	4	-	-	-
PCHAS_072540	Rab5-interacting protein, putative"	330	4	102	4.8	95.2	1	3.02	0	1	-	-	-	166	4.8	95.2	2	6.04	0	2	-	-	-	124	4.8	95.2	2	6.04	0	2	-	-	-	302	4.8	95.2	3	9.06	1	2	-	-	-
PCHAS_072550	conserved Plasmodium protein, unknown function"	942	4	97	14.2	85.8	5	5.3	3	2	0.0039	0.0114	0.3421	159	14.2	85.8	6	6.36	5	1	0.0066	0.0056	1.1786	123	14.2	85.8	12	12.73	7	5	0.0093	0.0286	0.3252	281	14.2	85.8	12	12.73	7	5	0.0092	0.0288	0.3194
PCHAS_072560	RNA-binding protein, putative"	1086	4	95	10.1	89.9	5	4.6	0	5	-	-	-	159	10.1	89.9	4	3.68	0	4	-	-	-	119	10.1	89.9	4	3.68	0	4	-	-	-	265	10.1	89.9	5	4.6	0	5	-	-	-
PCHAS_072570	conserved Plasmodium protein, unknown function"	762	4	102	16	84	3	3.93	0	3	-	-	-	160	16	84	2	2.62	1	1	-	-	-	115	16	84	4	5.24	0	4	-	-	-	264	16	84	6	7.86	1	5	-	-	-
PCHAS_072580	GTP-binding protein, putative"	1809	4	103	23.4	76.6	12	6.63	3	9	0.0021	0.0259	0.0811	161	23.4	76.6	10	5.52	3	7	0.0021	0.0201	0.1045	126	23.4	76.6	15	8.29	2	13	0.0014	0.0377	0.0371	293	23.4	76.6	13	7.18	2	11	0.0014	0.0318	0.044
PCHAS_072590	conserved Plasmodium protein, unknown function"	324	4	108	6.5	93.5	1	3.08	1	0	-	-	-	167	6.5	93.5	6	18.46	2	4	0.0079	0.0613	0.1289	111	6.5	93.5	5	15.38	3	2	0.012	0.03	0.4	285	6.5	93.5	4	12.31	2	2	0.0079	0.03	0.2633
PCHAS_072600	armadillo-domain containing rhoptry protein,	825	4	93	0.8	99.2	3	3.63	0	3	-	-	-	157	0.8	99.2	3	3.63	0	3	-	-	-	118	0.8	99.2	4	4.84	0	4	-	-	-	272	0.8	99.2	2	2.42	0	2	-	-	-
PCHAS_072610	ATPase, putative"	1143	4	100	2	98	5	4.37	0	5	-	-	-	159	2	98	5	4.37	0	5	-	-	-	113	2	98	10	8.74	0	10	-	-	-	294	2	98	7	6.12	0	7	-	-	-
PCHAS_072620	conserved Plasmodium protein, unknown function"	1113	4	107	30.3	69.7	8	7.18	2	6	0.0022	0.0298	0.0738	165	30.3	69.7	7	6.28	4	3	0.0044	0.0147	0.2993	120	30.3	69.7	11	9.87	5	6	0.0055	0.0298	0.1846	299	30.3	69.7	15	13.46	5	10	0.0055	0.0503	0.1093
PCHAS_072630	conserved Plasmodium protein, unknown function"	4791	4	98	30.5	69.5	42	8.76	22	20	0.0054	0.0236	0.2288	154	30.5	69.5	31	6.47	11	20	0.0028	0.0224	0.125	119	30.5	69.5	57	11.89	28	29	0.0067	0.0351	0.1909	277	30.5	69.5	55	11.48	24	31	0.0062	0.0351	0.1766
PCHAS_072640	cdc2-related protein kinase 3, putative"	3915	4	100	31.1	68.9	42	10.73	18	24	0.0056	0.0324	0.1728	153	31.1	68.9	39	9.96	17	22	0.0049	0.0312	0.1571	109	31.1	68.9	47	12	17	30	0.005	0.042	0.119	238	31.1	68.9	54	13.79	18	36	0.0056	0.0489	0.1145
PCHAS_072650	nonclathrin coat protein, putative"	657	4	114	5.2	94.8	2	3.04	0	2	-	-	-	157	5.2	94.8	4	6.08	2	2	0.0038	0.0157	0.242	123	5.2	94.8	5	7.6	1	4	-	-	-	302	5.2	94.8	6	9.12	1	5	-	-	-
PCHAS_072660	nuclear cap-binding protein, putative"	726	4	93	2.1	97.9	6	8.25	1	5	-	-	-	163	2.1	97.9	7	9.63	0	7	-	-	-	113	2.1	97.9	7	9.63	1	6	-	-	-	260	2.1	97.9	10	13.76	1	9	-	-	-
PCHAS_072670	GTP:AMP phosphotransferase, putative"	681	4	101	19.7	80.3	7	10.26	2	5	0.0037	0.039	0.0949	167	19.7	80.3	5	7.33	0	5	-	-	-	116	19.7	80.3	7	10.26	3	4	0.0055	0.0309	0.178	272	19.7	80.3	10	14.66	2	8	0.0037	0.0634	0.0584
PCHAS_072680	conserved Plasmodium protein, unknown function"	1308	4	103	15.9	84.1	14	10.7	3	11	0.0029	0.0433	0.067	164	15.9	84.1	9	6.88	2	7	0.0019	0.0273	0.0696	119	15.9	84.1	10	7.64	3	7	0.0029	0.0272	0.1066	287	15.9	84.1	14	10.7	4	10	0.0038	0.0391	0.0972
PCHAS_072690	60S ribosomal protein L15, putative"	618	4	93	1.8	98.2	3	4.85	0	3	-	-	-	156	1.8	98.2	4	6.46	0	4	-	-	-	111	1.8	98.2	3	4.85	0	3	-	-	-	275	1.8	98.2	4	6.46	0	4	-	-	-
PCHAS_072700	RNA-binding protein, putative"	1374	4	91	17.8	82.2	5	3.64	0	5	-	-	-	146	17.8	82.2	5	3.64	0	5	-	-	-	119	17.8	82.2	7	5.09	2	5	0.0019	0.0174	0.1092	215	17.8	82.2	7	5.09	3	4	0.0028	0.0139	0.2014
PCHAS_072710	conserved Plasmodium protein, unknown function"	1587	4	100	17	83	13	8.19	8	5	0.0061	0.0187	0.3262	167	17	83	16	10.08	10	6	0.0077	0.0225	0.3422	127	17	83	17	10.71	11	6	0.0084	0.0225	0.3733	311	17	83	20	12.59	13	7	0.0092	0.0303	0.3036
PCHAS_072720	glutamyl-tRNA(Gln) amidotransferase subunit A,	1938	4	100	20.3	79.7	14	7.22	9	5	0.0059	0.0125	0.472	162	20.3	79.7	18	9.28	8	10	0.0052	0.0252	0.2063	122	20.3	79.7	17	8.77	11	6	0.0072	0.015	0.48	294	20.3	79.7	16	8.25	8	8	0.0052	0.0201	0.2587
PCHAS_072740	DNA helicase MCM9, putative"	3528	4	101	11.4	88.6	25	7.08	7	18	0.0025	0.0264	0.0947	165	11.4	88.6	17	4.82	3	14	0.0011	0.0204	0.0539	122	11.4	88.6	26	7.37	7	19	0.0025	0.0278	0.0899	272	11.4	88.6	40	11.33	18	22	0.006	0.0339	0.177
PCHAS_072750	histone acetyltransferase, putative"	2937	4	102	17.9	82.1	24	8.17	11	13	0.004	0.0254	0.1575	169	17.9	82.1	25	8.51	10	15	0.0036	0.0291	0.1237	120	17.9	82.1	37	12.59	18	19	0.0073	0.0354	0.2062	265	17.9	82.1	52	17.7	23	29	0.0096	0.0529	0.1815
PCHAS_072770	prohibitin-like protein, putative"	879	4	89	14.7	85.3	10	11.36	2	8	0.0028	0.0479	0.0585	157	14.7	85.3	8	9.09	3	5	0.0043	0.0297	0.1448	130	14.7	85.3	14	15.91	6	8	0.0086	0.0479	0.1795	267	14.7	85.3	15	17.05	8	7	0.0107	0.0448	0.2388
PCHAS_072800	conserved Plasmodium protein, unknown function"	5490	4	105	22.1	77.9	47	8.56	24	23	0.0052	0.023	0.2261	165	22.1	77.9	41	7.47	23	18	0.005	0.0181	0.2762	122	22.1	77.9	68	12.38	34	34	0.0072	0.0351	0.2051	283	22.1	77.9	70	12.75	37	33	0.0081	0.0332	0.244
PCHAS_072820	mRNA-binding protein PUF2, putative"	1434	4	100	10.9	89.1	4	2.79	2	2	0.0017	0.0072	0.2361	160	10.9	89.1	5	3.48	1	4	-	-	-	117	10.9	89.1	8	5.57	3	5	0.0026	0.0182	0.1429	288	10.9	89.1	6	4.18	2	4	0.0017	0.0145	0.1172
PCHAS_072830	bifunctional dihydrofolate reductase-thymidylate	1752	4	106	6.8	93.2	7	3.99	4	3	0.0029	0.0086	0.3372	166	6.8	93.2	11	6.27	2	9	0.0014	0.0262	0.0534	127	6.8	93.2	15	8.56	6	9	0.0043	0.0262	0.1641	296	6.8	93.2	19	10.84	5	14	0.0036	0.0412	0.0874
PCHAS_072840	LETM1-like protein, putative"	1875	4	106	13.3	86.7	10	5.33	0	10	-	-	-	159	13.3	86.7	10	5.33	0	10	-	-	-	112	13.3	86.7	19	10.13	3	16	0.002	0.0447	0.0447	265	13.3	86.7	21	11.19	2	19	0.0013	0.0535	0.0243
PCHAS_072850	conserved Plasmodium protein, unknown function"	14412	4	99	28.1	71.4	121	8.4	60	61	0.0051	0.0226	0.2257	163	28.1	71.9	129	8.95	60	69	0.005	0.026	0.1923	121	28.1	71.9	188	13.04	87	101	0.0073	0.0383	0.1906	277	28.1	71.9	200	13.88	97	103	0.008	0.0399	0.2005
PCHAS_072860	memo-like protein"	891	4	96	3.6	96.4	4	4.48	1	3	-	-	-	162	3.6	96.4	2	2.24	0	2	-	-	-	115	3.6	96.4	5	5.61	2	3	0.0028	0.0165	0.1697	275	3.6	96.4	5	5.61	1	4	-	-	-
PCHAS_072870	conserved Plasmodium protein, unknown function"	2019	4	96	21.4	78.6	26	12.87	16	10	0.0086	0.0328	0.2622	148	21.4	78.6	22	10.89	14	8	0.0073	0.0272	0.2684	116	21.4	78.6	20	9.9	13	7	0.0073	0.0217	0.3364	255	21.4	78.6	26	12.87	19	7	0.0098	0.0272	0.3603
PCHAS_072880	conserved Plasmodium protein, unknown function"	1242	4	96	13.4	86.6	7	5.63	6	1	0.006	0.0043	1.3953	156	13.4	86.6	10	8.05	6	4	0.006	0.0175	0.3429	116	13.4	86.6	12	9.65	6	6	0.006	0.0264	0.2273	294	13.4	86.6	11	8.85	7	4	0.007	0.0174	0.4023
PCHAS_072890	cdc2-related protein kinase 1, putative"	1707	4	98	13.8	86.2	10	5.85	3	7	0.0022	0.0216	0.1019	166	13.8	86.2	9	5.27	4	5	0.0029	0.0153	0.1895	114	13.8	86.2	23	13.47	11	12	0.008	0.0373	0.2145	267	13.8	86.2	26	15.22	12	14	0.0088	0.0437	0.2014
PCHAS_072900	conserved Plasmodium protein, unknown function"	2247	4	90	26.7	73.3	8	3.56	3	5	0.0016	0.0119	0.1345	153	26.7	73.3	7	3.11	2	5	0.0011	0.0119	0.0924	110	26.7	73.3	13	5.78	2	11	0.0011	0.0265	0.0415	267	26.7	73.3	19	8.45	4	15	0.0022	0.0363	0.0606
PCHAS_072910	conserved Plasmodium protein, unknown function"	12912	4	103	33.3	66.7	116	8.98	63	53	0.0055	0.0243	0.2263	164	33.3	66.7	99	7.67	51	48	0.0045	0.0218	0.2064	120	33.3	66.7	137	10.61	59	78	0.0052	0.0348	0.1494	278	33.3	66.7	155	12	72	83	0.0065	0.0367	0.1771
PCHAS_072920	conserved Plasmodium protein, unknown function"	3102	4	96	20	80	16	5.16	7	9	0.0028	0.0152	0.1842	168	20	80	22	7.09	7	15	0.0028	0.0255	0.1098	118	20	80	41	13.21	20	21	0.0076	0.0377	0.2016	270	20	80	52	16.76	21	31	0.0076	0.0573	0.1326
PCHAS_072930	proteasome regulatory component, putative"	1302	4	100	13.4	86.6	5	3.84	1	4	-	-	-	156	13.4	86.6	5	3.84	0	5	-	-	-	121	13.4	86.6	12	9.21	1	11	-	-	-	302	13.4	86.6	18	13.81	1	17	-	-	-
PCHAS_072940	conserved Plasmodium protein, unknown function"	1941	4	103	21.6	78.4	13	6.69	3	10	0.0019	0.0263	0.0722	164	21.6	78.4	12	6.18	3	9	0.0019	0.0236	0.0805	124	21.6	78.4	22	11.33	8	14	0.0052	0.0371	0.1402	283	21.6	78.4	23	11.84	9	14	0.0058	0.0371	0.1563
PCHAS_072950	conserved Plasmodium protein, unknown function"	351	4	97	7.4	92.6	3	8.52	0	3	-	-	-	163	7.4	92.6	3	8.52	2	1	0.0071	0.0157	0.4522	117	7.4	92.6	4	11.36	1	3	-	-	-	274	7.4	92.6	2	5.68	1	1	-	-	-
PCHAS_072960	Bet3 transport protein, putative"	564	4	98	5.7	94.3	3	5.31	0	3	-	-	-	162	5.7	94.3	3	5.31	0	3	-	-	-	110	5.7	94.3	7	12.39	0	7	-	-	-	269	5.7	94.3	7	12.39	0	7	-	-	-
PCHAS_072970	regulator of chromosome condensation, putative"	4272	4	95	32.2	67.8	36	8.42	20	16	0.0055	0.021	0.2619	162	32.2	67.8	34	7.96	18	16	0.0049	0.021	0.2333	119	32.2	67.8	52	12.17	28	24	0.0082	0.0298	0.2752	277	32.2	67.8	56	13.11	32	24	0.0093	0.0298	0.3121
PCHAS_072980	conserved Plasmodium protein, unknwon function"	1389	4	86	23.9	76.1	12	8.63	8	4	0.0072	0.0153	0.4706	135	23.9	76.1	7	5.04	4	3	0.0036	0.0115	0.313	113	23.9	76.1	13	9.35	7	6	0.0063	0.0231	0.2727	213	23.9	76.1	14	10.07	8	6	0.0072	0.0232	0.3103
PCHAS_072990	conserved Plasmodium protein, unknown function"	798	4	95	2.1	97.9	6	7.51	1	5	-	-	-	165	2.1	97.9	4	5.01	0	4	-	-	-	123	2.1	97.9	3	3.75	0	3	-	-	-	284	2.1	97.9	3	3.75	0	3	-	-	-
PCHAS_073000	conserved Plasmodium protein, unknown function"	1179	4	100	3.5	96.5	9	7.63	4	5	0.0043	0.0203	0.2118	172	3.5	96.5	11	9.32	3	8	0.0032	0.0328	0.0976	121	3.5	96.5	15	12.71	7	8	0.0065	0.0369	0.1762	297	3.5	96.5	13	11.02	7	6	0.0065	0.0286	0.2273
PCHAS_073010	conserved Plasmodium protein, unknown function"	1305	4	102	34.9	65.1	10	7.66	2	8	0.0019	0.0362	0.0525	160	34.9	65.1	8	6.13	4	4	0.0037	0.0179	0.2067	119	34.9	65.1	10	7.66	4	6	0.0028	0.0316	0.0886	274	34.9	65.1	13	9.95	4	9	0.0037	0.041	0.0902
PCHAS_073020	conserved Plasmodium protein, unknown function"	807	4	96	19.5	80.5	5	6.19	2	3	0.0031	0.0192	0.1615	164	19.5	80.5	5	6.19	3	2	0.0047	0.0127	0.3701	107	19.5	80.5	7	8.66	3	4	0.0047	0.0257	0.1829	272	19.5	80.5	7	8.66	4	3	0.0062	0.0193	0.3212
PCHAS_073040	conserved Plasmodium protein, unknown function"	849	4	103	13.8	86.2	3	3.53	2	1	0.003	0.0059	0.5085	171	13.8	86.2	6	7.06	1	5	-	-	-	127	13.8	86.2	10	11.76	2	8	0.003	0.0484	0.062	289	13.8	86.2	10	11.76	2	8	0.003	0.0485	0.0619
PCHAS_073050	conserved Plasmodium protein, unknown function"	6501	4	104	19.7	80.3	51	7.84	24	27	0.0046	0.0218	0.211	163	19.7	80.3	52	8	26	26	0.0048	0.0219	0.2192	125	19.7	80.3	70	10.77	38	32	0.0069	0.0276	0.25	280	19.7	80.3	69	10.61	35	34	0.0065	0.0284	0.2289
PCHAS_073060	conserved Plasmodium protein, unknown function"	1527	4	104	29.7	70.3	3	1.96	3	0	0.0025	0	-	160	29.7	70.3	5	3.27	3	2	0.0025	0.0066	0.3788	119	29.7	70.3	20	13.09	7	13	0.0058	0.0441	0.1315	282	29.7	70.3	27	17.67	8	19	0.0066	0.0654	0.1009
PCHAS_073070	ran binding protein 1, putative"	861	4	98	44	56	2	2.32	0	2	-	-	-	146	44	56	2	2.32	0	2	-	-	-	101	44	56	2	2.32	0	2	-	-	-	209	44	56	2	2.32	0	2	-	-	-
PCHAS_073100	phosphatidylinositol 4-kinase, putative"	13647	4	104	35.5	64.5	35	2.56	13	22	0.0012	0.0086	0.1395	169	35.5	64.5	57	4.18	23	34	0.0019	0.0139	0.1367	123	35.5	64.5	101	7.4	43	58	0.0038	0.0235	0.1617	290	35.5	64.5	133	9.75	65	68	0.0058	0.0275	0.2109
PCHAS_080060	conserved Plasmodium protein, unknown function"	2121	4	100	47.5	52.5	1	0.47	1	0	-	-	-	157	47.5	52.5	1	0.47	1	0	-	-	-	130	47.5	52.5	12	5.66	12	0	0.0072	0	-	297	47.5	52.5	13	6.13	10	3	0.006	0.0069	0.8696
PCHAS_080080	chitinase, putative"	2133	4	98	16.3	83.7	5	2.34	0	5	-	-	-	156	16.3	83.7	1	0.47	0	1	-	-	-	111	16.3	83.7	17	7.97	6	11	0.0036	0.0236	0.1525	255	16.3	82.7	13	6.09	6	7	0.0036	0.0149	0.2416
PCHAS_080090	centrin, putative"	327	4	94	2.1	97.9	2	6.1	0	2	-	-	-	170	2.1	97.9	2	6.1	0	2	-	-	-	119	2.1	97.9	5	15.24	3	2	0.0117	0.031	0.3774	265	2.1	97.9	7	21.34	2	5	0.0078	0.0797	0.0979
PCHAS_080100	conserved Plasmodium protein, unknown function"	4908	4	103	31.1	68.9	45	9.17	30	15	0.0074	0.0172	0.4302	169	31.1	68.9	53	10.8	32	21	0.0077	0.0242	0.3182	119	31.1	68.9	61	12.43	36	25	0.0088	0.0286	0.3077	286	31.1	68.9	71	14.46	43	28	0.0105	0.032	0.3281
PCHAS_080110	conserved Plasmodium protein, unknown function"	534	4	95	11	89	2	3.74	0	2	-	-	-	171	11	89	3	5.61	0	3	-	-	-	139	11	89	5	9.35	1	4	-	-	-	287	11	89	3	5.61	1	2	-	-	-
PCHAS_080120	conserved Plasmodium protein, unknown function"	3468	4	106	25.6	74.4	17	4.9	8	9	0.0029	0.0136	0.2132	171	25.6	74.4	9	2.59	4	5	0.0014	0.0075	0.1867	125	25.6	74.4	23	6.63	9	14	0.0032	0.0213	0.1502	286	25.6	74.4	28	8.07	16	12	0.0057	0.0182	0.3132
PCHAS_080130	conserved Plasmodium protein, unknown function"	444	4	96	2	98	1	2.25	1	0	-	-	-	159	2	98	1	2.25	1	0	-	-	-	113	2	98	5	11.24	1	4	-	-	-	284	2	98	6	13.48	4	2	0.0114	0.0231	0.4935
PCHAS_080140	conserved Plasmodium protein, unknown function"	2061	4	98	27.2	72.8	17	8.24	6	11	0.0036	0.0284	0.1268	172	27.2	72.8	4	1.94	3	1	0.0018	0.0025	0.72	126	27.2	72.8	23	11.15	14	9	0.0079	0.0257	0.3074	294	27.2	72.8	19	9.21	11	8	0.006	0.0231	0.2597
PCHAS_080150	erythrocyte membrane-associated antigen,	6192	4	105	13.9	86.1	38	6.14	13	25	0.0026	0.0209	0.1244	170	13.9	86.1	38	6.14	15	23	0.0028	0.0201	0.1393	125	13.9	86.1	43	6.94	15	28	0.003	0.0235	0.1277	286	13.9	86.1	54	8.72	19	35	0.0038	0.0295	0.1288
PCHAS_080160	conserved Plasmodium protein, unknown function"	789	4	109	25.3	74.7	6	7.59	0	6	-	-	-	160	25.3	74.7	5	6.33	0	5	-	-	-	115	25.3	74.7	5	6.33	0	5	-	-	-	297	25.3	74.7	7	8.86	1	6	-	-	-
PCHAS_080170	conserved Plasmodium protein, unknown function"	618	4	100	8.7	91.3	4	6.46	1	3	-	-	-	171	8.7	91.3	1	1.62	0	1	-	-	-	131	8.7	91.3	8	12.92	4	4	0.0061	0.0417	0.1463	288	8.7	91.3	4	6.46	4	0	0.0061	0.0082	0.7439
PCHAS_080180	conserved Plasmodium protein, unknown function"	2253	4	100	46.6	53.4	7	3.11	5	2	0.0027	0.0049	0.551	162	46.6	53.4	16	7.1	11	5	0.0055	0.0147	0.3741	124	46.6	53.4	15	6.65	11	4	0.0055	0.0122	0.4508	295	46.6	53.4	13	5.77	7	6	0.0038	0.0147	0.2585
PCHAS_080190	conserved Plasmodium protein, unknown function"	11655	4	103	26.7	73.3	49	4.2	28	21	0.003	0.0097	0.3093	166	26.7	73.3	66	5.66	35	31	0.0037	0.0144	0.2569	123	26.7	73.3	80	6.86	46	34	0.0049	0.0158	0.3101	296	26.7	73.3	89	7.64	46	43	0.0049	0.0201	0.2438
PCHAS_080200	conserved Plasmodium protein, unknown function"	8985	4	106	24.5	75.5	79	8.79	38	41	0.005	0.0259	0.1931	166	24.5	75.5	81	9.01	38	43	0.005	0.0271	0.1845	124	24.5	75.5	101	11.24	49	52	0.0062	0.0338	0.1834	297	24.5	75.5	110	12.24	47	63	0.0059	0.0408	0.1446
PCHAS_080210	conserved Plasmodium protein, unknown function"	8676	4	106	25.1	74.9	51	5.88	24	27	0.0034	0.0168	0.2024	169	25.1	74.9	42	4.84	25	17	0.0036	0.0106	0.3396	124	25.1	74.9	65	7.49	28	37	0.004	0.0232	0.1724	302	25.1	74.9	69	7.95	32	37	0.0044	0.0238	0.1849
PCHAS_080220	methyltransferase, putative"	3396	4	101	27	73	17	5	4	13	0.0014	0.0211	0.0664	162	27	73	17	5	5	12	0.0018	0.0195	0.0923	124	27	73	20	5.89	4	16	0.0014	0.0261	0.0536	275	27	73	29	8.54	9	20	0.0033	0.0327	0.1009
PCHAS_080230	conserved Plasmodium protein, unknown function"	5619	4	100	34.6	65.4	37	6.58	26	11	0.0053	0.0124	0.4274	165	34.6	65.4	47	8.36	33	14	0.0068	0.0153	0.4444	123	34.6	65.4	61	10.85	42	19	0.0093	0.0182	0.511	276	34.6	65.4	60	10.68	37	23	0.0082	0.0221	0.371
PCHAS_080240	phosphoinositide-binding protein, putative"	2397	4	97	12.3	87.7	17	7.09	3	14	0.0016	0.03	0.0533	167	12.3	87.7	14	5.84	2	12	0.001	0.0257	0.0389	125	12.3	87.7	16	6.67	4	12	0.0021	0.0257	0.0817	293	12.3	87.7	15	6.26	5	10	0.0026	0.0213	0.1221
PCHAS_080250	serine/threonine protein kinase, putative"	3897	4	103	28	72	17	4.36	4	13	0.0011	0.0185	0.0595	168	28	72	15	3.85	6	9	0.0017	0.0129	0.1318	123	28	72	25	6.41	12	13	0.0037	0.0185	0.2	297	28	72	23	5.9	10	13	0.003	0.0184	0.163
PCHAS_080260	ubiquitin transferase, putative"	10254	4	102	30.5	69.5	63	6.14	23	40	0.0026	0.0218	0.1193	164	30.5	69.5	52	5.07	18	34	0.002	0.0185	0.1081	122	30.5	69.5	67	6.53	24	43	0.0029	0.0228	0.1272	277	30.5	69.5	83	8.09	38	45	0.0043	0.025	0.172
PCHAS_080270	phosphopantetheine adenylyltransferase,	3669	4	102	31.8	68.2	17	4.63	9	8	0.0027	0.0128	0.2109	170	31.8	68.2	21	5.72	12	9	0.0041	0.0128	0.3203	121	31.8	68.2	49	13.35	32	17	0.0106	0.0258	0.4109	294	31.8	68.2	55	14.99	35	20	0.0116	0.0303	0.3828
PCHAS_080280	conserved Plasmodium protein, unknown function"	3357	4	98	19.7	80.3	23	6.85	4	19	0.0015	0.0306	0.049	154	19.7	80.3	28	8.34	13	15	0.0044	0.0257	0.1712	120	19.7	80.3	38	11.32	19	19	0.007	0.0306	0.2288	276	19.7	80.3	53	15.78	27	26	0.0091	0.0465	0.1957
PCHAS_080290	peptide chain release factor, putative"	996	4	96	23.8	76.2	3	3.01	0	3	-	-	-	160	23.8	76.2	5	5.02	2	3	0.0025	0.015	0.1667	127	23.8	76.2	8	8.02	2	6	0.0025	0.0303	0.0825	309	23.8	76.2	6	6.02	1	5	-	-	-
PCHAS_080300	conserved Plasmodium protein, unknown function"	3030	4	101	31.4	68.6	14	4.62	4	10	0.002	0.0159	0.1258	161	31.4	68.6	16	5.28	6	10	0.0024	0.0177	0.1356	120	31.4	68.6	22	7.26	6	16	0.0024	0.0286	0.0839	276	31.4	68.6	26	8.58	7	19	0.0029	0.0341	0.085
PCHAS_080310	conserved Plasmodium protein, unknown function"	2508	4	98	24.9	75.1	36	14.35	19	17	0.0079	0.0442	0.1787	162	24.9	75.1	26	10.36	11	15	0.0047	0.0362	0.1298	120	24.9	75.1	36	14.35	16	20	0.0079	0.044	0.1795	287	24.9	75.1	53	21.12	26	27	0.0124	0.0624	0.1987
PCHAS_080320	conserved Plasmodium protein, unknown function"	4002	4	102	26.5	73.5	43	10.74	18	25	0.0054	0.0341	0.1584	159	26.5	73.5	55	13.74	25	30	0.0075	0.0416	0.1803	119	26.5	73.5	70	17.49	35	35	0.0111	0.0465	0.2387	292	26.5	73.5	75	18.74	37	38	0.0114	0.0519	0.2197
PCHAS_080330	origin recognition complex subunit 2, putative"	2328	4	100	30	70	11	4.72	1	10	-	-	-	169	30	70	10	4.29	0	10	-	-	-	123	30	70	13	5.58	2	11	0.0011	0.0254	0.0433	290	30	70	22	9.45	7	15	0.0037	0.0347	0.1066
PCHAS_080340	DNA replication licensing factor MCM7, putative"	2484	4	96	4.3	95.7	9	3.62	0	9	-	-	-	169	4.3	95.7	8	3.22	0	8	-	-	-	122	4.3	95.7	17	6.84	0	17	-	-	-	278	4.3	95.7	18	7.24	1	17	-	-	-
PCHAS_080350	inositol-phosphate phosphatase, putative"	6978	4	104	22.6	77.4	38	5.44	12	26	0.0021	0.0205	0.1024	165	22.6	77.4	35	5.02	11	24	0.0019	0.0189	0.1005	121	22.6	77.4	60	8.6	32	28	0.0056	0.0224	0.25	286	22.6	77.4	75	10.75	45	30	0.0078	0.0245	0.3184
PCHAS_080360	RNA helicase, putative"	3033	4	98	30.9	69.1	29	9.56	13	16	0.0053	0.0283	0.1873	170	30.9	69.1	23	7.58	7	16	0.0029	0.0283	0.1025	120	30.9	69.1	22	7.25	12	10	0.0049	0.0176	0.2784	291	30.9	69.1	27	8.9	13	14	0.0053	0.0247	0.2146
PCHAS_080390	conserved Plasmodium protein, unknown function"	3681	4	102	15.4	84.6	9	2.44	0	9	-	-	-	162	15.4	84.6	14	3.8	1	13	-	-	-	123	15.4	84.6	20	5.43	4	16	0.0014	0.0219	0.0639	296	15.4	84.6	15	4.07	2	13	0.0007	0.0178	0.0393
PCHAS_080400	conserved Plasmodium protein, unknown function"	4434	4	98	24.7	75.3	33	7.44	14	19	0.0039	0.0231	0.1688	164	24.7	75.3	34	7.67	13	21	0.0036	0.0256	0.1406	122	24.7	75.3	45	10.15	25	20	0.0069	0.0245	0.2816	287	24.7	75.3	43	9.7	20	23	0.0056	0.028	0.2
PCHAS_080410	conserved Plasmodium protein, unknown function"	153	4	97	5.2	94.8	1	6.49	0	1	-	-	-	145	5.2	94.8	1	6.49	0	1	-	-	-	115	5.2	94.8	2	12.99	0	2	-	-	-	296	5.2	94.8	2	12.99	0	2	-	-	-
PCHAS_080420	conserved Plasmodium protein, unknown function"	486	4	101	21.2	78.8	1	2.05	0	1	-	-	-	166	21.2	78.8	2	4.11	1	1	-	-	-	123	21.2	78.8	9	18.48	4	5	0.0103	0.0562	0.1833	294	21.2	78.8	6	12.32	3	3	0.0077	0.0332	0.2319
PCHAS_080440	conserved Plasmodium protein, unknown function"	4587	4	101	37.2	62.8	6	1.31	1	5	-	-	-	159	37.2	62.8	7	1.53	2	5	0.0005	0.0059	0.0847	121	37.2	62.8	28	6.1	10	18	0.0024	0.0228	0.1053	261	37.2	62.8	29	6.32	9	20	0.0024	0.024	0.1
PCHAS_080450	conserved Plasmodium protein, unknown function"	1782	4	97	27.6	72.4	17	9.53	12	5	0.0084	0.0144	0.5833	170	27.6	72.4	17	9.53	13	4	0.0092	0.0115	0.8	130	27.6	72.4	14	7.85	9	5	0.0063	0.0144	0.4375	304	27.6	72.4	26	14.58	16	10	0.0106	0.0323	0.3282
PCHAS_080460	DNA mismatch repair protein MSH2, putative"	2562	4	102	10.4	89.6	10	3.9	0	10	-	-	-	165	10.4	89.6	9	3.51	0	9	-	-	-	121	10.4	89.6	11	4.29	1	10	-	-	-	300	10.4	89.6	17	6.63	2	15	0.001	0.0296	0.0338
PCHAS_080470	conserved Plasmodium protein, unknown function"	5679	4	100	17.2	82.8	37	6.51	18	19	0.0039	0.0179	0.2179	167	17.2	82.8	42	7.39	24	18	0.005	0.0179	0.2793	123	17.2	82.8	51	8.98	21	30	0.0046	0.0285	0.1614	293	17.2	82.8	53	9.33	28	25	0.0055	0.0266	0.2068
PCHAS_080480	rhoptry associated membrane antigen, putative"	1710	4	106	19.6	80.4	4	2.34	1	3	-	-	-	160	19.6	80.1	1	0.58	1	0	-	-	-	116	19.6	80.4	20	11.69	12	8	0.0084	0.028	0.3	248	19.6	80.4	33	19.29	22	11	0.0141	0.0454	0.3106
PCHAS_080490	AAA family ATPase, putative"	1950	4	103	16.9	83.1	5	2.56	1	4	-	-	-	166	16.9	83.1	4	2.05	1	3	-	-	-	117	16.9	83.1	23	11.79	2	21	0.0013	0.0565	0.023	284	16.9	83.1	20	10.25	2	18	0.0013	0.0481	0.027
PCHAS_080500	conserved Plasmodium protein, unknown function"	4251	4	103	20.2	79.8	22	5.17	13	9	0.0035	0.0124	0.2823	171	20.2	79.8	27	6.35	11	16	0.0032	0.02	0.16	124	20.2	79.8	30	7.06	16	14	0.0047	0.0174	0.2701	292	20.2	79.8	33	7.76	18	15	0.0053	0.0187	0.2834
PCHAS_080510	conserved Plasmodium protein, unknown function"	774	4	99	19.9	80.1	3	3.87	1	2	-	-	-	166	19.9	80.1	1	1.29	1	0	-	-	-	116	19.9	80.1	6	7.74	3	3	0.0048	0.0204	0.2353	293	19.9	80.1	6	7.74	4	2	0.0065	0.0136	0.4779
PCHAS_080520	ubiquitin-protein ligase e3, putative"	2745	4	101	16.1	83.9	32	11.65	6	26	0.0027	0.0501	0.0539	163	16.1	83.9	19	6.92	7	12	0.0032	0.0227	0.141	120	16.1	83.9	22	8.01	3	19	0.0014	0.0363	0.0386	273	16.1	83.9	26	9.47	8	18	0.0036	0.0344	0.1047
PCHAS_080530	RAP protein, putative"	3417	4	102	17.1	82.9	33	9.65	18	15	0.0063	0.0236	0.2669	160	17.1	82.9	30	8.78	18	12	0.0059	0.0206	0.2864	121	17.1	82.9	28	8.19	14	14	0.0052	0.0207	0.2512	279	17.1	82.9	25	7.31	12	13	0.0044	0.0192	0.2292
PCHAS_080540	TGF beta-inducible nuclear protein, putative"	780	4	96	18.7	81.3	1	1.28	0	1	-	-	-	171	18.7	81.3	1	1.28	0	1	-	-	-	117	18.7	81.3	1	1.28	0	1	-	-	-	286	18.7	81.3	1	1.28	0	1	-	-	-
PCHAS_080550	cytoskeleton associated protein, putative"	2460	4	98	17.2	82.8	18	7.31	7	11	0.0035	0.0237	0.1477	166	17.2	82.8	18	7.31	8	10	0.004	0.0216	0.1852	120	17.2	82.8	18	7.31	11	7	0.0056	0.015	0.3733	290	17.2	82.8	28	11.38	11	17	0.0056	0.037	0.1514
PCHAS_080560	conserved Plasmodium protein, unknown function"	309	4	96	23.9	76.1	1	3.23	0	1	-	-	-	166	23.9	76.1	1	3.23	0	1	-	-	-	111	23.9	76.1	3	9.68	0	3	-	-	-	293	23.9	76.1	4	12.9	1	3	-	-	-
PCHAS_080570	DNA-directed RNA polymerase II, putative"	210	4	90	4.3	95.7	3	14.22	0	3	-	-	-	147	4.3	95.7	3	14.22	0	3	-	-	-	116	4.3	95.7	2	9.48	0	2	-	-	-	278	4.3	95.7	2	9.48	0	2	-	-	-
PCHAS_080580	conserved Plasmodium protein, unknown function"	2940	4	102	16.5	83.5	17	5.78	7	10	0.0029	0.0181	0.1602	169	16.5	83.5	18	6.12	6	12	0.0025	0.0218	0.1147	123	16.5	83.5	28	9.52	13	15	0.0053	0.0282	0.1879	295	16.5	83.5	29	9.86	12	17	0.0049	0.032	0.1531
PCHAS_080590	O-sialoglycoprotein endopeptidase, putative"	702	4	105	22.8	77.2	6	8.53	0	6	-	-	-	168	22.8	77.2	4	5.69	0	4	-	-	-	119	22.8	77.2	6	8.53	0	6	-	-	-	288	22.8	77.2	5	7.11	0	5	-	-	-
PCHAS_080610	RNA-binding protein, putative"	867	4	105	27.6	72.4	6	6.91	2	4	0.0029	0.024	0.1208	149	27.6	72.4	3	3.46	2	1	0.0029	0.0059	0.4915	124	27.6	72.4	3	3.46	2	1	0.0029	0.0059	0.4915	251	27.6	72.4	2	2.3	2	0	0.0029	0	-
PCHAS_080620	kinesin-8, putative"	4203	4	98	21.3	78.7	12	2.85	5	7	0.0015	0.0086	0.1744	159	21.3	78.7	24	5.71	9	15	0.0027	0.0186	0.1452	123	21.3	78.7	28	6.66	11	17	0.0033	0.0211	0.1564	282	21.3	78.7	27	6.42	11	16	0.0033	0.0199	0.1658
PCHAS_080640	conserved Plasmodium protein, unknown function"	2466	4	102	15.9	84.1	7	2.84	2	5	0.001	0.0105	0.0952	170	15.9	84.1	6	2.43	3	3	0.0015	0.0063	0.2381	124	15.9	84.1	21	8.51	11	10	0.0056	0.0212	0.2642	298	15.9	84.1	32	12.97	19	13	0.0096	0.0277	0.3466
PCHAS_080650	ubiquitin protein ligase, putative"	324	4	94	2.2	97.8	1	3.08	0	1	-	-	-	149	2.2	97.8	2	6.15	0	2	-	-	-	113	2.2	97.8	2	6.15	0	2	-	-	-	253	2.2	97.8	1	3.08	0	1	-	-	-
PCHAS_080660	P-type ATPase, putative"	5322	4	103	13.4	86.6	19	3.57	1	18	-	-	-	165	13.4	86.6	10	1.88	3	7	0.0007	0.0065	0.1077	125	13.4	86.6	14	2.63	3	11	0.0007	0.0103	0.068	288	13.4	86.6	21	3.95	6	15	0.0014	0.0141	0.0993
PCHAS_080670	conserved protein, unknown function"	1392	4	95	24.3	75.7	15	10.77	7	8	0.0062	0.0309	0.2006	171	24.3	75.7	17	12.2	8	9	0.0063	0.0388	0.1624	114	24.3	75.7	10	7.18	6	4	0.0054	0.0153	0.3529	256	24.3	75.7	9	6.46	6	3	0.0054	0.0115	0.4696
PCHAS_080680	triosephophate isomerase, putative"	1059	4	107	5.5	94.5	4	3.77	1	3	-	-	-	168	5.5	94.5	7	6.6	3	4	0.0036	0.0183	0.1967	119	5.5	94.5	4	3.77	1	3	-	-	-	297	5.5	94.5	9	8.49	5	4	0.006	0.0182	0.3297
PCHAS_080690	cleavage and polyadenylation specificity factor,	2676	4	96	25.5	74.5	13	4.86	5	8	0.0019	0.0168	0.1131	162	25.5	74.5	9	3.36	3	6	0.0014	0.0112	0.125	118	25.5	74.5	25	9.34	8	17	0.0033	0.034	0.0971	269	25.5	74.5	22	8.22	10	12	0.0042	0.0244	0.1721
PCHAS_080700	conserved Plasmodium protein, unknown function"	13812	4	103	21.6	78.4	94	6.81	57	37	0.005	0.0148	0.3378	166	21.6	78.4	86	6.23	43	43	0.0038	0.0168	0.2262	124	21.6	78.4	141	10.21	77	64	0.0066	0.026	0.2538	296	21.6	78.4	136	9.85	73	63	0.0066	0.0244	0.2705
PCHAS_080710	conserved Plasmodium protein, unknown function"	1818	4	101	19.5	80.5	21	11.54	10	11	0.0067	0.0356	0.1882	164	19.5	80.5	12	6.6	6	6	0.004	0.0192	0.2083	124	19.5	80.5	18	9.9	9	9	0.006	0.029	0.2069	289	19.5	80.5	18	9.9	8	10	0.0054	0.0323	0.1672
PCHAS_080720	conserved Plasmodium protein, unknown function"	2817	4	104	21.1	78.9	20	7.1	10	10	0.0035	0.0227	0.1542	157	21.1	78.9	25	8.87	9	16	0.0035	0.0323	0.1084	120	21.1	78.9	28	9.94	18	10	0.0075	0.0208	0.3606	288	21.1	78.6	18	6.39	11	7	0.0044	0.015	0.2933
PCHAS_080730	DNA-directed RNA polymerase II, putative"	6924	4	101	6.5	93.5	38	5.49	1	37	-	-	-	163	6.5	93.5	28	4.04	1	27	-	-	-	124	6.5	93.5	53	7.65	4	49	0.0007	0.0349	0.0201	283	6.5	93.5	47	6.79	4	43	0.0007	0.0305	0.023
PCHAS_080740	stomatin-like protein"	1197	4	98	17.1	82.9	5	4.17	2	3	0.0021	0.012	0.175	160	17.1	82.9	8	6.68	5	3	0.0043	0.0161	0.2671	117	17.1	82.9	7	5.84	3	4	0.0021	0.0201	0.1045	284	17.1	82.9	6	5.01	2	4	0.0021	0.0161	0.1304
PCHAS_080750	conserved Plasmodium protein, unknown function"	657	4	100	13.5	86.5	7	10.64	6	1	0.0112	0.0088	1.2727	157	13.5	86.5	7	10.64	6	1	0.0093	0.0178	0.5225	116	13.5	86.5	5	7.6	5	0	0.0093	0	-	301	13.5	86.5	6	9.12	4	2	0.0074	0.0178	0.4157
PCHAS_080760	conserved Plasmodium protein, unknown function"	1956	4	103	1.6	98.4	16	8.18	5	11	0.0032	0.0285	0.1123	163	1.6	98.4	12	6.13	1	11	-	-	-	119	1.6	98.4	15	7.66	5	10	0.0032	0.0258	0.124	288	1.6	98.4	16	8.18	6	10	0.0039	0.0258	0.1512
PCHAS_080770	proteasome regulatory protein, putative"	684	4	104	14.2	85.8	12	17.52	4	8	0.0073	0.0629	0.1161	177	14.2	85.8	5	7.3	2	3	0.0037	0.023	0.1609	124	14.2	85.8	8	11.68	4	4	0.0073	0.0308	0.237	280	14.2	85.8	11	16.06	6	5	0.011	0.0388	0.2835
PCHAS_080780	conserved Plasmodium protein, unknown function"	7155	4	100	23.4	76.6	44	6.15	13	31	0.0019	0.0239	0.0795	163	23.4	76.6	35	4.89	12	23	0.0019	0.0173	0.1098	121	23.4	76.6	65	9.08	25	40	0.004	0.0306	0.1307	289	23.4	76.6	72	10.06	25	47	0.004	0.0358	0.1117
PCHAS_080790	40S ribosomal protein S11, putative"	486	4	100	4.5	95.5	1	2.05	0	1	-	-	-	151	4.5	95.5	1	2.05	0	1	-	-	-	115	4.5	95.5	2	4.11	1	1	-	-	-	280	4.5	95.5	3	6.16	1	2	-	-	-
PCHAS_080800	kinesin-5, putative"	4275	4	104	28.2	71.8	22	5.14	6	16	0.0017	0.02	0.085	164	28.2	71.8	18	4.21	7	11	0.002	0.0137	0.146	123	28.2	71.8	32	7.48	10	22	0.0026	0.029	0.0897	298	28.2	71.8	38	8.89	14	24	0.0038	0.0315	0.1206
PCHAS_080810	conserved Plasmodium protein, unknown function"	1467	4	105	18	82	1	0.68	0	1	-	-	-	171	18	82	4	2.72	0	4	-	-	-	125	18	82	3	2.04	0	3	-	-	-	300	18	82	4	2.72	0	4	-	-	-
PCHAS_080820	conserved Plasmodium protein, unknown function"	8607	4	101	28.9	71.1	49	5.69	11	38	0.0014	0.0252	0.0556	157	28.9	71.1	49	5.69	12	37	0.0017	0.0239	0.0711	122	28.9	71.1	67	7.78	19	48	0.0026	0.0318	0.0818	279	28.9	71.1	75	8.71	27	48	0.0038	0.0312	0.1218
PCHAS_080830	cdc2-related protein kinase 4, putative"	4020	4	104	14.3	85.7	13	3.23	2	11	0.0006	0.0142	0.0423	163	14.3	85.7	17	4.23	4	13	0.0012	0.0168	0.0714	132	14.3	85.7	31	7.71	9	22	0.0028	0.0286	0.0979	300	14.3	85.7	37	9.2	12	25	0.0037	0.0326	0.1135
PCHAS_080840	conserved Plasmodium protein, unknown function"	2562	4	100	19.8	80.2	13	5.07	4	9	0.002	0.0177	0.113	163	19.8	80.2	11	4.29	4	7	0.002	0.0137	0.146	118	19.8	80.2	26	10.14	12	14	0.0056	0.0287	0.1951	285	19.8	80.2	36	14.05	16	20	0.0076	0.041	0.1854
PCHAS_080850	proteasome component C8, putative"	759	4	97	15.4	84.6	3	3.95	0	3	-	-	-	171	15.4	84.6	2	2.63	0	2	-	-	-	132	15.4	84.6	7	9.21	1	6	-	-	-	284	15.4	84.6	7	9.21	1	6	-	-	-
PCHAS_080860	binding protein, putative"	1578	4	99	13.9	86.1	5	3.17	1	4	-	-	-	155	13.9	86.1	1	0.63	0	1	-	-	-	123	13.9	86.1	10	6.33	2	8	0.0016	0.0261	0.0613	293	13.9	86.1	11	6.97	3	8	0.0024	0.0261	0.092
[truncated: 3,344 more rows]
