# Supplementary material for: A comprehensive evaluation of rodent malaria parasite genomes and gene expression
Source: BMC Biol. 2014 Oct 30;12:86. doi: 10.1186/s12915-014-0086-0 (PMC4242472; doi:10.1186/s12915-014-0086-0)
Supplement: Additional file 9: — RNA-seq analysis: mRNA abundance (FPKM values) of all genes in the different life cycle stages of P. berghei ANKA, P. c. chabaudi AS and P. y. yoelii YM. [file 12915_2014_86_MOESM9_ESM.xlsx]

## Sheet: Overview PbA RNA-seq data
Additional file 7 (related to Figure 2): Overview of the mapping of P. berghei ANKA (PbA) RNA-seq data
	Life-cycle stage
	Ring	Ring-R	Trophozoite	Trophozoite-R	Schizont	Schizont-R	Gametocyte	Gametocyte-R	Ookinete-16h	Ookinete-16h-R	Ookinete-24h
Amount reads	36088507	20551875	25347203	26281294	28972820	24045463	31884930	27899617	7786656	58549394	28263994
Amount mapped reads	22670187	7354335	7015390	20238657	5516947	19977885	19108458	20963253	7236410	54836281	16363281
% Mapped	0.628183	0.357843	0.276772	0.770078	0.190418	0.830838	0.599294	0.751381	0.929335	0.936582	0.578944
Mean Coverage (-fold)	91.6058	29.7174	28.3478	81.7804	22.2929	80.7267	77.2135	84.7084	29	224	66.1208
Maximum FPKM	25905	21588.4	12684.7	16395.8	61631.9	27782.9	89061.5	126230	119572	77131.9	65730.9
Correlation to replicate	0.863575	0.863575	0.976576	0.976576	0.945044	0.945044	0.908335	0.908335	0.96111	0.96111	NA
Cutoff in FPKM	12.7	14.8	16.4	13.3333	18	11.3333	20.6667	15.6667	11.6667	9.85714	23.7143
Number of gene models with individual cutoff	3638	3540	3733	3834	3735	4167	2980	3313	3352	3544	2750
Number of gene models with max cutoff (24 FPKM)	2779	2944	3392	3460	3330	3280	2781	2762	2640	2658	2750

## Sheet: FPKM PbA 
Additional file 7 (2): RNA-seq data (FPKM values) of different life cycle stages of P. berghei ANKA (PbA)
Gene Models (IDs)	Ring	Ring-R	Trophozoite	Trophozoite-R	Schizont	Schizont-R	Gametocyte	Gametocyte-R	Ookinete-16h	Ookinete-16h-R	Ookinete-24h	Product
PBANKA_000010	4.00823	2.88035	3.42786	5.73903	1.16144	2.30911	5.88923	1.8266	0.469624	0.46939	3.82961	BIR protein
PBANKA_000020	82.2596	635.666	55.8595	145.369	21.3432	57.9468	41.2838	28.8475	8.23796	7.08709	18.1012	fam-a protein, pseudogene
PBANKA_000030	4.62923	10.646	5.8656	5.44033	2.97653	0.488081	31.2669	18.8692	2.39774	1.21136	2.12658	BIR protein
PBANKA_000040	0	11.8402	15.9937	7.72783	37.5527	33.5968	0.669571	0	13.6458	2.05053	0	BIR protein
PBANKA_000050	2.891	9.42095	4.68441	6.17533	0.809144	2.27715	15.1416	13.6323	1.03433	1.1767	1.78701	BIR protein
PBANKA_000060	2.2884	9.84178	3.80259	6.02051	0.319844	0.208321	1.63286	0.61124	0	0.162913	0.954494	BIR protein
PBANKA_000070	0.185231	8.75677	2.57775	3.56637	1.20479	2.16419	2.14149	0	1.40917	1.27567	0.736474	fam-b protein
PBANKA_000080	0.0902667	9.87752	5.28179	3.09853	2.06748	1.64508	1.8477	0	1.37463	0.719445	0.308546	fam-b protein
PBANKA_000090	0	6.30382	4.5846	3.69314	1.66724	1.46579	31.7628	0.271347	0	0.271324	0	BIR protein
PBANKA_000100	0.0350798	3.37832	1.23143	1.3174	0.423233	0.561305	0.20928	0.0497507	0.148755	0.0787782	0.0388281	BIR protein
PBANKA_000110	4.79705	19.7552	8.67667	3.52701	3.54317	1.75767	4.13438	0.422746	0	0.876285	8.36643	fam-b protein
PBANKA_000120	3.9312	4.69315	7.62176	3.63917	1.6875	0.309544	0.130012	0	1.63608	0.433301	40.5826	fam-a protein, pseudogene
PBANKA_000130	0	1.58041	1.63201	1.23647	6.12921	6.40575	0.452549	0.453967	0.144989	0.333056	0.655582	BIR protein
PBANKA_000140	19.4495	44.5141	19.5682	26.9539	0.585721	3.44341	0.953217	0.598342	0.536483	0.285396	2.32091	BIR protein, pseudogene
PBANKA_000150	488.077	0	1163.21	222.594	0	0	1107.39	1514.02	0	0	0	BIR protein
PBANKA_000160	3.39781	40.2113	15.4906	12.9212	117.984	70.9764	2.02413	1.11123	9.02915	7.80458	5.37619	reticulocyte binding protein, putative
PBANKA_000165	0	47.7784	8.8394	0	56.456	101.725	0	0	0	0	0	fam-a protein, pseudogene
PBANKA_000170	6.09592	6.53828	1.59027	2.04326	0.337566	0.347511	1.72103	1.47296	0.50857	0.426409	0.497528	BIR protein
PBANKA_000180	6.45643	8.44745	5.91633	2.75137	0.636677	0.703499	1.13929	1.0321	0.683826	0.360292	2.30624	fam-b protein
PBANKA_000190	3.22628	6.72411	1.99231	3.26742	0.834527	0.830602	11.2002	5.1733	1.0032	0.261537	1.6419	BIR protein
PBANKA_000200	5.88639	9.16732	5.23521	6.96828	1.87765	1.06555	17.2322	18.426	0.885048	1.14463	1.84934	BIR protein
PBANKA_000210	0	0	0	0	0	0	0	0	0	0	0	BIR protein
PBANKA_000220	2.04521	56.0489	8.14828	12.828	90.0254	102.419	0.841578	0.698728	4.29004	3.12922	1.27202	reticulocyte binding protein, putative
PBANKA_000230	0	77.5999	45.1152	51.6785	13.2241	14.1375	17.0006	0	5.53744	7.49705	0	DNA-directed RNA polymerase III subunit RPC4,putative
PBANKA_000235	0.776079	508.55	424.025	309.925	366.349	341.141	23.0714	0	0	5.60881	0	fam-a protein
PBANKA_000240	0.769839	0.595477	1.80086	0.714751	2.87315	0.308881	7.51645	6.63266	0.105644	0.180999	0.862632	BIR protein
PBANKA_000250	0	9.79061	5.08925	3.93921	0.60562	0.83718	6.53321	0	0.971903	0.648725	0	BIR protein
PBANKA_000260	0	1.946	0.531006	0.738029	0	0	0.62115	0	0.370264	0.251267	0	BIR protein
PBANKA_000270	0	144.793	98.1386	132.625	22.9553	25.5415	42.3158	0	1.20186	0.777158	0	BIR protein, pseudogene
PBANKA_000280	0	0	0	0	0	0	0	0	0	0	0	reticulocyte binding protein, putative
PBANKA_000290	0	0	0.674919	0.390636	0	0	0.881183	0	0	0	0	BIR protein
PBANKA_000300	0	0	0	0	0	0	0	0	0	0	0	BIR protein
PBANKA_000310	1.88023	20.1075	4.44026	10.2667	0	1.08994	1.69159	0.321827	0	0.232636	0.874812	BIR protein
PBANKA_000320	5.37738	3.6433	3.0327	3.46698	0.31523	0.224574	48.584	43.5371	0	0.723883	3.50263	BIR protein
PBANKA_000330	0.409983	3.18985	3.53327	3.97327	0.600031	2.02099	30.236	7.19788	0.499343	0.0663983	0.945339	BIR protein
PBANKA_000340	8.40862	20.5748	14.6571	12.2679	2.24225	1.88495	4.16409	3.1763	1.52576	0.944976	1.9403	BIR protein
PBANKA_000350	46.9018	319.264	60.6998	122.326	27.4228	37.4438	31.9753	8.79426	4.99511	7.61866	22.6284	fam-a protein, pseudogene
PBANKA_000360	0.782631	8.47871	7.67057	6.51134	1.27819	1.77199	3.45344	0.247153	0.524128	1.04372	0.576291	BIR protein
PBANKA_000370	0.117019	5.05721	6.55968	8.01455	5.05162	9.38646	1.54121	0.200821	18.1461	20.1455	0.687262	conserved rodent malaria protein, unknownfunction
PBANKA_000378	27.5258	162.398	49.4483	54.5371	40.5289	26.0527	13.4956	7.19077	8.56332	5.18325	19.9758	fam-b protein
PBANKA_000380	30.1473	26.8164	34.6933	43.0839	8.60394	8.37141	70.6393	66.7214	4.38558	3.35271	8.60925	BIR protein
PBANKA_000390	5.70531	4.59145	10.3341	5.54604	27.0817	3.84821	1.99991	1.3984	0.982749	0.494623	0.724084	BIR protein
PBANKA_000400	81.3904	126.529	121.452	138.222	52.2104	49.9898	12.7016	7.13531	1.33294	1.92428	4.23683	fam-b protein
PBANKA_000410	0.152964	0.428472	1.01004	0.146483	0	0.295851	0.863685	0.426551	0	0	0	BIR protein
PBANKA_000420	10.7705	17.4494	13.0443	8.35639	7.48037	2.2725	1.96414	1.49515	0	0.187064	1.91318	BIR protein
PBANKA_000430	8.5232	8.43084	3.51577	3.87418	1.39203	0.847858	2.83272	1.585	0.472372	1.64524	1.54568	BIR protein
PBANKA_000440	0	1.0487	1.28671	1.24967	4.9503	7.03363	0.101247	0	1.41355	0.566949	0	BIR protein
PBANKA_000450	1.50003	10.9931	4.3224	4.86485	16.0074	17.5409	1.19856	0.795937	6.20929	3.15682	1.50153	reticulocyte binding protein, putative
PBANKA_000460	0	0	2.29964	0	2.84325	0	2.58789	0	0	8.11244	0	BIR protein
PBANKA_000470	0	5.50645	2.75951	1.4409	0.690125	0.320727	0.444891	0	0.134553	0.109095	0	BIR protein, pseudogene
PBANKA_000480	31.5511	37.0906	44.1035	40.6418	117.2	211.265	4.69006	4.67227	1.54863	1.22199	5.05423	BIR protein
PBANKA_000490	0.0502371	12.7509	10.291	22.449	5.55925	23.254	2.48604	0.265066	37.4607	45.0299	1.39976	conserved rodent malaria protein, unknownfunction
PBANKA_000500	0	61.9066	12.0564	13.8892	18.98	8.08059	4.95262	0	1.10563	2.54751	0	fam-b protein
PBANKA_000510	0	0	0	0	0	0	0	0	0	0	0	reticulocyte binding protein, putative
PBANKA_000520	63.2483	122.784	26.7573	41.898	86.6677	36.8453	67.6968	54.4858	3.86872	8.23104	338.658	fam-c protein
PBANKA_000530	0.510848	1.77206	0.323559	0.468733	0.416028	0.225174	0.552281	0.190867	0	0.114553	0.645406	BIR protein
PBANKA_000540	0.299358	2.39177	2.5003	2.88955	0.576054	0.921339	2.5798	1.08757	0	0.791472	0.886685	BIR protein
PBANKA_000550	0.569546	6.1696	5.02604	2.52226	3.07302	0.904768	2.32124	1.58503	2.77988	1.85916	1.47532	fam-b protein
PBANKA_000560	1.14772	4.60259	2.02278	1.84862	0.567867	0.473492	0.967321	0.816347	0	0	0.425383	BIR protein, pseudogene
PBANKA_000570	0	2.5499	0.639965	1.52421	0	0.345996	0.474455	0	0	0.141602	0.196533	BIR protein
PBANKA_000580	0	4.50131	0.631113	1.84394	0.268584	0.257054	1.36513	0	0.494475	0.33966	0	BIR protein
PBANKA_000590	0.438606	412.588	77.8898	121.395	58.0298	62.5987	4.5151	0	0.688497	0.539537	0	fam-b protein, pseudogene
PBANKA_000600	13.5152	11.9927	15.6904	5.65185	1.89262	0.614463	1.80572	0	0	0.375131	0.715411	BIR protein
PBANKA_000610	0	0	1.62784	2.5779	0	0.238838	0.332047	0	0	0	0	BIR protein, pseudogene
PBANKA_000620	0	0	2.26643	1.41176	0	0.119906	0.110886	0	0	0	0	BIR protein, pseudogene
PBANKA_000630	1.59959	2.67265	0	0.187306	0.301274	0	0	0.139355	0	0.0679865	0.459315	BIR protein
PBANKA_000640	0	1.50033	0	1.19081	0	0	1.06405	0	1.60231	0	0	BIR protein
PBANKA_000650	0	0	0.693688	1.54657	0.439304	0.728037	0.351399	0	0	0	0	BIR protein, pseudogene
PBANKA_000660	0	0	5.20907	2.22636	0.410503	0.835932	0.996142	0	0	0	0	BIR protein, pseudogene
PBANKA_000670	0	0	3.35933	3.22406	2.08184	1.06562	0.599749	0	0	0	0	BIR protein, pseudogene
PBANKA_000680	0	0	1.64144	2.59406	0	0.120115	0.556736	0	0	0.101548	0	BIR protein, pseudogene
PBANKA_000690	0	0	1.30227	1.40612	0.821007	0.119419	0.553412	0	0	0	0	BIR protein, pseudogene
PBANKA_000700	0	0	2.32445	4.20197	0	0.445897	1.25082	0	0	0	0	BIR protein, pseudogene
PBANKA_000710	0	0	0.906045	2.53565	0	0.184271	0.325373	0	0	0	0	BIR protein, pseudogene
PBANKA_000720	0	0	1.9534	2.34354	0.410503	0.477675	0.774777	0	0	0	0	BIR protein, pseudogene
PBANKA_000730	0	0.35025	1.30227	3.63249	0.410503	0.597094	0.664094	0	0	0	0	BIR protein, pseudogene
PBANKA_000740	0	0	0.772776	2.2776	0.958987	0.646082	0.549233	0	0	0	0	BIR protein, pseudogene
PBANKA_000750	0	0	1.04053	2.14141	0.878609	0	1.4056	0	0	0	0	BIR protein, pseudogene
PBANKA_000760	0	0	3.81528	2.85521	1.75722	0.485358	0.937065	0	0	0.119135	0	BIR protein, pseudogene
PBANKA_000770	0	0	0.976701	1.75766	0	0.119419	0.44273	0	0	0	0	BIR protein, pseudogene
PBANKA_000780	0	0	1.30372	3.1666	0.411034	0.119543	0.665008	0	0	0	0	BIR protein, pseudogene
PBANKA_000790	0	0	1.56793	2.32424	0	0	0	0	0	0	0	BIR protein, pseudogene
PBANKA_000800	0	0	0	0	0	0	0	0	0	0	0	BIR protein, pseudogene
PBANKA_000810	0	0	1.93216	1.27114	0.408484	0.118595	0.442295	0	0	0	0	BIR protein, pseudogene
PBANKA_000820	0	0	0.651134	2.92943	0.410503	0.597094	0.553412	0	0	0	0	BIR protein, pseudogene
PBANKA_000830	0	0	2.22443	2.78892	0.803341	0.227811	0.215035	0	0	0	0	BIR protein, pseudogene
PBANKA_000840	0	0	1.32576	1.42283	0	0.362638	0.222254	0	0	0	0	BIR protein, pseudogene
PBANKA_000850	0	0.35025	1.30227	2.46072	0.410503	0.238838	0.110682	0	0	0.100973	0	BIR protein, pseudogene
PBANKA_000860	0	0.35025	1.30227	1.40612	0.410503	0.238838	0.664094	0	0	0.100973	0	BIR protein, pseudogene
PBANKA_000870	0	0	1.30227	1.87483	0.410503	0.238838	0.44273	0	0	0	0	BIR protein, pseudogene
PBANKA_000880	0	0	15.4658	1.86678	0	0	0	0	0	0	0	BIR protein, pseudogene
PBANKA_000890	0	0	0.651134	2.34354	0	0.119419	0.44273	0	0	0	0	BIR protein, pseudogene
PBANKA_000900	0	0.35025	0.976701	2.10919	0	0	0.664094	0	0	0	0	BIR protein, pseudogene
PBANKA_000910	0	1.14279	1.2348	1.98368	0	0	0.136421	0	0	0	0	BIR protein, pseudogene
PBANKA_000920	0	0	0	0	0	0	0	0	0	0	0	BIR protein, pseudogene
PBANKA_000930	0	0	1.23955	2.44512	1.04151	0.493246	0.582552	0	0	0	0	BIR protein, pseudogene
PBANKA_000935	0	0	1.0254	1.74496	0	0.407101	0.472311	0	0	0	0	BIR protein, pseudogene
PBANKA_000940	0	0	0.651134	2.34354	0.410503	0.119419	0.44273	0	0	0	0	BIR protein, pseudogene
PBANKA_000950	0	0	0.325567	1.64048	0.410503	0.597094	0.774777	0	0	0	0	BIR protein, pseudogene
PBANKA_000960	0	0	2.59575	2.9102	1.22837	0.237296	0.881518	0	0	0.10071	0	BIR protein, pseudogene
PBANKA_000970	0	0	2.60454	1.99201	0.821007	0.358256	0.885459	0	0	0	0	BIR protein, pseudogene
PBANKA_000980	0	0	0	0	0	0	0	0	0	0	0	BIR protein, pseudogene
PBANKA_000990	0	0.35025	2.9301	1.64048	2.46302	0.597094	0.774777	0	0	0	0	BIR protein, pseudogene
PBANKA_001000	0	0	1.04452	2.97837	0	0.428062	0.562995	0	0	0	0	BIR protein, pseudogene
PBANKA_001010	0	0	1.9534	2.81225	1.23151	0	0.774777	0	0	0	0	BIR protein, pseudogene
PBANKA_001020	0	0	1.38738	2.26038	0.439304	0.485358	0.585666	0	0	0.119135	0	BIR protein, pseudogene
PBANKA_001030	0	0.697592	0	0.494729	0	0.12415	0.919951	0	0	0.324442	0	BIR protein
PBANKA_001040	0	0	1.9534	1.40612	0	0.238838	0.332047	0	0	0.100973	0	BIR protein, pseudogene
PBANKA_001050	0	0.635321	1.60148	2.42177	0.671664	0.221157	0.385937	0	0	0	0	BIR protein, pseudogene
PBANKA_010005	0.108641	22.7791	31.598	28.9768	7.13617	3.02124	17.1572	0	0	0.15357	0	BIR protein, pseudogene
PBANKA_010010	13.844	13.6575	60.4866	66.6552	9.64455	7.01542	21.7675	15.1946	1.76834	0.77876	6.54632	fam-a protein
PBANKA_010020	245.357	287.887	559.175	508.607	119.188	112.71	142.78	143.309	21.3804	30.1613	38.0234	Plasmodium exported protein, unknown function
PBANKA_010030	99.0232	184.866	54.1923	55.9987	31.845	26.9177	18.3608	16.7008	0.616047	0.861177	17.0118	lysophospholipase, putative, pseudogene
PBANKA_010040	30.6218	75.1027	14.2517	8.34261	560.396	151.682	8.39196	9.43603	0.64238	1.01307	10.9126	reticulocyte binding protein, putative
PBANKA_010050	120.154	164.741	101.637	116.13	95.6753	71.2404	35.2798	32.1543	2.45782	1.49294	20.2425	BIR protein
PBANKA_010060	559.162	349.827	275.772	254.734	2399.27	1767.33	101.336	100.047	2.13243	4.2709	94.5715	schizont membrane associated cytoadherenceprotein
PBANKA_010070	687.585	1175.77	603.83	453.16	562.151	352.16	66.7479	72.4592	5.46717	11.9184	71.5857	Plasmodium exported protein, unknown function
PBANKA_010080	13.6099	43.0227	15.7135	24.4074	28.7233	20.2421	53.4733	54.3175	19.3308	26.0118	7.3325	conserved Plasmodium protein, unknown function
PBANKA_010090	34.332	135.136	42.0744	58.0445	17.1642	20.1459	17.4017	16.0031	15.6113	15.5475	93.3283	ATP dependent RNA helicase, putative
PBANKA_010100	66.982	87.6869	152.654	135.626	35.397	40.7753	3.2825	2.55103	1.18112	2.06792	57.7323	MYND finger protein, putative
PBANKA_010110	7.41563	9.60372	21.3721	9.5149	10.4392	17.0404	15.0582	14.2308	3.16572	5.0642	8.53594	liver merozoite formation protein
PBANKA_010120	23.2385	21.0382	36.0587	43.602	21.8937	31.592	3.35627	2.85012	24.7036	20.7545	95.6065	elongation factor G, putative
PBANKA_010130	42.2493	29.8511	73.1731	64.5521	17.4455	24.3304	3.22187	3.10417	8.10972	11.8875	45.8998	geranylgeranyltransferase, putative
PBANKA_010140	26.692	50.1924	58.7251	68.4434	74.5432	80.7046	17.2002	16.1302	33.7586	34.1201	14.3285	conserved Plasmodium protein, unknown function
PBANKA_010150	33.9688	59.0536	18.0738	21.1048	39.752	28.0705	498.018	438.279	23.3685	29.6812	30.3496	conserved Plasmodium protein, unknown function
PBANKA_010160	16.3973	60.0552	19.7996	25.5939	16.0377	21.9647	4.32871	3.22912	5.15127	3.30318	9.70096	conserved Plasmodium protein, unknown function
PBANKA_010170	34.7008	35.3896	41.8673	47.1047	35.3096	40.1796	47.2366	48.4069	28.2208	23.3621	43.8005	conserved Plasmodium protein, unknown function
PBANKA_010180	147.101	200.568	103.165	138.228	66.5222	61.7916	433.365	476.536	172.931	178.366	429.185	conserved Plasmodium protein, unknown function
PBANKA_010190	25.358	23.6507	57.6235	69.4196	93.9093	132.836	28.3834	24.0619	11.3832	13.9723	10.4045	conserved Plasmodium protein, unknown function
PBANKA_010200	13.8762	9.60743	55.2721	49.524	43.2697	51.6958	6.03454	6.57807	17.8743	18.6853	9.95198	bcs1-like protein, putative
PBANKA_010210	60.3727	88.8567	35.0092	39.2004	28.8489	29.9176	81.6571	82.3272	29.2927	31.3554	40.3638	dihydroorotate dehydrogenase, putative
PBANKA_010220	35.5926	139.4	50.247	74.9049	12.9931	19.5241	16.0998	13.2427	16.7911	12.2111	20.2947	trophozoite exported protein 1, putative
PBANKA_010230	14.9773	16.2648	97.8592	80.3982	39.1526	51.1432	48.6326	47.5995	27.0886	28.8637	37.9374	cation/H+ antiporter
PBANKA_010240	1.11227	3.02366	9.93365	7.15628	4.10851	4.49994	5.45494	5.76075	2.82329	2.78404	1.10888	conserved Plasmodium protein, unknown function
PBANKA_010250	12.3892	6.46086	44.8406	33.3182	22.7192	18.2135	25.0428	25.4155	5.93293	5.45007	34.9988	phenylalanine--tRNA ligase, putative
PBANKA_010260	12.5886	17.6727	7.29634	4.9151	61.572	90.8055	21.3883	20.9988	106.372	86.0363	108.834	conserved Plasmodium protein, unknown function
PBANKA_010270	13.4144	11.6325	6.39237	9.82336	16.5257	8.35783	69.0368	69.2213	7.26993	6.296	32.2889	conserved Plasmodium protein, unknown function
PBANKA_010280	11.7942	29.7083	30.9053	47.8658	16.7048	25.4434	15.0612	14.238	15.8936	15.5333	16.1433	conserved Plasmodium protein, unknown function
PBANKA_010290	10.406	24.3995	1.746	1.3877	213.682	269.199	35.1481	31.3001	11.1675	14.0618	1.95001	transcription factor with AP2 domain(s),putative
PBANKA_010300	126.318	14.1975	127.78	74.3372	174.354	79.8628	161.077	217.124	385.208	195.484	617.039	mitochondrial ribosomal protein L41 precursor,putative
PBANKA_010310	17.8549	18.3601	39.5285	42.6502	21.9374	25.6297	13.8269	12.4575	29.1348	24.7556	15.6695	conserved Plasmodium protein, unknown function
PBANKA_010320	62.1809	66.9898	7.97564	6.4133	66.3234	16.3432	1399.19	1357.39	155.056	141.077	209.474	conserved Plasmodium protein, unknown function
PBANKA_010330	59.1873	322.123	180.447	244.524	46.5444	64.8951	21.875	22.3955	19.7629	18.0576	39.2144	conserved Plasmodium protein, unknown function
PBANKA_010340	23.2232	16.9663	76.8151	58.0611	22.4359	26.6713	43.9526	46.7755	79.7376	100.289	49.7027	glyoxalase I, putative
PBANKA_010350	9.90328	14.1493	16.8508	14.8789	19.3818	22.8032	7.10693	6.72978	37.1967	30.4041	29.2399	RAP protein, putative, fragment
PBANKA_010360	8.05236	7.54424	11.5114	11.0512	5.74599	6.1119	6.22918	5.36087	14.8648	12.4891	7.13962	RAP protein, putative, fragment
PBANKA_010370	61.7513	21.184	225.108	324.868	57.3945	66.1351	126.099	146.517	186.921	50.4668	40.8522	conserved Plasmodium protein, unknown function
PBANKA_010380	48.4934	13.3538	175.753	145.388	35.9682	38.0737	21.3608	17.9105	133.145	107.166	40.9801	50S ribosomal protein L24, putative
PBANKA_010390	133.679	169.614	98.2597	140.971	72.7024	84.7501	77.7046	71.0665	118.572	109.195	121.957	RNA-binding protein, putative
PBANKA_010400	31.5832	19.6134	69.7691	70.65	71.7972	71.2537	142.046	150.003	81.8455	118.932	102.474	conserved Plasmodium protein, unknown function
PBANKA_010410	15.857	19.1578	27.7107	14.5026	46.9942	41.7522	123.872	137.882	34.4016	41.3979	23.4549	serine/threonine protein kinase, putative
PBANKA_010420	17.878	14.6354	28.5648	29.2592	40.9295	27.4443	103.791	110.838	125.695	81.3767	22.8765	calcium-binding protein, putative
PBANKA_010430	4.73899	5.94122	20.7399	21.3394	9.51689	14.1016	10.106	8.92669	2.13242	2.11189	3.85012	cyclin dependent kinase binding protein,putative
PBANKA_010440	5.37652	7.62825	1.52584	1.6163	15.4285	17.6987	39.2104	37.8222	2.53208	2.56017	5.70564	nucleoside diphosphate kinase, putative
PBANKA_010450	44.15	47.6967	4.55137	4.29826	46.3771	19.4975	941.16	953.091	846.532	837.818	330.279	conserved Plasmodium protein, unknown function
PBANKA_010460	6.19582	15.9613	79.8943	88.6514	50.0067	48.3854	16.074	16.2232	105.183	64.0863	16.7929	DNA repair protein RAD50, putative
PBANKA_010470	52.0585	46.6076	211.337	107.411	236.863	153.979	224.207	226.097	82.2134	93.4281	53.3733	long chain polyunsaturated fatty acid elongationenzyme, putative
PBANKA_010480	41.1899	106.715	29.3004	40.07	50.9496	48.4158	13.7332	11.5746	9.0243	10.0809	10.4271	conserved Plasmodium protein, unknown function
PBANKA_010490	200.432	230.399	196.083	273.744	53.6889	77.45	44.7262	48.3642	58.1477	66.6588	69.1094	RNA-binding protein, putative
PBANKA_010500	65.0758	59.4747	71.7216	79.8861	134.728	103.089	110.11	129.626	188.257	223.03	284.771	ubiquitin-conjugating enzyme e2, putative
PBANKA_010510	97.5096	109.776	6.7063	6.17978	77.3788	21.7405	2449.92	2752.24	111.41	82.7479	57.0392	conserved Plasmodium protein, unknown function
PBANKA_010520	64.8179	132.437	84.0135	82.9686	59.6305	68.4877	6.79	7.01655	57.6621	55.91	15.8647	polypyrimidine tract binding protein, putative
PBANKA_010530	20.0747	88.028	54.4683	69.4097	23.3466	31.2975	7.46678	7.17649	308.339	304.399	29.1231	conserved Plasmodium protein, unknown function
PBANKA_010540	62.1226	66.5603	155.363	194.706	100.913	174.375	23.7538	23.4693	33.0014	33.1853	34.4366	coatomer alpha subunit, putative
PBANKA_010550	120.821	136.784	212.439	191.941	53.5849	59.1294	36.9264	31.4967	169.266	143.589	247.306	glutaredoxin-like protein
PBANKA_010560	104.074	402.534	179.497	265.28	34.0461	57.6806	8.29431	9.33278	12.677	15.4545	28.0482	translation initiation factor IF-2, putative
PBANKA_010570	3.40431	3.78376	5.48487	5.14586	6.50147	3.26321	30.2187	31.321	36.6798	34.8904	45.6154	MYND finger protein, putative
PBANKA_010580	19.1038	10.9009	53.49	39.6491	58.721	62.9009	70.6524	64.629	72.851	63.6766	35.9406	RING zinc finger protein, putative
PBANKA_010590	15.7886	13.6336	36.687	30.2257	56.3294	58.369	55.4886	52.944	18.152	16.2757	15.7231	uroporphyrinogen III decarboxylase, putative
PBANKA_010600	27.9294	22.9642	67.5289	76.7608	120.488	123.912	54.1867	51.5584	48.5468	32.9612	89.0567	G-protein associated signal transduction protein,putative
PBANKA_010610	16.4051	18.1007	55.9569	60.2455	33.5035	34.0237	37.3304	34.6658	37.967	23.0285	51.5844	para-hydroxybenzoate--polyprenyltransferase,putative
PBANKA_010620	8.30023	9.14637	6.20786	5.11082	19.8741	16.7426	50.8662	46.6255	23.2837	23.3351	5.6853	conserved Plasmodium protein, unknown function
PBANKA_010630	21.8858	83.016	5.74707	3.95091	197.352	212.325	171.686	158.27	24.3518	26.2518	5.526	conserved Plasmodium protein, unknown function
PBANKA_010640	23.3806	18.9928	27.6109	40.1195	25.0333	21.9283	4.91397	5.84015	212.425	185.632	40.0672	GTP-binding protein, putative
PBANKA_010650	29.3617	39.2087	81.8561	112.682	14.9947	21.6946	4.9144	4.80545	258.564	256.476	99.1013	conserved Plasmodium protein, unknown function
PBANKA_010660	32.4588	13.3318	84.3969	78.8702	26.2712	29.2312	9.53397	6.68901	53.724	46.9936	93.2557	conserved Plasmodium protein, unknown function
PBANKA_010670	12.2884	23.6564	70.5888	97.974	26.2235	40.2508	7.15957	8.12664	75.3752	70.5733	30.9957	conserved Plasmodium protein, unknown function
PBANKA_010680	26.2542	9.04984	59.0413	42.9134	34.0933	30.5933	63.8302	66.2916	19.7654	31.6795	114.41	conserved Plasmodium protein, unknown function
PBANKA_010690	28.2269	31.744	66.5236	91.6954	46.615	54.838	30.7982	30.7453	10.8381	11.2196	44.8256	conserved Plasmodium protein, unknown function
PBANKA_010695	31.2933	34.071	49.7572	55.461	33.0498	33.4094	18.9331	17.7838	61.2477	47.5292	18.1902	sorting assembly machinery 50 kDa subunit,putative
PBANKA_010700	127.016	87.7811	354.208	204.479	439.21	350.122	385.99	370.891	2640.08	2391.91	447.106	conserved Plasmodium protein, unknown function
PBANKA_010710	128.73	45.0707	555.82	475.349	157.764	204.956	68.4903	59.462	29.3466	34.8175	41.8838	proteasome subunit alpha type 2, putative
PBANKA_010720	20.6007	16.2885	9.06079	14.1994	26.4257	22.5747	208.937	163.217	272.739	228.134	150.746	conserved Plasmodium protein, unknown function
PBANKA_010730	121.029	77.6055	445.49	482.073	70.2591	98.9338	32.0082	30.5156	41.9834	47.603	27.4662	chaperone, putative
PBANKA_010740	32.2985	24.7387	157.951	193.758	83.6889	126.946	41.6684	47.1551	39.144	47.2296	25.6497	ornithine aminotransferase, putative
PBANKA_010750	11.0567	14.2176	28.379	25.9372	20.7243	23.6293	13.1382	12.4829	14.2783	18.0513	24.411	conserved Plasmodium protein, unknown function
PBANKA_010760	8.3232	49.274	32.5136	39.1535	36.9531	67.263	2.83567	2.53436	6.77234	6.71433	4.33874	conserved Plasmodium protein, unknown function
PBANKA_010770	250.571	316.164	174.299	229.396	41.9873	30.6777	123.994	140.229	184.37	188.271	653.911	permease, putative
PBANKA_010780	12.1278	12.8064	10.4423	9.16913	10.696	6.69073	32.21	28.0857	97.1617	94.8283	113.218	citrate synthase-like protein, putative
PBANKA_010790	27.2836	33.6275	22.1311	27.565	92.1205	90.0682	28.9575	30.5072	227.638	176.182	81.6861	conserved Plasmodium protein, unknown function
PBANKA_010800	22.5753	32.4363	33.7529	41.6961	53.9501	63.244	22.3314	23.4473	17.8993	17.6419	40.1924	mitochondrial cardiolipin synthase, putative
PBANKA_010810	5.15098	5.19097	3.91175	4.07878	11.6577	10.5822	19.9259	18.1856	13.2718	14.3874	7.00765	conserved Plasmodium protein, unknown function
PBANKA_010820	30.1307	87.3153	32.9795	46.0072	59.8545	66.8266	11.423	11.4058	8.1341	7.59436	22.0846	conserved Plasmodium protein, unknown function
PBANKA_010830	65.9029	49.2371	3.76276	5.66826	454.203	453.978	606.111	588.234	110.561	124.345	44.479	zinc finger protein, putative
PBANKA_010840	16.2356	14.8996	44.336	58.339	61.2964	76.2475	19.6364	19.2524	22.8161	19.8493	12.0477	conserved Plasmodium protein, unknown function
PBANKA_010850	67.3399	74.954	79.9203	106.547	19.7332	28.4896	14.8705	14.8199	61.7233	72.3175	50.4818	mitochondrial ribosomal protein L19 precursor,putative
PBANKA_010860	94.1283	124.702	127.969	159.607	63.0609	73.2338	17.8153	17.2896	59.2047	46.0263	112.248	Pre-mRNA-splicing factor SLU7, putative
PBANKA_010870	60.7832	199.172	144.562	224.442	42.8878	74.2005	46.4573	50.4176	212.984	181.125	134.04	conserved Plasmodium protein, unknown function
PBANKA_010880	256.01	156.598	124.93	57.6279	2564.15	1742.71	883.51	999.465	342.527	334.047	500.048	histone H3, putative
PBANKA_010890	149.243	108.439	361.14	361.045	72.0327	57.1603	28.1625	39.477	22.0569	4.94026	27.0105	conserved Plasmodium protein, unknown function
PBANKA_010900	198.837	135.691	718.857	1071.05	150.278	344.169	33.2538	45.3064	0	164.588	209.54	conserved Plasmodium protein, unknown function
PBANKA_010910	99.4097	76.4501	349.15	416.883	89.1108	144.393	36.3366	37.7487	199.242	217.014	371.66	transketolase, putative
PBANKA_010920	19.9198	111.531	65.0413	90.2404	46.9208	60.0168	5.16446	4.772	86.1564	80.5403	17.5613	trancription factor, putative
PBANKA_010930	57.9644	55.0675	43.28	58.4952	194.771	221.885	62.827	64.0999	42.9987	43.9325	27.4517	SNARE associated Golgi protein, putative
PBANKA_010940	49.7614	11.6662	271.462	175.319	218.526	172.758	68.9576	62.7966	159.534	73.2965	25.4758	succinate dehydrogenase subunit 3, putative
PBANKA_010950	58.1937	18.8471	173.587	178.995	69.9647	81.2447	50.6036	57.9588	29.0781	29.2959	57.3552	transcription factor with AP2 domain(s),putative
PBANKA_010960	63.4897	34.2996	189.557	187.736	138.116	204.437	92.1811	89.117	205.915	253.014	80.2404	conserved Plasmodium protein, unknown function
PBANKA_010970	42.542	83.9925	68.6806	74.7134	49.2272	58.8729	45.5728	45.5578	13.3787	11.5956	40.9905	SWI/SNF-related matrix-associated actin-dependent regulator of chromatin
PBANKA_010980	29.8516	45.3178	3.23644	2.10953	36.4825	15.8323	560.187	561.652	36.6674	41.0279	15.4424	conserved Plasmodium protein, unknown function
PBANKA_010990	63.8942	75.7508	7.27271	6.03513	272.972	207.076	560.655	567.821	27.5723	27.6687	44.0842	conserved Plasmodium protein, unknown function
PBANKA_011000	20789	19807.1	18909.3	10289.5	5738.76	4380.7	2302.99	2543.04	3883.95	1271.83	25471.4	60S ribosomal protein L39, putative
PBANKA_011010	9.5781	41.2642	21.0092	24.5426	34.5072	47.8058	16.4972	15.2077	27.2176	30.983	7.40248	conserved Plasmodium protein, unknown function
PBANKA_011020	89.1765	76.3565	108.652	116.846	69.2248	52.0559	92.7734	98.962	63.6174	73.855	71.2955	lsm12, putative
PBANKA_011030	721.194	209.695	36.7736	66.6159	2603.52	3020.33	143.618	183.712	353.99	0	409.76	conserved Plasmodium protein, unknown function
PBANKA_011040	140.179	265.392	159.906	190.242	50.4601	51.265	38.2286	35.1325	72.7156	74.8054	147.675	eukaryotic translation initiation factor 3subunit L, putative
PBANKA_011050	7.30214	43.1658	22.1989	27.215	151.841	190.809	23.5494	21.0622	7.33908	6.4535	7.95786	leucine-rich repeat protein
PBANKA_011060	24.6773	10.2005	33.0456	24.8102	151.596	110.234	46.9201	36.4131	64.327	5.26536	27.4756	conserved protein, unknown function
PBANKA_011070	14.5443	11.2362	16.6838	19.8891	84.9763	59.8087	188.062	155.98	16.0097	12.0046	28.7434	conserved Plasmodium protein, unknown function
PBANKA_011080	153.446	86.8741	15.3505	21.6669	124.056	34.8373	2812.18	3087.58	1102.44	691.607	465.525	conserved Plasmodium protein, unknown function
PBANKA_011090	27.5498	63.5461	36.4082	59.737	8.33096	13.2284	98.5983	103.321	167.663	156.433	92.2804	PP-loop family protein, putative
PBANKA_011100	37.7356	47.6426	17.1166	13.996	510.218	307.964	9.53379	12.3031	116.21	87.069	61.5179	6-cysteine protein
PBANKA_011110	28.7694	48.9434	35.1411	45.8654	47.063	36.052	14.48	15.2746	315.54	344.391	176.054	6-cysteine protein
PBANKA_011120	112.647	268.834	85.0595	118.87	43.3719	33.6866	35.4857	36.3439	156.203	164.578	240.145	nucleolar GTP-binding protein 1, putative
PBANKA_011130.1	23.8491	20.6304	477.395	379.954	84.1142	88.3549	84.4971	55.9573	74.5813	41.2759	96.6273	conserved Plasmodium protein, unknown function
PBANKA_011130.2	27.4179	0.000346748	294.85	301.931	40.252	79.1409	71.3664	116.25	176.164	96.1741	0.00133751	conserved Plasmodium protein, unknown function
PBANKA_011140	513.963	545.151	602.191	479.41	805.086	553.12	1010.47	1361.13	274.152	386.503	2880.5	conserved Plasmodium protein, unknown function
PBANKA_011150	334.928	108.546	459.318	429.971	551.783	462.318	690.558	959.381	776.821	324.995	356.213	conserved Plasmodium protein, unknown function
PBANKA_011160	18.0919	18.7801	4.11282	5.35307	257.682	219.676	10.9615	10.5746	76.3375	74.7722	62.7233	rhoptry protein, putative
PBANKA_011170	46.116	19.1772	81.3739	84.2167	105.52	117.64	177.913	165.353	99.0007	103.516	64.3775	apicoplast ribosomal protein L18 precursor,putative
PBANKA_011180	33.2517	54.7848	53.9822	75.792	38.9316	49.0836	18.4724	18.6468	44.1607	33.6898	47.9543	adapter-related protein, putative
PBANKA_011185	0	0	0.990292	0.557352	0.421048	0.228019	0.221929	0	0	0	0	BIR protein, pseudogene
PBANKA_011190	19.4026	23.1997	29.4349	30.9838	133.037	93.7791	22.3319	18.3722	65.0895	47.4835	121.622	conserved Plasmodium protein, unknown function
PBANKA_011200	52.8392	72.6895	58.7294	65.9048	38.4917	54.915	16.6827	17.6666	149.672	105.327	481.796	syntaxin binding protein, putative
PBANKA_011210	14.621	42.9912	3.01407	2.31812	315.449	532.435	6.34793	6.03122	6.86477	6.7178	2.06664	transcription factor with AP2 domain(s),putative
PBANKA_011220	4.60145	46.6949	2.8267	2.30549	145.228	163.996	1.44124	1.04301	72.9983	68.5445	2.62102	myosin-like protein, putative
PBANKA_011230	8.18444	14.9937	18.5601	21.9604	107.145	103.081	7.28543	7.15585	79.7921	85.2054	9.8111	conserved Plasmodium protein, unknown function
PBANKA_011240	31.587	85.8704	33.1173	41.1715	32.9238	25.325	11.1536	9.79935	130.139	113.592	80.1657	conserved Plasmodium protein, unknown function
PBANKA_011250	75.4788	163.885	54.7638	92.4617	69.2647	52.6473	15.3509	16.9284	23.2609	20.8021	65.8487	organic anion transporter, putative
PBANKA_011260	149.228	337.343	233.283	277.51	83.4509	118.612	8.79611	7.16023	2.73352	5.3669	5.49454	fam-b protein
PBANKA_020010	0.706806	3.53073	1.05534	2.33057	0	0.170384	0.780243	0	0	0.421375	0.19295	BIR protein
PBANKA_020020	91.3952	84.2528	59.6212	28.4318	43.8979	5.75092	12.7799	12.1014	9.34016	6.24218	77.1829	fam-a protein
PBANKA_020030	0.785878	2.07569	1.03493	0.787244	1.40525	2.22783	1.07167	1.22762	0.115303	0.17882	3.79215	BIR protein
PBANKA_020035	0	0.318609	0.660194	0.891763	0	0.228019	0	0	0	0	0	BIR protein, pseudogene
PBANKA_020040	155.837	356.001	55.1165	97.2385	174.338	100.615	53.0934	52.1723	3.38584	7.67688	123.023	Plasmodium exported protein, unknown function
PBANKA_020050	6.77756	53.6742	8.5543	18.6502	9.29866	11.266	2.74069	3.62912	0.669458	0.526774	3.3265	BIR protein, pseudogene
PBANKA_020060	116.697	453.127	130.181	202.398	80.4725	114.968	132.02	90.3851	27.9463	38.2533	156.608	fam-a protein
PBANKA_020065	1.24328	7.36082	4.91366	6.51786	3.44079	4.34129	0.632669	0	0	0	8.59395	fam-a protein
PBANKA_020067	0.58387	2.44123	2.27419	0.545729	0	0.0924899	0.341167	0	0	0.0721439	0.449403	BIR protein, pseudogene
PBANKA_020070	39.3087	44.9529	49.4046	39.1374	7.6034	6.50689	3.85429	1.7099	3.49009	2.84406	2.97576	fam-b protein
PBANKA_020080	3.60938	91.2568	20.4785	20.3623	19.3465	9.97413	7.51357	0.663667	1.27528	1.45607	1.91375	fam-b protein
PBANKA_020090	0.44255	8.69612	10.3165	13.5674	9.2119	16.0336	2.44459	0.742711	21.4593	24.2666	1.9486	conserved rodent malaria protein, unknownfunction
PBANKA_020100	72.1171	96.9471	86.8005	86.4175	14.8264	16.5061	6.48638	2.86585	4.85472	3.85142	5.19604	fam-b protein
PBANKA_020105	0	0	0	0.334411	0	0.11401	0.110964	0	0	0	0	BIR protein, pseudogene
PBANKA_020110	0.678274	2.75087	2.1231	1.43602	0	0	3.9227	3.38101	0.538051	0.136138	0.637617	BIR protein, pseudogene
PBANKA_020120	3.00723	29.5664	6.47242	10.9746	2.67858	11.9167	7.82975	9.40978	0.87542	1.2381	4.07451	fam-a protein, pseudogene
PBANKA_020125	79.3249	88.2076	117.292	85.764	168.474	92.7116	8.53145	9.38049	3.09661	5.27844	18.4282	BIR protein, pseudogene
PBANKA_020130	29.7658	57.6677	32.7381	33.5703	121.039	49.3612	6.80318	6.1954	4.84171	6.40292	18.1532	lysophospholipase, putative
PBANKA_020134	368.626	270.02	703.095	1036.72	368.086	579.643	174.307	233.738	0	10.8742	61.4267	fam-c protein
PBANKA_020136	0.822812	9.98317	5.73638	3.73077	1.45033	1.68123	2.02857	0.366222	0	0.0983441	0.446112	BIR protein, pseudogene
PBANKA_020140	9.46678	13.8059	20.4128	21.7505	7.614	7.68613	3.43274	2.74502	0	0.111814	7.1036	fam-a protein, pseudogene
PBANKA_020145	5.45122	2.65944	33.6628	46.1959	10.6601	15.9881	5.72209	3.08257	0	0.13406	2.30315	BIR protein, pseudogene
PBANKA_020150	512.811	848.52	524.375	576.919	318.529	418.932	18.6007	20.0428	6.97627	7.08165	73.5664	Plasmodium exported protein, unknown function
PBANKA_020160	2728.27	3194.55	4544.27	3528.78	5978.79	5408.83	404.569	451.592	242.623	358.839	736.685	early transcribed membrane protein
PBANKA_020170	26.7137	21.4276	24.0228	55.0726	33.2371	6.51366	298.206	309.523	16028.9	11735.4	46241.4	conserved Plasmodium protein, unknown function
PBANKA_020180	14.4856	4.59875	105.423	115.252	9.71821	12.9857	13.0466	12.436	17.7367	15.6716	69.9581	TatD-like deoxyribonuclease, putative
PBANKA_020190	155.804	50.0058	525.904	439.29	139.082	108.693	425.755	489.355	904.57	558.39	303.584	conserved Plasmodium protein, unknown function
PBANKA_020200	102.992	61.4789	101.932	140.603	36.8958	33.2452	50.9505	46.6848	60.0739	48.4241	54.4212	conserved Plasmodium protein, unknown function
PBANKA_020210	39.798	16.4943	53.7399	53.5442	19.1226	15.4519	22.6232	28.4522	13.2625	8.98487	17.0432	conserved Plasmodium protein, unknown function
PBANKA_020220	43.2783	12.0582	77.146	77.4878	26.3734	19.6963	30.5441	32.4432	22.2079	14.6857	17.7874	conserved Plasmodium protein, unknown function
PBANKA_020230	108.244	84.8917	85.2001	90.778	35.3768	34.4225	55.3688	50.7523	13.8419	17.2513	23.0643	UMP-CMP kinase, putative
PBANKA_020240	14.3307	15.0286	12.2808	10.3966	61.9488	74.4506	15.8511	17.5315	109.862	137.973	13.8888	conserved Plasmodium protein, unknown function
PBANKA_020250	26.0569	29.638	22.4993	17.7666	74.4646	99.9013	79.7102	71.0163	14.85	13.664	12.969	replication factor c protein, putative
PBANKA_020260	27.0803	17.0599	56.5714	30.9783	20.7068	4.59743	80.5737	93.668	130.223	77.5461	84.0789	conserved Plasmodium protein, unknown function
PBANKA_020270	4.94177	5.35296	10.005	10.9776	15.6732	11.2666	23.1246	24.1179	6.14774	6.90045	2.03177	kinesin-8, putative
PBANKA_020280	44.9519	52.1118	87.2573	66.1447	30.3384	16.2221	27.5216	27.2732	19.812	9.99773	45.6547	adenylate kinase-like protein 1, putative
PBANKA_020290	55.1751	114.03	82.794	93.5874	36.0681	34.1347	38.9341	29.2043	169.233	195.454	74.9613	transcription initiation factor TFIIB, putative
PBANKA_020300	170.796	111.048	577.136	432.884	509.728	614.066	220.215	237.197	68.4454	93.556	55.9591	chromatin assembly factor 1 protein WD40 domain,putative
PBANKA_020310	39.731	77.7919	63.7307	78.5315	69.2247	79.6906	23.3476	22.4723	30.5593	28.7066	69.0191	phosphatidylinositol-4-phosphate 5-kinase,putative
PBANKA_020320	23.4427	78.8707	42.4641	56.9191	35.0667	42.8518	10.6074	10.5018	6.93206	8.70893	16.6211	bromodomain protein, putative
PBANKA_020330	73.1056	128.823	76.6927	75.7313	42.2299	46.6502	22.7186	24.9246	33.1153	27.479	134.124	DNA-directed RNA polymerase 2 subunit, putative
PBANKA_020340	31.7722	8.63994	77.6779	82.8181	53.3146	38.9464	47.5049	39.4626	958.706	637.099	138.457	FAD-linked sulfhydryl oxidase ERV1, putative
PBANKA_020350	24.6893	17.1263	52.4995	66.0071	37.7499	37.1521	29.4111	31.154	214.329	184.33	34.553	selenocysteine-specific elongation factor selBhomologue, putative
PBANKA_020360	47.1708	55.1156	53.3141	41.6203	78.6589	31.462	634.286	652.529	269.229	280.245	71.5846	conserved Plasmodium protein, unknown function
PBANKA_020370	16.1968	9.01911	39.6961	37.8827	102.594	87.0657	41.6262	43.6643	30.8003	33.315	145.081	phosphatidate cytidylyltransferase, putative
PBANKA_020380	78.5174	186.29	120.093	162.144	62.7239	71.3459	24.2538	21.966	16.4827	15.8441	58.2227	phenylalanine--tRNA ligase, putative
PBANKA_020390	126.391	138.625	109.822	95.8315	169.997	128.311	123.38	131.657	39.8428	30.2526	308.576	conserved protein, unknown function
PBANKA_020400	40.9592	17.0015	143.495	118.371	19.3947	9.82721	21.1012	20.5343	3.35348	8.82316	49.5263	cold-shock protein, putative
PBANKA_020410	202.535	281.257	336.003	376.075	64.9953	83.7969	86.1308	74.8198	378.567	381.484	3138.22	N-terminal acetyltransferase, putative
PBANKA_020420	52.0911	35.0531	140.312	86.6301	102.969	98.9192	218.672	244.65	85.7221	86.6736	85.8579	tubulin-specific chaperone a, putative
PBANKA_020430	17.6857	7.36423	14.5857	18.8908	18.8078	15.095	77.902	73.3432	15.1602	10.6645	27.9657	fatty acid elongation protein, GNS1/SUR4 family,putative, pseudogene
PBANKA_020440	78.4641	62.1251	123.326	110.566	64.0914	46.0495	93.783	98.8725	45.2498	53.1748	18.2739	mRNA cleavage factor-like protein, putative
PBANKA_020450	12.6132	23.7399	7.93381	4.20535	50.831	21.0072	180.312	184.098	63.0255	89.636	18.1024	LCCL domain-containing protein
PBANKA_020460	68.7098	107.351	3.77277	5.42786	579.697	134.191	176.489	199.557	2751.93	3328.16	529.201	photosensitized INA-labeled protein 1, putative
PBANKA_020470	59.8053	67.0254	68.7628	88.6426	50.8043	65.5372	54.1235	56.0638	251.634	259.958	187.545	conserved Plasmodium protein, unknown function
PBANKA_020480	76.1805	136.327	73.2762	98.1824	63.6682	92.0028	20.8639	21.4279	257.254	215.436	122.479	secreted ookinete protein, putative
PBANKA_020490	25.4535	15.3144	82.95	66.6956	55.3097	39.2309	28.2186	32.7039	16.7342	14.4196	97.4445	conserved Plasmodium protein, unknown function
PBANKA_020500	1157.22	3899.83	212.044	434.781	333.258	322.131	205.014	189.707	192.377	253.931	3020.5	conserved Plasmodium protein, unknown function
PBANKA_020510	78.4421	114.895	42.1819	43.0101	36.8259	28.3855	49.7825	45.7046	27.0837	17.6579	120.435	mitochondrial carrier protein, putative
PBANKA_020520	62.652	251.585	133.142	196.435	137.999	216.387	24.0721	24.056	122.448	118.976	21.1146	conserved Plasmodium protein, unknown function
PBANKA_020530	17.0379	14.3375	44.8048	53.1305	17.0446	18.9181	14.3719	13.0667	19.2816	23.316	8.15071	conserved Plasmodium protein, unknown function
PBANKA_020540	82.2339	62.8271	390.055	341.821	135.533	184.317	50.712	49.1775	118.564	147.096	94.4984	beta3 proteasome subunit, putative
PBANKA_020550	62.0784	61.1176	39.3087	26.2286	26.854	12.4396	13.8553	13.951	28.2618	16.7287	99.1322	conserved Plasmodium protein, unknown function
PBANKA_020560	12.7562	13.7033	27.2663	30.2	7.58243	6.9196	6.47519	6.40083	6.56197	7.4627	16.1385	DNA repair exonuclease, putative
PBANKA_020570	1.94353	4.1547	23.8447	39.4747	2.68108	7.10145	1.59694	1.53582	21.0227	16.6094	19.1179	conserved Plasmodium membrane protein, unknownfunction
PBANKA_020580	8.79348	28.1128	6.58365	13.0852	14.9607	12.4605	47.6335	47.6505	91.6093	73.6296	10.579	serine/threonine protein kinase, putative
PBANKA_020590	115.11	190.697	92.0624	137.863	142.019	163.878	27.3774	27.2299	27.0418	28.2737	45.554	lipid/sterol:H+ symporter, putative
PBANKA_020600	88.4401	57.81	260.786	292.444	413.336	487.535	245.519	225.496	61.9246	61.3738	109.108	conserved Plasmodium protein, unknown function
PBANKA_020610	11.7492	14.7164	64.4772	71.8783	30.147	29.7828	28.1661	31.5736	45.6008	43.1775	77.0276	carbon catabolite repressor protein 4, putative
PBANKA_020620	14.3172	9.70262	84.6235	120.012	27.3596	29.1179	36.4509	34.918	23.9024	19.1539	31.379	conserved Plasmodium protein, unknown function
PBANKA_020630	184.075	75.6963	129.685	87.9386	545.025	629.409	332.054	393.813	67.8281	80.4248	247.003	centrin, putative
PBANKA_020640	10.5536	11.1882	22.1545	19.6772	24.6061	23.7098	24.676	24.5581	27.6554	28.709	21.7753	2-C-methyl-D-erythritol 4-phosphatecytidylyltransferase, putative
PBANKA_020650	45.6718	31.8801	164.266	83.8323	294.582	189.31	66.6844	62.0915	21.605	24.2476	29.5054	Rab5c, GTPase, putative
PBANKA_020660	47.6237	194.177	51.9175	71.4744	34.6037	31.7034	3.94981	4.51411	24.9748	21.5627	42.3649	asparagine and aspartate rich protein 2,putative
PBANKA_020670	13.4677	13.4748	8.9469	9.34633	11.4438	9.00262	36.0662	43.105	2.73197	4.98251	26.9029	conserved Plasmodium protein, unknown function
PBANKA_020680	7.50848	14.6254	20.8376	21.6105	30.942	43.9696	16.0186	15.063	45.1788	43.7463	8.61716	conserved Plasmodium protein, unknown function
PBANKA_020690	69.3866	101.766	83.3019	92.9652	4.47651	9.92552	21.472	21.4899	6.92492	12.3229	299.26	pre-rRNA-processing protein TSR2, putative
PBANKA_020700	61.1939	69.7737	163.589	189.948	96.2834	142.352	49.1571	47.3679	41.1533	50.3507	18.4726	calcium-transporting ATPase, putative
PBANKA_020710	20.5941	17.8046	5.70883	4.32729	116.222	89.3734	134.566	116.32	8.24141	10.7949	25.0568	conserved Plasmodium protein, unknown function
PBANKA_020720	66.9792	85.9669	121.89	109.234	50.3391	35.5017	58.7566	62.5368	22.7744	31.3682	30.2834	vacuolar ATP synthase subunit c, putative
PBANKA_020730	17.6973	25.3461	22.3076	16.9351	52.4946	72.0693	9.62155	10.2426	73.529	52.9507	78.3337	conserved Plasmodium protein, unknown function
PBANKA_020740	10.7236	6.72848	22.3209	20.8932	23.1685	25.8852	24.8999	24.119	16.0425	15.7345	11.9995	DNA binding protein, putative
PBANKA_020750	22.5403	26.7842	16.9554	11.7466	126.346	157.283	30.3297	30.7491	18.4586	20.2449	7.72898	conserved Plasmodium protein, unknown function
PBANKA_020760	2.87735	4.3971	13.1219	13.8703	8.11271	8.50985	11.1215	12.281	103.956	113.155	5.29913	asparagine-rich antigen, putative
PBANKA_020770	8.95381	22.1634	37.5152	51.0882	13.4982	16.8386	7.76784	7.52834	126.837	111.925	12.513	conserved Plasmodium protein, unknown function
PBANKA_020780	15.7511	4.45415	47.2734	47.4445	23.0092	17.4215	5.96943	5.93252	0.407492	1.08436	4.3505	conserved Plasmodium protein, unknown function
PBANKA_020790	41.523	12.1104	5.23864	5.27709	496.683	279.843	59.3665	56.4935	141.252	106.855	149.04	conserved Plasmodium protein, unknown function
PBANKA_020800	83.7817	45.0733	59.3792	48.3738	423.202	471.683	172.452	193.505	83.4531	99.1921	29.6959	cyclase-associated protein
PBANKA_020810	85.6461	97.0257	123.969	124.627	55.0209	59.179	45.2707	49.737	108.825	107.06	71.7073	conserved Plasmodium protein, unknown function
PBANKA_020820	99.4289	74.979	170.755	156.334	325.596	223.372	93.6175	119.298	205.48	133.432	205.839	conserved Plasmodium protein, unknown function
PBANKA_020830	42.6792	30.7633	67.0291	72.2982	134.213	192.365	48.7609	46.937	17.7327	18.6366	35.7915	novel putative transporter 1
PBANKA_020840	9.24212	9.24949	6.69163	9.32402	15.7707	9.12156	58.9911	54.56	87.5621	97.496	31.2037	transporter, putative
PBANKA_020850	9.20854	16.5704	29.3337	42.8494	4.37376	6.2452	19.688	18.1131	11.8451	11.2673	21.6214	conserved Plasmodium protein, unknown function
PBANKA_020860	39.8114	33.5763	85.1966	88.7529	15.3315	21.4983	39.2277	37.0364	20.5077	15.407	223.087	conserved protein, unknown function
PBANKA_020870	133.749	170.274	176.929	187.558	47.7308	53.822	29.3614	33.8106	9.04607	10.0205	61.9205	4-hydroxy-3-methylbut-2-enyl diphosphatereductase, putative
PBANKA_020880	35.7217	242.644	104.272	131.921	149.456	188.675	7.95812	7.5285	47.1214	30.4142	56.0309	ubiquitin carboxyl-terminal hydrolase 1,putative
PBANKA_020890	45.0627	68.7948	4.75756	2.98735	463.64	185.544	18.2699	17.715	157.906	130.287	212.477	conserved Plasmodium protein, unknown function
PBANKA_020900	11.7841	11.9068	1.50297	0.691597	96.1884	109.262	8.67285	9.34868	31.3027	30.5416	23.5887	conserved Plasmodium protein, unknown function
PBANKA_020910	36.7769	25.0184	2.76137	1.44904	230.352	166.766	43.9078	55.8549	599.654	387.349	2024.25	thrombospondin related sporozoite protein
PBANKA_020920	36.9075	31.4314	94.3338	95.6905	62.5844	83.6099	38.5789	36.0018	55.049	48.3264	242.421	parasite-infected erythrocyte surface protein
PBANKA_020930	46.3	42.2945	4.32887	2.95632	109.26	72.6817	512.191	528.016	294.86	339.887	92.5292	actin-related protein
PBANKA_020940	22.4653	15.2227	86.7629	82.7611	32.9655	28.0798	92.2259	79.9674	18.1901	8.28228	55.5017	L-seryl-tRNA(Sec) kinase, putative
PBANKA_020950	57.7358	125.501	64.8625	90.0226	27.8791	29.5509	23.3553	23.1207	42.2251	32.6508	189.759	ATP dependent RNA helicase, putative
PBANKA_020960	3.60609	3.13271	16.4396	16.055	6.08831	7.26172	14.7598	14.0309	9.23465	7.01704	28.0313	conserved Plasmodium protein, unknown function
PBANKA_020970	2.24442	6.03839	9.77855	10.3353	6.42119	6.63948	10.2186	9.63154	530.965	475.661	45.6308	zinc carboxy peptidase, putative
PBANKA_020980	8.49808	19.3707	16.9626	20.0247	9.45206	14.029	3.26309	2.53499	219.887	209.628	34.0312	conserved Plasmodium protein, unknown function
PBANKA_020990	38.9933	43.0958	114.393	139.933	21.2764	33.493	11.616	13.517	30.0832	28.3069	40.2741	nucleoside transporter 4, putative
PBANKA_021000	21.884	19.5478	39.9566	51.8246	39.5924	53.4483	29.524	28.3852	28.1006	22.755	18.3369	conserved Plasmodium protein, unknown function
PBANKA_021010	7.98576	8.52019	3.80088	1.65723	49.6759	47.8188	40.3425	42.2778	24.8241	34.776	14.2993	vacuolar protein sorting-associated protein VTA1,putative
PBANKA_021020	97.624	184.513	111.842	143.897	29.6051	38.3155	92.3824	89.1182	99.02	82.5314	27.4348	aspartate--tRNA ligase, putative
PBANKA_021030	13.7607	6.42044	12.0968	8.41529	25.3294	35.307	39.5222	37.0252	42.8733	36.8293	48.4185	conserved Plasmodium protein, unknown function
PBANKA_021040	19.3464	24.1571	42.054	48.549	64.8197	87.6839	36.2426	34.3474	73.509	57.906	21.0312	mismatch repair protein PMS1, putative
PBANKA_021050	4.90459	15.987	29.3706	26.8278	24.2312	34.6654	4.99971	4.45334	2.07064	1.74829	2.95415	conserved Plasmodium protein, unknown function
PBANKA_021060	22.99	77.7813	190.001	199.407	47.3315	64.8843	21.5367	21.7668	22.7419	25.4006	10.9925	ubiquitin carboxyl-terminal hydrolase, putative
PBANKA_021070	10.5205	13.3393	49.8285	82.1389	49.8511	80.9923	15.9749	15.1887	7.98418	9.94228	6.79909	conserved Plasmodium protein, unknown function
PBANKA_021080	147.154	126.33	247.722	221.668	225.197	190.495	30.2335	30.1414	35.1789	35.6412	90.199	conserved Plasmodium protein, unknown function
PBANKA_021090	116.915	133.845	257.604	176.975	106.7	63.9036	21.736	31.6025	135.721	9.16203	55.4286	conserved Plasmodium protein, unknown function
PBANKA_021100	43.9075	53.8271	39.5325	51.3173	18.7072	18.7857	21.7381	23.5237	15.6301	13.9287	35.4068	mitochondrial inner membrane translocase subunittim50, putative
PBANKA_021110	13.2109	22.4438	21.7532	24.5821	29.3544	40.3086	5.06302	4.74817	21.054	18.3894	72.1295	vacuolar protein sorting-associated protein 53,putative
PBANKA_021120	9.13659	19.7282	20.831	22.1941	12.8348	14.3853	6.51509	6.44434	18.2777	20.4139	16.6222	conserved Plasmodium protein, unknown function
PBANKA_021130	34.0093	36.5574	56.1022	64.0918	40.3843	48.9794	22.5356	24.7802	146.873	158.054	133.741	cysteine desulfurase, putative
PBANKA_021140	13.1219	7.67325	62.6523	67.1747	20.511	26.7326	12.3432	11.0363	43.4657	26.4048	20.9063	DNA (cytosine-5)-methyltransferase, putative
PBANKA_021150	115.042	48.6203	387.442	374.96	98.5913	166.636	39.8903	45.8727	231.971	272.226	91.6267	proteasome subunit alpha type 5, putative
PBANKA_021160	20.9429	21.7576	32.3691	35.7966	20.0761	32.7873	22.3568	24.1751	28.2552	31.4625	31.6883	conserved Plasmodium protein, unknown function
PBANKA_021170	6.19969	7.35555	12.7174	18.6749	4.74413	6.91024	15.043	13.0576	7.17116	6.47247	6.93878	conserved Plasmodium protein, unknown function
PBANKA_021180	17.415	11.9321	33.4972	43.1725	19.0727	22.8505	9.26569	7.53289	6.84633	7.76203	8.02967	conserved Plasmodium protein, unknown function
PBANKA_021190	22.0287	38.613	47.6719	58.3523	36.3878	56.7819	10.5672	10.0093	9.23793	9.28088	5.87462	cation transporting ATPase, putative
PBANKA_021200	11.0117	39.9724	7.87285	10.3424	25.5358	19.9338	6.10828	5.78028	7.92509	5.71715	10.5453	conserved Plasmodium protein, unknown function
PBANKA_021210	508.543	553.476	479.861	560.335	156.803	213.233	113.409	107.205	96.7129	104.839	262.29	eukaryotic translation initiation factor 2 alphasubunit, putative
PBANKA_021220	3.47865	8.64051	34.1074	33.7572	23.6353	38.1777	2.47174	2.35806	5.98392	6.65595	6.84656	conserved Plasmodium protein, unknown function
PBANKA_021230	16.158	11.1579	31.3258	38.7113	18.7925	25.3123	21.6056	19.7121	13.4544	15.3233	13.1855	actin-like protein, putative
PBANKA_021240	30.62	14.9157	151.061	123.086	36.6274	43.6502	40.2594	39.1863	53.6413	49.7904	27.6245	conserved Plasmodium protein, unknown function
PBANKA_021250	33.5557	2.80977	99.1333	101.824	44.2486	35.5934	124.262	118.301	58.2166	70.575	129.146	conserved Plasmodium protein, unknown function
PBANKA_021260	16.9745	4.155	13.5649	9.10008	9.40846	4.96699	172.828	186.084	14.5184	24.6514	90.8383	conserved Plasmodium protein, unknown function
PBANKA_021270	5.90977	11.3428	41.3207	46.822	14.5457	14.593	14.1289	14.1902	51.1149	46.2846	19.234	zinc finger protein, putative
PBANKA_021280	11.8127	11.9136	12.9748	13.7981	156.874	115.679	45.78	44.9117	18.7566	14.219	10.0225	alpha/beta hydrolase, putative
PBANKA_021290	16.212	9.52722	85.5427	94.7856	63.5599	59.7027	19.9289	24.1073	142.209	133.794	74.5102	conserved Plasmodium protein, unknown function
PBANKA_021300	59.7152	104.929	88.4538	109.379	31.4727	45.2437	52.6421	52.1155	14.6427	13.1257	21.5419	RNA-binding protein, putative
PBANKA_021310	150.593	152.243	240.76	215.311	80.1131	84.3996	78.0763	94.6698	0	17.5363	58.3505	signal recognition particle, putative
PBANKA_021320	7.61627	21.069	37.2367	33.0368	72.9425	111.193	8.26618	8.23287	7.39368	8.46439	1.88004	conserved Plasmodium protein, unknown function
PBANKA_021330	66.5448	42.0621	45.2805	44.0925	22.1815	25.1008	14.6567	16.5079	1.11149	1.78241	9.07829	1-cys peroxiredoxin, putative
PBANKA_021340	69.2908	191.85	52.8128	66.8747	16.9095	21.5482	5.71268	7.47819	103.518	100.109	78.8517	60S ribosomal subunit export protein, putative
PBANKA_021350	107.117	221.997	51.4881	69.2334	19.8943	16.5425	66.1459	66.304	111.824	107.088	438.007	ribosome biogenesis protein BRX1 homolog,putative
PBANKA_021360	21.4567	45.595	26.4767	35.7508	49.7024	45.1152	13.039	13.8279	11.6809	13.5625	35.4005	mRNA (N6-adenosine)-methyltransferase, putative
PBANKA_021370	92.8472	41.1859	87.33	115.088	34.9309	61.2619	130.516	135.218	61.7714	44.8014	384.91	conserved Plasmodium protein, unknown function
PBANKA_021380	8.61926	10.4063	9.40415	8.59663	50.4962	33.2359	80.1516	71.3895	40.5187	41.6745	25.8597	conserved Plasmodium protein, unknown function
PBANKA_021390	53.0165	13.0502	14.6346	3.18018	206.129	68.7889	253.305	305.743	61.6959	45.7951	33.0469	dynein light chain, putative
PBANKA_021400	0.528342	3.2427	1.05389	0.613405	5.52033	4.33225	4.8998	4.98037	15.8029	17.5874	0.611584	dynein heavy chain, putative
PBANKA_021410	124.158	98.5079	191.804	109.718	25.5909	18.2322	55.4393	53.5701	0	9.77861	310.578	conserved Plasmodium protein, unknown function
PBANKA_021420	31.1643	44.4815	67.3385	84.1212	10.4404	16.8277	7.75481	6.63433	3.54709	3.52901	20.8671	tRNA pseudouridine synthase D, putative
PBANKA_021430	44.6331	62.3594	61.2403	60.9831	42.5258	44.9464	18.0355	17.7697	4.32839	4.74862	13.6198	adapter-related protein, putative
PBANKA_021440	18.2334	34.8384	125.928	177.585	93.5133	112.001	16.3597	14.903	10.2728	12.9773	9.34617	transcription factor with AP2 domain(s)
PBANKA_021450	45.8727	25.9122	59.012	41.9716	279.503	118.355	108.712	127.179	16.0373	17.079	22.0683	conserved Plasmodium protein, unknown function
PBANKA_021455	75.885	62.2943	207.793	199.673	51.9964	71.4638	18.4333	19.6425	0	1.05931	5.54887	Plasmodium exported protein, unknown function,pseudogene
PBANKA_021460	79.7333	175.287	73.3321	86.9387	61.7111	34.9738	6.46447	5.50761	0.824401	1.12739	13.4589	Plasmodium exported protein, unknown function
PBANKA_021470	348.513	663.154	510.959	551.452	539.447	557.289	111.251	121.706	26.7248	26.6384	109.986	Plasmodium exported protein, unknown function
PBANKA_021480	313.119	482.584	104.581	96.2692	119.029	96.1574	251.264	263.383	12.257	11.2656	78.9608	heat shock protein, putative
PBANKA_021490	25.4545	90.6389	21.6225	19.089	15.1797	13.3405	3.23744	2.15957	4.04429	2.64262	64.7495	fam-a protein
PBANKA_021500	0	8.27812	50.2713	43.9069	20.2376	18.5538	25.2752	0	1.34876	0.904453	0	BIR protein, pseudogene
PBANKA_021510	0	122.474	3.46868	3.0126	3.6291	1.67782	4.01878	0	0	0.138566	0	fam-a protein, pseudogene
PBANKA_021520	0	9.38503	5.07163	3.79913	49.0097	62.9435	0.260482	0	0.497745	0.310026	0	reticulocyte binding protein, putative
PBANKA_021530	0	6.55999	2.88914	1.97534	37.2221	60.9004	0.189588	0	0.20247	0.163601	0	reticulocyte binding protein, putative
PBANKA_021540	0	3.37599	52.3815	66.9891	12.5973	18.2429	7.12657	0	4.29349	3.09492	0	fam-b protein
PBANKA_021550	0.0897767	127.817	128.698	125.267	19.4167	27.6096	3.30527	0.0565995	3.12408	3.00669	0.0553274	erythrocyte membrane associated protein 2
PBANKA_021555	16.9114	27.9625	11.8128	13.2289	3.6192	15.2442	4.59146	4.87424	6.21636	4.20722	17.8747	fam-a protein, pseudogene
PBANKA_021560	94.8297	342.566	55.1419	69.3597	10.528	18.194	3.23393	2.83632	2.41238	1.76478	9.97689	fam-b protein
PBANKA_021570	2.90021	11.5803	6.72987	3.10888	1.89767	0.527926	2.20619	2.08022	0	0.279284	0.597679	BIR protein
PBANKA_021580	73.3782	51.8222	81.0054	107.752	21.474	36.5789	2.71753	2.97691	1.35072	0.638262	4.63658	fam-b protein
PBANKA_021590	1.43142	0.324725	2.55247	0.213791	0	0.652214	0.453664	0	0	0	0.503785	BIR protein, pseudogene
PBANKA_021600	6.4849	1.68707	7.666	0.581765	36.582	0.34504	2.97933	2.61994	4.81363	4.25994	1.86861	BIR protein
PBANKA_021610	0	8.67168	7.75504	4.04287	0.60562	0.627885	5.67358	0.148322	0	0.454108	0	BIR protein
PBANKA_021620	0	1.1676	0.531006	0.603842	0.450517	0.204829	0.310575	0	0	0	0	BIR protein
PBANKA_030010	0	0.53687	1.14771	0.15359	3.27851	0.582761	0.303053	0	0.103995	0.216538	0	BIR protein
PBANKA_030020	3.62116	10.6687	3.13114	4.98654	0	0.751618	1.21319	0.540602	0	0.13566	0.326139	BIR protein
PBANKA_030030	30.3826	42.4971	20.9772	23.371	1.45707	5.28798	17.7988	18.2856	0.492941	0.206512	2.44473	BIR protein
PBANKA_030040	1.56424	8.14049	0.886108	1.83572	0	0.179068	1.28023	1.20567	1.07314	0.0723694	1.35227	BIR protein, pseudogene
PBANKA_030050	12.8764	37.312	8.23667	17.5948	0.589642	1.31098	2.73565	2.1124	0	0.107715	2.79211	BIR protein, pseudogene
PBANKA_030060	243.869	502.795	227.292	218.611	90.7299	68.5275	39.7485	37.2342	15.6068	18.5066	34.8656	Plasmodium exported protein, unknown function
PBANKA_030070	16.2322	34.0881	15.0572	19.3461	84.4215	92.2904	23.5533	22.8517	91.1324	82.5254	35.4945	conserved Plasmodium protein, unknown function
PBANKA_030080	8.93017	9.49584	38.147	45.5171	29.6089	27.1776	20.0461	18.9947	9.02974	12.2358	23.9013	octaprenyl pyrophosphate synthase, putative
PBANKA_030090	12.6393	12.388	89.8503	90.2675	47.1942	38.9103	70.3423	68.2582	10.137	12.0927	15.5634	conserved Plasmodium protein, unknown function
PBANKA_030100	24.493	89.3929	51.9465	77.1386	150.675	133.863	26.8636	27.4244	29.1694	16.75	21.4188	conserved Plasmodium protein, unknown function
PBANKA_030110	79.6889	68.3825	69.9229	79.6646	104.919	92.6908	133.61	129.071	33.9057	34.7103	62.9154	conserved Plasmodium protein, unknown function
PBANKA_030120	30.1574	24.7924	84.3429	57.8221	98.644	84.6994	112.53	114.551	7.08939	12.3859	25.2323	ERCC1 nucleotide excision repair protein,putative
PBANKA_030130	1283.75	695.231	1108.42	997.132	1514.15	1534.31	9530.31	11505	7037.91	6748.41	2548.13	conserved Plasmodium protein, unknown function
PBANKA_030140	10.2641	8.75372	118.11	128.361	21.7877	26.1107	53.5768	56.7226	13.8135	12.0725	9.79691	conserved Plasmodium protein, unknown function
PBANKA_030150	80.5024	284.033	44.0288	87.6056	13.6488	19.4963	9.21955	8.97111	56.2235	56.606	76.0821	nucleolar preribosomal assembly protein,putative
PBANKA_030160	92.5119	97.5285	11.4319	13.461	76.3003	34.7774	1755.25	1871.17	334.394	358.901	332.191	conserved Plasmodium protein, unknown function
PBANKA_030170	9.11919	10.4378	44.7481	39.2875	20.5429	23.4619	43.8355	45.661	29.9623	31.7797	26.1551	5'-3' exonuclease, putative
PBANKA_030180	4.82643	5.57917	3.07719	2.58791	11.5962	9.37321	41.49	36.6494	23.4857	21.4674	4.47481	conserved Plasmodium protein, unknown function
PBANKA_030190	12.6764	37.442	21.2841	29.9858	57.3248	79.547	11.7262	11.4605	70.3582	57.4721	9.25992	conserved Plasmodium protein, unknown function
PBANKA_030200	278.888	344.606	174.891	195.801	385.218	241.446	206.347	234.365	73.0258	112.839	150.817	conserved Plasmodium protein, unknown function
PBANKA_030210	16.495	34.4509	25.5976	36.0381	28.3998	27.5549	33.309	28.9845	235.617	173.974	60.435	conserved Plasmodium protein, unknown function
PBANKA_030220	15.3165	16.4617	39.4814	36.647	35.6383	56.6066	86.0042	77.2816	333.816	225.237	137.307	dynein light chain, putative
PBANKA_030230	63.1989	175.842	42.1453	55.2566	20.7921	19.2175	28.9816	26.5924	45.5601	39.1637	67.5071	aspartate aminotransferase, putative
PBANKA_030240	17.9747	27.4072	18.965	29.7964	18.3008	14.9638	20.325	19.5574	13.29	9.53464	42.5467	conserved Plasmodium protein, unknown function
PBANKA_030250	288.82	211.907	380.655	429.536	312.461	411.3	90.8343	88.0315	453.03	420.089	131.926	hexose transporter
PBANKA_030260	19.3745	8.53954	22.1121	27.633	13.1223	7.70578	191.367	178.164	30.1645	28.5333	27.0086	3'-5' exonuclease, putative
PBANKA_030270	10.8686	5.53039	55.2056	69.1626	10.481	8.78698	17.2088	15.4195	34.6704	34.8863	5.99136	methyltransferase, putative
PBANKA_030280	5.7367	7.47813	12.8836	13.3255	14.3637	12.4327	24.7577	22.2303	1.95891	3.38584	2.95304	conserved Plasmodium protein, unknown function
PBANKA_030290	15.8175	4.38508	0.532199	0.344389	10.3493	3.2562	110.781	119.57	4.55426	3.63849	7.9727	conserved Plasmodium protein, unknown function
PBANKA_030300	4.04245	3.04704	1.0232	0.895557	5.18711	3.75827	31.0182	31.3648	12.7997	15.1417	3.37053	conserved Plasmodium protein, unknown function
PBANKA_030310	76.2416	73.7433	144.062	148.439	58.9154	56.4868	33.1526	31.2211	55.4076	50.1902	78.1703	conserved Plasmodium protein, unknown function
PBANKA_030320	142.214	134.103	221.829	240.802	159.915	154.875	40.5734	41.7754	169.255	146.463	321.331	DNA-directed RNA polymerase II 16 kDa subunit,putative
PBANKA_030330	24.9626	16.6138	53.5497	73.3885	77.3636	74.7831	107.599	96.172	18.6658	15.5402	24.4449	conserved Plasmodium protein, unknown function
PBANKA_030340	87.4829	46.5737	129.683	92.9295	252.114	190.153	102.895	117.252	41.1381	39.4559	78.7845	conserved Plasmodium protein, unknown function
PBANKA_030350	43.8645	30.7587	31.1944	40.1453	148.844	126.587	457.618	486.489	443.345	635.574	88.7025	conserved Plasmodium protein, unknown function
PBANKA_030360	134.771	109.135	283.187	286.347	192.753	246.036	42.8697	44.9028	208.131	205.919	76.7024	proteasome 26S regulatory subunit, putative
PBANKA_030370	17.847	39.0394	62.5513	68.6556	64.7712	95.6055	23.3984	23.7607	42.8694	45.0995	15.9794	DNA repair endonuclease, putative
PBANKA_030380	33.5448	21.1028	39.3178	24.4653	152.615	93.3234	99.6763	95.832	60.2253	66.1044	115.204	iron-sulfur assembly protein, putative
PBANKA_030390	26.0978	35.7699	15.448	19.3832	146.662	104.047	88.2108	92.2454	301.506	371.334	618.931	metabolite/drug transporter, putative
PBANKA_030400	8.84497	12.5534	33.7573	38.8745	8.45386	11.3532	9.11469	7.56264	18.7007	15.0168	19.6067	conserved Plasmodium protein, unknown function
PBANKA_030410	10.7386	30.2367	23.4356	29.6624	11.7089	13.8913	16.3902	16.1596	219.157	234.538	61.4287	conserved Plasmodium protein, unknown function
PBANKA_030420	154.068	226.842	121.992	139.483	23.3146	19.3133	41.0719	48.2226	99.7199	85.9026	492.146	transcription factor, putative
PBANKA_030430	22.1576	63.1303	36.9614	55.9628	8.85886	8.45408	5.14818	5.00029	42.2705	46.8797	62.9013	adenylosuccinate lyase, putative
PBANKA_030440	117.808	89.6283	112.315	73.4253	623.094	421.436	56.2239	65.6216	47.1821	70.1977	112.517	merozoite surface protein 4/5
PBANKA_030450	11.4367	19.1941	17.1134	20.2088	79.1605	55.0398	19.3648	18.4794	200.849	182.622	35.723	conserved Plasmodium protein, unknown function
PBANKA_030460	32.8028	12.7948	48.8827	29.2935	24.6956	6.63831	37.472	36.652	27.2054	17.0429	143.287	iron-sulfur assembly protein, putative
PBANKA_030470	0.793833	0.861488	2.03271	1.17443	1.76163	0.873775	0.636901	1.20831	2.11099	3.38313	3.97612	serine repeat antigen 5
PBANKA_030480	63.9689	50.6155	49.3132	39.1002	375.499	549.138	9.41893	9.06013	4.71634	5.91878	5.67812	serine repeat antigen 4
PBANKA_030490	171.852	231.972	186.262	201.306	640.912	656.576	22.9501	23.3652	5.26403	5.62536	64.5162	serine repeat antigen 3
PBANKA_030500	286.251	224.919	23.5231	29.4889	2664.04	2834.5	15.2135	14.3097	0.769353	1.77086	43.1046	serine repeat antigen 2
PBANKA_030510	285.497	181.474	32.59	15.7214	1918.45	2165.52	19.0437	18.4008	1.29588	3.87943	50.696	serine repeat antigen 1
PBANKA_030520	10.3934	9.86787	47.6079	53.2191	25.81	38.8274	4.71581	4.92833	60.0427	49.8683	37.0509	conserved Plasmodium protein, unknown function
PBANKA_030530	95.3976	178.787	68.8324	66.1835	26.5046	16.8812	26.5412	32.5429	118.232	100.151	460.121	small ribosomal subunit assembling protein,putative
PBANKA_030540	21.0977	64.6981	31.759	44.353	29.7139	36.1637	10.9665	10.412	29.1903	24.4829	41.534	conserved Plasmodium protein, unknown function
PBANKA_030550	6.65284	6.75455	13.832	21.6581	12.453	9.86466	11.5404	11.2618	16.9269	18.2089	24.6207	conserved Plasmodium protein, unknown function
PBANKA_030560	11.1425	6.92441	88.3776	59.1792	65.7978	76.0833	15.3838	14.6559	3.46014	6.82863	12.7002	acyl carrier protein, putative
PBANKA_030570	24.3372	18.1799	65.6892	76.348	91.8216	115.597	33.1553	33.6358	140.756	96.1649	157.314	ribosome-recycling factor, putative
PBANKA_030580	67.6678	56.6147	147.228	122.386	47.7568	44.5128	56.7609	56.2735	78.6641	94.0881	73.6486	conserved Plasmodium protein, unknown function
PBANKA_030590	90.7675	83.2556	129.805	117.761	31.0268	41.004	157.705	147.404	71.1571	71.5124	43.8741	conserved Plasmodium protein, unknown function
PBANKA_030600	4.13969	3.52513	5.47814	0.77876	7.342	1.88822	15.709	15.2123	3.90027	4.18238	1.32904	6-cysteine protein
PBANKA_030610	1.58617	2.71645	1.74747	1.28381	4.24753	5.40149	8.75319	8.96619	1.19927	1.31858	1.20744	6-cysteine protein
PBANKA_030620	51.8741	57.7581	58.9783	82.9003	25.6876	24.0977	13.1404	13.2342	39.8805	48.8906	28.2333	phospholipase A2, putative
PBANKA_030630	83.8578	89.2993	125.322	133.384	59.1059	50.362	14.4864	16.4224	82.4519	105.784	104.237	3' exoribonuclease, putative
PBANKA_030640	47.0884	44.463	70.2153	49.215	19.4719	10.3887	29.6015	31.4706	17.011	16.4643	71.8052	2C-methyl-D-erythritol 2,4-cyclodiphosphatesynthase, putative
PBANKA_030650	20.209	12.0589	107.22	105.646	50.2436	49.9798	43.2866	48.9606	21.1241	27.7749	146.275	conserved protein, unknown function
PBANKA_030660	10.7873	11.9807	1.31182	0.616917	16.929	19.4009	100.714	101.097	318.738	268.607	129.6	conserved Plasmodium protein, unknown function
PBANKA_030670	25.9112	21.7279	4.58777	3.17875	233.278	255.034	5.59508	5.98574	12.3655	10.6396	14.998	transporter, putative
PBANKA_030680	456.424	471.165	639.985	706.32	146.065	235.379	65.3877	65.7338	644.903	684.799	710.874	ATP-dependent RNA helicase UAP56, putative
PBANKA_030690	647.849	380.588	889.357	723.045	1453.54	1208.56	2546.97	2477.85	2351	2255.95	710.843	Sec61-gamma subunit of protein translocationcomplex, putative
PBANKA_030700	4745.73	5005.54	3644.07	2677.86	1531.44	1271.44	669.778	719.059	805.033	1053.08	2464.68	60S ribosomal protein L37ae, putative
PBANKA_030710	13.2733	27.4102	62.5602	63.1528	76.4467	121.299	14.1677	13.42	7.93638	10.5492	15.2334	conserved Plasmodium protein, unknown function
PBANKA_030720	24.6401	22.8105	86.2168	125.283	48.6934	60.0412	129.825	132.281	19.8026	21.6518	53.0974	monocarboxylate transporter, putative
PBANKA_030730	15.7549	16.8032	182.514	185.748	22.0224	55.8893	92.4535	104.388	0	28.2237	41.239	50S ribosomal protein L33, putative
PBANKA_030740	21.0329	28.1392	19.7044	29.9088	35.703	23.7215	13.4642	12.4178	47.5854	39.9387	19.0832	conserved Plasmodium protein, unknown function
PBANKA_030750	22.2951	28.3885	7.36785	8.56612	202.234	120.936	12.9254	13.5003	19.6166	15.2403	34.263	conserved Plasmodium protein, unknown function
PBANKA_030760	53.2737	47.2812	47.5048	33.479	124.293	59.1247	449.033	410.916	114.505	122.323	70.1759	syntaxin, putative
PBANKA_030770	26.8795	37.2169	33.1424	41.0503	38.9694	43.2631	16.7534	14.7422	2.49171	1.86334	29.6829	conserved Plasmodium protein, unknown function
PBANKA_030780	243.432	356.132	224.635	240.003	198.277	213.895	521.026	522.068	130.165	120.763	307.296	conserved Plasmodium protein, unknown function
PBANKA_030790	12.2107	15.8897	22.9265	37.672	6.50372	6.3366	9.76201	8.48351	1.87569	1.64724	7.73879	conserved Plasmodium protein, unknown function
PBANKA_030800	32.3491	28.4842	129.698	109.562	130.462	147.233	53.5538	50.9313	60.0326	53.8294	48.7686	Rab5a, GTPase, putative
PBANKA_030810	48.5028	29.35	111.036	111.364	56.9248	57.5718	19.511	19.455	7.45549	8.61733	12.4624	conserved Plasmodium protein, unknown function
PBANKA_030820	1.59108	0.915527	3.51463	1.31467	6.09626	2.21622	14.6877	16.0129	8.15834	8.52128	4.86462	apicoplast beta-ketoacyl-acyl carrier proteinsynthase III precursor, putative
PBANKA_030830	11.1613	23.3028	53.6506	64.0898	145.577	150.661	24.0458	24.0916	31.9016	25.1858	20.6766	GAF domain-related protein, putative
PBANKA_030840	5.87236	10.3279	52.7506	54.1923	12.7593	14.8097	11.6598	10.0297	219.338	210.783	100.256	dolichol-linked oligosaccharide biosynthesisenzyme, putative
PBANKA_030850	62.8665	119.665	54.9943	73.567	12.0883	14.3165	19.0849	18.182	107.952	85.7185	76.6815	protein kinase, putative
PBANKA_030860	156.269	269.138	398.736	377.59	98.7592	97.0456	19.2244	19.6892	60.2741	60.5149	90.9962	asparagine--tRNA ligase, putative
PBANKA_030870	4.45816	5.64291	29.133	22.3724	20.8342	16.2432	30.4459	30.7345	19.7472	16.1426	19.644	conserved Plasmodium protein, unknown function
PBANKA_030880	33.8299	21.9542	128.191	136.117	115.007	133.731	59.0005	57.0576	70.8921	60.7228	137.354	GDP-fructose:GMP antiporter, putative
PBANKA_030890	13.152	22.2313	38.2325	46.4526	40.2837	49.5219	6.94492	6.40137	68.431	65.4146	18.4748	conserved Plasmodium protein, unknown function
PBANKA_030900	37.5714	32.7219	96.9928	112.171	53.4708	56.1069	28.7432	31.6154	18.5277	24.3039	28.422	mitochondrial ribosomal protein L12 precursor,putative
PBANKA_030910	170.266	222.071	123.993	144.857	80.6432	100.065	23.6309	26.1965	31.1268	35.5015	90.0178	peptide chain release factor subunit 1, putative
PBANKA_030920	47.0322	92.3974	107.842	80.444	100.388	103.301	22.2604	26.9555	183.402	128.084	95.1282	conserved Plasmodium protein, unknown function,fragment
PBANKA_030930	8.85101	29.6276	20.6973	34.9277	17.4237	42.3561	5.28424	5.8732	8.91395	6.41517	11.1844	conserved Plasmodium protein, unknown function,fragment
PBANKA_030940	12.8799	73.3935	48.6478	64.7728	40.15	83.9694	2.74241	2.52582	40.1907	30.8809	9.15925	conserved Plasmodium protein, unknown function
PBANKA_030950	14.5946	15.9123	11.5873	5.10407	108.268	36.4352	9.27536	10.7213	54.4705	46.7508	107.833	secreted protein with altered thrombospondinrepeat domain, putative
PBANKA_030960	11.2038	4.42368	67.3648	53.8464	28.2412	27.0513	9.79438	8.60313	7.81388	8.16216	14.7314	conserved Plasmodium protein, unknown function
PBANKA_030970	23.0992	27.8466	56.3623	76.6461	24.1645	37.8214	19.432	19.5494	7.06931	5.83615	15.1535	multidrug efflux pump, putative
PBANKA_030980	26.5078	14.2936	54.2172	59.5784	47.295	56.8585	23.7218	26.4345	6.9318	5.24932	9.80667	Leu/Phe-tRNA protein transferase, putative
PBANKA_030990	25.0558	17.1939	76.3841	72.7923	21.2145	21.1211	18.7694	17.3811	9.87265	3.48592	11.7033	conserved Plasmodium protein, unknown function
PBANKA_031000	333.363	341.477	292.063	322.967	126.704	163.811	57.1861	65.5721	463.32	466.969	136.551	heat shock 40 kDa protein, putative
PBANKA_031010	49.8402	14.7493	242.335	167.055	107.083	73.4053	127.138	127.88	180.803	208.331	106.267	conserved Plasmodium protein, unknown function
PBANKA_031020	76.2162	51.0335	375.788	313.695	110.017	116.924	133.138	100.299	581.097	527.714	98.8277	conserved Plasmodium protein, unknown function
PBANKA_031030	16.0681	10.1496	59.3304	44.2952	47.6752	36.1174	106.653	121.373	26.0294	30.7052	32.9761	protein kinase 7
PBANKA_031040	29.5743	24.7201	53.5257	55.7425	16.7721	14.2605	17.1769	15.8762	38.5905	37.8372	38.0872	conserved Plasmodium protein, unknown function
PBANKA_031050	7.21105	14.1982	2.40257	2.71143	10.9742	12.1787	20.4333	21.7135	17.656	13.6427	23.2176	conserved Plasmodium protein, unknown function
PBANKA_031060	137.266	268.862	131.186	160.885	47.1743	81.4885	22.5366	17.8781	1917.39	1913.76	2957.92	conserved protein, unknown function
PBANKA_031070	11.9631	23.7914	3.16111	3.30317	13.9088	7.67071	210.236	209.426	25.4916	22.1322	26.5621	conserved Plasmodium protein, unknown function
PBANKA_031080	35.3195	51.2588	38.334	62.9117	21.6645	30.5612	13.9729	13.5596	24.6788	27.0957	20.0227	conserved Plasmodium protein, unknown function
PBANKA_031090	150.726	171.319	326.887	340.542	92.0077	104.904	63.3081	64.0828	65.8352	70.3374	93.124	T-complex protein 1, putative
PBANKA_031100	78.1716	111.868	130.897	131.878	117.294	153.425	25.7362	24.0385	81.2481	96.9997	116.354	protein transport protein Sec31, putative
PBANKA_031110	42.7983	19.6726	175.311	168.17	80.5439	80.8853	70.0912	72.3774	90.3479	94.957	119.913	mitochondrial large ribosomal subunit, putative
PBANKA_031120	117.338	229.519	64.0948	79.1646	22.7709	24.0902	23.3149	25.9279	47.8972	52.3305	275.176	conserved Plasmodium protein, unknown function
PBANKA_031130	20.0022	29.0293	8.04834	13.3443	5.5685	7.61267	12.7467	12.1996	163.997	89.3328	91.5381	conserved Plasmodium protein, unknown function
PBANKA_031140	4.68917	15.903	1.13281	1.05644	32.0315	27.3744	27.0044	24.8456	289.304	260.363	6.84306	serine/threonine protein kinase, putative
PBANKA_031150	17.6085	12.1167	2.38052	0.855879	97.9623	37.0937	69.8575	65.9642	1115.75	1066.11	284.636	conserved Plasmodium protein, unknown function
PBANKA_031160	152.955	252.057	119.599	177.426	155.242	111.688	31.2806	29.7201	21.136	19.3995	33.5076	conserved Plasmodium protein, unknown function
PBANKA_031170	20.5774	50.9874	54.8094	59.4191	343.306	351.131	3.0807	3.48338	12.2973	10.9787	14.9133	rhoptry neck protein 6, putative
PBANKA_031180	335.66	725.306	70.9813	96.6592	287.012	159.576	27.8319	25.9646	6.02705	8.38813	137.496	long-chain acyl-CoA synthase, putative
PBANKA_031190	31.3661	22.8163	32.5876	29.3596	98.4069	91.8637	33.2294	36.9788	157.197	138.71	191.391	RING zinc finger protein, putative
PBANKA_031200	30.6943	27.7621	2.50101	1.61457	21.7409	9.40046	552.763	569.147	1474.78	1418.08	315.784	conserved Plasmodium protein, unknown function
PBANKA_031210	33.144	25.9692	50.85	59.9892	101.997	98.4888	35.1673	38.3844	58.5807	64.8245	29.2989	conserved Plasmodium protein, unknown function
PBANKA_031220	30.9502	41.0672	48.3008	56.3738	23.8666	28.0298	35.6009	38.2089	38.9592	45.5569	26.6245	conserved Plasmodium protein, unknown function
PBANKA_031230	92.4523	112.123	64.1352	89.2163	77.3725	93.2582	65.8231	69.0498	59.335	58.3941	219.65	conserved Plasmodium protein, unknown function
PBANKA_031240	42.0478	69.8974	62.7051	78.6846	34.0577	56.0176	19.0612	18.9896	34.2662	49.5521	60.4286	DNA-directed RNA polymerase II second largestsubunit, putative
PBANKA_031250	21.7371	18.3747	6.52328	5.00224	77.9017	119.461	48.1937	47.0683	55.7803	69.1735	15.9854	origin recognition complex subunit 5, putative
PBANKA_031260	12.6647	5.11936	12.2146	4.49459	151.879	90.0674	37.9084	41.8143	0.687889	5.82432	12.838	zinc finger protein, putative
PBANKA_031270	13.6508	65.0746	12.9146	12.9964	49.838	20.5976	145.166	135.347	16.7271	17.0476	5.64127	DEAD/DEAH helicase, putative
PBANKA_031280	12.9179	22.6403	35.2432	44.7357	10.6054	10.2839	7.96737	7.41028	83.2242	86.2995	133.953	conserved Plasmodium protein, unknown function
PBANKA_031290	48.6503	55.5298	42.3774	34.0709	22.9052	24.6082	4.04999	2.72454	17.5625	17.7131	73.4184	conserved Plasmodium protein, unknown function
PBANKA_031300	7.26238	13.8148	13.2853	16.2265	4.79371	6.92374	11.3132	10.7202	56.056	56.4491	24.4347	conserved Plasmodium protein, unknown function
PBANKA_031310	28.1799	29.1413	40.0309	59.1624	17.366	27.4803	11.6932	10.1709	63.7009	52.6631	71.6646	vacuolar sorting protein VPS45, putative
PBANKA_031320	2.69655	6.75469	5.8392	5.9731	8.12072	10.0858	2.91296	2.6838	69.3987	56.4455	10.7086	conserved Plasmodium protein, unknown function
PBANKA_031330	89.1509	83.1446	44.099	74.3257	197.507	303.356	72.2196	80.3471	585.054	598.73	158.391	MtN3-like protein
PBANKA_031340	6.97913	47.3882	5.83184	7.79381	164.654	107.856	2.26563	2.36173	46.6679	37.1955	47.6721	conserved Plasmodium protein, unknown function
PBANKA_031350	14.3289	10.8779	1.09965	0.464989	70.4266	89.7685	17.35	16.066	82.029	72.244	35.2882	conserved Plasmodium protein, unknown function
PBANKA_031360	5.47038	7.37323	0.657288	0.14954	22.5958	25.1568	24.6179	24.8399	51.6121	46.6916	3.88169	conserved Plasmodium protein, unknown function
PBANKA_031370	4.95068	5.11158	1.95686	1.75621	16.512	17.4207	54.1605	47.9809	9.99543	12.8253	11.5842	conserved Plasmodium membrane protein, unknownfunction
PBANKA_031380	64.1006	63.4412	308.284	383.044	230.726	376.739	103.482	108.809	178.719	199.704	90.7924	ATP synthase F1, alpha subunit, putative
PBANKA_031390	6.96656	7.83455	21.2945	32.0947	10.9245	11.8173	14.5667	13.5433	23.5369	17.8498	28.2022	conserved Plasmodium protein, unknown function
PBANKA_031400	35.4286	19.2051	71.7847	31.214	111.304	67.6117	23.1134	18.1421	136.759	140.49	142.848	clathrin coat assembly protein, putative
PBANKA_031410	129.35	104.771	155.608	158.704	122.504	150.611	135.169	134.274	235.168	222.433	609.963	conserved Plasmodium protein, unknown function
PBANKA_031420	73.2602	47.6092	55.6879	42.3874	530.384	441.514	75.6695	77.5631	31.693	39.5382	57.099	calcium-dependent protein kinase 1
PBANKA_031430	16.8437	31.3825	22.4237	29.069	26.0138	29.7704	16.2807	16.8009	75.2749	64.5859	44.59	conserved Plasmodium protein, unknown function
PBANKA_031440	69.5656	45.4482	69.8268	93.7943	10.1277	12.0786	52.9498	54.8381	188.393	194.823	181.142	E2F-associated phosphoprotein, putative
PBANKA_031450	2471.26	2685.02	2660.05	1712.67	546.515	482.434	502.612	583.274	551.899	596.112	1091.36	40S ribosomal protein S26e, putative
PBANKA_031460	69.2332	87.2391	124.237	130.956	47.2125	35.0586	39.5733	36.6549	19.807	21.2882	30.5662	conserved Plasmodium protein, unknown function
PBANKA_031470	24.9767	17.8417	116.742	97.7112	95.6193	94.3781	121.264	124.089	119.058	144.662	114.629	replication factor C, subunit 2, putative
PBANKA_031480	28.4184	35.8315	9.4206	6.85779	47.3394	39.1321	419.763	398.328	14.912	14.8662	19.4834	conserved Plasmodium membrane protein, unknownfunction
PBANKA_031490	90.5557	122.264	59.3265	82.6639	13.8848	10.4521	18.6932	19.1927	91.6513	83.9383	34.9702	conserved Plasmodium protein, unknown function
PBANKA_031500	67.9388	45.6919	103.211	97.3015	13.7986	15.5915	3.25736	2.42422	3.68949	2.04183	26.4505	apicoplast RNA methyltransferase precursor,putative
PBANKA_031510	82.6807	148.469	48.3339	46.5748	42.3703	37.5819	19.7506	22.0198	153.017	117.683	303.276	DEAD/DEAH helicase, putative
PBANKA_031520	431.51	371.711	548.227	500.947	155.256	170.749	81.5208	76.2375	132.245	77.1037	363.412	small nuclear ribonucleoprotein Sm D2, putative
PBANKA_031530	10.5072	36.2246	20.4164	27.4999	26.1966	30.7124	7.29226	7.44008	12.5391	11.3857	12.9657	conserved Plasmodium protein, unknown function
PBANKA_031540	69.6107	195.142	68.4999	78.6243	50.5071	46.5272	17.9258	17.7352	82.7424	67.6706	149.224	pre-mRNA-processing protein 45, putative
PBANKA_031550	24.9914	21.4829	17.4945	32.6421	10.1673	9.94012	35.5807	30.6583	15.6473	13.629	43.3659	conserved Plasmodium protein, unknown function,pseudogene
PBANKA_031560	8540.32	12440.9	9867.01	7679	4882.1	4368.78	1279.72	1539.84	1888.42	1643.33	8882.19	40S ribosomal protein S30, putative
PBANKA_031570	73.489	53.2135	106.568	67.8766	179.821	103.703	98.6442	127.506	101.384	123.294	261.872	conserved Plasmodium protein, unknown function
PBANKA_031580	709.67	350.22	1329.38	473.093	2667.97	1424.99	5060.95	5398.16	2603.45	2572.8	732.994	ribosome associated membrane protein RAMP4,putative
PBANKA_031590	72.6746	22.3189	270.643	342.843	97.4215	102.787	60.9698	66.6874	10.8801	12.3266	103.21	pseudouridine synthase, putative
PBANKA_031600	39.2415	25.945	70.7089	58.6979	153.029	184.766	102.661	103.388	24.3186	23.8221	28.4474	replication factor C subunit 1, putative
PBANKA_031610	820.621	874.525	1089.17	628.717	853.816	444.68	219.31	189.533	985.106	683.053	247.584	Plasmodium exported protein, unknown function
PBANKA_031620	152.086	868.011	468.1	542.802	107.572	89.6489	34.9058	36.453	59.0805	61.4174	12.9482	Plasmodium exported protein, unknown function
PBANKA_031630	179.899	388.493	74.6674	58.6421	275.725	232.263	41.2838	40.2066	49.8479	41.7529	58.1664	fam-b protein
PBANKA_031640	0	8.51566	40.5967	43.0845	16.7841	16.9604	26.8489	0	0.838475	0.674698	0	BIR protein, pseudogene
PBANKA_031650	0	131.385	4.7569	4.68447	2.61143	2.14841	4.46575	0	0	0.416637	0	fam-a protein, pseudogene
PBANKA_031660	0.11341	7.47353	4.27463	3.3369	46.2399	61.7346	0.241179	0.0192032	0.53104	0.298143	0.0318661	reticulocyte binding protein, putative
PBANKA_031665	0	0	0.485458	0.1682	1.85322	2.74114	0.827872	0	1.21423	0	0	BIR protein, pseudogene
PBANKA_031670	0	2.53199	52.3815	67.0903	11.0227	17.1945	8.01739	0	3.22012	3.79832	0	fam-b protein
PBANKA_031680	0.0448884	120.727	139.539	127.211	19.4167	26.8893	3.93661	0	2.49926	3.21549	0	Plasmodium exported protein, unknown function
PBANKA_031690	0	3.11359	0.885011	0.268374	0	0	0.683265	0	0	0.0502534	0	BIR protein
PBANKA_040010	5.91993	16.9186	8.90746	6.31147	0.57231	1.24855	0.0896188	0.201028	0	0.099808	1.67407	BIR protein
PBANKA_040020	0.115243	1.34444	2.73737	4.45038	0	0.337741	1.49313	1.18144	0	0	1.18649	BIR protein, pseudogene
PBANKA_040030	97.4674	51.3031	69.0469	56.794	28.296	22.3089	11.9994	4.14415	2.71055	2.74072	4.04522	fam-b protein
PBANKA_040040	0.0857294	0.242498	1.01912	0.321418	0.524342	0.0827834	0.369168	0.496477	0	0.127221	0.580724	BIR protein, pseudogene
PBANKA_040050	0.763986	1.02837	1.24451	0.889542	1.96473	1.94189	8.3698	7.9607	0.854881	0.647582	0.629815	BIR protein
PBANKA_040060	2.78472	11.2307	2.45741	3.04666	0.840306	0.559266	20.1503	14.8219	0.494005	0.387121	2.34398	BIR protein
PBANKA_040070	1.07131	0.353298	3.98611	0.864213	0	0	0.986953	0.927839	0	0.515446	2.72221	fam-a protein, pseudogene
PBANKA_040080	35.9866	200.08	89.0445	85.2543	56.1733	53.3184	3.72879	1.493	1.94202	1.32793	4.24674	fam-a protein, pseudogene
PBANKA_040090	28.1569	29.5738	52.1396	61.6093	15.2386	15.599	52.6423	40.5298	25.4545	32.8239	24.9288	conserved Plasmodium protein, unknown function
PBANKA_040100	96.8919	154.955	76.0356	112.143	53.8936	71.3654	34.7029	33.4423	27.1865	30.687	33.366	regulatory protein, putative
PBANKA_040110	33.4927	148.467	90.1041	119.894	42.4605	61.6413	24.7542	25.4716	112.403	117.452	30.8553	serine/threonine protein kinase, putative
PBANKA_040120	6.3332	9.43235	38.6295	44.6411	27.065	37.099	12.8743	11.501	12.999	12.5913	6.31668	ABC transporter, putative
PBANKA_040130	123.882	43.772	154.775	134.511	78.6147	71.8172	115.16	106.452	37.2276	32.2996	59.5032	CDGSH iron-sulfur domain-containing protein,putative
PBANKA_040140	88.9944	99.8153	47.7475	87.6217	67.2292	83.4624	84.155	80.4027	46.4479	41.2237	142.965	conserved Plasmodium protein, unknown function
PBANKA_040150	48.748	42.8006	121.406	174.74	132.856	215.154	33.0485	31.7381	12.6296	15.1823	12.564	exportin 1, putative
PBANKA_040160	47.661	67.6407	94.8015	118.29	40.3835	61.7834	14.6745	14.3403	13.0939	11.8476	12.3351	N-ethylmaleimide-sensitive fusion protein,putative
PBANKA_040170	27.1704	64.1838	24.5383	35.5719	9.29368	16.8566	11.7575	11.4422	25.5811	23.9295	8.27497	conserved Plasmodium protein, unknown function
PBANKA_040180	58.6814	100.585	126.669	129.722	104.219	122.366	20.0586	21.4459	38.7522	38.8379	20.0994	HAD superfamily protein, putative
PBANKA_040190	200.46	217.618	152.113	190.64	99.843	111.396	142.859	132.267	154.473	174.238	202.569	DNA-directed RNA polymerase subunit I, putative
PBANKA_040200	39.4322	31.5069	24.6418	35.7669	65.6962	70.2475	61.4458	57.1636	8.56406	8.9692	28.5276	binding protein, putative
PBANKA_040210	10.0301	20.1232	41.7402	45.0281	60.5439	97.1485	15.9596	14.2769	78.7732	61.3769	25.2373	spindle pole body protein, putative
PBANKA_040220	11.5449	6.75974	52.1647	58.4881	11.2491	10.5761	8.0537	8.64773	18.3628	22.6194	29.1355	plasmoredoxin
PBANKA_040230	15.5159	13.9012	15.8236	9.74234	75.6318	88.089	21.7655	20.7474	42.6336	54.8458	18.7677	dihydrolipoamide acyltransferase, putative
PBANKA_040240	13.0864	16.3822	3.67271	1.91377	94.5468	87.4731	120.687	112.972	5.52245	7.68712	5.73562	IBR domain protein, putative
PBANKA_040250	91.1519	68.1752	5.11113	3.05366	206.308	81.4262	1798.44	1965.54	72.107	74.6805	67.2081	conserved Plasmodium protein, unknown function
PBANKA_040260	0.971766	1.50109	0.213499	0.0974411	3.37322	1.99393	9.42576	9.75831	11.0717	12.8833	4.84221	inner membrane complex protein 1a
PBANKA_040270	133.735	216.719	7.48457	6.96854	195.453	68.1383	2354.38	2431.5	436.435	559.964	200.816	membrane skeletal protein, putative
PBANKA_040280	109.39	193.629	50.2869	68.4968	145.86	66.8964	38.188	37.9109	24.5353	25.5699	35.2334	EH (Eps15 homology) protein, putative
PBANKA_040290	28.8952	32.133	43.7623	50.3112	16.999	24.7121	29.8855	29.7825	153.605	145.596	108.319	conserved Plasmodium protein, unknown function
PBANKA_040300	2663.06	2732.75	1913.93	1545.04	678.921	713.654	330.394	419.581	952.576	692.355	1381.55	60S ribosomal protein L44, putative
PBANKA_040310	48.8025	17.3724	101.265	80.1763	84.1313	74.4551	109.473	118.803	1132.7	877.26	1800.64	1-cys-glutaredoxin-like protein-1, putative
PBANKA_040320	3.9041	1.08455	3.82989	3.02721	7.82474	2.78806	9.15499	8.81358	145.995	203.432	266.292	circumsporozoite (CS) protein
PBANKA_040330	4.80425	3.85446	12.5922	14.3932	4.53247	4.41109	29.0231	26.4124	36.7655	26.6666	41.1868	conserved Plasmodium membrane protein, unknownfunction
PBANKA_040340	97.5479	111.424	88.5458	103.112	23.7685	35.6015	27.7918	27.3471	88.6365	66.8314	525.328	conserved Plasmodium protein, unknown function
PBANKA_040350	21.9437	10.203	39.5504	42.4216	27.6667	37.5162	4.01848	3.18724	30.901	36.4589	61.6799	elongation factor (EF-TS), putative
PBANKA_040360	8.99265	40.0637	44.1953	55.2214	32.0296	51.8907	12.3898	12.0131	164.444	154.857	19.6173	conserved Plasmodium protein, unknown function
PBANKA_040370	23.093	76.5209	24.4337	28.2295	114.026	75.6445	35.4382	34.658	194.59	178.207	15.7857	conserved Plasmodium protein, unknown function
PBANKA_040380	257.837	329.901	339.901	541.349	115.142	158.73	62.8557	60.0142	92.8259	98.0768	350.378	conserved Plasmodium membrane protein, unknownfunction
PBANKA_040390	74.2812	80.9422	161.8	177.537	114.592	118.809	107.454	113.819	68.1951	55.1159	304.999	conserved Plasmodium protein, unknown function
PBANKA_040400	19.3124	77.25	59.7539	81.1199	25.0385	45.2558	10.6105	10.3006	10.6953	11.0691	15.2112	conserved Plasmodium protein, unknown function
PBANKA_040410	24.9495	16.5961	27.5409	19.4253	98.141	120.443	44.942	47.2806	20.2856	22.5594	9.02515	AP endonuclease (DNA-[apurinic or apyrimidinicsite] lyase), putative
PBANKA_040420	230.699	268.574	515.666	531.13	289.173	273.628	143.313	146.362	37.1851	50.3104	41.5545	ubiquitin-conjugating enzyme e2, putative
PBANKA_040430	6.56623	10.5821	5.54982	5.38144	15.2726	11.1061	18.9782	20.7931	11.8677	11.6457	8.92179	P-loop containing nucleoside triphospahtehydrolase, putative
PBANKA_040440	73.0755	49.6602	234.114	142.375	550.262	349.508	144.825	143.226	389.24	466.104	183.887	conserved Plasmodium protein, unknown function
PBANKA_040450	97.9833	131.44	79.7107	92.5458	88.124	102.99	21.9565	21.4363	44.4669	54.4068	141.364	conserved Plasmodium protein, unknown function
PBANKA_040460	91.2805	44.2021	144.245	141.959	22.7542	19.9735	41.4425	44.4133	95.0427	87.9988	147.409	activator of Hsp90 ATPase, putative
PBANKA_040470	305.365	68.0808	1125.57	810.598	699.62	578.721	469.437	477.415	960.252	963.909	399.292	glutaredoxin 1, putative
PBANKA_040480	101.443	68.8245	149.741	134.608	431.786	561.022	64.9632	73.5707	175.867	181.626	218.385	FAD-dependent glycerol-3-phosphate dehydrogenase,putative
PBANKA_040490	51.2478	24.8321	114.104	120.714	118.127	124.064	89.1004	91.4458	183.649	190.488	98.2478	conserved Plasmodium protein, unknown function
PBANKA_040500	82.9015	30.2207	229.633	247.86	241.14	294.412	89.8989	127.953	179.837	172.62	155.587	conserved Plasmodium protein, unknown function
PBANKA_040510	235.7	306.996	258.64	285.564	311.543	302.141	243.156	235.401	219.389	200.628	191.233	membrane magnesium transporter, putative
PBANKA_040520	237.178	203.611	492.049	705.972	85.3666	158.686	47.3483	48.105	96.4798	118.003	56.5913	T-complex protein beta subunit, putative
PBANKA_040530	1555.44	997.159	1535.34	959.784	317.442	253.709	224.379	216.979	143.263	225.999	611.127	40S ribosomal protein S23, putative
PBANKA_040540	2544.93	2501.03	2147.07	2377.59	459.684	608.837	505.424	544.477	96.431	116.276	1075.3	40S ribosomal protein S12, putative
PBANKA_040550	2187.12	2448.37	1082.65	1393.79	271.692	468.08	162.947	179.653	278.717	273.608	545.561	60S ribosomal protein L7, putative
PBANKA_040560	14.3957	19.0305	6.99648	7.477	11.7615	6.35821	64.3451	62.2751	95.2765	91.3152	41.252	EB1 homolog, putative
PBANKA_040570	32.6932	20.0267	36.736	34.8482	29.1676	22.1707	88.7487	85.875	62.7474	49.3567	77.3012	ATP-dependent Clp protease proteolytic subunit,putative
PBANKA_040580	32.0106	20.7702	50.843	34.472	140.05	147.614	54.2878	54.5722	134.064	129.826	51.2279	conserved Plasmodium protein, unknown function
PBANKA_040590	13.56	12.2913	42.5105	28.0742	60.106	58.8273	20.3488	17.7587	86.9826	79.5619	17.3597	conserved Plasmodium protein, unknown function
PBANKA_040600	23.7679	24.1231	38.9968	39.4037	125.778	143.28	54.3562	51.1162	7.81287	8.86351	8.86155	conserved Plasmodium protein, unknown function
PBANKA_040610	28.3825	28.1427	68.1993	83.672	57.8256	76.2497	15.7935	15.9586	28.5091	18.858	29.2187	conserved Plasmodium protein, unknown function
PBANKA_040620	0.866183	2.95821	2.59922	3.22764	3.87659	3.54673	2.32351	2.37602	7.09746	4.17456	5.48599	conserved Plasmodium protein, unknown function
PBANKA_040630	12.4001	9.93666	70.6782	79.559	33.932	37.1239	32.5255	34.2655	3.74704	4.94653	4.18853	DNA polymerase epsilon subunit b, putative
PBANKA_040640	3.58738	9.16962	2.65686	1.53307	82.2796	88.312	2.69638	2.59014	64.7173	55.7798	1.17563	conserved Plasmodium protein, unknown function
PBANKA_040650	100.232	103.397	303.037	323.371	50.673	68.4539	36.7965	39.7835	12.5223	10.1726	19.0433	TCP-1/cpn60 chaperonin, putative
PBANKA_040660	19.0562	19.8254	27.3785	22.4727	144.062	60.9345	13.2155	12.5734	15.1198	12.1664	40.7407	conserved Plasmodium protein, unknown function
PBANKA_040670	215.863	125.311	303.475	299.824	66.3115	66.6648	50.7454	53.8569	6.4587	13.2205	45.4813	activator of Hsp90 ATPase, putative
PBANKA_040680	62.2375	102.005	89.6095	82.6844	41.0285	49.5873	14.9074	16.2846	11.4052	13.4049	20.2117	pre-mRNA-processing factor 19, putative
PBANKA_040690	7.26714	5.67003	3.87711	1.1506	55.6145	25.2475	19.0499	18.9466	725.62	659.13	185.431	conserved Plasmodium protein, unknown function
PBANKA_040700	45.6017	24.0958	369.262	309.484	87.3926	65.7346	122.965	135.348	737.119	291.752	126.315	conserved Plasmodium protein, unknown function
PBANKA_040710	31.7546	47.8761	55.2954	71.0937	29.9103	36.4104	12.9677	12.9635	7.04066	6.33625	11.0853	splicing factor 3B subunit 1, putative
PBANKA_040720	17.934	13.1386	36.492	35.0768	20.0032	14.5012	95.8487	86.6548	12.3289	13.3117	19.4825	dual-specificity protein phosphatase, putative
PBANKA_040730	14.9673	12.3247	3.67595	1.02395	52.9766	15.5812	264.356	279.605	54.9785	65.9864	33.2561	conserved Plasmodium protein, unknown function
PBANKA_040740	5.24226	13.4086	4.58866	2.84583	33.7173	47.174	10.5885	10.9166	182.069	174.643	3.3697	serine/threonine protein kinase, putative
PBANKA_040750	31.9256	58.0011	28.2418	26.8918	10.0589	7.7857	15.4778	15.4087	21.8458	17.6711	9.29972	N2227-like protein, putative
PBANKA_040760	156.088	192.532	194.147	229.958	41.6591	56.6796	51.6332	54.1185	132.279	148.704	424.926	asparagine synthetase, putative
PBANKA_040770	3702.12	3105.42	3133.34	2690.83	1244.66	1150.73	627.079	533.537	334.252	345.401	2165.97	60S acidic ribosomal protein P2, putative
PBANKA_040780	39.7137	43.0388	28.4763	39.4901	22.096	22.2293	22.5852	24.1403	32.0781	29.6249	19.5989	SECIS-binding protein 2, putative
PBANKA_040790	66.3258	42.3944	55.5226	49.918	77.201	70.7863	49.4388	46.857	31.5331	30.3617	49.5622	YTH domain-containing protein, putative
PBANKA_040800	2.68489	3.74415	28.4356	41.659	5.89425	10.7872	8.37118	8.56248	15.6017	13.3056	23.0506	conserved Plasmodium protein, unknown function
PBANKA_040810	8.29379	5.37128	78.1794	70.0972	28.5172	21.9148	55.3091	54.948	134.442	142.974	40.4496	conserved Plasmodium protein, unknown function
PBANKA_040820	6.45041	8.91493	2.68731	1.96587	4.15453	3.32657	44.1106	48.9487	3113.35	3025.03	1548.37	calcium-dependent protein kinase 3
PBANKA_040830	11.0769	94.8881	49.4726	57.7962	24.4842	21.6195	20.7475	21.7893	60.7914	54.9021	13.4669	phd finger protein, putative
PBANKA_040840	44.6553	90.3032	57.8988	79.7111	31.5797	29.4723	69.8607	66.789	29.057	32.9836	17.5131	phosphoglycerate mutase, putative
PBANKA_040850	15.1212	18.991	24.7979	19.2434	84.1468	114.487	5.73715	4.91036	2.46582	3.00394	7.45317	parasite-infected erythrocyte surface protein
PBANKA_040860	215.188	216.318	333.67	278.023	101.971	90.4387	68.7979	55.3019	99.2712	76.0383	261.158	SAC3/GNAP family-related protein, putative
PBANKA_040870	139.331	130.55	198.089	165.124	215.926	143.524	120.415	127.006	81.4761	80.5955	174.919	aybindin-like protein, putative
PBANKA_040880	327.236	401.882	479.137	454.445	467.864	365.839	227.594	241.571	198.689	224.131	392.54	conserved Plasmodium protein, unknown function
PBANKA_040890	33.754	31.8431	29.5147	37.1503	81.33	92.2396	24.1777	23.222	207.919	203.481	28.9244	conserved Plasmodium protein, unknown function
PBANKA_040900	109.966	223.665	219.288	352.004	73.4143	124.97	23.98	17.9208	562.133	538.586	215.464	conserved Plasmodium protein, unknown function
PBANKA_040910	75.4723	119.528	145.738	194.872	32.8018	59.7897	9.33932	10.1385	2.98377	2.74486	10.5152	pre-mRNA splicing factor, putative
PBANKA_040920	22.9138	28.5379	42.4771	47.9406	27.7234	30.7005	13.0456	12.6425	4.36395	3.78735	3.60626	valine--tRNA ligase, putative
PBANKA_040930	63.018	54.5906	90.203	125.322	31.7696	31.4862	53.8681	54.396	21.0397	23.2015	19.3405	phosphatidylinositol 3- and 4-kinase, putative
PBANKA_040940	3.49536	18.0246	84.1009	106.387	22.4607	29.207	11.6878	12.0155	105.265	119.016	4.37175	protein kinase, putative
PBANKA_040950	615.414	387.208	1160.23	856.34	276.014	142.122	637.004	487.477	0	54.0056	72.5702	conserved Plasmodium protein, unknown function
PBANKA_040960	5.10014	4.23674	56.2867	54.2087	11.8233	11.662	27.6091	25.5064	32.1505	28.339	14.6828	dolichyl-diphosphooligosaccharide--proteinglycosyltransferase subunit 1, putative
PBANKA_040970	19.662	21.8375	3.43781	3.13654	23.9252	9.66655	313.797	332.624	151.42	154.448	65.081	plasmepsin VI
PBANKA_040980	32.8876	31.6456	123.153	124.466	162.49	224.266	45.1128	42.4127	42.1524	49.5843	15.3797	conserved protein, unknown function
PBANKA_040990	9.95141	4.2576	14.7035	15.1173	9.57981	8.27796	59.2942	55.1166	20.301	16.0849	18.6202	conserved Plasmodium protein, unknown function
PBANKA_041000	33.6233	19.0142	201.549	181.611	67.8418	74.5937	62.5585	72.288	57.7324	40.4153	34.5646	conserved Plasmodium protein, unknown function
PBANKA_041010	22.1371	10.6087	38.457	49.1842	30.7849	26.7718	30.6704	29.2602	8.35358	7.64812	9.01382	RING zinc finger protein, putative
PBANKA_041020	7.27731	6.59417	15.9388	20.9958	19.0331	23.3699	32.56	32.1442	2.31774	3.02578	4.06667	conserved Plasmodium protein, unknown function
PBANKA_041030	147.95	120.974	292.587	359.267	221.811	306.323	126.573	119.056	101.81	67.4516	128.445	26S proteasome regulatory subunit S14, putative
PBANKA_041040	43.4736	38.2873	9.31698	15.7591	147.556	210.055	108.91	115.303	152.416	224.403	73.3462	glycogen synthase kinase 3
PBANKA_041050	123.547	208.549	118.76	140.944	253.724	206.404	36.1648	34.2451	112.674	111.097	75.0798	transporter, putative
PBANKA_041060	3507.04	4252.57	1812.59	2233.52	484.67	680.075	313.707	285.675	342.388	222.582	1625.65	60S ribosomal protein L26, putative
PBANKA_041065	21.202	48.0131	8.17783	8.73182	7.25257	4.78029	6.27925	7.06435	1247.79	1399.18	445.312	conserved Plasmodium protein, unknown function
PBANKA_041070	13.4045	9.83311	38.7588	30.6846	23.8266	24.0009	18.3055	20.2361	10.7883	9.51548	7.54584	conserved Plasmodium protein, unknown function
PBANKA_041080	46.8086	53.7336	80.182	82.3273	30.2579	38.2116	5.20086	4.95325	4.14873	4.31256	5.99989	SEL-1 like protein
PBANKA_041090	32.3911	20.0007	69.2081	82.5973	31.2416	24.3624	24.7115	24.3037	17.6156	15.5562	12.1163	conserved Plasmodium protein, unknown function
PBANKA_041100	13.9383	4.23174	54.339	86.1667	14.1952	30.0171	11.0434	12.2957	5.45547	1.87669	5.63163	conserved Plasmodium protein, unknown function
PBANKA_041110	40.0673	52.5619	47.734	62.1429	22.2546	25.216	14.0659	12.5636	4.08146	3.74871	8.65335	conserved Plasmodium protein, unknown function
PBANKA_041120	10.5747	16.2815	24.9906	26.3846	9.39323	9.15874	9.15502	9.15423	1.39094	1.27003	3.72972	GTP-binding protein, putative
PBANKA_041130	14.761	9.29509	11.5572	11.2725	20.9646	10.7699	80.2319	86.7218	37.7376	44.4482	19.3167	conserved Plasmodium protein, unknown function
PBANKA_041140	14.6452	5.05947	52.1663	46.4839	32.3125	26.2778	22.0116	20.7066	5.4813	4.06536	3.64119	conserved Plasmodium protein, unknown function
PBANKA_041150	18.4409	10.2258	49.7473	52.5377	46.356	57.6961	22.8978	21.4649	9.56012	11.7963	4.40303	conserved Plasmodium protein, unknown function
PBANKA_041160	13.4777	13.497	44.8248	53.8614	55.7237	65.3384	29.937	26.8978	17.0358	14.0128	18.0265	conserved Plasmodium protein, unknown function
PBANKA_041170	149.752	101.006	274.57	259.675	179.074	198.528	126.507	126.324	128.781	153.339	184.413	co-chaperone p23, putative
PBANKA_041180	73.3103	72.0173	110.018	135.257	76.5267	78.7478	28.6006	34.6168	13.0259	13.691	25.9504	vesicle transport v-SNARE protein, putative
PBANKA_041190	10.9095	5.84587	49.2114	52.5913	30.3477	33.1933	17.3469	15.6631	2.38133	1.66221	6.81931	conserved Plasmodium protein, unknown function
PBANKA_041195	10.2037	12.4739	27.7348	30.2423	30.001	33.9431	19.36	18.1968	7.12103	9.40495	6.40486	conserved Plasmodium protein, unknown function
PBANKA_041200	8.58562	14.196	27.2176	38.9796	26.2305	47.3766	3.94176	3.39617	1.37816	1.98563	8.38607	DER1-like protein, putative
PBANKA_041210	103.378	100.627	68.9847	112.982	66.8222	99.068	98.9534	104.632	20.3369	23.3915	41.3348	serine/threonine protein phosphatase, putative
PBANKA_041220	135.911	144.73	65.5384	65.6068	59.3369	49.6108	54.7137	59.8691	24.0734	26.0335	306.303	conserved Plasmodium protein, unknown function
PBANKA_041230	79.7995	103.258	50.2016	63.5103	99.1329	114.377	62.8858	75.78	59.572	65.14	345.064	conserved Plasmodium protein, unknown function
PBANKA_041240	0.61348	3.45445	1.75603	1.28736	1.13798	1.10905	0.685813	0.93293	12.9904	15.5109	119.512	zinc finger protein, putative
PBANKA_041250	4.71296	4.34703	5.29325	4.12694	37.3412	34.3005	11.4391	10.6458	6.54376	5.5094	35.1775	conserved Plasmodium protein, unknown function
PBANKA_041260	7.00081	2.62794	15.6721	13.9031	25.371	25.0964	26.3486	23.0919	11.517	8.08449	48.6522	conserved Plasmodium protein, unknown function
PBANKA_041270	10.0775	2.75748	68.9878	45.4926	26.3539	18.9554	51.0864	55.3796	24.3681	23.1584	28.8974	zinc finger protein, putative
PBANKA_041280	118.5	155.319	188.332	198.704	73.8881	65.4926	74.9688	80.5678	47.8291	62.8848	66.1573	translation initiation factor E4, putative
PBANKA_041290	4.13016	8.58819	2.0304	1.7704	3.42472	1.83179	18.4695	18.9498	4878.47	5000	2160.4	circumsporozoite- and TRAP-related protein
PBANKA_041300	2.47652	3.8839	2.59258	2.28062	6.29247	4.61648	9.84321	10.3787	12.7258	11.1172	51.7844	conserved Plasmodium protein, unknown function
PBANKA_041320	174.628	136.15	161.561	134.977	199.567	227.704	36.6685	36.1754	33.8437	30.4377	186.601	conserved Plasmodium protein, unknown function
PBANKA_041330	9.89354	10.7425	127.652	97.4975	28.1799	27.712	48.1134	48.7239	118.349	106.004	33.6267	mitochondrial ribosomal protein L29/L47precursor, putative
PBANKA_041340	7.12793	8.18594	15.0064	11.8838	8.19402	3.07475	64.0492	66.1277	6.55233	7.8781	7.38872	conserved Plasmodium protein, unknown function
PBANKA_041350	14.5396	22.2322	24.1367	18.1381	45.6226	27.7039	139.976	144.355	58.4941	51.1205	141.777	conserved Plasmodium protein, unknown function
PBANKA_041360	71.0166	149.224	98.7716	98.5008	33.4237	39.4324	11.7986	12.9037	11.4139	11.1793	62.5863	zinc finger protein, putative
PBANKA_041370	21.2134	16.3863	14.2752	18.699	17.3393	13.5628	21.8528	20.0079	3.69119	5.71647	30.247	conserved Plasmodium protein, unknown function
PBANKA_041380	4.12845	4.34878	20.4172	22.8067	10.0233	5.06979	18.0571	21.1652	45.3604	49.9131	13.5639	conserved Plasmodium protein, unknown function
PBANKA_041390	15.2083	9.90377	40.3153	46.7301	10.6959	18.5674	10.0451	11.8934	26.0723	27.6674	15.2954	mitochondrial ribosomal protein L27 precursor,putative
PBANKA_041400	7.60877	10.7003	38.0104	42.6182	20.9079	26.2428	11.8873	11.1445	9.17433	8.35199	30.6998	conserved Plasmodium protein, unknown function
PBANKA_041410	115.543	85.9866	188.462	211.754	186.396	203.092	216.685	223.808	171.88	186.483	242.229	inorganic pyrophosphatase, putative
PBANKA_041420	4.1061	4.21332	80.0463	92.3406	27.0874	26.9131	3.99613	4.11125	128.24	112.236	16.3179	conserved Plasmodium protein, unknown function
PBANKA_041430	19.1721	14.1751	18.2267	13.4963	115.941	113.016	40.0157	37.9435	690.668	603.785	162.896	conserved Plasmodium protein, unknown function
PBANKA_041440	388.287	341.689	361.025	429.352	462.793	697.003	39.9701	45.0852	90.9754	101.608	943.818	formate-nitrite transporter, putative
PBANKA_041450	86.2285	58.5846	199.508	203.693	175.758	231.549	57.5153	57.603	28.0653	36.664	148.967	HVA22/TB2/DP1 family protein, putative
PBANKA_041460	1311.78	1712.17	1575.97	894.84	482.085	366.978	212.605	235.411	430.695	396.815	592.897	40S ribosomal protein S15A, putative
PBANKA_041470	84.4396	221.862	47.4562	103.266	32.218	36.9167	28.6097	27.1965	213.275	220.362	318.895	zinc finger protein, putative
PBANKA_041480	70.8073	71.5317	84.1482	86.7434	15.4286	15.4315	17.8682	19.6734	95.1545	74.9724	224.534	arginase
PBANKA_041490	8.62815	14.5004	7.30858	8.97874	13.2895	7.92379	17.3706	15.4488	89.2802	72.8238	29.0975	dynein light intermediate chain 2, putative
PBANKA_041500	17.2262	10.0221	34.9691	33.6943	51.2003	47.5849	19.1197	18.6203	95.2421	116.02	13.8352	Maf-like protein, putative
PBANKA_041510	17.5302	7.55484	15.8084	19.8952	54.5443	66.8926	44.5169	47.471	57.2562	59.4137	51.2743	conserved Plasmodium protein, unknown function
PBANKA_041520	40.0228	16.423	50.6693	36.8433	192.335	149.792	61.563	65.802	14.5609	17.6506	97.9136	developmental protein, putative
PBANKA_041530	14.1494	29.8765	30.5386	45.1293	33.8224	38.1222	7.83034	7.06582	21.7104	21.5334	42.1197	RNB-like protein, putative
PBANKA_041540	24.9683	39.0664	30.842	35.5248	52.753	70.2854	18.6288	18.0643	177.749	142.992	58.2234	conserved Plasmodium protein, unknown function,pseudogene
PBANKA_041550	23.1513	34.3397	116.472	151.307	60.9787	91.6627	14.1599	13.1469	20.3906	19.217	54.5482	beta subunit of coatomer complex, putative
PBANKA_041560	34.3773	118.758	54.7121	74.4471	35.6072	41.4916	22.6785	23.9719	16.83	15.5198	51.6964	conserved Plasmodium protein, unknown function
PBANKA_041570	49.1609	51.6448	70.2908	74.1955	161.066	138.118	190.179	186.083	116.514	136.976	534.884	autophagy-related protein 3, putative
PBANKA_041580	3.95277	3.09346	1.55657	0.956739	7.82008	6.48093	26.5837	24.3014	14.5334	13.6847	4.73239	conserved Plasmodium protein, unknown function
PBANKA_041590	38.137	33.4054	17.1154	28.5808	293.769	295.594	32.4885	32.5084	34.0981	41.8106	57.471	conserved Plasmodium protein, unknown function
PBANKA_041600	208.423	159.416	549.088	469.211	1285.05	1583.43	18.25	17.3471	7.57872	9.19127	26.8583	RhopH3, putative
PBANKA_041610	2.2054	9.81418	3.88411	4.28259	11.6944	10.6812	6.60672	6.57792	4.10555	4.03551	1.41109	dynein heavy chain, putative
PBANKA_041620	38.7823	112.895	63.1325	79.6143	24.8273	25.1882	19.3902	16.6356	64.2215	56.4411	51.276	mitochondrial carrier protein, putative
PBANKA_041630	23.9709	51.5904	23.6024	38.4381	35.1211	61.279	10.2243	10.0146	37.2939	36.0536	20.0401	nucleoporin NUP100/NSP100, putative
PBANKA_041640	15.2672	14.8035	55.2166	47.653	53.1713	57.0212	44.0543	39.28	51.0194	53.8585	20.4139	conserved Plasmodium protein, unknown function
PBANKA_041650	8.84538	13.2787	129.055	135.364	38.5607	65.3509	10.8392	10.8373	21.4504	23.1799	3.57589	ATPase, putative
PBANKA_041660	32.6846	27.2089	106.715	89.8672	107.013	136.962	104.831	99.1068	7.74695	10.8876	10.4684	replication protein A1, small fragment
PBANKA_041670	141.023	67.9572	159.395	139.411	403.898	622.252	52.1342	43.9545	5.15586	10.9159	40.912	bacterial histone-like protein, putative
PBANKA_041680	41.084	77.4071	63.9002	84.6463	42.8206	73.7812	9.42593	9.3765	10.6208	11.5805	6.28989	ubiquitin specific protease, putative
PBANKA_041690	137.108	30.8858	224.108	135.174	65.2447	43.3634	35.9932	36.4753	0	7.50519	21.4712	prefoldin subunit, putative
PBANKA_041700	105.571	62.1197	137.822	197.522	48.7088	59.7906	133.335	117.156	11.6957	12.6109	27.8443	signal peptidase complex subunit 3, putative
PBANKA_041710	1.65964	3.25004	2.33836	1.49318	2.00051	1.23973	5.81174	6.0237	3.09744	2.5484	9.41854	conserved protein, unknown function
PBANKA_041720	142.178	133.513	8.66419	5.12134	134.493	41.8775	2727.37	2972.49	317.389	393.711	106.929	conserved Plasmodium protein, unknown function
PBANKA_041730	53.7375	53.806	63.4476	84.0797	20.6393	29.2859	19.4365	18.7516	9.65472	9.68358	9.63744	adapter-related protein, putative
PBANKA_041740	50.1923	44.5347	53.8389	66.5643	156.376	225.75	139.337	155.676	73.7772	82.2288	48.3058	GTPase activating protein, putative
PBANKA_041750	1880.13	2199.98	1525.79	1409.49	493.306	541.04	243.483	245.951	255.625	243.193	1417.96	60S ribosomal protein L32, putative
PBANKA_041760	11.6096	25.3502	1.52557	1.34254	17.0091	8.80581	198.763	203.53	6.62133	9.35722	4.2872	LCCL domain-containing protein
PBANKA_041770	42.9199	98.5144	228.347	258.174	489.92	703.338	356.369	90.786	59.2954	106.403	48.3222	alpha tubulin 1
PBANKA_041780	24.4661	52.6445	4.38885	2.53319	469.815	511.183	15.5137	18.5616	29.0258	23.431	13.4189	conserved Plasmodium protein, unknown function
PBANKA_041790	18.8727	39.4752	28.3482	32.8676	32.1852	41.3015	5.75665	5.5929	19.4234	19.3171	20.7952	conserved Plasmodium protein, unknown function
PBANKA_041800	40.4696	210.808	126.522	174.203	20.1049	42.7308	3.05143	3.22313	8.5955	9.67024	11.1069	DEAD/DEAH helicase, putative
PBANKA_041810	5.59236	14.3759	25.0579	21.9539	88.2962	103.258	3.03049	3.13746	2.81278	2.54621	1.89874	conserved Plasmodium protein, unknown function
PBANKA_041820	167.969	80.2511	428.206	399.042	428.03	563.27	135.409	150.166	33.3083	40.8179	39.5981	Rab7, putative
PBANKA_041830	348.204	319.358	221.844	286.422	430.923	378.008	359.069	388.746	116.918	135.94	207.594	retrieval receptor for endoplasmic reticulummembrane proteins, putative
PBANKA_041840	27.8045	12.3636	63.0847	64.3077	72.8123	52.3997	26.9067	31.3812	0	1.3701	10.9058	conserved Plasmodium protein, unknown function
PBANKA_041850	43.2541	128.067	9.86652	9.30495	234.906	70.6251	3.15928	3.77871	0.336595	0.721017	18.7595	Plasmodium exported protein, unknown function
PBANKA_050010	41.7473	32.7342	14.2488	6.97546	240.5	263.257	5.53382	4.94291	1.48707	0.859083	24.3648	fam-a protein, pseudogene
PBANKA_050020	181.057	487.37	60.5262	177.322	7.74957	14.9888	15.7187	14.8061	2.23031	2.95357	15.2852	BIR protein
PBANKA_050025	5.0724	72.1449	21.5358	15.9691	11.0068	6.57328	16.9788	9.24287	1.12331	1.39381	2.20399	tryptophan-rich antigen, putative, pseudogene
PBANKA_050030	1.06091	20.9079	13.3707	2.35294	1.60537	1.09694	97.8348	11.5484	3.57036	3.76556	1.49255	fam-b protein
PBANKA_050040	0	33.6879	14.8568	11.3959	1.56084	1.79043	1.38528	0	0	0.207394	0	BIR protein
PBANKA_050050	1.11301	8.33426	4.95579	2.76038	0.658462	0.448401	1.70764	0.324491	0	0.155546	0.37839	BIR protein
PBANKA_050060	25.8838	443.835	87.181	124.712	57.9402	68.0259	3.87304	0.817152	0	1.61384	2.45572	fam-b protein
PBANKA_050070	481.068	1244.73	402.114	523.014	190.804	172.515	16.2911	15.2303	1.71029	3.24819	55.6414	fam-a protein
PBANKA_050080	80.9623	144.206	200.284	188.344	25.9403	30.7013	9.55873	7.67148	0	0.846428	7.27714	BIR protein, pseudogene
PBANKA_050090	0	0.421736	1.78772	0.0977346	39.9343	1.04906	0.299159	0.0507437	0.169776	0.113861	0	BIR protein
PBANKA_050095	0	151.406	104.138	135.483	27.934	24.7171	54.0527	0.291549	0	0.307975	0.113134	BIR protein, pseudogene
PBANKA_050100	0	0	0	0	0	0	0	0	0	0	0	reticulocyte binding protein, putative
PBANKA_050110	360.417	326.491	945.592	1184.84	290.86	302.28	351.715	414.926	32.2026	57.52	81.7086	early transcribed membrane protein
PBANKA_050120	7.93613	4.46746	6.25909	8.46546	31.845	43.7808	15.1025	16.649	4.94277	4.16067	408.214	early transcribed membrane protein
PBANKA_050130	16.1965	11.2013	76.0331	67.3625	59.9631	75.7509	54.6722	51.7554	3.05605	2.19323	14.066	DNA polymerase delta catalytic subunit, putative
PBANKA_050140	91.6445	78.1263	10.4259	8.6885	1566.01	966.791	5.98798	6.0915	9.3838	7.84626	33.3816	conserved Plasmodium protein, unknown function
PBANKA_050150	14.9937	9.7199	94.1349	91.6368	93.7278	71.8492	16.6218	14.6971	4.83575	3.3819	7.90131	conserved Plasmodium protein, unknown function
PBANKA_050160	4.68811	8.66226	3.20532	1.64839	75.0071	60.2773	8.99157	10.4422	113.858	113.023	32.4716	golgi re-assembly stacking protein, putative
PBANKA_050170	14.8614	8.86353	7.28948	5.37208	51.3159	48.0483	138.513	137.454	36.6254	45.9832	25.4685	phosphomannomutase, putative
PBANKA_050180	75.6024	106.404	20.8313	12.961	723.549	160.111	88.6786	97.1004	923.372	821.877	2060.73	conserved Plasmodium protein, unknown function
PBANKA_050190	30.6954	49.2483	65.1317	90.0632	42.4042	56.9614	7.64658	10.3088	20.213	19.5304	61.5392	conserved Plasmodium protein, unknown function
PBANKA_050200	27.7553	42.4504	23.5699	19.5202	25.1139	11.3626	327.092	334.79	7.89011	8.87824	15.1236	conserved Plasmodium protein, unknown function
PBANKA_050210	16.2523	21.6648	37.6731	48.6853	8.23403	11.1256	9.00953	8.77172	4.17583	3.54484	3.08962	conserved Plasmodium protein, unknown function
PBANKA_050220	48.5072	50.3495	264.812	286.609	81.0134	124.15	25.1424	28.5425	9.77584	14.3535	13.245	26s proteasome subunit p55, putative
PBANKA_050230	45.7766	48.4225	62.6805	81.4976	32.6087	41.6742	3.75784	2.70155	2.08408	1.94801	8.54361	tRNA pseudouridine synthase, putative
PBANKA_050240	35.5282	32.0567	49.1183	53.8	39.0767	30.3917	79.0156	72.4349	2.77866	1.35565	7.26767	conserved Plasmodium protein, unknown function
PBANKA_050250	16.4259	49.1523	9.06475	9.05123	156.186	160.643	104.228	103.158	26.2835	27.7212	7.32751	serine/threonine protein phosphatase, putative
PBANKA_050260	54.1801	51.1009	77.9973	97.1676	118.435	174.668	15.1051	15.711	38.823	39.7877	22.0987	conserved Plasmodium protein, unknown function
PBANKA_050265	42.2506	73.0851	6.30802	6.07843	66.1392	17.2301	1041.05	1108.76	96.5535	119.929	62.111	conserved Plasmodium protein, unknown function
PBANKA_050270	169.041	205.531	381.036	295.2	110.383	65.0769	174.369	190.184	68.0408	30.2033	89.6989	PHF5-like protein, putative
PBANKA_050280	17.3616	113.959	19.6387	31.798	22.5158	25.4341	14.1233	14.0676	95.9867	79.4709	49.5256	conserved Plasmodium protein, unknown function
PBANKA_050290	114.636	231.499	59.264	87.9434	57.0501	60.4417	56.2697	51.744	34.8226	40.5999	144.094	conserved Plasmodium protein, unknown function
PBANKA_050300	8.20107	24.1674	26.2405	32.0119	12.8703	13.9685	19.1479	19.5266	25.0526	28.7531	27.034	conserved Plasmodium protein, unknown function
PBANKA_050310	19.517	19.8138	23.0538	22.1679	15.2349	9.7018	34.4093	32.1777	15.2113	14.2366	38.9753	conserved Plasmodium protein, unknown function
PBANKA_050320	33.5088	104.945	89.1618	113.763	115.572	155.794	14.2728	14.2251	42.2978	50.7141	23.9278	eukaryotic translation initiation factor subuniteIF2A, putative
PBANKA_050330	13.088	44.0316	9.02998	10.3789	101.896	75.3834	105.554	104.799	29.4923	29.1856	8.19746	conserved Plasmodium protein, unknown function
PBANKA_050340	7.51092	7.53195	6.98057	2.8723	48.9539	30.5572	31.4835	35.3061	15.9948	9.00451	16.0656	conserved Plasmodium protein, unknown function
PBANKA_050350	9.64243	37.4899	4.37172	3.909	45.4597	23.7756	123.887	114.521	37.3198	36.5161	3.99447	zinc finger protein, putative
PBANKA_050360	2109.15	2347.15	1830.5	1396.06	481.535	438.224	345.713	361.435	417.572	299.843	650.008	60S ribosomal protein L30e, putative
PBANKA_050370	8.93403	9.36532	80.566	87.9027	31.9516	42.659	21.0606	19.5784	194.464	170.549	39.8808	conserved Plasmodium protein, unknown function
PBANKA_050380	3.40329	7.49862	6.93371	8.96173	14.2234	10.8946	50.6701	53.1705	369.701	332.625	7.54984	conserved Plasmodium protein, unknown function
PBANKA_050390	8.2928	8.8619	12.9752	9.09411	66.5552	64.9793	12.1055	11.2863	8.48489	10.2051	4.76674	conserved Plasmodium protein, unknown function
PBANKA_050400	26.0593	33.4109	54.5569	68.4135	18.4548	19.8534	66.8939	59.6471	78.9545	70.4182	29.2602	tRNA methyltransferase, putative
PBANKA_050410	32.1213	18.8159	23.9715	35.2844	399.301	287.858	159.952	187.187	196.26	168.912	91.5259	autophagy-related protein 8
PBANKA_050420	93.8905	194.89	68.2553	88.3307	53.5588	37.4313	38.4658	40.7447	13.9072	10.581	420.485	large subunit rRNA processing RRM protein,putative
PBANKA_050430	77.2872	48.8758	7.09979	6.71604	60.9883	45.7003	797.223	904.733	1230.05	744.088	262.178	flagellar outer arm dynein-associated protein,putative
PBANKA_050440	34.9418	92.3612	2.77751	2.52313	59.1631	22.6528	410.06	421.723	301.792	251.169	49.5539	conserved Plasmodium protein, unknown function
PBANKA_050450	10.3481	10.8969	23.0217	25.7246	30.6423	26.5558	18.784	19.2903	159.297	161.76	29.1862	cytoplasmic dynein intermediate chain, putative
PBANKA_050460	24.9633	27.8874	49.0967	84.0306	24.0424	34.5282	3.09102	2.89412	68.8942	56.2166	66.6378	S-adenosyl-L-methionine-dependentmethyltransferase, putative
PBANKA_050470	21.7277	33.444	71.8337	88.6899	26.357	58.1602	3.18103	2.90611	38.6537	31.182	7.91555	conserved Plasmodium protein, unknown function
PBANKA_050480	19.2114	36.5652	51.7313	62.8655	30.0633	43.8764	31.0678	33.587	27.4758	23.6036	40.2995	conserved Plasmodium protein, unknown function
PBANKA_050490	39.0405	113.598	54.4166	64.0558	21.7285	19.7812	6.83115	6.06362	16.5609	18.7769	49.9874	conserved Plasmodium protein, unknown function
PBANKA_050500	0.984692	1.33814	1.60066	0.916452	2.36514	2.2834	3.74176	3.32369	63.5099	64.5525	20.2281	dihydrolipoamide acyltransferase, putative
PBANKA_050510	277.127	229.782	429.517	446.64	739.812	810.022	123.463	124.311	84.7995	143.023	94.4984	ADP-ribosylation factor, putative
PBANKA_050520	44.7153	20.7452	102.306	96.0242	135.532	146.162	60.2674	57.8255	349.043	378.791	216.278	conserved Plasmodium protein, unknown function
PBANKA_050530	19.8225	22.4019	32.7339	44.6107	26.191	43.301	7.46946	7.51617	18.5094	16.1468	17.9891	conserved Plasmodium protein, unknown function
PBANKA_050540	33.8917	28.924	39.9352	47.0495	106.717	113.115	104.43	103.833	251.192	238.61	207.853	conserved Plasmodium protein, unknown function
PBANKA_050550	61.043	28.6004	54.5748	53.7506	58.387	58.9795	89.0815	87.357	51.213	47.8376	93.7267	conserved Plasmodium protein, unknown function
PBANKA_050560	58.7528	42.2422	133.201	113.227	122.658	126.126	14.7034	14.7184	22.8217	23.432	43.7914	endomembrane protein 70, putative
PBANKA_050570	55.7771	133.37	60.731	74.1664	48.8131	48.4234	59.5808	55.5882	385.809	341.382	269.871	RNA helicase, putative
PBANKA_050580	57.5023	65.8313	130.774	83.9332	80.7096	71.6757	203.121	208.128	91.0334	75.0095	212.958	deoxyribose-phosphate aldolase, putative
PBANKA_050590	10.8688	97.9572	50.9065	60.0431	90.4965	88.7621	7.43817	6.85363	2.37824	2.24689	13.6421	conserved Plasmodium protein, unknown function
PBANKA_050600	9.48071	21.4386	26.2435	24.4299	133.898	172.454	3.94769	3.95708	332.638	303.653	13.0481	conserved Plasmodium protein, unknown function
PBANKA_050610	26.5532	62.2148	135.311	166.07	202.954	344.704	5.54606	5.80612	303.537	284.78	16.1101	conserved Plasmodium protein, unknown function
PBANKA_050620	34.7227	148.318	24.7761	33.991	31.5925	45.3615	9.15937	8.5631	68.1725	73.081	110.723	conserved Plasmodium protein, unknown function
PBANKA_050630	45.3428	98.4162	55.3895	50.0214	18.7201	14.7693	50.6101	55.1804	84.9924	70.8391	226.854	conserved Plasmodium protein, unknown function
PBANKA_050640	104.349	119.219	109.295	134.508	75.252	117.064	17.9566	20.2237	2.39105	1.52338	20.2733	conserved Plasmodium membrane protein, unknownfunction
PBANKA_050650	81.4443	87.7405	107.001	101.923	51.7389	49.323	85.1307	78.1665	16.2032	14.5035	107.627	zinc transporter, putative
PBANKA_050660	81.9283	54.9848	217.427	296.755	189.073	304.055	248.082	289.594	18.2218	27.8927	32.9389	pre-mRNA splicing factor, putative
PBANKA_050670	9.94352	14.8062	68.0712	79.9403	37.6575	33.4443	79.0433	80.0768	24.7776	29.6831	11.2073	citrate synthase, mitochondrial precursor,putative
PBANKA_050680	10.6963	39.966	56.5069	84.7438	9.58939	9.1996	8.56809	9.46147	17.8535	18.9576	6.05972	conserved Plasmodium protein, unknown function
PBANKA_050690	16.0818	25.4544	2.90987	1.95137	230.223	150.022	89.8822	98.2783	139.241	161.201	50.6231	conserved Plasmodium protein, unknown function
PBANKA_050700	7.59442	7.15209	43.1372	49.7267	63.4726	73.0446	23.5323	22.849	6.45069	5.9901	7.08292	4-hydroxy-3-methylbut-2-en-1-yl diphosphatesynthase, putative
PBANKA_050710	42.5735	20.9378	214.02	115.425	232.845	145.412	81.1193	99.2454	22.2838	38.5013	42.7754	CDGSH iron-sulfur domain-containing protein,putative
PBANKA_050720	10.1995	5.96158	15.4904	17.4673	53.561	34.7508	20.9885	21.5985	116.169	90.8579	232.202	conserved Plasmodium protein, unknown function
PBANKA_050730	1.97965	6.18453	14.5143	17.1109	9.28848	13.4992	6.33905	6.38774	5.15524	5.8038	0.959359	dynein heavy chain, putative
PBANKA_050740	35.3969	27.7731	111.196	118.671	24.4251	34.7739	23.1318	24.4744	111.08	106.214	49.5553	orotidine-monophosphate-decarboxylase, putative
PBANKA_050750	63.941	5.17406	278.733	261.39	126.949	82.633	212.658	203.624	99.368	36.7912	86.6893	conserved Plasmodium protein, unknown function
PBANKA_050760	6.3791	0.506032	47.6937	46.1591	28.8855	26.8273	27.5297	28.2436	13.8239	13.2316	35.7753	HORMA domain protein, putative
PBANKA_050770	56.8059	16.777	122.639	78.1705	112.295	64.9643	136.562	94.6479	385.971	104.847	171.817	conserved Plasmodium protein, unknown function
PBANKA_050780	22.0037	18.5124	9.1157	13.2414	23.1779	24.5197	113.142	116.605	4.86884	4.64981	16.0673	conserved Plasmodium protein, unknown function
PBANKA_050790	3.29122	3.60818	0.931774	0.655128	3.62848	5.38466	27.8387	26.6075	0.839367	0.734486	0.570632	conserved Plasmodium protein, unknown function
PBANKA_050800	0.243134	0.724013	2.95707	1.4425	3.12232	1.69622	0.38092	0.456183	1.10349	0.0910617	1.43089	conserved Plasmodium protein, unknown function
PBANKA_050810	72.221	324.242	165.667	239.945	158.809	223.419	20.0059	19.4578	63.8381	65.5913	15.4015	chromodomain-helicase-DNA-binding protein 1,putative
PBANKA_050820	47.2682	54.2603	62.5869	62.443	46.4763	52.2445	7.56639	8.44263	28.0096	27.8701	158.479	conserved Plasmodium protein, unknown function
PBANKA_050830	2.69287	4.11198	3.44031	3.5515	10.1464	11.7299	5.96104	6.59405	786.605	697.897	122.928	conserved Plasmodium protein, unknown function
PBANKA_050840	50.6419	23.6193	90.3091	76.6819	103.639	110.344	51.6687	50.0984	13.9142	16.3694	47.0134	RNA-binding protein, putative
PBANKA_050850	87.1558	27.4787	202.516	160.422	173.038	171.295	160.683	135.337	24.604	40.8975	87.484	conserved Plasmodium protein, unknown function
PBANKA_050860	24.3157	21.0518	36.0091	27.3258	48.1117	47.7412	101.457	106.371	78.0275	77.3323	29.7857	conserved Plasmodium protein, unknown function
PBANKA_050870	22.8281	16.1877	61.1488	32.2402	38.9576	34.0803	59.3949	56.6607	83.6156	62.5893	52.0797	conserved Plasmodium protein, unknown function
PBANKA_050880	38.6521	33.9306	27.0863	34.9137	14.4285	15.8175	40.8617	36.8513	148.887	128.552	70.1556	RAP protein, putative
PBANKA_050890	49.8827	47.9106	61.5599	95.9306	46.481	66.5535	29.726	29.4491	273.667	280.854	81.9698	conserved Plasmodium protein, unknown function
PBANKA_050900	216.751	330.828	350.072	421.66	90.702	136.719	90.5401	90.1125	34.5438	45.7624	27.3786	conserved Plasmodium protein, unknown function
PBANKA_050910	11.9238	18.0329	38.2084	48.9708	10.2256	9.14671	9.74406	9.36324	41.7752	37.9058	31.7458	conserved Plasmodium protein, unknown function
PBANKA_050920	108.957	201.358	108.93	140.346	99.8763	124.342	60.7654	63.9992	135.405	131.292	157.374	formin 2, putative
PBANKA_050930	19.0366	18.1163	50.7279	44.7157	100.405	89.841	61.3972	60.4279	148.134	154.202	36.0949	glucosamine--fructose-6-phosphateaminotransferase, putative
PBANKA_050940	5.41592	5.79901	49.5578	55.2914	6.90643	10.9541	11.0317	10.5315	19.3839	18.833	12.859	conserved Plasmodium protein, unknown function
PBANKA_050950	31.2555	56.1281	94.7301	108.633	42.85	62.6688	66.0719	66.1422	417.324	308.663	54.2491	conserved Plasmodium protein, unknown function
PBANKA_050960	15.5014	10.8331	4.07742	4.49345	190.146	123.25	11.6634	10.4613	26.9686	21.0222	94.2625	conserved Plasmodium protein, unknown function
PBANKA_050970	1.78107	5.37141	4.74906	6.45516	11.9371	15.7004	7.52182	7.46943	0.936587	0.941289	2.9574	conserved Plasmodium protein, unknown function
PBANKA_050980	163.117	72.3184	1168.54	1101.45	418.818	333.578	476.795	572.597	161.538	292.856	139.196	cytochrome c oxidase copper chaperone, putative
PBANKA_050990	31.7676	27.6286	313.064	299.989	99.963	107.208	121.526	130.044	64.3763	57.4795	48.4344	conserved Plasmodium protein, unknown function
PBANKA_051000	113.76	70.357	213.066	131.105	604.63	409.829	447.633	552.952	149.548	214.854	111.901	conserved Plasmodium protein, unknown function
PBANKA_051010	11.7485	26.0298	5.41708	4.25344	197.086	162.635	33.5329	30.9006	99.6195	96.9365	40.0639	conserved Plasmodium protein, unknown function
PBANKA_051020	361.305	319.239	310.791	406.527	146.893	102.181	168.1	187.684	137.296	123.293	359.314	conserved Plasmodium protein, unknown function
PBANKA_051030	142.925	109.453	81.923	99.0352	102.952	32.6963	2330.73	2123.5	173.13	178.019	283.084	conserved Plasmodium protein, unknown function
PBANKA_051040	13.6645	8.23125	58.2274	54.9944	12.6862	6.80233	74.0312	77.5417	347.085	292.611	63.8082	conserved Plasmodium protein, unknown function
PBANKA_051050	2.36215	4.35851	8.04322	8.81003	3.47786	2.35083	10.9013	9.98024	77.9352	64.0127	7.92145	conserved Plasmodium protein, unknown function
PBANKA_051060	8.30955	5.90957	3.4386	1.94723	8.27591	5.18401	48.9215	44.2301	16.8666	18.6562	9.71124	cell division cycle protein 20 homolog
PBANKA_051070	38.8266	15.5055	47.4075	67.0123	59.3162	174.707	7.32661	21.5122	7283.82	5288.63	1919	conserved Plasmodium protein, unknown function
PBANKA_051080	7.88716	46.9141	7.36248	9.49477	138.444	97.7467	6.04488	6.13256	71.1711	54.5524	26.1749	conserved Plasmodium protein, unknown function
PBANKA_051090	1104.7	1784.64	1015.48	989.602	196.717	236.583	128.221	146.831	560.617	603.909	510.819	40S ribosomal protein S2B, putative
PBANKA_051100	7.67053	14.6383	8.93326	5.53745	9.9456	5.56379	1.9527	1.39809	430.531	416.211	102.113	biotin--acetyl-CoA-carboxylase, putative
PBANKA_051110	2.12574	4.19796	5.81078	3.73475	32.0458	43.4858	2.34651	1.74145	38.0872	36.4258	5.35181	conserved Plasmodium protein, unknown function
PBANKA_051120	72.0739	206.736	55.066	62.5498	47.3627	31.357	13.8084	16.6298	48.4961	44.1961	204.348	small subunit rRNA processing stabilizing factor,putative
PBANKA_051130	28.593	57.4997	39.9471	38.2445	27.4114	19.3598	15.7914	17.6009	81.4044	85.13	74.3725	mitochondrial ribosomal protein S22 precursor,putative
PBANKA_051140	415.361	864.63	50.3336	48.6354	3565.02	3169.61	118.065	144.699	103.093	90.8668	428.031	merozoite capping protein 1, putative
PBANKA_051150	107.044	122.292	187.832	202.12	127.31	196.809	51.7282	42.8495	21.1734	26.3596	65.7871	DNA-directed RNA polymerase II, putative
PBANKA_051160	227.69	102.47	193.32	267.711	154.209	181.52	19.6016	13.2523	148.851	91.7642	143.16	conserved Plasmodium protein, unknown function
PBANKA_051170	54.0677	39.9559	34.9564	20.0229	79.2123	35.3225	484.115	499.173	262.717	222.538	113.664	topoisomerase, putative
PBANKA_051180	78.0113	47.5384	47.8667	38.6368	362	293.681	126.102	128.419	22.2248	27.164	45.7933	centrin-3, putative
PBANKA_051190	1032.69	1485.15	804.259	889.97	194.592	286.525	89.834	91.5945	77.4637	87.9042	302.362	60S ribosomal protein L3, putative
PBANKA_051200	60.4051	58.3421	4.24764	5.2367	59.811	17.2603	878.5	950.619	70.2969	89.2216	85.7622	DHHC-type zinc finger protein, putative
PBANKA_051210	45.5354	68.5726	31.4867	27.2054	13.0075	10.2855	7.38398	6.94877	38.1194	35.1205	246.722	conserved Plasmodium protein, unknown function
PBANKA_051220	22.736	63.3342	17.3732	19.5416	12.202	9.94995	62.4324	54.1541	54.6061	45.757	98.4104	protoporphyrinogen oxidase
PBANKA_051230	17.6147	13.5726	43.6934	68.8868	24.5378	73.6945	45.1526	38.7339	75.6939	53.8048	102.846	zinc finger, C3HC4 type, putative
PBANKA_051240	86.5379	258.701	49.8109	69.4082	20.5476	16.005	60.1343	60.8797	152.782	136.168	190.363	nucleolar preribosomal assembly protein,putative
PBANKA_051250	82.7126	270.509	30.3246	45.0085	20.8118	14.3919	94.8717	86.2205	326.617	333.366	176.481	nucleolar preribosomal assembly protein,putative
PBANKA_051260	47.9566	74.3713	49.4841	67.8211	94.8037	116.71	33.6016	31.0538	66.5779	37.3383	291.337	conserved Plasmodium protein, unknown function
PBANKA_051270	160.156	94.8908	126.103	85.2017	795.781	633.674	291.749	320.662	89.0229	65.7386	167.428	conserved Plasmodium protein, unknown function
PBANKA_051280	32.3892	49.7923	25.5314	28.9906	285.505	102.348	76.6587	78.3069	27.354	46.3268	50.4816	merozoite TRAP-like protein, putative
PBANKA_051290	111.56	63.9953	375.302	283.603	807.949	534.071	195.83	213.803	147.856	184.013	226.918	conserved Plasmodium protein, unknown function
PBANKA_051300	5.69756	10.183	1.97028	1.55862	77.179	52.8777	28.0246	24.0801	1181.95	1208.91	522.436	conserved Plasmodium protein, unknown function
PBANKA_051310	5.0276	10.6037	15.119	14.9598	7.36087	6.84532	6.68778	5.38476	69.1439	62.4303	49.1404	conserved Plasmodium protein, unknown function
PBANKA_051320	59.2808	92.0985	46.898	52.6409	16.6747	11.2782	16.1613	14.8718	75.8884	74.4788	171.131	conserved Plasmodium protein, unknown function
PBANKA_051330	12.8092	25.8404	28.2175	30.9655	6.84392	5.37597	5.73751	5.42652	72.3495	47.9823	84.2553	conserved Plasmodium protein, unknown function
PBANKA_051340	65.9504	53.1347	86.0201	103.979	129.139	129.842	18.6221	23.744	18.7216	19.7688	27.2519	conserved Plasmodium protein, unknown function
PBANKA_051350	15.2039	1.65725	38.6288	57.2416	22.3103	10.4886	107.498	100.979	17.7134	17.5161	24.6066	conserved Plasmodium protein, unknown function
PBANKA_051360	304.182	153.966	1282.81	1916.51	129.419	84.2665	91.5432	90.8057	28.9269	28.2993	37.8065	adenosine deaminase, putative
PBANKA_051370	1.20128	1.32801	2.95094	2.3248	6.70631	4.96594	2.2103	1.97705	84.5978	78.3735	70.9549	conserved Plasmodium protein, unknown function
PBANKA_051380	48.6163	44.6734	90.7067	88.9995	132.731	166.177	24.9688	25.5442	111.964	131.79	64.5196	RAP protein, putative
PBANKA_051390	25.0431	39.2299	20.6199	26.5449	315.883	326.932	72.6059	70.8668	91.6219	93.4241	21.418	conserved Plasmodium protein, unknown function
PBANKA_051400	95.3217	81.9776	98.0444	79.5484	86.4118	56.3611	94.0242	96.5702	151.034	111.188	441.838	transcription factor, putative
PBANKA_051410	79.7845	110.245	74.8583	85.0915	41.326	47.1859	15.3618	14.9515	45.2511	47.7494	148.872	pre-mRNA-splicing factor ATP-dependent RNAhelicase PRP22, putative
PBANKA_051420	16.1785	15.6732	9.76358	6.79355	127.324	84.4153	19.0319	17.7803	21.9858	22.0494	25.51	conserved Plasmodium protein, unknown function
PBANKA_051430	54.0467	181.334	40.7448	106.136	47.9093	64.3178	199.529	194.664	129.724	156.189	87.7902	conserved Plasmodium protein, unknown function
PBANKA_051440	14.7099	11.0489	21.6272	13.6354	14.5759	7.5927	26.3283	26.5598	8.17853	8.59685	27.9412	conserved Plasmodium protein, unknown function
PBANKA_051450	107.594	131.504	238.805	289.072	110.444	153.15	60.3474	55.1932	53.5034	48.265	54.4348	26S proteasome regulatory subunit, putative
PBANKA_051460	35.2834	52.6349	39.375	45.3417	13.015	19.5048	3.23112	3.84381	5.91162	2.88794	12.3262	glycoprotease, putative
PBANKA_051470	72.16	94.1412	76.199	110.243	25.833	31.0134	4.82191	3.47806	2.70772	2.76117	20.0207	RNA methyltransferase, putative
PBANKA_051480	27.8015	29.1172	28.5869	43.0467	70.0989	64.4055	81.3766	82.6036	30.7233	22.9113	88.7483	calmodulin, putative
PBANKA_051490	1631.95	2185.76	104.903	64.3028	1685.19	393.694	34359.1	36749.5	20601.2	32601.2	9325.73	28 kDa ookinete surface protein
PBANKA_051500	1400.04	1463.12	109.005	63.307	1723.14	403.755	28860.5	29914.8	8905.44	13324.8	4943.66	25 kDa ookinete surface antigen precursor
PBANKA_051510	13.5837	8.65106	46.6626	42.8348	20.2408	25.9031	25.6878	29.6596	18.744	14.0601	26.971	conserved Plasmodium protein, unknown function
PBANKA_051520	7.38474	14.7304	7.6644	13.8567	74.9833	60.9646	6.67382	7.0473	10.6008	14.5103	6.27019	MORN repeat-containing protein 1, putative
PBANKA_051530	16.9007	21.113	22.8142	27.1035	120.469	153.556	27.5307	28.3748	193.113	181.603	28.713	conserved Plasmodium protein, unknown function
PBANKA_051535	1.90383	2.17163	4.71728	2.40852	3.5569	3.78108	15.7317	14.1246	25.5509	25.1424	12.8236	OTU-like cysteine protease, putative
PBANKA_051540	31.5212	53.9641	31.2885	50.4161	38.3497	66.0969	50.0588	53.1545	76.6511	82.7627	83.2745	conserved Plasmodium protein, unknown function
PBANKA_051550	77.7803	72.5661	151.472	95.3503	299.836	123.077	23.8466	28.4116	155.927	119.13	118.289	protein phosphatase inhibitor 3, putative
PBANKA_051560	6.36769	4.82771	5.81803	2.69069	36.1983	32.3276	1.80694	1.57563	2.41646	2.93264	4.77062	conserved Plasmodium protein, unknown function
PBANKA_051570	2.15944	1.70555	13.0012	10.2852	6.05392	4.59006	11.0967	10.1991	4.84236	6.11082	7.38161	conserved Plasmodium protein, unknown function
PBANKA_051580	49.2026	73.2006	44.69	47.7764	20.702	27.6109	13.7559	13.7184	16.9594	13.5729	84.1879	mitochondrial preribosomal assembly protein rimMprecursor, putative
PBANKA_051590	66.4692	152.804	67.4944	111.233	86.228	128.294	52.1087	48.3947	145.664	137.854	58.8393	mRNA-decapping enzyme subunit 1, putative
PBANKA_051600	50.626	52.1938	7.29945	2.10085	43.6056	16.6959	997.281	1176.13	98.3632	92.6309	62.0882	conserved Plasmodium protein, unknown function
PBANKA_051610	10.5512	9.91053	42.7346	38.6958	19.8664	15.3712	23.3755	25.5806	16.0823	14.8198	9.16611	conserved Plasmodium protein, unknown function
PBANKA_051620	35.4996	21.7144	116.881	115.917	111.93	120.541	35.9996	39.4587	11.6325	12.8718	11.2109	phosphatidyl inositol glycan, class A, putative
PBANKA_051630	158.079	123.208	269.792	347.041	80.1946	124.154	104.933	116.579	5.57348	7.12906	78.147	DER1-like protein, putative
PBANKA_051640	24.2045	29.9303	37.4704	46.3719	22.7121	17.9312	60.2448	59.4307	3.57754	3.34685	18.1081	conserved Plasmodium protein, unknown function
PBANKA_051650	119.516	180.234	88.8678	109.899	105.879	126.389	33.0905	33.1073	43.8358	43.9976	58.7887	conserved Plasmodium protein, unknown function
PBANKA_051660	55.0621	30.6022	122.115	105.281	26.7798	18.5349	77.0871	61.4958	5.44609	7.20824	15.6801	leucine-rich repeat protein
PBANKA_051670	12.8205	32.8163	29.0316	37.1315	8.95974	11.9227	4.06851	3.77798	3.7773	3.47057	3.6262	RNA polymerase II-associated protein 1, putative
PBANKA_051680	34.5952	18.4416	73.0645	85.7689	21.1234	21.9216	19.3917	21.5018	11.2942	11.6199	6.61826	conserved Plasmodium protein, unknwon function
PBANKA_051690	71.0249	190.586	156.783	174.849	53.4614	56.9304	22.1753	24.1064	226.585	251.307	148.74	S-adenosylmethionine decarboxylase, putative
PBANKA_051700	1475.91	3006.03	1595.78	1652.54	823.042	584.068	394.18	272.87	57.1431	90.1164	287.197	early transcribed membrane protein
PBANKA_051710	113.725	125.38	112.494	80.8207	25.8399	19.5845	34.5499	23.4047	0	3.75395	14.3546	conserved Plasmodium protein, unknown function
PBANKA_051720	213.006	467.008	135.491	184.19	26.3868	40.3104	35.4083	31.459	2.54679	2.7039	20.4573	haloacid dehalogenase-like hydrolase, putative
PBANKA_051730	27.8846	77.9808	47.0893	56.7799	19.0455	17.7502	4.26679	3.96777	6.55817	5.67915	16.9743	conserved Plasmodium protein, unknown function
PBANKA_051740	40.286	82.1241	87.0898	99.5164	92.6471	105.017	17.2256	18.8687	16.2013	18.5258	61.5992	myb2 transcription factor, putative
PBANKA_051750	217.241	356.739	83.974	96.1372	71.2505	79.8462	66.7628	68.2714	19.7074	28.6691	100.93	bromodomain protein, putative
PBANKA_051760	79.0033	67.5804	5.23238	4.57256	48.7156	17.4832	1691.85	1661.81	67.9397	75.8728	30.6514	plasmepsin VII, putative
PBANKA_051770	118.835	67.4756	195.582	161.497	114.203	80.2889	178.997	178.465	16.2084	30.1144	100.087	ubiquitin-conjugating enzyme, putative
PBANKA_051780	37.0703	40.0808	76.8673	92.366	49.1987	64.2649	30.6948	29.7351	11.3157	11.6447	14.9505	Sec1 family protein, putative
PBANKA_051790	22.1855	11.5769	40.1802	30.9458	34.69	32.8633	57.4175	53.6291	26.99	41.1686	7.0369	conserved Plasmodium protein, unknown function
PBANKA_051800	28.8584	32.2611	66.9371	75.2634	42.7709	61.4119	136.849	143.177	42.6983	46.7445	22.7803	apicoplast ribosomal protein L27 precursor,putative
PBANKA_051810	1.00162	1.75245	3.96645	2.62648	2.50238	2.31142	4.40602	4.36947	657.622	560.753	22.6654	conserved Plasmodium protein, unknown function
PBANKA_051820	5.97304	3.89991	60.1296	69.2076	27.1628	27.7555	25.3263	27.8297	8.394	12.067	9.02153	flavoprotein subunit of succinate dehydrogenase,putative
PBANKA_051830	6.8196	4.03686	27.8441	35.7343	18.2039	20.9145	12.1941	11.6805	1.12476	0.936463	2.51733	conserved Plasmodium protein, unknown function
PBANKA_051840	23.0004	11.2574	48.9595	55.0907	68.1465	76.6604	30.1165	29.6992	3.63537	5.80653	13.6166	conserved Plasmodium protein, unknown function
PBANKA_051850	63.8943	50.8208	26.1519	27.3507	188.605	153.048	900.129	929.556	91.9641	127.193	31.2972	ADP-ribosylation factor, putative
PBANKA_051860	11.7243	5.1652	40.6671	49.3489	4.01975	4.60744	18.5187	17.9065	0.857925	0.333803	3.06706	conserved Plasmodium protein, unknown function
PBANKA_051870	133.28	275.185	126.727	152.875	47.38	76.0143	24.3564	23.1892	4.53821	6.09482	20.8829	methionine--tRNA ligase, putative
PBANKA_051880	21.2936	65.937	31.015	44.9894	3.03381	3.73099	0.994851	1.03703	1.65228	2.20991	8.68626	tRNA pseudouridine synthase D, putative
PBANKA_051890	2.49561	2.78186	8.83084	9.08963	19.0401	12.9115	2.14332	2.28118	3.81138	5.5412	2.57446	conserved Plasmodium membrane protein, unknownfunction
PBANKA_051900	69.4436	200.784	3.46602	2.59525	756.955	1216.61	16.5576	18.7919	84.8426	112.168	9.52772	S-antigen, putative
PBANKA_051910	298.405	250.864	2.61182	1.71326	1910.15	2505.25	19.9925	22.6174	1.88223	3.85832	59.3209	CCAT-binding transcription factor-like protein,putative
PBANKA_051920	70.2851	122.9	1.31578	0.76791	651.44	437.405	13.7531	10.1376	7.71702	11.9008	44.4884	CCAT-binding transcription factor-like protein,putative
PBANKA_051930	35.7969	32.2247	0.472339	0.327442	391.199	332.648	6.57331	7.42408	5.65231	7.83188	11.8951	conserved Plasmodium protein, unknown function
PBANKA_051940	117.957	77.4491	1.40879	0.791268	625.022	897.628	16.0533	17.8033	7.37923	10.7813	23.0703	conserved Plasmodium protein, unknown function
PBANKA_051950	45.3896	11.038	42.792	55.7958	36.8119	27.2322	7.3309	8.71064	5.79567	9.2634	45.7518	conserved Plasmodium protein, unknown function
PBANKA_051960	49.7424	17.4933	104.101	62.5674	28.017	20.6849	44.2061	44.1208	19.1837	19.565	34.5567	conserved Plasmodium protein, unknown function
PBANKA_051970	104.429	44.9198	281.116	254.118	41.7753	40.0342	56.9325	69.8767	9.69557	8.53773	17.4196	phosducin-like protein, putative
PBANKA_051980	57.1671	25.2373	89.3637	103.366	115.119	155.612	57.3142	57.5687	12.991	12.5182	12.4189	acetyl-CoA transporter, putative
PBANKA_051990	89.7645	274.478	139.914	163.9	59.4958	92.0071	26.478	27.8314	99.6562	98.3712	58.7087	conserved Plasmodium protein, unknown function
PBANKA_052000	16.1028	12.1755	45.6335	41.0375	23.6129	30.4974	10.8706	11.5972	6.50415	6.30146	10.3335	pyruvate kinase 2, putative
PBANKA_052010	10.6413	11.9077	5.30974	3.60114	13.9006	7.51791	46.4585	42.7688	7.90876	8.95077	6.79675	conserved Plasmodium protein, unknown function
PBANKA_052020	463.48	548.814	273.229	394.057	162.661	248.445	290.06	303.836	50.791	71.0333	211.021	ADP/ATP transporter on adenylate translocase,putative
PBANKA_052030	11.2454	11.7262	29.4189	37.0852	37.2682	38.8374	7.77684	7.40134	22.4554	17.9727	8.60971	conserved Plasmodium protein, unknown function
PBANKA_052040	17.0712	16.1041	13.2551	11.2427	142.557	119.473	18.5285	19.3601	18.0823	24.8248	8.0128	dynamin-like protein, putative
PBANKA_052050	18.9173	22.5767	41.8959	41.5989	24.0219	34.8659	5.96058	6.85498	3.68734	4.39413	5.51701	DNA repair helicase rad25, putative
PBANKA_052060	415.767	593.294	714.063	517.702	256.014	221.085	55.4161	65.516	142.127	32.5364	50.9562	enhancer of rudimentary homolog, putative
PBANKA_052070	14.1711	22.5279	10.9004	9.84387	10.0204	5.73704	30.8826	29.3294	2.4239	1.70552	4.17566	conserved Plasmodium protein, unknown function
PBANKA_052080	79.633	46.9138	62.5961	99.497	92.5536	79.96	47.9414	55.1399	18.3111	17.1569	31.9457	conserved Plasmodium protein, unknown function
PBANKA_052090	2180.75	2371.67	2119.02	2584.68	3496.9	4875.53	402.188	458.093	193.703	271.423	334.533	antigen UB05, putative
PBANKA_052100	18.362	37.1256	61.6435	63.079	22.5328	28.5143	5.95246	6.15414	3.57968	3.26058	3.80615	GDP dissociation inhibitor, putative
PBANKA_052110	353.124	261.322	220.339	330.706	289.904	174.899	328.505	342.731	0	301.349	93.5265	conserved Plasmodium protein, unknown function
PBANKA_052120	14.0198	7.86634	5.30667	5.23429	34.6165	12.6626	112.847	122.121	9.7709	15.6403	6.69171	conserved Plasmodium protein, unknown function
PBANKA_052130	13.699	148.731	59.0137	78.0084	29.2668	42.8225	3.66264	3.01835	10.0468	9.13723	10.7647	zinc finger protein, putative
PBANKA_052140	83.1571	193.041	47.8788	72.861	25.6647	34.7349	17.7066	17.9849	22.6987	20.8869	67.3778	RIO-like serine/threonine kinase, putative
PBANKA_052150	1.30586	2.30283	2.67842	3.19555	5.01807	2.05988	25.2098	24.3974	3.02709	2.02579	12.3885	conserved Plasmodium protein, unknown function
PBANKA_052160	30.0358	23.2306	111.206	115.316	32.441	32.4193	17.0523	16.9608	12.4547	8.78993	13.7723	holo-(acyl-carrier protein) synthase, putative
PBANKA_052170	22.8077	131.774	42.3572	69.7986	57.4274	39.0131	8.57054	7.81283	114.846	121.327	7.22106	transcription factor with AP2 domain, putative
PBANKA_052180	14.0975	15.3022	87.7629	87.07	33.5468	35.8706	18.8093	18.9176	7.25441	8.03676	29.1913	ribosome recycling factor, putative
PBANKA_052190	32.0111	14.606	70.1113	64.7713	97.3827	61.388	166.761	177.478	23.442	21.2946	109.905	conserved Plasmodium protein, unknown function
PBANKA_052200	40.6379	21.6368	46.4574	53.7407	177.871	159.813	51.9376	51.7009	82.4206	69.2291	66.6015	conserved Plasmodium protein, unknown function
PBANKA_052210	2.53312	6.29941	1.05475	0.941143	8.47102	5.47077	10.8569	9.88328	11.8212	10.9967	21.6673	conserved Plasmodium protein, unknown function
PBANKA_052220	72.1889	76.9764	5.68654	3.20893	83.1303	24.2851	1550.4	1661.62	28.0301	27.9285	36.9122	conserved Plasmodium protein, unknown function
PBANKA_052230	184.002	289.864	14.9867	11.964	509.525	242.697	4630.32	3314.04	3730	2223.44	677.303	conserved Plasmodium protein, unknown function
PBANKA_052240	5.56825	4.93984	23.7908	8.89453	18.6842	10.3975	81.8771	84.8604	169.96	215.209	43.5358	steroid dehydrogenase, putative
PBANKA_052250	88.2957	90.7143	77.1297	107.203	45.7343	65.0215	34.5334	34.1627	54.0429	46.7596	84.33	transmembrane emp24 domain-containing protein,putative
PBANKA_052260	24.5124	94.2839	83.2845	86.2697	52.7308	60.4233	9.7017	9.00182	49.1796	46.8267	20.8653	erythrocyte membrane-associated antigen,putative
PBANKA_052270	221.121	243.936	678.093	831.524	848.79	1403.18	1090.36	890.121	74.6785	133.867	80.8026	alpha tubulin 2
PBANKA_052280	2169.66	1873.89	1603.7	1492.32	576.267	650.373	313.673	333.983	594.55	548.116	1723.21	40S ribosomal protein S19, putative
PBANKA_052290	23.3306	155.05	81.7845	97.111	46.4688	67.0094	6.68137	6.54085	24.5861	20.0746	8.38115	pre-mRNA-splicing helicase BRR2, putative
PBANKA_052300	32.6645	78.106	139.218	78.6506	75.8678	54.0376	29.7224	30.7047	25.7298	14.3034	16.9605	conserved Plasmodium protein, unknown function
PBANKA_052310	59.7765	91.5736	76.6096	94.9999	21.3849	36.0228	19.2781	20.3817	17.7034	22.4786	37.6012	eukaryotic initiation factor, putative
PBANKA_052320	13.1718	7.43633	44.6837	38.5294	25.3814	30.8231	8.03882	8.48817	37.1848	39.6091	45.5321	serpentine receptor, putative
PBANKA_052330	25.8831	7.88762	116.686	117.727	51.2714	60.3801	40.8502	38.0408	4.48183	6.52884	7.63658	conserved Plasmodium protein, unknown function
PBANKA_052340	33.1163	25.6719	89.639	87.4848	90.3367	88.3013	33.0007	33.8519	43.96	40.7156	24.7811	conserved Plasmodium protein, unknown function
PBANKA_052350	54.6072	28.9681	146.334	120.099	86.1822	64.8372	26.283	32.7335	16.8381	11.3745	14.9439	clathrin assembly protein, putative
PBANKA_052360	89.436	46.1298	141.507	164.52	108.872	97.1001	421.762	361.45	36.313	43.0744	46.7387	BSD-domain protein, putative
PBANKA_052370	315.062	252.682	3.48624	2.15402	3271.64	2188.76	106.3	109.145	772.834	610.215	555.924	conserved Plasmodium protein, unknown function
PBANKA_052380	41.4278	59.9491	0.437849	1.30354	792.367	541.451	34.8393	31.2187	39.348	43.002	28.2182	asparagine rich protein, putative
PBANKA_052390	425.296	543.929	51.7631	41.5599	2566.06	2593.22	3707.08	4086.9	191.677	304.22	158.031	glideosome associated protein with multiplemembrane spans 2, putative
PBANKA_052400	25.4321	44.1893	61.6163	63.8206	61.9349	70.8379	11.4402	11.2551	44.0662	39.3931	53.1771	conserved Plasmodium protein, unknown function
PBANKA_052410	118.361	153.451	59.2556	63.3809	29.4145	14.3682	10.4791	13.5757	6.16837	4.28936	17.6839	conserved Plasmodium protein, unknown function
PBANKA_052420	410.95	2009.19	1530.48	1408.14	1298.73	1183.08	443.237	274.002	67.6075	63.8394	107.183	early transcribed membrane protein
PBANKA_052430	1429.79	1723.08	427.419	529.411	686.106	1023.88	206.267	230.408	68.7505	106.12	139.572	tryptophan/threonine-rich antigen, putative
PBANKA_052440	92.095	142.096	79.8343	74.9462	40.4473	45.4771	16.3057	14.3757	3.91491	5.76663	8.78316	conserved Plasmodium protein, unknown function
PBANKA_052450	16.2204	29.8059	2.58198	5.72867	74.1765	37.8362	2.32606	1.80839	3.01563	4.02497	3.60735	conserved rodent malaria protein, unknownfunction
PBANKA_052460	46.5864	67.2837	103.069	116.574	108.114	86.406	84.1766	78.3848	38.1146	36.2142	64.1049	BIR protein
PBANKA_052470	141.266	746.349	117.88	244.782	103.527	158.284	39.5406	33.3215	57.3926	54.3415	20.1557	Plasmodium exported protein, unknown function
PBANKA_052480	930.915	4589.08	3214.5	3321.77	2341.83	2301.76	490.314	200.413	108.592	141.366	153.071	early transcribed membrane protein
PBANKA_060010	6.84872	11.7891	5.78519	7.11279	1.13403	1.16944	8.18416	6.88507	0.945473	0.412833	2.63688	BIR protein
PBANKA_060020	7.59221	12.0808	10.0847	8.50741	0	1.28927	13.1026	11.509	0.435927	0.115986	1.28676	BIR protein
PBANKA_060030	12.1741	17.3405	19.4783	21.2491	6.71662	5.93686	12.7878	11.5394	0	0.603527	2.09847	BIR protein
PBANKA_060040	69.3798	51.8921	118.248	90.7775	23.7346	35.1459	38.8752	39.7645	4.64726	9.15656	16.9504	fam-a protein
PBANKA_060050	50.405	99.4236	39.7358	42.4366	22.0917	23.8654	12.7258	13.2307	36.8158	41.6019	109.307	XPA binding protein 1, putative
PBANKA_060060	368.283	292.046	10.5722	37.7886	73.7094	87.6083	3668.35	3693.86	110.459	83.7973	111.995	NIMA related kinase 3, putative
PBANKA_060070	29.6344	34.7621	7.75405	13.9088	19.8966	22.8624	222.641	215.86	55.4354	48.1983	387.775	conserved Plasmodium protein, unknown function
PBANKA_060080	68.1334	48.8042	70.5473	131.059	106.331	127.745	81.8174	89.8879	39.8427	67.1224	31.9126	cytochrome c oxidase assembly protein COX19,putative
PBANKA_060090	27.3562	14.3302	33.2701	19.905	89.6315	50.4309	130.241	136.836	25.9656	29.3273	29.4475	conserved Plasmodium protein, unknown function
PBANKA_060100	16.9245	10.5081	17.5467	27.1268	15.7205	18.714	25.6602	22.2913	18.0101	17.9498	7.70908	ATP dependent RNA helicase, putative
PBANKA_060110	84.117	44.4452	220.806	276.618	167.873	256.755	315.969	336.603	67.4455	88.2265	42.3078	mitochondrial phosphate carrier protein,putative
PBANKA_060120	0.788836	3.70701	0.55889	0.496212	3.09687	2.9132	4.28989	3.87403	1.14967	0.897905	1.4579	dynein heavy chain, putative
PBANKA_060140	17.0502	5.23612	83.6087	74.6831	17.5884	18.3216	55.7106	60.1568	63.715	71.7629	54.1595	peptidyl-prolyl cis-trans isomerase, putative
PBANKA_060150	15.1533	21.7548	25.5236	26.4969	32.9517	24.054	38.902	36.9961	27.4611	23.993	34.9233	trimethylguanosine synthase, putative
PBANKA_060160	19.8022	38.967	118.627	152.428	121.583	172.389	11.4036	12.5797	134.699	133.843	22.2398	conserved protein, unknown function
PBANKA_060170	77.2014	199.515	82.4703	77.062	20.2716	10.7084	15.4287	14.1404	109.906	97.0709	256.667	conserved Plasmodium protein, unknown function
PBANKA_060180	49.4301	15.1538	150.17	89.4615	71.0215	28.6005	64.6652	64.6689	149.039	291.867	94.229	conserved Plasmodium protein, unknown function
PBANKA_060190	1093.22	573.139	718.071	719.155	6939.89	5978.53	744.98	876.309	1417.26	469.686	661.649	high mobility group protein B1, putative
PBANKA_060200	33.2203	28.7278	42.3443	31.4627	89.553	89.6823	76.3288	76.8534	28.0432	29.8702	19.4709	origin recognition complex 1 protein, putative
PBANKA_060210	83.552	78.3405	209.451	204.877	72.7047	58.9931	100.106	97.9848	129.973	80.8278	74.4367	conserved Plasmodium protein, unknown function
PBANKA_060220	132.39	162.574	265.371	196.482	81.8698	82.9557	98.1948	104.652	323.503	176.77	141.039	signal recognition particle SRP14, putative
PBANKA_060230	13.1443	25.1811	52.0235	70.6864	40.0285	62.6328	24.243	24.2552	51.7692	40.9875	10.2717	conserved Plasmodium protein, unknown function
PBANKA_060240	22.1894	16.5868	43.5746	53.8188	104.484	131.859	58.2312	54.763	49.7099	54.2146	32.6068	transporter, putative
PBANKA_060250	34.3003	73.613	16.8008	19.2279	5.35537	3.20554	18.7701	20.4227	76.5483	64.2233	72.4208	Sua5/YciO/YrdC family protein, putative
PBANKA_060260	33.2983	57.966	59.4006	63.6741	13.7685	7.34311	21.7049	26.9723	148.066	164.473	178.41	cytochrome c1 heme lyase, putative
PBANKA_060270	324.71	225.257	680.899	757.505	251.051	351.24	164.808	168.915	177.662	220.37	132.285	nucleosome assembly protein 1, putative
PBANKA_060280	677.858	912.073	831.168	796.353	756.24	602.188	2283	2351.01	565.498	729.937	408.554	ubiquitin-conjugating enzyme e2, putative
PBANKA_060290	22.9911	2.13615	3.98173	2.72129	24.0529	5.68526	236.688	260.692	3.84821	13.97	16.4243	conserved Plasmodium protein, unknown function
PBANKA_060300	8.00115	11.26	29.9656	40.7086	11.2838	12.1788	67.6945	67.8781	76.5127	56.831	20.0247	conserved Plasmodium protein, unknown function
PBANKA_060310	3.2454	5.44389	19.0757	16.0002	4.81319	5.023	20.8131	18.0258	31.2717	24.7855	41.7325	conserved Plasmodium protein, unknown function
PBANKA_060320	1031.22	948.223	1763.1	1404.53	323.957	400.086	111.503	104.539	24.0369	50.1727	827.687	eukaryotic translation initiation factor 5a,putative
PBANKA_060330	69.2138	101.64	7.13386	5.94107	70.1723	26.6641	1309.4	1387.96	52.5585	65.8081	126.305	conserved Plasmodium protein, unknown function
PBANKA_060340	75.5468	117.471	99.0015	102.422	63.8468	81.495	54.3357	51.1482	651.628	461.69	712.704	conserved Plasmodium protein, unknown function
PBANKA_060350	17.8174	30.9242	24.1464	26.2767	9.92158	13.6992	4.51493	3.5297	324.333	290.929	121.445	cytidine deaminase, putative
PBANKA_060360	26.2033	25.069	257.706	267.976	56.7158	46.0205	47.9573	53.4943	52.9884	43.546	285.713	conserved Plasmodium protein, unknown function
PBANKA_060365	73.9187	114.01	11.4625	10.3506	636.608	253.543	198.026	222.949	133.822	93.2984	167.527	conserved Plasmodium protein, unknown function
PBANKA_060370	33.6956	20.4614	36.5645	25.6757	134.27	108.076	132.183	127.887	42.4604	42.8878	73.5103	conserved Plasmodium protein, unknown function
PBANKA_060380	38.3791	52.0956	66.9686	72.7867	12.7644	20.3867	1.92683	2.90336	3.50653	2.4641	11.9393	O-phosphoseryl-tRNA(Sec) selenium transferase,putative
PBANKA_060390	17.5971	11.1789	1.18262	0.849009	173.868	131.398	6.27141	5.28389	948.881	729.287	347.762	conserved Plasmodium protein, unknown function
PBANKA_060400	16.8218	15.0028	73.2436	54.85	52.4322	65.1804	9.68277	9.55152	146.134	119.465	80.3711	conserved Plasmodium protein, unknown function
PBANKA_060410	24.1204	21.4996	52.2321	73.7407	47.5918	60.5447	20.9873	20.1114	31.7382	34.3749	26.6816	conserved Plasmodium protein, unknown function
PBANKA_060420	76.7018	132.214	105.381	158.182	103.111	132.061	54.7686	51.1633	68.8298	82.3595	58.0643	zinc finger protein, putative
PBANKA_060430	127.856	83.685	663.622	516.899	385.623	436.497	347.551	364.034	158.944	213.654	106.772	conserved Plasmodium protein, unknown function
PBANKA_060440	15.1446	9.49699	37.3526	35.9859	21.6963	23.7537	133.189	124.258	29.8297	29.5974	18.9968	targeted glyoxalase II, putative
PBANKA_060450	71.0736	440.893	160.799	221.877	208.342	243.236	9.42886	8.79883	212.486	210.86	53.0774	high mobility group protein B3, putative
PBANKA_060460	20.3345	43.696	37.3157	54.3924	50.7538	73.6807	42.8961	40.9519	53.6783	51.214	52.8959	conserved protein, unknown function
PBANKA_060470	20.4495	13.9583	111.953	97.808	72.6123	85.5569	33.8996	26.5112	44.0002	50.848	20.8005	shewanella-like protein phosphatase 2, putative
PBANKA_060480	126.646	351.099	199.006	255.762	34.0617	49.3926	14.2485	13.6733	14.9636	16.836	22.9404	eukaryotic translation initiation factor 3subunit 8, putative
PBANKA_060490	1.79901	15.2287	1.99236	2.09671	108.977	99.489	1.3992	1.13854	360.788	311.288	24.2797	conserved Plasmodium protein, unknown function
PBANKA_060500	5.42412	3.46106	5.61503	4.9022	25.1664	23.0549	17.5243	17.8637	203.957	116.513	32.2308	rhodanese like protein, putative
PBANKA_060510	7.63727	16.4563	2.32562	1.58916	17.4005	11.7846	33.4055	36.6579	36.7809	35.065	27.4619	Tat binding protein 1(TBP-1)-interacting protein,putative
PBANKA_060520	71.5319	126.486	77.635	102.198	45.3897	55.6143	8.57368	8.1077	8.94756	9.25973	70.1167	DNA-directed RNA polymerase III subunit,putative
PBANKA_060530	80.9754	228.656	180.699	243.42	59.2839	63.2575	34.14	33.9382	45.2472	55.0215	44.8904	eukaryotic translation initiation factor 5,putative
PBANKA_060540	24.7559	31.7307	58.4562	57.789	8.57842	17.3571	11.4377	10.3887	3.78063	4.33354	5.71592	conserved Plasmodium protein, unknown function
PBANKA_060550	6.17046	8.4482	4.98399	3.65614	13.5961	12.4885	25.1553	28.3382	12.3999	11.2629	4.42486	conserved Plasmodium protein, unknown function
PBANKA_060560	15.6299	61.4651	47.6848	71.7238	158.612	206.34	13.145	13.1743	98.9978	70.2036	15.9624	conserved Plasmodium protein, unknown function
PBANKA_060570	99.4113	249.749	100.167	185.611	58.716	65.227	32.1506	36.2983	58.6212	62.9277	69.9328	small subunit rRNA processing factor, putative
PBANKA_060580	157.597	187.349	11.5201	17.8806	101.289	27.6499	2874.13	3452.33	1767.69	1389.64	303.358	conserved Plasmodium protein, unknown function
PBANKA_060590	8.54695	9.68136	13.0711	7.62488	13.1816	7.88553	40.5833	45.2692	14.6746	11.996	114.188	conserved Plasmodium protein, unknown function
PBANKA_060600	23.6126	14.3161	84.0949	90.534	53.1111	51.8352	30.0518	28.0926	2.43388	5.95112	11.7478	conserved Plasmodium protein, unknown function
PBANKA_060610	17.0493	34.1463	24.0113	28.9386	13.3167	12.5239	5.13964	5.28195	2.78757	2.72812	2.91836	tRNA delta(2)-isopentenylpyrophosphatetransferase, putative
PBANKA_060620	75.1943	88.223	13.1662	10.2807	102.146	22.9781	1554.55	1688.18	67.8481	78.4094	31.0509	blood stage antigen 41-3 precursor, putative
PBANKA_060630	7.43112	14.3806	6.84731	12.8497	10.4725	15.7527	24.8989	28.0511	9.75463	6.40331	3.5269	conserved Plasmodium protein, unknown function
PBANKA_060640	21.2277	16.6661	27.5929	43.3783	13.8045	21.5478	57.9805	63.7541	11.5414	12.3617	19.4121	conserved Plasmodium protein, unknown function
PBANKA_060650	20.8372	11.3442	65.8944	61.635	64.4112	57.1864	63.6435	49.7282	21.3126	27.765	30.6877	50S ribosomal protein L29, putative
PBANKA_060660	10.4699	81.2316	17.6142	26.9378	3.48206	5.68678	2.36529	2.49119	6.95461	6.79339	10.5457	conserved Plasmodium protein, unknown function
PBANKA_060670	0.663282	2.50065	3.61726	1.90731	2.07933	1.95039	2.57532	2.58248	1.2945	1.38905	0.638604	cysteine repeat modular protein 3
PBANKA_060680	156.72	195.386	251.363	266.428	71.551	79.9985	66.2138	69.7487	17.5141	21.3332	27.003	mitochondrial ACP precursor, putative
PBANKA_060690	3.29121	4.90876	24.8659	26.736	9.23504	11.3432	6.32696	5.17153	2.21914	1.83788	1.21278	amino acid transporter, putative
PBANKA_060700	2.15788	4.9198	3.63586	3.54975	7.92653	4.69117	18.4987	18.2017	16.0631	18.2396	2.18582	conserved Plasmodium protein, unknown function
PBANKA_060710	55.9756	21.6438	552.75	235.565	131.354	97.7166	189.727	166.492	512.664	437.319	223.237	mitochondrial import inner membrane translocasesubunit tim10, putative
PBANKA_060720	13.2699	13.7999	30.2125	27.1031	4.10669	5.35683	26.8958	29.91	5.53996	5.13908	9.04149	conserved Plasmodium protein, unknown function
PBANKA_060730	44.3247	91.4555	53.0048	73.2849	25.9849	33.9652	42.4246	41.9022	35.2882	38.8772	36.5631	conserved Plasmodium protein, unknown function
PBANKA_060740	47.9894	45.5257	64.3466	77.6598	201.078	247.405	74.1028	74.3105	26.525	25.956	20.2032	conserved Plasmodium protein, unknown function
PBANKA_060750	44.8524	23.4698	193.847	180.341	29.5827	16.9347	26.4652	24.3369	7.16937	6.18709	28.0454	conserved Plasmodium protein, unknown function
PBANKA_060760	196.611	144.921	694.035	438.761	233.755	220.536	606.007	618.456	256.428	216.177	313.647	U6 snRNA-associated Sm-like protein LSm7,putative
PBANKA_060770	107.75	143.78	134.849	199.866	489.248	686.381	92.5938	88.3265	107.544	86.4651	137.486	zinc finger transcription factor, putative
PBANKA_060780	26.4526	19.0612	14.35	14.666	141.035	98.5039	52.9015	52.4185	48.5308	54.06	20.0154	conserved Plasmodium protein, unknown function
PBANKA_060790	2.93053	3.80649	10.1507	10.0894	8.98445	4.85458	25.2134	21.8902	5.49924	5.04202	6.47927	3',5'-cyclic-nucleotide phosphodiesterase,putative
PBANKA_060800	3.88421	2.55577	5.20957	3.6528	11.2925	4.86741	55.8772	59.5406	459.357	402.39	139.201	porphobilinogen deaminase, putative
PBANKA_060810	49.1737	20.8179	63.0778	71.268	176.97	189.664	31.9599	34.2935	23.1635	21.1335	69.7509	conserved Plasmodium protein, unknown function
PBANKA_060820	77.2618	32.8811	165.111	173.096	338.627	279.177	145.011	136.155	90.8939	93.7542	172.305	ATP synthase mitochondrial F1 complex assemblyfactor 1, putative
PBANKA_060830	22.2283	35.1836	35.6474	39.3978	27.0603	23.7683	34.7763	31.3972	14.0423	10.1403	16.054	ABC transporter, putative
PBANKA_060840	89.3883	104.38	103.488	104.515	35.9737	40.9995	64.2711	59.4215	18.8759	26.3185	33.5468	mitochondrial ribosomal protein L1-2 precursor,putative
PBANKA_060850	39.2149	33.5657	23.9129	27.9437	101.604	81.0739	124.699	122.037	249.182	227.539	304.186	SNARE protein, putative
PBANKA_060860	76.4016	141.417	13.2253	12.9398	69.7391	28.7183	1554.35	1553.15	1074.88	1275.29	312.822	zinc finger protein, putative
PBANKA_060870	63.0603	68.519	97.3645	104.642	22.8402	14.2929	37.9462	35.8036	42.2456	49.6171	79.6776	conserved Plasmodium protein, unknown function
PBANKA_060880	6.70219	4.08548	2.66515	2.49324	35.0856	16.4833	10.8555	9.47527	20.8581	19.1809	8.18932	conserved Plasmodium protein, unknown function
PBANKA_060890	4.94353	5.47099	56.4424	54.4501	15.8774	18.9698	11.0213	11.5748	7.41494	8.32485	4.83297	general transcription factor 3C polypeptide 5,putative
PBANKA_060900	4.35289	5.84496	45.8979	54.5026	12.5697	15.925	17.8291	19.7918	5.60928	4.20284	18.6091	conserved Plasmodium protein, unknown function
PBANKA_060910	46.3258	127.896	35.5065	53.453	26.7781	25.6804	12.6841	11.9773	118.431	117.496	74.1666	conserved Plasmodium protein, unknown function
PBANKA_060920	21.711	18.7	32.5167	35.4495	35.6329	43.5171	53.3628	54.2839	48.5005	59.711	100.619	conserved Plasmodium protein, unknown function
PBANKA_060930	25.9451	19.1695	54.2706	50.6964	72.2041	60.7417	32.2654	29.9776	27.2994	18.2108	117.355	GPI mannosyltransferase I, putative
PBANKA_060950	19.0585	67.235	4.67028	3.66272	35.3073	16.8564	212.691	214.172	369.658	343.481	37.9685	kinesin-related protein, putative
PBANKA_060960	2.12543	0.324903	7.69221	1.95896	4.41344	2.07109	3.83629	4.25737	2646.8	2410.97	4519.57	heat shock protein 20, putative
PBANKA_060970	30.5731	58.2327	46.859	66.1481	24.3578	37.9399	9.20182	8.87497	3.98757	4.00517	17.9785	conserved Plasmodium protein, unknown function
PBANKA_060980	5.23296	6.03785	14.0949	12.8216	15.1381	18.7515	11.7443	12.8373	2.44687	2.8833	2.333	DNA helicase MCM8, putative
PBANKA_060990	248.925	243.814	350.991	345.883	237.911	254.109	147.163	165.505	86.303	111.727	388.045	heat shock protein DNAJ homologue Pfj4, putative
PBANKA_061000	75.3731	105.338	95.5345	97.4681	74.5578	66.754	52.28	52.7182	37.5167	33.35	45.63	mitochondrial ribosomal protein S18 precursor,putative
PBANKA_061010	21.9554	146.766	67.4087	98.1865	64.8194	92.358	6.5147	6.07321	46.4328	37.9552	17.3932	lysine-specific histone demethylase 1, putative
PBANKA_061020	50.2326	29.4909	44.1106	29.3865	197.729	244.367	126.548	131.959	47.7507	65.0574	30.4814	DNA replication licensing factor MCM5, putative
PBANKA_061030	28.8577	267.14	1201.98	650.682	2757.77	1582.11	416.91	15.4916	2276.75	2578.09	205.684	polyubiquitin, putative
PBANKA_061040	119.342	326.276	159.06	203.138	30.6735	33.6318	19.0415	17.8703	50.5615	65.7165	27.7061	ATPase, putative
PBANKA_061050	152.405	130.942	208.282	182.737	303.434	213.893	89.752	102.017	53.2723	68.4086	315.866	glutathione peroxidase, putative
PBANKA_061060	41.5685	44.8824	51.3686	59.4993	66.0863	65.8764	54.3556	52.3306	18.5879	18.778	70.4955	peripheral plastid protein 1, putative
PBANKA_061070	9.2073	5.49868	2.59257	1.46168	16.0139	9.8888	61.3165	52.4469	43.9532	35.738	21.069	conserved Plasmodium protein, unknown function
PBANKA_061080	141.691	155.25	145.257	181.379	73.6528	97.8381	32.8532	30.4097	226.452	225.928	67.2269	eukaryotic initiation factor 2a, putative
PBANKA_061090	491.261	695.839	622.573	751.066	92.8916	127.407	59.1879	58.7388	93.9335	98.579	448.775	HSP40, subfamily A, putative
PBANKA_061100	58.0406	34.6547	120.238	158.363	64.6817	96.1922	34.5644	35.7965	118.995	114.758	80.5813	transport protein particle (TRAPP) component,putative
PBANKA_061110	15.4713	17.5525	76.3197	90.5558	44.0433	62.946	11.4029	11.0823	44.8012	34.6386	23.8809	succinyl-CoA ligase, putative
PBANKA_061120	3.33363	3.57984	38.0117	32.4412	8.3237	5.69466	6.50199	5.21663	178.482	108.184	69.85	conserved Plasmodium protein, unknown function
PBANKA_061130	17.4122	22.948	95.9548	97.6248	110.617	62.1185	170.892	167.976	277.031	191.965	155.133	conserved Plasmodium protein, unknown function
PBANKA_061140	6.17518	5.38212	35.8237	41.1289	33.2792	35.565	8.97556	7.90844	62.9276	72.6673	37.0526	pantothenate kinase, putative
PBANKA_061150	41.7442	25.3399	12.8568	3.23498	649.148	235.719	90.1507	83.7076	1653.21	663.598	174.771	conserved Plasmodium protein, unknown function
PBANKA_061160	162.901	183.352	90.0345	130.846	409.386	549.269	1144.86	1173.74	640.688	705.781	75.4856	ribonucleoside-diphosphate reductase, largesubunit, putative
PBANKA_061170	47.7849	18.2524	35.2018	14.2044	137.594	146.051	77.3889	75.1853	52.3304	72.6184	40.9732	conserved Plasmodium protein, unknown function
PBANKA_061180	73.4084	111.341	80.9463	94.8823	90.3572	116.831	43.5444	44.8525	177.475	170.46	157.591	N-acetyltransferase, putative
PBANKA_061190	23.2556	21.4003	86.7619	74.1878	89.5831	73.7772	123.467	110.214	37.1449	43.259	117.987	histidine triad protein, putative
PBANKA_061200	6.26139	4.94106	66.0465	94.0934	14.8354	21.1391	11.2307	10.0124	6.00348	6.56541	6.72569	ATP-dependent Clp protease proteolytic subunit,putative
PBANKA_061210	6.12933	7.59611	55.0852	67.2028	16.8912	18.6319	26.2679	25.1217	20.5484	20.1306	11.9696	conserved Plasmodium protein, unknown function
PBANKA_061220	16.2461	26.4635	27.3033	25.7832	207.184	197.236	27.191	26.8523	128.368	118.464	11.7533	conserved Plasmodium protein, unknown function
PBANKA_061230	12.7769	28.882	47.4435	54.5149	27.6883	32.2056	22.6835	21.2596	11.6826	9.43165	2.54104	conserved Plasmodium protein, unknown function
PBANKA_061240	78.5281	182.537	9.79621	9.07441	113.615	51.5954	1120.5	1099.21	229.866	215.565	27.4853	conserved Plasmodium protein, unknown function
PBANKA_061250	14.4562	6.80351	70.6479	56.4894	35.1349	32.9846	19.2852	14.5667	44.461	26.9487	43.8064	conserved Plasmodium protein, unknown function
PBANKA_061260	31.0951	38.3131	34.3985	46.6887	28.119	27.2901	40.7082	37.0945	9.84552	9.20845	45.7543	conserved Plasmodium protein, unknown function
PBANKA_061270	10.7447	7.23996	13.4275	14.0849	30.5462	31.2816	32.8591	34.6204	46.6577	33.1029	55.8404	conserved Plasmodium protein, unknown function
PBANKA_061280	17.3939	25.5942	23.5344	28.7151	24.6704	30.9608	13.0815	12.6015	22.208	24.6486	16.2474	DEAD box ATP-dependent RNA helicase, putative
PBANKA_061290	25.0289	27.6435	4.14683	6.20696	44.1732	18.4439	488.901	424.461	59.334	41.2901	107.53	conserved Plasmodium protein, unknown function
PBANKA_061300	5.09173	6.2633	11.5084	14.5414	27.1511	45.366	7.26545	6.75558	46.9057	36.022	11.1366	conserved Plasmodium protein, unknown function
PBANKA_061310	5.07803	8.01475	32.1013	35.8225	32.0413	43.9393	12.2089	10.4578	18.8614	19.0522	18.807	conserved Plasmodium protein, unknown function
PBANKA_061320	10.2422	17.0792	25.6832	21.7063	74.6327	110.499	17.8373	16.0492	47.3536	43.0526	3.31597	DNA polymerase alpha, putative
PBANKA_061330	43.1001	31.0247	83.977	84.3141	184.173	209.599	32.8332	34.8779	33.3955	31.244	17.9972	conserved Plasmodium protein, unknown function
PBANKA_061340	39.5332	15.2623	86.2561	105.599	13.818	18.9535	5.92153	7.89379	50.9597	43.5783	42.6974	mitochondrial ribosomal protein S12 precursor,putative
PBANKA_061350	33.7382	36.059	60.3877	54.9284	23.5369	30.66	35.2696	34.8468	121.175	85.7781	47.1621	conserved Plasmodium protein, unknown function
PBANKA_061360	14.9651	16.8603	23.1078	23.9556	16.0709	18.7132	37.8589	41.0196	20.9574	15.7222	30.4026	phosphopantothenoylcysteine synthetase, putative
PBANKA_061370	89.1226	301.198	124.231	186.131	44.0725	68.8264	48.2859	51.0366	27.1965	24.4853	22.8035	RNA binding protein, putative
PBANKA_061380	45.7793	165.538	56.2476	88.5718	24.593	28.9332	5.54055	5.59703	10.2294	4.80815	83.5589	large ribosomal subunit assembling factor,putative
PBANKA_061390	58.328	126.082	35.5141	33.5992	21.5491	12.704	9.00361	7.58262	31.1369	18.8934	139.433	conserved Plasmodium protein, unknown function
PBANKA_061400	305.925	249.532	505.356	532.173	562.972	772.674	56.6508	55.7611	20.9084	23.8494	44.1405	conserved Plasmodium protein, unknown function
PBANKA_061410	62.062	18.4972	210.841	169.019	154.32	123.824	29.5984	33.7435	48.5839	47.6266	68.1794	conserved Plasmodium protein, unknown function
PBANKA_061420	7.65276	3.17507	61.6658	59.353	16.4516	20.9226	13.7408	12.6072	12.81	9.80468	6.64613	conserved Plasmodium protein, unknown function
PBANKA_061430	16.3591	13.2539	27.5113	21.8686	69.394	63.5876	5.39003	5.7195	4.86039	3.00382	13.0743	cysteine desulfurase, putative
PBANKA_061440	12.4546	23.4128	46.3952	60.3722	9.56542	11.2717	9.56869	10.8129	26.7528	20.4961	37.416	conserved Plasmodium protein, unknown function
PBANKA_061450	190.208	372.516	248.106	237.451	45.5064	45.0101	23.5575	23.6582	31.2176	29.8881	48.7682	eukaryotic translation initiation factor subunit,putative
PBANKA_061460	68.9523	57.2505	91.7236	173.168	27.9318	50.0894	25.9994	26.8762	13.8606	14.1724	35.5286	drug metabolite transporter, putative
PBANKA_061470	62.0383	28.8192	80.701	156.166	64.0228	78.9273	198.045	201.741	4.76111	5.53594	46.7088	conserved Plasmodium membrane protein, unknownfunction
PBANKA_061480	34.498	50.4213	49.4108	65.3016	41.1177	41.969	51.5843	48.8561	22.2756	25.3277	17.4966	conserved Plasmodium protein, unknown function
PBANKA_061490	51.5016	24.6616	46.5799	42.3297	116.208	144.125	50.6854	56.3417	34.2068	32.9204	62.4156	conserved Plasmodium protein, unknown function
PBANKA_061500	52.1387	65.9975	54.0708	70.33	37.207	50.1946	23.9078	21.3259	38.0957	45.346	58.2777	transcription initiation factor IIE, alphasubunit, putative
PBANKA_061510	46.7967	95.1323	42.4387	53.2596	29.5912	18.15	37.2974	34.4823	31.8175	26.9246	291.848	queuine tRNA-ribosyltransferase, putative
PBANKA_061520	70.9975	42.8161	15.8849	8.18781	240.25	290.909	161.407	160.797	80.6089	95.1983	33.2337	calcium-dependent protein kinase 4
PBANKA_061530	35.7079	66.3743	11.6579	13.2891	115.062	82.8422	386.237	388.248	47.2138	45.4432	10.8199	conserved Plasmodium protein, unknown function
PBANKA_061540	110.522	157.615	152.078	165.836	49.2682	64.2626	8.61257	10.5637	6.54797	6.84829	8.32748	serine--tRNA ligase, putative
PBANKA_061550	2.94498	7.52716	3.95657	2.74272	6.6517	5.65244	20.9976	21.0264	329.3	307.229	7.95582	conserved Plasmodium protein, unknown function
PBANKA_061560	17.8813	16.3432	38.3526	39.9915	8.30887	10.3666	13.1973	13.6882	51.599	70.7121	12.4911	conserved Plasmodium protein, unknown function
PBANKA_061570	1.84142	7.92652	4.09845	5.51551	4.95914	6.54026	2.95894	2.67303	10.3935	9.20012	3.53632	dynein heavy chain, putative
PBANKA_061580	3.88438	10.9167	29.9683	36.8482	31.7102	55.7136	7.85071	7.59462	1.79897	1.7508	6.93248	exported serine/threonine protein kinase
PBANKA_061590	0.0943281	0.0588846	0.696511	0.231469	0.204305	0.195445	0.553196	0.447648	0.0869838	0.0515134	4.17274	cysteine repeat modular protein 2
PBANKA_061600	8.5532	6.1888	101.326	130.733	26.3947	29.3447	63.467	66.2068	8.15638	11.0023	18.8361	mitochondrial ribosomal protein S8 precursor,putative
PBANKA_061610	105.425	53.3038	261.088	278.587	73.3419	71.0634	52.6108	52.4163	28.259	34.4553	12.2435	prefoldin subunit 3, putative
PBANKA_061620	1.89031	3.87792	3.12311	4.03338	14.7903	20.45	2.79099	3.23283	388.577	391.893	4.5168	conserved Plasmodium protein, unknown function
PBANKA_061630	19.0581	8.3471	64.3635	62.7234	32.672	37.2416	8.64134	6.52151	37.724	43.5114	6.69215	conserved Plasmodium protein, unknown function
PBANKA_061640	13.2101	4.73061	13.2791	16.1436	18.0434	8.64891	81.1289	79.1522	1008.04	1194.28	203.815	conserved Plasmodium protein, unknown function
PBANKA_061650	40.5868	23.1608	124.336	84.7111	48.4033	48.329	84.6106	101.879	1804.1	1783.11	683.63	conserved Plasmodium protein, unknown function
PBANKA_061660	44.7668	17.1014	165.948	83.4519	170.858	86.0238	166.473	172.025	444.603	403.477	224.685	conserved Plasmodium protein, unknown function
PBANKA_061670	17.8506	22.7459	20.5719	13.8657	50.9644	20.7894	243.247	248.648	179.041	178.101	50.3312	NIMA related kinase 4
PBANKA_061680	42.1811	67.4839	70.331	101.263	31.0021	45.263	7.22349	6.47636	118.678	86.8514	101.718	actin-related protein, putative
PBANKA_061690	18.3492	30.1455	29.2871	32.3744	17.3224	22.3318	32.3033	30.855	19.3618	20.2507	11.3975	conserved Plasmodium protein, unknown function
PBANKA_061700	12.4894	16.2702	5.81266	2.6968	34.7883	11.5169	84.7675	94.0645	122.34	147.022	42.5211	conserved membrane protein, unknown function
PBANKA_061710	2049.88	1855.03	1381.9	1388.99	379.82	421.499	367.695	415.04	197.709	189.684	713.585	60S ribosomal protein L11a, putative
PBANKA_061720	2475.53	2823.09	1994.98	1494.07	440.047	489.911	283.715	310.982	323.388	640.838	1071.09	40S ribosomal protein S10, putative
PBANKA_061730	36.7902	34.6082	83.2659	79.895	75.9782	102.639	9.83265	9.05273	8.29094	8.21523	43.2548	conserved Plasmodium protein, unknown function
PBANKA_061740	7.8667	17.2203	45.713	48.6233	24.8975	39.9953	1.02946	0.730931	1.59607	1.40326	3.95313	conserved Plasmodium protein, unknown function
PBANKA_061750	57.1375	81.4728	128.091	118.153	23.3265	27.1641	20.814	18.2672	647.871	643.091	575.439	3'-5' exoribonuclease Csl4 homolog, putative
PBANKA_061760	55.4244	78.3329	71.5742	82.2752	71.8987	67.8271	48.8382	54.1036	341.271	226.654	312.608	small subunit rRNA processing protein, putative
PBANKA_061770	69.5485	98.0567	125.436	116.909	118.553	89.7987	59.8559	67.58	476.491	274.746	484.048	conserved Plasmodium protein, unknown function
PBANKA_061780	18.2825	28.149	21.0266	6.95711	33.958	15.9431	163.282	138.189	3641.77	1938.35	1266.61	conserved Plasmodium protein, unknown function
PBANKA_061790	35.4029	25.113	61.9226	75.044	22.0274	16.5062	23.8899	24.6571	231.62	212.3	106.991	ferrodoxin reductase-like protein, putative
PBANKA_061800	34.5686	9.43996	102.429	61.3054	64.2403	27.8249	53.2902	44.9757	9.15122	4.44451	17.7319	conserved Plasmodium protein, unknown function
PBANKA_061810	130.025	87.8727	132.844	134.459	94.187	107.912	43.8524	52.1303	100.557	119.327	44.6848	conserved Plasmodium protein, unknown function
PBANKA_061820	69.5731	201.876	117.063	163.815	89.8829	123.583	19.2161	17.977	55.4981	45.8517	19.7041	phosphoinositide-binding protein, putative
PBANKA_061830	51.3963	47.6841	69.0969	78.8267	13.4816	6.49773	12.1762	13.6854	15.1839	13.0554	219.481	Ham1-like protein, putative
PBANKA_061840	101.443	85.0228	180.206	148.412	122.46	143.51	76.3562	86.2695	262.095	359.108	306.877	conserved Plasmodium protein, unknown function
PBANKA_061850	8.36941	19.7933	19.6836	25.4925	10.5091	12.7169	19.8394	18.1589	49.9662	47.1729	8.58823	conserved Plasmodium protein, unknown function
PBANKA_061860	472.625	426.884	691.726	647.262	524.382	659.629	72.3584	57.0061	68.5123	78.7283	145.734	conserved Plasmodium protein, unknown function
PBANKA_061870	7.80794	13.2461	24.2804	25.2883	16.1782	22.397	8.56786	9.3715	133.675	131.408	71.5603	conserved Plasmodium protein, unknown function
PBANKA_061880	20.8238	64.2568	15.9363	19.3874	23.1059	22.8231	3.86143	3.42721	171.493	160.881	90.0869	DEAD box helicase, putative
PBANKA_061890	81.9692	45.1594	232.553	207.321	92.7622	124.651	10.6455	12.1517	7.33581	5.80855	7.80717	conserved Plasmodium protein, unknown function
PBANKA_061900	32.1751	24.9673	11.1315	6.16296	118.621	119.647	33.0697	31.9705	14.7686	14.0165	26.6119	conserved Plasmodium protein, unknown function
PBANKA_061910	1612.22	1659.52	1440.17	1179.7	259.267	322.799	242.236	274.459	287.207	395.618	554.361	40S ribosomal protein S5, putative
PBANKA_061920	64.3432	64.067	9.65605	6.53925	117.876	56.9841	373.729	387.573	10335.2	11699.4	2449.15	secreted ookinete protein, putative
PBANKA_061930	571.977	356.114	1159.68	1447.91	412.648	587.759	165.463	178.553	1011.43	778.362	267.185	conserved Plasmodium protein, unknown function
PBANKA_061940	462.28	209.249	687.591	572.935	905.736	614.968	2107.32	1791.36	4584.11	4717.73	6059.9	conserved Plasmodium protein, unknown function
PBANKA_061950	40.6495	37.4177	42.7818	37.3444	64.4202	38.9102	122.996	131.547	196.208	169.916	236.038	conserved Plasmodium protein, unknown function
PBANKA_061960	14.6884	27.2171	26.4158	23.4244	52.9106	22.1185	11.5904	10.0721	514.633	462.498	31.7793	PelOta protein homologue, putative
PBANKA_061970	25.1989	39.6655	5.63371	6.12655	442.451	289.488	8.714	6.94616	8.69036	9.65047	15.3534	rhoptry-associated leucine zipper-like protein 1,putative
PBANKA_061980	60.7031	189.677	60.3413	82.3159	25.394	31.0133	12.6963	13.1832	39.0343	35.003	61.7159	zinc finger protein, putative
PBANKA_061990	148.418	175.288	216.924	217.781	39.6151	57.1192	41.5973	43.2337	28.0079	27.735	111.963	GTP-binding protein, putative
PBANKA_062000	50.3747	59.1498	65.2207	61.799	39.2843	35.7589	15.6347	16.6389	77.8219	64.7662	224.905	cell cycle control protein cwf15, putative
PBANKA_062010	134.063	352.468	82.0653	110.764	134.88	113.505	41.895	41.441	201.628	180.105	307.628	U3 snoRNA-associated small subunit rRNAprocessing protein, putative
PBANKA_062020	273.643	113.542	434.857	189.181	1271.33	485.73	847.812	793.274	1932.32	1774.25	1557.85	conserved Plasmodium protein, unknown function
PBANKA_062030	71.9912	79.4253	8.80448	7.48375	57.9236	22.5897	1240.3	1189.31	43.8088	63.1111	34.673	conserved Plasmodium protein, unknown function
PBANKA_062040	38.7611	41.4521	16.3558	17.6865	108.949	56.8967	532.83	611.483	200.923	194.195	70.1197	conserved Plasmodium protein, unknown function
PBANKA_062050	31.5428	12.1162	75.7059	59.9004	44.9923	52.5406	9.59101	10.9853	336.565	333.493	69.1507	tRNAHis guanylyltransferase, putative
PBANKA_062060	7.29893	6.3854	2.97183	1.95534	15.1708	10.0671	79.9655	78.3128	77.9269	93.0466	53.7638	conserved Plasmodium protein, unknown function
PBANKA_062070	7.22757	7.23967	1.30117	1.30578	23.4353	9.84253	102.564	91.3869	106.585	135.54	119.092	conserved Plasmodium protein, unknown function
PBANKA_062080	3.64473	13.2922	8.26301	3.83627	19.7143	10.2004	10.2723	10.2694	161.893	159.769	54.2563	conserved Plasmodium protein, unknown function
PBANKA_062090	41.6899	102.957	52.9104	72.2022	57.7548	62.6884	9.61136	9.39045	235.548	226.13	93.7928	conserved Plasmodium protein, unknown function
PBANKA_062100	36.5447	18.2676	38.688	54.3275	65.5294	48.2794	209.144	211.76	191.796	204.018	273.229	dynactin subunit 5, putative
PBANKA_062110	51.0888	18.5039	167.787	131.65	25.3935	21.848	66.3	70.3276	49.1293	28.2607	50.5798	conserved Plasmodium protein, unknown function
PBANKA_062120	22.1971	45.2855	23.2657	28.6217	5.77048	5.17879	11.7045	11.7085	8.49478	7.82126	10.5992	metallo-hydrolase/oxidoreductase, putative
PBANKA_062130	14.8073	43.2219	38.7457	53.3897	144.116	177.586	21.9745	18.9035	18.308	16.8721	5.1655	conserved Plasmodium protein, unknown function
PBANKA_062140	63.4226	141.772	82.717	97.6517	60.308	73.0049	14.5009	13.9345	24.2119	29.95	15.2381	conserved Plasmodium protein, unknown function
PBANKA_062150	9.62045	15.0946	37.3804	46.4689	23.4113	32.6502	18.6235	16.2951	74.1463	60.6217	46.5884	Rab GTPase activator and protein kinase,putative
PBANKA_062160	36.825	39.2384	42.4328	79.2975	41.1765	67.857	28.0481	28.586	59.0853	79.0912	29.6991	conserved Plasmodium protein, unknown function
PBANKA_062170	22.2151	18.8022	69.5592	119.926	18.1264	17.6616	33.6393	31.3039	19.0298	19.9716	46.0464	conserved Plasmodium protein, unknown function
PBANKA_062180	10.2225	11.7784	16.0435	18.9763	12.3892	6.68055	114.474	111.752	32.1939	31.632	146.644	3-demethylubiquinone-9 3-methyltransferase,putative
PBANKA_062190	161.514	223.575	159.905	213.962	56.9946	49.2668	184.861	189.432	405.727	542.012	2125.74	mitochondrial import inner membrane translocasesubunit tim14, putative
PBANKA_062200	85.048	53.3685	6.09009	4.20428	48.0403	33.4769	688.099	748.445	51.399	47.604	100.53	conserved Plasmodium protein, unknown function
PBANKA_062210	12.1349	21.2271	11.5383	7.97177	103.221	109.902	23.3856	24.6955	45.1726	43.8747	6.92658	protein kinase, putative
PBANKA_062220	17.8226	68.6908	82.6751	82.0611	41.0055	50.7747	4.06352	3.86547	10.8779	9.48214	12.2424	conserved Plasmodium protein, unknown function
PBANKA_062230	5.91374	2.82839	29.4606	26.9052	11.2673	9.74656	17.9095	18.4112	575.202	550.238	22.2165	conserved Plasmodium protein, unknown function
PBANKA_062240	12.4982	50.9164	10.5753	14.1309	21.8965	16.1264	98.8851	100.663	292.918	277.053	20.4343	kinesin, putative
PBANKA_062250	10.5532	18.516	14.555	10.0288	89.1023	97.0189	9.21582	10.9214	70.9741	68.3832	78.1577	exonuclease I, putative
PBANKA_062260	22.877	55.6178	18.5259	30.3166	26.9685	32.024	17.5211	16.9022	57.6626	40.7058	67.9765	conserved Plasmodium protein, unknown function
PBANKA_062270	226.145	153.31	302.937	235.12	280.524	193.403	36.2847	50.0671	19.3911	7.56367	97.0913	mago nashi protein homologue, putative
PBANKA_062280	53.3376	122.328	49.4271	82.7139	46.2178	64.4062	33.3398	36.4748	54.4393	56.5916	320.157	conserved Plasmodium protein, unknown function
PBANKA_062290	38.6147	84.3035	4.91402	2.04949	515.49	166.94	49.4239	35.9631	57.9776	13.9045	53.6696	conserved Plasmodium protein, unknown function
PBANKA_062300	363.388	792.334	159.834	177.646	297.423	145.32	41.2323	41.1718	3.41583	4.34319	211.026	Plasmodium exported protein, unknown function
PBANKA_062310	178.786	2020.73	333.03	504.599	687.795	1081.65	48.3603	27.8967	71.8344	74.0232	15.7848	Plasmodium exported protein, unknown function
PBANKA_062315	462.88	776.598	332.419	270.241	178.471	121.909	870.173	901.092	585.472	113.123	103.62	conserved rodent malaria protein, unknownfunction
PBANKA_062320	279.253	497.33	132.894	197.535	46.7949	59.8482	45.4217	47.3882	3.01214	5.21027	31.7916	lysophospholipase, putative
PBANKA_062330	640.642	1143.37	224.65	254.416	103.839	117.371	52.2768	54.8405	7.45825	11.0926	27.8347	tryptophan-rich antigen, putative
PBANKA_062340	47.1825	91.0561	17.3786	15.4686	206.738	149.119	10.6818	9.96822	2.92543	3.88779	105.587	fam-a protein
PBANKA_062345	327.187	191.148	9.97403	4.4444	1960.84	1345.4	1001.87	1111.66	83.79	110.935	330.798	fam-a protein, pseudogene
PBANKA_062350	165.408	216.787	151.798	140.991	140.374	61.781	28.4181	27.2972	11.6692	16.6333	114.916	fam-a protein
PBANKA_062360	0	4.65935	5.02122	2.16184	1.38937	0.824509	30.2114	0.271347	1.04136	0.271324	0	BIR protein
PBANKA_062370	0	0	0	0	0	0	0	0	0	0	0	BIR protein
PBANKA_062380	0	0	0	0	0	0	0	0	0	0	0	BIR protein
PBANKA_062390	3.47564	11.9557	2.52151	2.77756	0.632745	0.32572	10.2926	8.93849	0.94573	0.754062	8.83382	BIR protein
PBANKA_070010	15.495	26.5492	13.2339	19.4921	4.12568	5.63898	6.74272	8.09853	1.49025	1.29315	3.30982	BIR protein
PBANKA_070020	12.9628	30.6465	10.9337	18.8482	4.07019	5.09835	52.8094	54.2861	2.05074	2.03337	5.7272	BIR protein
PBANKA_070030	8.35061	14.1198	5.21825	7.82853	2.18789	4.57561	30.6275	27.009	0.947589	0.629021	2.67629	BIR protein
PBANKA_070040	5.80457	4.57856	1.53511	2.75159	0	0.412398	0.650037	0.540127	0	0.166052	1.50155	fam-b protein
PBANKA_070050	5.33894	16.4348	0.50014	1.92148	0.933434	0.320559	2.71724	0.93629	1.10119	0.279097	6.4796	fam-a protein
PBANKA_070060	502.476	1014.65	220.51	270.525	35.133	37.4225	33.404	32.5574	13.4932	12.7076	31.7868	Plasmodium exported protein, unknown function
PBANKA_070070	419.254	744.684	211.689	246.262	67.8825	78.0233	49.4684	55.3355	13.4949	16.838	30.1842	Plasmodium exported protein, unknown function
PBANKA_070080	27.5449	24.8642	21.6734	28.5943	153.657	247.28	47.6268	45.4323	4.42782	15.2303	8.05065	conserved Plasmodium protein, unknown function
PBANKA_070090	6.1899	27.3592	9.11634	13.5465	14.5238	8.32456	1.88122	1.82287	0.367454	0.590972	1.99568	reticulocyte-binding protein, putative
PBANKA_070100	128.674	358.284	61.795	81.7051	35.3499	36.2252	12.3449	5.52042	4.49764	5.11329	9.88505	tryptophan-rich antigen, putative, pseudogene
PBANKA_070110	892.514	721.585	1627.59	1172.72	836.109	746.25	183.222	170.683	34.902	33.0167	75.9329	conserved Plasmodium protein, unknown function
PBANKA_070120	2.08366	13.3511	2.14358	1.52094	62.3949	56.8537	1.46839	1.48052	3.82968	2.77903	5.66593	conserved Plasmodium protein, unknown function
PBANKA_070130	3.02046	8.96964	2.46686	0.685999	67.7674	42.1186	2.25259	2.57584	10.3178	8.66996	9.98491	conserved Plasmodium protein, unknown function
PBANKA_070140	208.01	87.8818	362.507	359.507	125.893	158.343	106.179	111.229	345.794	292.645	333.108	U6 snRNA-associated Sm-like protein LSm8,putative
PBANKA_070150	77.8092	62.4309	241.28	245.476	29.9375	29.361	20.3421	21.584	42.7088	51.1389	29.7527	prohibitin, putative
PBANKA_070160	148.404	157.1	137.583	206.149	21.8958	18.1303	34.0323	38.6975	35.35	35.8737	75.7953	conserved protein, unknown function
PBANKA_070170	13.4913	30.9935	28.2977	36.1907	15.0587	21.3186	9.97325	9.26119	16.5165	16.7686	12.3729	conserved Plasmodium protein, unknown function
PBANKA_070180	37.9708	26.957	69.638	41.8546	246.52	267.443	34.834	34.3062	70.5654	83.4639	256.116	conserved Plasmodium protein, unknown function
PBANKA_070190	9.62538	14.3198	1.64225	1.57941	70.1859	26.8496	7.10408	7.01945	1864.25	1910.49	1785.6	GPI-anchored micronemal antigen, putative
PBANKA_070200	18.243	43.1117	5.83881	5.37373	73.6748	49.4548	56.9552	57.2412	92.2652	52.4673	37.8238	conserved Plasmodium protein, unknown function
PBANKA_070210	12.2904	10.09	6.59926	5.77539	84.9213	44.443	62.2047	60.5126	11.9128	12.6316	13.9406	folate transporter 1, putative
PBANKA_070220	22.7247	9.88741	54.0262	48.9401	58.0353	49.549	46.451	44.3783	15.5774	13.3051	23.9196	translation initiation factor EIF-2b alphasubunit, putative
PBANKA_070230	17.2402	10.7253	80.2294	96.2087	32.6331	32.4323	48.6609	51.492	58.3509	57.0151	15.7654	mitochondrial inner membrane translocase,putative
PBANKA_070240	43.1589	57.3358	57.0947	75.7895	221.425	255.4	57.1167	60.7308	58.0399	57.311	37.1502	conserved Plasmodium protein, unknown function
PBANKA_070250	16.9023	66.2947	25.407	34.6157	24.3818	19.2844	10.9026	10.9607	109.366	87.3973	302.134	leucine--tRNA ligase, putative
PBANKA_070260	10.4842	13.5807	13.9648	18.3597	8.05897	8.65052	10.7505	9.11991	51.5335	40.6125	62.6785	conserved Plasmodium protein, unknown function
PBANKA_070270	26.5449	19.6491	23.3446	24.0044	37.4526	19.1173	219.269	233.043	59.4306	46.1905	135.278	rhomboid protease ROM3
PBANKA_070280	446.275	367.2	864.153	667.524	1377.48	1307.76	262.317	272.422	108.017	189.599	92.6086	protein disulfide isomerase
PBANKA_070290	19.9797	116.8	37.4379	47.479	95.6711	146.517	8.80529	8.57308	8.44456	8.61992	6.45804	SET domain protein, putative
PBANKA_070300	2.01408	5.32744	1.61362	2.49333	10.5918	9.32728	8.08563	6.96268	10.7741	12.1659	2.7295	conserved Plasmodium protein, unknown function
PBANKA_070310	12.4371	55.9836	40.9936	49.8655	20.1746	21.4718	3.44136	3.71244	2.45577	3.14231	2.0767	conserved Plasmodium protein, unknown function
PBANKA_070320	98.1827	77.3695	136.886	163.596	102.961	140.116	21.2035	23.831	251.619	256.734	84.8294	apicoplast ribosomal protein L21 precursor,putative
PBANKA_070330	75.7162	85.4561	46.5829	37.5907	76.4195	24.5248	1108.79	1095.31	171.431	167.273	175.597	conserved Plasmodium protein, unknown function
PBANKA_070340	106.614	155.811	79.988	123.876	51.337	72.7751	29.3034	27.9245	158.063	113.549	330.009	conserved Plasmodium protein, unknown function
PBANKA_070350	35.1227	60.7195	7.79365	7.68779	56.9875	19.8999	296.028	280.906	30.0935	19.1615	146.722	conserved Plasmodium protein, unknown function
PBANKA_070360	34.153	95.3873	45.5182	59.7083	51.5193	65.2042	21.3059	20.6217	47.302	46.4952	33.3873	translation initiation factor IF-2, putative
PBANKA_070370	56.363	271.302	48.684	71.1477	44.9924	53.5707	18.8925	19.1182	78.0355	60.2382	115.651	ATP-dependent RNA helicase DBP10, putative
PBANKA_070380	23.888	23.3811	11.9597	16.4854	46.0127	54.5379	35.0127	34.9097	19.3172	15.1475	19.6206	conserved Plasmodium protein, unknown function
PBANKA_070390	1763.04	1949.1	1239.16	1439.48	173.839	250.549	149.5	158.564	60.3828	101.29	332.702	receptor for activated C kinase, putative
PBANKA_070400	38.7754	49.6317	49.0428	34.1949	29.1001	25.2969	12.428	14.7512	16.8237	17.5183	12.7201	SNARE protein, putative
PBANKA_070410	32.6688	29.4234	86.0519	129.93	60.4843	87.1449	28.278	27.3047	30.4492	34.6642	9.79019	ubiquitin conjugation factor E4 B, putative
PBANKA_070420	40.6539	20.072	90.8037	61.0809	126.195	83.6134	64.4397	62.9657	25.3223	21.4458	27.0887	dehydrodolichyl diphosphate synthetase, putative
PBANKA_070430	27.135	13.1183	42.4911	40.2508	90.5469	103.97	41.535	35.302	12.5389	11.5438	17.1474	SPRY domain, putative
PBANKA_070440	23.6767	18.3447	19.8716	18.1755	77.1217	69.1828	186.552	200.29	20.122	21.3333	34.2855	alpha/beta hydrolase, putative
PBANKA_070450	14.3748	183.089	90.5385	112.786	21.5435	37.6423	1.65543	1.54745	8.19518	10.4193	3.61857	E3 ubiquitin-protein ligase, putative
PBANKA_070460	38.688	98.2498	45.0919	74.903	21.8989	34.869	7.71987	8.0064	2.90903	1.97242	10.1918	conserved Plasmodium protein, unknown function
PBANKA_070470	13.0525	20.7227	4.06555	1.2111	48.8453	16.2799	144.797	141.64	36.753	43.3886	12.3508	conserved Plasmodium protein, unknown function
PBANKA_070480	205.989	290.202	9.45478	8.38049	138.677	56.5716	3508.51	3525.78	289.208	385.027	163.24	conserved Plasmodium protein, unknown function
PBANKA_070490	111.29	119.77	7.30812	3.14136	119.346	28.7458	2481.2	2406.8	167.74	194.319	106.328	conserved Plasmodium protein, unknown function
PBANKA_070500	111.246	179.402	155.003	178.414	139.305	73.4069	106.017	132.173	206.147	276.514	65.9135	cytochrome c oxidase assembly protein, putative
PBANKA_070510	83.2528	159.955	46.2261	62.7468	23.0615	21.9093	23.8491	21.8942	34.9857	32.001	28.6246	conserved Plasmodium protein, unknown function
PBANKA_070520	88.8706	35.7344	262.592	187.643	244.597	231.634	109.987	104.037	194.424	152.638	83.053	conserved Plasmodium protein, unknown function
PBANKA_070530	34.064	17.655	76.0394	64.5587	110.087	99.667	36.4862	44.5277	5.45795	13.2508	21.3117	conserved Plasmodium protein, unknown function
PBANKA_070540	24.1571	11.6403	39.9136	32.9762	90.1997	102.343	32.8402	31.7738	7.82056	6.73114	13.0934	translation initiation factor IF-3, putative
PBANKA_070550	16.2704	10.4726	4.34057	1.62452	18.2219	11.2049	130.049	123.43	1.21827	6.1616	10.404	conserved Plasmodium protein, unknown function
PBANKA_070560	10.0416	41.1402	11.9683	15.8632	63.7552	79.6516	95.305	94.1913	9.80181	8.51963	8.39316	conserved Plasmodium protein, unknown function
PBANKA_070570	70.0429	147.055	56.5888	84.3519	42.4262	50.09	9.9735	10.8274	14.9927	10.8893	75.521	conserved Plasmodium protein, unknown function
PBANKA_070580	61.122	103.471	77.6974	120.13	76.415	103.911	27.9435	28.1612	10.3055	9.2172	28.157	conserved Plasmodium protein, unknown function
PBANKA_070590	37.6907	23.7135	79.0349	109.672	95.8964	128.301	97.8563	102.456	30.2022	28.1135	53.7807	conserved Plasmodium protein, unknown function
PBANKA_070600	96.0118	127.285	63.0435	68.6038	54.9926	64.9329	34.7155	30.7138	26.1953	23.2727	240.009	conserved protein, unknown function
PBANKA_070610	10.8393	9.48243	26.5722	42.615	7.8555	4.47021	10.9891	11.3016	0.774435	4.35119	5.335	conserved Plasmodium protein, unknown function
PBANKA_070620	43.2623	24.2155	141.579	125.386	16.4959	21.5897	11.5194	11.973	0.247728	0.753015	4.39349	nucleoside transporter 2, putative
PBANKA_070630	10.82	8.85182	51.7056	82.7066	5.73907	7.61328	9.51842	9.04405	8.55504	10.4222	6.27108	GTP-binding protein, putative
PBANKA_070640	11.0971	16.7846	50.612	50.0943	29.974	34.8312	39.6922	39.2829	21.5004	26.6712	12.4479	conserved Plasmodium protein, unknown function
PBANKA_070650	4.69166	2.8674	23.7139	27.1248	2.93794	3.60627	4.60561	4.38099	403.208	370.558	23.8686	exonuclease, putative
PBANKA_070660	0.736051	0.894658	4.94584	2.49688	4.34127	1.69169	1.36577	1.25342	1433.67	1431.38	90.57	conserved Plasmodium protein, unknown function
PBANKA_070670	163.946	216.859	50.2696	41.9667	150.903	113.479	642.002	680.851	163.415	202.219	257.298	dicarboxylate/tricarboxylate carrier, putative
PBANKA_070680	27.1461	31.1692	103.966	110.018	110.177	171.014	39.8657	35.4773	40.5458	52.6561	13.1345	DnaJ protein, putative
PBANKA_070690	229.402	78.188	444.867	245.972	295.265	150.156	220.652	217.313	0	173.984	125.601	conserved Plasmodium protein, unknown function
PBANKA_070700	2.39591	2.9681	2.14945	1.23065	6.86395	6.60136	40.1163	42.0315	13.7914	9.82642	9.67459	lipoate-protein ligase B
PBANKA_070710	100.079	154.814	8.35863	5.54548	147.817	39.627	1932.05	1926.21	3597.42	4507.8	244.017	membrane skeletal protein, putative
PBANKA_070720	14.8132	20.0396	6.73922	3.93798	10.003	5.93581	85.8362	83.3073	7.38747	8.49074	15.7706	conserved Plasmodium protein, unknown function
PBANKA_070730	76.8043	251.636	121.57	186.483	147.904	208.742	20.0084	19.6148	48.5085	41.9671	115.326	histone acetyltransferase GCN5, putative
PBANKA_070740	143.687	401.556	245.971	252.865	115.251	144.181	113.111	114.825	35.8938	53.0729	141.894	RNA-binding protein, putative
PBANKA_070750	111.539	74.7105	127.681	147.431	18.4263	21.1113	110.15	122.214	56.071	72.208	77.9893	RWD domain-containing protein, putative
PBANKA_070760	12.8143	15.9809	26.7899	29.4317	25.4728	35.8841	11.3193	10.6857	52.0192	41.4278	32.2099	protein kinase, putative
PBANKA_070770	26.1349	90.8973	8.32764	5.69577	399.107	205.253	12.0659	10.7921	36.7309	40.1026	48.7653	conserved Plasmodium protein, unknown function
PBANKA_070780	55.6372	68.4803	84.9456	90.9197	48.1405	65.0103	16.4662	12.7291	18.9674	19.9151	17.6648	conserved Plasmodium protein, unknown function
PBANKA_070790	2.47685	3.45554	3.30335	2.10854	7.27579	6.43326	5.78506	5.20513	18.5754	24.2563	2.95133	conserved Plasmodium protein, unknown function
PBANKA_070800	118.378	127.444	152.601	161.747	153.073	174.302	18.487	16.7034	15.0757	18.2163	20.5005	protein transport protein Sec23, putative
PBANKA_070810	26.1709	17.8942	5.3822	5.94889	64.0409	41.8215	146.248	156.135	39.9032	33.0646	24.2306	dynein light chain 1
PBANKA_070820	26.9669	26.8463	15.6904	14.9906	19.142	14.4979	108.81	100.948	26.5567	26.5677	27.7851	conserved Plasmodium protein, unknown function
PBANKA_070840	258.46	124.652	765.255	435.105	235.617	219.681	206.671	190.243	86.8821	129.684	75.7169	small nuclear ribonucleoprotein G, putative
PBANKA_070850	8.03271	6.38542	14.9213	14.7248	12.2666	8.44964	37.3587	35.6386	37.9868	34.6267	16.9806	conserved Plasmodium protein, unknown function
PBANKA_070860	13.7263	12.3398	24.0434	27.2747	7.70051	9.56216	25.6953	26.3934	90.5216	92.9131	24.2247	quinone oxidoreductase, putative
PBANKA_070870	35.0354	17.0556	74.338	63.6436	21.4422	20.9111	23.2285	20.5995	20.2049	14.6082	25.4302	RNA polymerase II mediator complex protein MED7,putative
PBANKA_070880	44.3821	45.8077	66.2274	100.54	40.4035	69.8838	25.7622	28.4469	62.8836	65.0306	45.9756	mitochondrial ribosomal protein L4 precursor,putative
PBANKA_070890	61.6485	15.4589	245.711	89.9874	110.96	76.3786	140.799	153.843	265.39	216.311	121.158	conserved Plasmodium protein, unknown function
PBANKA_070900	337.89	389.521	460.237	235.897	1108.76	816.561	956.883	1048.43	950.374	608.405	386.531	protein-transport protein sec61 beta 1 subunit,putative
PBANKA_070910	2128.78	1864.61	1257.7	1146.81	319.041	337.454	262.011	278.887	244.331	195.652	798.682	60S ribosomal protein L22, putative
PBANKA_070920	30.6741	43.8057	73.6379	80.0075	25.3059	28.4742	16.8184	14.987	138.01	127.006	110.5	clp1-related protein, putative
PBANKA_070930	53.8429	81.4354	65.1707	66.5743	10.8895	9.88962	9.58736	7.65968	40.838	29.4825	82.3563	small ribosomal subunit processingmicrotubule-associated protein, putative
PBANKA_070940	1161.2	1163.79	606.344	649.408	2026.15	1537.73	224.719	268.269	430.684	306.917	525.182	conserved Plasmodium protein, unknown function
PBANKA_070950	103.796	149.018	94.6445	101.918	74.7857	50.5462	83.6617	91.6842	80.8477	80.6524	124.987	ATP-dependent RNA helicase prh1, putative
PBANKA_070960	356.963	357.881	143.483	171.758	232.382	217.931	608.832	659.492	178.396	182.898	668.968	conserved Plasmodium protein, unknown function
PBANKA_070970	14.4066	13.1524	29.7166	44.9539	80.9342	88.6135	30.3649	29.6108	117.089	102.126	28.9164	protein kinase 1
PBANKA_070980	38.7894	23.335	31.991	35.6027	213.988	291.69	18.4788	19.1281	47.6406	47.559	97.6368	conserved Plasmodium protein, unknown function
PBANKA_070990	13.5549	12.0145	43.5748	59.1086	25.3296	41.527	11.1381	10.2763	6.52935	4.62423	27.723	conserved Plasmodium protein, unknown function
PBANKA_071000	12.6726	12.2507	40.7313	49.2059	31.9592	45.3882	16.2425	15.6148	18.9759	13.4333	60.8157	conserved Plasmodium protein, unknown function
PBANKA_071010	13.6051	15.8085	99.2072	126.442	67.8503	97.4042	41.8035	44.1285	127.843	168.806	25.5389	2-oxoglutarate dehydrogenase e1, putative
PBANKA_071020	19.1016	10.1183	19.2256	24.323	64.1049	63.3751	87.0765	79.7111	16.0872	13.1423	21.5155	conserved Plasmodium protein, unknown function
PBANKA_071030	49.1806	68.4189	34.6691	50.5763	97.7837	96.2126	43.4456	38.9056	94.8331	98.2205	41.5229	conserved Plasmodium protein, unknown function
PBANKA_071040	5.63929	5.65871	33.9772	38.9246	14.3857	18.3732	12.7483	11.4748	20.0058	21.637	6.45686	conserved Plasmodium protein, unknown function
PBANKA_071050	66.2982	79.1063	75.2704	95.5091	68.6282	82.275	64.5567	64.9073	37.2151	38.723	114.516	conserved Plasmodium protein, unknown function
PBANKA_071060	21.9778	24.6523	37.1123	33.9093	14.0254	12.367	29.634	26.7194	23.1791	22.6365	22.6504	phosphatidylglycerophosphate synthase, putative
PBANKA_071070	41.4322	40.14	58.6333	67.213	15.6573	10.0432	70.0462	70.9746	144.089	133.281	89.0456	conserved Plasmodium protein, putative
PBANKA_071080	30.0243	63.0774	117.185	131.484	56.1399	75.7119	20.6777	19.5839	55.9664	53.0548	12.254	Snf2-related CBP activator, putative
PBANKA_071090	183.279	97.8401	687.502	626.418	494.237	441.674	215.577	245.924	2250.68	1117.44	376.555	U6 snRNA-associated Sm-like protein LSm3,putative
PBANKA_071100	5.7855	5.58245	4.90792	5.32721	9.0455	6.87225	28.1302	26.6042	60.4049	54.5632	86.5288	conserved Plasmodium protein, unknown function
PBANKA_071110	14.5123	9.85691	34.7783	39.4284	49.5314	71.2115	17.9352	14.0112	206.574	168.53	87.0554	conserved Plasmodium protein, unknown function
PBANKA_071120	82.8564	151.755	231.553	377.769	240.839	259.052	48.5565	61.699	129.752	104.971	230.695	conserved Plasmodium protein, unknown function
PBANKA_071130	4.86154	4.53661	5.373	1.50141	12.3951	4.12395	69.5028	73.3409	61.5885	51.2154	66.1213	conserved protein, unknown function
PBANKA_071140	0.654587	0.933647	0.783956	0.563092	2.88707	2.7288	4.13903	3.45473	1215.48	1182	153.489	perforin-like protein 4
PBANKA_071150	6.86823	5.58575	10.1444	14.0708	5.47271	6.44673	27.3883	25.0413	35.8759	28.6838	11.6867	conserved Plasmodium protein, unknown function
PBANKA_071160	6.75041	8.73798	3.00627	4.10811	1.78063	1.03411	3.12915	3.46313	1006.35	941.24	136.385	perforin-like protein 5
PBANKA_071170	104.726	202.276	73.425	86.0443	27.1534	21.8176	55.9431	57.3582	82.5066	85.9883	206.818	BRIX domain, putative
PBANKA_071180	110.413	226.596	140.753	210.346	68.683	89.7349	19.5295	18.7138	61.0376	50.8293	200.089	conserved Plasmodium protein, unknown function
PBANKA_071190	2991.52	3208.44	3170.86	3325.96	571.548	1083.69	566.794	607.897	1241.58	1763.21	6759.84	heat shock protein, putative
PBANKA_071200	164.933	250.221	70.9647	94.2119	40.6821	45.8018	161.288	167.348	549.223	528.966	395.529	U3 small nucleolar ribonucleoprotein, putative
PBANKA_071210	34.0687	37.029	50.8363	62.0303	153.174	218.343	83.4009	83.4165	31.4507	31.8868	36.5365	DNA helicase, putative
PBANKA_071220	219.439	341.323	86.3101	83.5757	186.025	102.575	1261.34	1336.92	1152.06	1351.13	1279.92	conserved Plasmodium protein, unknown function
PBANKA_071230	175.799	220.098	171.466	177.925	188.368	148.128	146.836	144.535	161.312	170.291	175.988	zinc finger protein, putative
PBANKA_071240	85.9396	183.338	62.0284	54.0636	44.5326	24.3323	60.8769	71.8913	280.019	268.527	812.285	nucleolar preribosomal assembly protein,putative
PBANKA_071250	3.75321	3.12661	6.89784	5.44957	7.66326	3.65629	37.6676	37.1129	18.0279	22.205	8.64359	dynactin subunit 6, putative
PBANKA_071260	580.409	357.815	1920.82	1516.41	1498.99	1469.52	579.944	605.635	412.092	656.398	234.468	14-3-3 protein, putative
PBANKA_071270	4.75275	7.73539	2.90725	1.93801	29.7812	13.5699	16.5634	15.4881	56.8445	60.9967	48.2641	zinc finger protein, putative
PBANKA_071280	97.7556	206.939	52.2429	108.652	14.9371	19.2678	11.6985	14.1212	7.75285	9.95075	50.948	conserved protein, unknown function
PBANKA_071290	3251.15	2474.27	733.135	821.562	1367.01	450.701	25810.7	30468.8	15767.3	12409.2	4944.46	high mobility group protein B2, putative
PBANKA_071300	400.966	253.733	1153.3	1020.48	2413.89	1991.04	671.713	590.706	351.724	522.238	187.757	conserved Plasmodium protein, unknown function
PBANKA_071310	46.4001	58.7309	6.07093	3.03497	870.276	667.343	11.9301	13.1825	19.3939	18.1037	120.147	rhoptry neck protein 5, putative
PBANKA_071320	12.3212	17.8701	2.27817	1.55733	139.479	101.986	49.7626	54.8762	592.776	588.931	93.6281	conserved Plasmodium protein, unknown function
PBANKA_071330	44.345	29.7546	484.584	436.574	111.922	165.277	38.6881	46.7255	62.5017	74.1126	39.0321	protein kinase c inhibitor-like protein,putative
PBANKA_071340	3.83053	1.07658	24.105	23.1627	7.15876	8.39756	23.1091	21.9893	9.46568	5.69279	10.0672	conserved Plasmodium protein, unknown function
PBANKA_071350	5.33971	6.39686	31.917	37.8641	12.1497	15.244	10.472	10.3536	36.2542	28.918	4.24544	asparagine-rich antigen, putative, fragment
PBANKA_071360	29.508	50.8679	19.3063	18.3498	12.0882	12.8432	30.9731	26.9711	25.6207	24.5558	35.8158	conserved Plasmodium protein, unknown function
PBANKA_071370	26.7802	14.7737	54.2602	61.1156	28.6918	33.3788	32.4679	30.3304	93.1317	72.0906	29.3467	GTPase, putative
PBANKA_071380	5.14521	6.09483	15.364	22.9421	12.2071	14.7744	15.5864	15.2995	30.6882	29.4674	7.7918	ubiquitin-activating enzyme, putative
PBANKA_071390	15.1248	7.53845	16.1212	7.67673	76.6552	87.1505	29.741	28.8471	18.9466	18.6034	5.1433	adenylate kinase 2, putative
PBANKA_071400	162.146	185.402	21.1856	13.7313	148.418	39.1798	2613.95	2833.34	134.528	151.431	82.0535	meiotic recombination protein DMC1
PBANKA_071410	47.5211	48.0817	131.977	83.9964	39.6411	31.4733	108.254	112.197	14.2783	9.60454	14.3525	conserved Plasmodium protein, unknown function
PBANKA_071420	35.8917	71.1996	113.901	140.498	30.2944	48.7594	17.6219	17.8532	14.2522	14.1372	7.17191	ClpB protein, putative
PBANKA_071430	23.6992	22.4166	5.25049	4.90976	27.1233	6.22324	347.279	427.319	4028.87	5630.01	1223.4	small heat shock protein HSP20
PBANKA_071440	131.456	54.5397	170.438	150.573	88.4918	86.9532	183.03	190.277	26.3217	22.2299	44.0726	conserved Plasmodium protein, unknown function
PBANKA_071450	3.57347	4.56097	0.642349	0.418038	1.86807	2.85228	24.4881	24.4786	65.5881	55.3753	21.8124	conserved Plasmodium protein, unknown function
PBANKA_071460	27.865	27.9916	25.6144	22.5159	98.8831	112.949	179.607	189.851	24.9364	22.0813	69.0717	vacuolar sorting protein, putative
PBANKA_071470	20.6105	25.8554	65.977	39.3707	11.7734	14.8233	2.62155	3.74644	3.247	5.66671	46.1093	phosphopantothenoylcysteine decarboxylase,putative
PBANKA_071480	41.3447	87.7063	45.7288	51.2833	11.4914	10.9776	2.52608	4.07574	18.6076	19.3217	93.9391	nucleolar preribosomal assembly protein,putative
PBANKA_071490	2.44843	4.52588	2.13772	2.44238	1.14893	1.05587	1.28252	1.99776	2.58851	1.99381	5.15556	lipoamide dehydrogenase, putative
PBANKA_071500	26.2537	78.958	39.6917	53.0256	145.747	169.647	14.1791	14.0194	172.805	122.875	17.1677	vacuolar sorting protein VPS9, putative
PBANKA_071510	22.7515	14.6517	59.705	81.7016	55.7178	61.2195	10.8193	8.37143	5.86287	5.59671	18.9284	ubiquitin, putative
PBANKA_071520	327.345	386.938	418.877	377.12	97.7536	85.699	64.8286	75.2036	82.3141	71.3403	253.393	eukaryotic translation initiation factor,putative
PBANKA_071530	53.3182	30.4735	26.5103	11.9141	195.767	216.909	32.2326	34.79	35.917	31.3008	35.7079	conserved Plasmodium protein, unknown function
PBANKA_071540	71.2227	84.7354	163.219	169.677	336.415	455.94	188.784	192.025	123.949	97.5542	59.6052	conserved Plasmodium protein, unknown function
PBANKA_071550	39.9165	20.4855	124.818	83.9329	221.139	177.531	71.6866	71.7648	42.1649	48.3888	17.9044	phosphoglucomutase-2
PBANKA_071560	171.537	90.2119	372.345	336.026	241.638	279.325	42.4676	43.4606	138.327	148.114	99.2022	26S proteasome AAA-ATPase subunit RPT3, putative
PBANKA_071570	56.987	46.5231	43.2079	39.7626	190.001	170.876	34.6326	39.771	34.4558	42.9969	162.321	lysine decarboxylase-like protein, putative
PBANKA_071580	35.0868	30.171	79.9622	75.9445	95.4714	119.571	42.8626	41.8029	92.6259	91.6797	36.0256	conserved Plasmodium protein, unknown function
PBANKA_071590	15.2297	27.3517	63.8508	67.4321	49.4546	56.9619	9.17376	8.35625	34.8725	39.3021	6.27084	ubiquitin carboxyl-terminal hydrolase 13,putative
PBANKA_071600	9.13933	25.6321	83.7287	105.822	71.7118	108.458	21.2488	20.9244	33.2772	33.0119	12.858	chromosome associated protein, putative
PBANKA_071610	8.41392	12.193	22.5639	29.6554	4.83815	4.39668	7.79196	7.8847	0.675612	0.980567	5.92312	conserved Plasmodium protein, unknown function
PBANKA_071620	19.5745	10.7183	30.5936	7.61481	96.4798	82.6448	102.451	97.2453	6.62983	15.1743	17.9841	calmodulin-like protein, putative
PBANKA_071630	60.9122	51.0316	57.9738	43.3716	73.7188	90.395	82.9415	58.7277	924.728	534.66	264.861	Rab5-interacting protein, putative
PBANKA_071640	9.55174	8.40175	4.0439	2.88499	16.0828	9.163	30.4492	35.4268	224.615	190.057	212.966	conserved Plasmodium protein, unknown function
PBANKA_071650	26.9874	14.662	64.3651	49.2298	57.6613	34.4235	176.012	174.569	36.3761	40.2766	40.3476	RNA-binding protein, putative
PBANKA_071660	31.2717	18.9688	43.3185	34.6809	147.034	97.9392	130.141	138.538	30.5939	43.6897	34.8257	conserved Plasmodium protein, unknown function
PBANKA_071670	20.9066	19.2392	78.9053	79.459	83.8449	75.6925	71.8002	72.4663	71.1476	68.2499	18.4112	GTP-binding protein, putative
PBANKA_071680	3.90848	0	6.8091	2.53969	15.3613	5.76579	6.30154	5.39965	9072.47	3701.84	543.182	conserved Plasmodium protein, unknown function
PBANKA_071690	31.3445	34.3481	9.22011	6.52039	254.343	78.5326	50.6529	48.9048	205.891	184.97	104.391	armadillo-domain containing rhoptry protein,putative
PBANKA_071700	86.0847	111.122	163.759	158.715	66.7328	61.0502	17.3832	17.5228	5.98002	8.09128	33.1123	ATPase, putative
PBANKA_071710	12.335	12.4043	13.6851	15.1681	19.1175	16.3383	12.3029	12.5646	7.08859	7.98736	39.9899	conserved Plasmodium protein, unknown function
PBANKA_071720	15.1855	28.3885	31.8863	44.8076	62.2404	80.2003	24.145	24.8729	9.08821	7.7672	15.666	conserved Plasmodium protein, unknown function
PBANKA_071730	53.5246	140.667	58.5962	88.2637	35.9128	55.1934	23.0738	25.005	17.2149	15.01	38.1666	cdc2-related protein kinase 3
PBANKA_071740	104.55	81.4573	139.7	119.165	121.76	117.262	51.3124	45.8352	67.8534	71.6698	40.5522	nonclathrin coat protein, putative
PBANKA_071750	92.373	106.472	70.7928	58.5678	56.833	44.3896	23.88	26.0397	47.1642	48.6607	74.0711	nuclear cap-binding protein, putative
PBANKA_071760	33.0988	25.4486	62.7779	63.0843	24.2298	24.502	141.007	140.943	301.35	246.471	99.5663	GTP:AMP phosphotransferase, putative
PBANKA_071770	29.5386	47.0127	49.0216	46.2189	42.2346	41.7995	32.6756	36.2697	70.6901	81.9028	44.2483	conserved Plasmodium protein, unknown function
PBANKA_071780	2179.38	2080.74	1424.06	1682.09	444.426	594.49	243.248	261.885	197.149	252.695	645.082	60S ribosomal protein L15, putative
PBANKA_071790	187.907	177.676	87.8513	112.188	112.557	132.457	40.0384	36.1292	106.225	118.536	428.933	RNA-binding protein, putative
PBANKA_071800	4.75514	4.41414	4.64753	3.14611	2.54822	2.97737	1.67362	1.94619	33.1939	35.2885	15.9672	conserved Plasmodium protein, unknown function
PBANKA_071810	13.927	28.4196	38.8423	44.7985	13.4	17.8607	6.08163	5.79158	104.615	91.3579	43.8836	glutamyl-tRNA(Gln) amidotransferase subunit A,putative
PBANKA_071820	47.9034	79.9898	55.202	63.8953	51.0766	53.0683	10.462	9.29336	10.4554	7.48086	36.9542	conserved protein, unknown function
PBANKA_071830	1.32362	1.8085	13.7895	16.2747	4.71278	6.47826	1.48509	1.81137	318.6	327.5	9.30821	DNA helicase MCM9, putative
PBANKA_071840	9.69421	16.6855	93.034	106.465	54.7642	85.9694	12.0562	11.6845	99.6476	86.6663	9.35568	histone acetyltransferase, putative
PBANKA_071850	34.7154	36.1141	57.9256	63.5027	37.036	36.8669	145.319	137.64	7.73521	6.60088	16.3506	repressor of RNA polymerase III transcriptionMAF1, putative
PBANKA_071860	39.7918	28.7187	63.4548	54.5972	21.5571	12.8328	24.5296	25.1936	20.1569	23.0859	13.8732	prohibitin-like protein, putative
PBANKA_071870	44.7556	28.0332	119.079	103.661	134.77	78.033	113.878	119.86	1742.03	1088.79	276.461	CDGSH iron-sulfur domain-containing protein,putative
PBANKA_071880	236.936	233.354	187.88	216.546	814.968	821.145	184.63	188.646	133.27	193.689	154.798	small GTP-binding protein sar1, putative
PBANKA_071890	0	0	0	0	0	0	0	0	0	0	0	conserved Plasmodium protein, unknown function,fragment
PBANKA_071900	19.0124	36.1579	46.3194	52.4927	16.163	14.7486	15.1831	15.1366	327.931	289.139	33.3104	conserved Plasmodium protein, unknown function,fragment
PBANKA_071910	13.8865	11.6892	6.70274	5.51712	58.7815	31.3529	215.409	199.412	224.722	189.227	82.9132	conserved Plasmodium protein, unknown function
PBANKA_071920	3.28438	2.60339	6.44354	9.43843	8.20163	5.07869	18.4172	16.1674	77.4128	79.0025	15.1029	mRNA-binding protein PUF2
PBANKA_071930	18.2074	10.7228	90.0256	80.0763	64.5987	92.3068	42.3134	45.8451	18.45	26.567	20.6648	bifunctional dihydrofolate reductase-thymidylatesynthase, putative
PBANKA_071940	57.6714	92.1998	73.014	92.1833	63.5779	62.6809	26.0147	30.5468	87.3585	107.538	141.146	LETM1-like protein, putative
PBANKA_071950	9.98127	63.7021	34.3186	50.5097	65.08	77.667	8.53404	8.30647	71.9282	55.488	17.6346	conserved Plasmodium protein, unknown function
PBANKA_071960	60.009	57.0508	137.99	139.606	18.5859	16.0761	26.4821	25.1983	101.174	102.799	123.355	memo-like protein
PBANKA_071970	6.34573	19.6046	0.92588	1.31232	21.2706	22.4339	24.3173	25.3895	123.81	122.604	45.3895	conserved Plasmodium protein, unknown function
PBANKA_071980	12.231	12.0053	1.19651	2.06265	13.9713	4.09119	169.118	151.829	222.308	175.33	31.0235	conserved Plasmodium protein, unknown function
PBANKA_071990	6.62864	8.89107	16.7947	23.6159	29.7193	33.0751	21.0626	23.3063	80.4872	66.4763	96.1769	cdc2-related protein kinase 1
PBANKA_072000	12.1573	10.3606	8.30733	19.9227	15.4685	13.7733	63.6199	64.6816	9.05917	10.3679	22.2305	conserved Plasmodium protein, unknown function
PBANKA_072010	1.80733	5.17393	0.996841	0.940622	8.51759	8.98965	6.01207	5.34301	36.7526	33.1591	3.26592	conserved Plasmodium protein, unknown function
PBANKA_072020	38.5012	49.2381	59.0932	85.5894	35.5299	38.4476	44.1054	42.8173	37.9695	34.6896	90.6106	conserved Plasmodium protein, unknown function
PBANKA_072030	143.593	210.798	173.532	197.151	40.819	62.0497	30.2483	31.0053	41.8904	43.278	260.577	proteasome regulatory component, putative
PBANKA_072040	134.62	361.845	146.296	216.483	201.134	201.034	128.252	139.16	571.022	557.626	260.242	conserved Plasmodium protein, unknown function
PBANKA_072050	30.9688	7.32575	155.772	107.667	31.3283	26.3476	58.2731	68.7292	12.9479	8.85157	34.5665	conserved Plasmodium protein, unknown function
PBANKA_072060	57.9979	26.5494	153.907	129.417	100.628	51.13	22.3465	21.9769	21.0073	18.0563	26.1908	Bet3 transport protein, putative
PBANKA_072070	2.28341	8.70345	3.14859	2.47807	46.426	27.5733	3.24939	2.9915	9.3418	7.30778	13.073	regulator of chromosome condensation, putative
PBANKA_072080	60.9295	115.441	46.0163	51.4311	21.8088	18.2091	20.0817	22.2821	32.4773	31.9533	243.587	RNA-binding protein NOB1, putative
PBANKA_072090	206.576	165.554	17.0937	12.251	170.738	60.3407	3888.93	4247.27	106.388	125.002	224.928	conserved Plasmodium protein, unknown function
PBANKA_072100	8.7017	8.4027	3.07382	2.51067	51.3085	26.7973	57.7761	53.8618	402.185	366.627	50.085	conserved Plasmodium protein, unknown function
PBANKA_072110	28.9468	32.7692	11.6185	14.7895	19.5252	12.066	167.897	158.666	67.5392	50.6074	33.6232	conserved Plasmodium protein, unknown function
PBANKA_072120	17.4776	21.0472	21.369	25.3896	8.19629	7.5285	26.229	18.058	13.4515	8.88148	12.3786	conserved Plasmodium protein, unknown function
PBANKA_072130	171.258	215.138	123.935	246.298	149.395	225.843	110.475	108.907	67.3057	51.0891	90.1674	CGI-141 protein homolog, putative
PBANKA_072140	35.7949	26.5939	77.6094	56.9753	20.3515	28.8901	21.0193	22.9396	7.93536	4.39238	13.1818	conserved Plasmodium protein, unknown function
PBANKA_072150	12.7523	40.394	31.6452	39.5223	19.1359	27.0385	23.954	23.4769	9.57365	8.22019	4.20307	conserved Plasmodium protein, unknown function
PBANKA_072160	25.0256	17.808	46.3783	52.2729	36.0874	58.2113	31.3429	27.718	9.13031	5.58139	16.2129	conserved Plasmodium protein, unknown function
PBANKA_072170	472.601	569.689	807.183	1244.72	230.157	492.172	99.1983	106.579	110.448	125.065	275.939	ran binding protein 1, putative
PBANKA_072180	21.0299	16.0533	4.9942	4.33197	195.609	142.202	119.919	107.234	14.5306	13.5346	97.8185	apical merozoite protein, putative
PBANKA_072190	158.8	219.697	105.52	124.235	51.2621	62.997	30.7805	34.0633	35.7453	41.4703	140.591	60S ribosomal protein L7ae/L30e, putative
PBANKA_072200	7.24785	23.3047	20.6831	33.453	39.3028	65.0374	4.88943	5.01388	17.9777	14.3327	14.7141	phosphatidylinositol 4-kinase, putative
PBANKA_072210	0.54721	0.0841001	0.312748	0.0332008	0	0	0.138325	0.39957	0.208831	0.10841	0.833545	BIR protein, pseudogene
PBANKA_072220	2.53658	0	4.03092	0.477606	1.33765	0	0.287873	0.719239	0	0.0643912	0.593119	BIR protein, pseudogene
PBANKA_072230	45.1931	31.5688	25.6129	7.70824	25.1905	11.6766	8.97436	5.79106	6.77635	4.65769	3.72342	fam-b protein
PBANKA_072240	5.05087	9.3729	7.9048	8.54696	0.822716	1.91127	4.68192	3.28894	0.446411	0.0566822	0.622541	BIR protein
PBANKA_072250	21.3715	33.7156	18.0161	29.7243	3.8846	7.04948	12.6144	8.94594	4.4694	2.70356	1.61323	BIR protein
PBANKA_072260	389.342	12.2654	44.907	9.30244	20.479	4.13404	51.7105	46.1278	24.6536	26.6692	20.5002	fam-b protein
PBANKA_072270	0	0.750542	1.25313	0.249685	0.268503	0	0.383684	0.259129	0.483891	0	0	BIR protein, pseudogene
PBANKA_072280	36.4749	2.97957	14.7057	3.1742	8.98652	1.17247	3.62589	4.51252	11.4851	10.8866	8.42149	fam-b protein
PBANKA_072290	14.8126	9.4558	38.59	9.95531	2.88597	1.73401	3.68462	4.02392	0	0.622495	1.25317	BIR protein, pseudogene
PBANKA_072300	0	0.523482	1.00036	0.282857	3.53268	0.740369	0.553129	0	0.301938	0.143549	0	BIR protein
PBANKA_080010	23.1657	37.4038	24.3888	15.0058	2.96973	3.99631	41.6231	49.6206	0.992588	3.6599	5.88239	BIR protein
PBANKA_080020	9.32149	10.9096	11.0641	10.4339	2.82767	1.03133	26.9836	34.1705	0.866674	1.16979	3.14243	fam-a protein, pseudogene
PBANKA_080030	69.2357	182.031	25.5653	30.5034	9.51122	8.18371	27.6581	29.3816	26.2699	38.0136	11.7464	conserved Plasmodium protein, unknown function
PBANKA_080040	26532.8	21237.6	7842.32	8487.39	8492.73	8508.88	2486.84	1897.73	3392.25	1589.63	8958.57	conserved Plasmodium protein, unknown function
PBANKA_080050	32.5517	63.5181	9.83423	18.4105	4.88464	3.61954	8.55819	9.60956	21992.6	30000	22049.6	chitinase
PBANKA_080060	115.968	84.0301	268.911	342.315	181.982	312.761	107.874	114.361	0	12.9499	35.6292	centrin, putative
PBANKA_080070	3.91711	10.8173	19.3241	22.33	12.597	19.5404	3.3373	3.45836	1.27431	1.37069	1.376	conserved Plasmodium protein, unknown function
PBANKA_080080	37.451	38.4215	37.1136	29.1852	120.757	75.8673	38.0323	36.3112	36.2786	23.7198	186.558	conserved Plasmodium protein, unknown function
PBANKA_080090	12.1403	17.3158	57.3548	70.6145	20.659	34.2094	8.6516	8.3089	4.863	2.52864	8.89396	conserved Plasmodium protein, unknown function
PBANKA_080100	70.3348	104.595	93.9405	120.837	50.1446	49.0198	35.4834	28.5178	18.3413	14.5331	78.6066	conserved Plasmodium protein, unknown function
PBANKA_080110	11.4323	14.2771	20.0044	27.4684	26.9653	21.7042	57.3906	56.1376	50.7433	42.6347	15.1935	conserved Plasmodium protein, unknown function
PBANKA_080120	70.0597	263.054	98.9079	110.666	30.885	30.0954	18.7355	17.7873	39.192	50.1952	30.3513	erythrocyte membrane-associated antigen,putative
PBANKA_080130	26.3315	10.6861	10.8562	1.62107	200.394	124.667	12.5596	13.8248	1.60752	2.4209	7.17403	conserved Plasmodium protein, unknown function
PBANKA_080140	247.318	472.938	175.02	243.368	45.8898	67.8489	58.0122	64.4617	1.78529	3.96837	31.5334	conserved Plasmodium protein, unknown function
PBANKA_080150	6.47133	10.7313	4.61585	5.50742	16.1638	17.7856	21.3841	21.7638	5.35598	2.04845	26.5917	conserved Plasmodium protein, unknown function
PBANKA_080160	7.60095	51.6159	27.5642	36.1451	9.41299	18.0377	3.28659	3.12824	4.47533	3.83967	6.2066	conserved Plasmodium protein, unknown function
PBANKA_080170	4.05156	14.1577	18.9902	22.6471	5.54113	7.41977	4.16209	3.85484	3.36198	3.81617	3.89952	conserved Plasmodium protein, unknown function
PBANKA_080180	5.4009	28.9457	1.51885	0.971329	119.958	134.969	35.3483	34.5817	5.11503	6.03334	1.0273	conserved Plasmodium protein, unknown function
PBANKA_080190	28.071	53.5209	41.2042	57.4268	10.615	16.9518	3.39199	3.64667	7.66507	7.06495	21.3043	methyltransferase, putative
PBANKA_080200	9.42453	41.4685	26.8025	38.2235	286.205	409.325	0.948682	0.922615	3.28415	2.71693	2.70549	conserved Plasmodium protein, unknown function
PBANKA_080210	27.3652	28.5842	42.8409	38.8584	67.0771	68.681	36.1245	37.3154	55.0756	61.8505	15.8399	phosphoinositide-binding protein, putative
PBANKA_080220	13.8207	18.445	9.40354	8.44312	140.201	158.741	7.32969	7.24453	2.165	1.9582	4.28912	serine/threonine protein kinase, putative
PBANKA_080230	44.7972	300.002	203.021	280.104	86.8342	159.334	16.3844	16.3442	72.9517	65.6053	29.5699	ubiquitin transferase, putative
PBANKA_080240	8.4758	10.6709	11.3764	11.106	24.5974	29.8615	17.3627	17.8481	5.59566	5.09326	8.40056	phosphopantetheine adenylyltransferase, putative
PBANKA_080250	5.91929	10.6962	6.71369	3.81622	50.7752	37.8913	15.5428	13.3932	10.0329	8.1742	8.9497	conserved Plasmodium protein, unknown function
PBANKA_080260	21.2777	21.7997	50.2106	65.3498	23.1786	27.8339	27.0589	30.737	9.31894	10.24	16.67	peptide chain release factor, putative
PBANKA_080270	30.0272	65.1392	60.7351	77.9875	56.5958	60.7299	16.1413	14.261	7.70984	7.44475	10.2105	conserved Plasmodium protein, unknown function
PBANKA_080280	4.99942	5.97761	6.89095	8.01557	57.0948	48.9471	16.4572	15.4264	27.0727	26.8111	5.48363	conserved Plasmodium protein, unknown function
PBANKA_080290	20.9508	36.2257	29.9768	36.5298	8.36018	10.847	15.2747	13.661	9.85564	7.54812	24.1474	conserved Plasmodium protein, unknown function
PBANKA_080300	16.2379	16.8648	15.2252	13.5436	115.065	149.488	18.6161	19.6902	2.79168	4.40401	10.3692	origin recognition complex subunit 2, putative
PBANKA_080310	38.6127	33.9385	121.358	142.091	132.223	210.197	52.8167	58.0276	12.7934	19.4724	9.1381	DNA replication licensing factor MCM7, putative
PBANKA_080320	11.9033	28.411	52.1473	69.3647	66.9209	106.097	8.44426	8.21252	20.8436	19.429	6.03965	inositol-phosphate phosphatase, putative
PBANKA_080330	14.0063	34.0216	24.6378	33.8663	5.87565	5.34623	7.15946	5.89748	8.0504	8.06673	5.69438	RNA helicase, putative
PBANKA_080340	10188.3	11130.1	6629.87	7123.23	1765.11	2943.97	1930.8	2527.84	362.983	427.754	3953.65	40S ribosomal protein S29, putative
PBANKA_080350	187.49	87.2691	778.43	611.821	517.089	527.527	200.118	204.373	127.654	155.661	141.863	ATP synthase subunit C, putative
PBANKA_080360	50.4138	100.254	154.782	161.529	35.5723	55.8488	8.40892	7.69652	25.0271	30.5067	24.1335	conserved Plasmodium protein, unknown function
PBANKA_080370	10.8433	13.917	41.5157	48.9675	54.7918	71.2726	11.3137	11.2332	6.0458	6.0028	9.27502	conserved Plasmodium protein, unknown function
PBANKA_080380	91.3818	34.9209	530.887	570.828	300.672	242.096	393.45	656.336	541.18	139.1	96.6825	conserved Plasmodium protein, unknown function
PBANKA_080390	29.1207	33.1247	7.42658	6.58547	369.491	153.869	9.82866	12.4068	3.27648	4.58014	46.3056	conserved Plasmodium protein, unknown function
PBANKA_080400	2992.53	3886.18	2014.01	1749.21	611.395	715.682	343.814	410.094	376.036	287.693	1045.95	ribosomal protein, L37e, putative
PBANKA_080410	248.681	604.266	222.188	401.407	62.5928	107.645	23.1472	22.5323	12.43	11.4468	20.1547	conserved Plasmodium protein, unknown function
PBANKA_080420	11.1988	9.67503	54.1316	51.503	8.43862	7.04943	10.2929	11.2565	1.40553	2.36314	2.88748	conserved Plasmodium protein, unknown function
PBANKA_080430	5.77229	5.13533	4.04557	3.95909	7.81144	5.07667	39.3155	39.2366	2.78582	2.49811	1.13008	DNA mismatch repair protein MSH2
PBANKA_080440	7.26949	10.0878	37.4846	51.8098	23.4723	38.277	14.7407	15.3615	3.54046	4.23924	4.22819	conserved Plasmodium protein, unknown function
PBANKA_080450	33.4361	90.2827	2.38655	3.19318	1103.46	819.362	8.78051	5.64645	12.9363	18.278	8.92446	rhoptry associated membrane antigen, putative
PBANKA_080460	90.6246	172.021	95.1109	119.667	16.6131	12.9796	6.49509	5.66883	17.9998	15.2223	119.533	AAA family ATPase, putative
PBANKA_080470	25.7186	59.569	53.6285	70.5794	20.0492	23.62	14.2908	14.4327	5.71199	8.2845	8.91667	conserved Plasmodium protein, unknown function
PBANKA_080480	58.0278	73.5739	71.0903	69.6483	32.904	39.5941	8.7419	8.79744	18.4237	22.8747	48.0186	conserved Plasmodium protein, unknown function
PBANKA_080490	43.3815	75.7316	45.8724	65.5566	40.0885	51.2863	10.1676	10.3141	11.3562	13.1079	8.18228	ubiquitin-protein ligase e3, putative
PBANKA_080500	15.3565	17.4918	42.9408	45.4359	16.5808	20.9455	9.14938	9.53343	9.22659	10.5033	4.72736	RAP protein, putative
PBANKA_080510	171.705	240.167	150.219	153.008	69.1682	59.0967	26.6105	33.0312	141.562	137.923	409.116	TGF beta-inducible nuclear protein, putative
PBANKA_080520	4.00026	3.13266	33.7608	43.5898	11.4089	12.7482	12.0729	12.3864	4.87487	5.42004	5.69576	cytoskeleton associated protein, putative
PBANKA_080530	106.749	75.7297	178.964	112.355	176.45	87.0608	99.2928	79.7503	433.358	239.617	361.936	conserved Plasmodium protein, unknown function
PBANKA_080540	596.065	357.803	717.975	777.542	524.033	527.677	252.844	248.469	1286.47	621.783	1441.92	DNA-directed RNA polymerase II, putative
PBANKA_080550	15.1398	16.6517	36.991	47.1109	11.1846	12.2674	21.8543	21.8747	0.860996	1.57254	5.80099	conserved Plasmodium protein, unknown function
PBANKA_080560	86.9063	82.2054	162.218	173.528	27.9445	37.4116	63.6401	62.2477	1.56542	2.5266	32.6784	O-sialoglycoprotein endopeptidase, putative
PBANKA_080570	1154.97	1793.78	2560.24	2764.15	269.176	486.817	252.806	292.123	192.999	246.975	881.722	heat shock protein 90, putative
PBANKA_080580	53.9057	57.4785	72.8243	72.9179	44.5695	51.8888	4.86387	3.87706	3.48059	4.92803	18.4987	RNA-binding protein, putative
PBANKA_080590	13.911	20.3226	37.904	55.2081	49.746	84.539	29.3341	30.5033	2.7568	3.82051	2.51756	kinesin-8, putative
PBANKA_080600	122.76	187.557	101.463	107.909	33.1911	20.7538	73.0675	62.6848	39.8555	32.9451	107.5	ubiquitin-conjugating enzyme, putative
PBANKA_080610	48.0668	97.9515	63.8569	82.2579	13.6207	17.5283	6.52574	7.34941	9.51178	7.92922	52.2322	conserved Plasmodium protein, unknown function
PBANKA_080620	42.0965	14.6559	376.31	305.937	109.347	131.07	124.046	139.597	0	7.49244	21.4993	ubiquitin protein ligase, putative
PBANKA_080630	2.35884	4.58565	24.265	19.131	10.32	13.2594	11.2387	11.7945	7.26128	7.3871	2.08809	P-type ATPase, putative
PBANKA_080640	82.1483	120.524	97.9316	106.997	74.0163	91.0266	37.2115	38.5307	9.93881	8.47166	21.549	conserved protein, unknown function
PBANKA_080650	21.2617	10.5999	98.6449	104.161	14.5587	12.7431	35.373	32.0448	25.8465	30.3867	41.9753	triosephophate isomerase, putative
PBANKA_080660	10.8929	13.2196	38.2392	45.4503	6.39816	6.07532	7.80467	8.87451	6.82176	6.38405	12.0105	cleavage and polyadenylation specificity factor,putative
PBANKA_080670	2.19297	9.60939	28.0113	26.5763	50.009	77.3972	3.02106	2.94637	6.33194	5.77839	2.20281	conserved Plasmodium protein, unknown function
PBANKA_080680	13.917	16.6317	0.413131	1.34638	10.7149	9.07445	56.2098	57.5469	8.71045	7.46575	113.986	conserved Plasmodium protein, unknown function
PBANKA_080690	13.6735	15.6828	49.6932	49.2373	11.218	14.5406	6.57147	6.24441	0.85811	1.32142	11.0497	conserved Plasmodium protein, unknown function
PBANKA_080700	56.4809	139.351	147.165	173.167	52.8225	87.5758	30.9593	30.1506	35.457	43.6291	22.2886	DNA-directed RNA polymerase II, putative
PBANKA_080710	66.1334	86.7138	53.9333	50.87	14.0437	11.3591	9.70753	11.485	5.27324	6.91104	5.1592	stomatin-like protein
PBANKA_080720	113.593	104.243	14.5002	12.7699	111.423	62.2812	2093.45	2054.88	959.798	778.501	242.384	conserved Plasmodium protein, unknown function
PBANKA_080730	13.6781	12.3475	74.7534	90.9898	15.5396	27.1973	4.04307	3.6791	8.11216	6.77869	5.41976	conserved Plasmodium protein, unknown function
PBANKA_080740	20.3014	15.7265	99.7655	74.6978	26.2376	23.8126	2.89843	2.33365	1.46438	1.4814	6.18336	proteasome regulatory protein, putative
PBANKA_080750	12.8583	35.4926	89.7455	98.2353	32.3649	36.0021	15.6264	14.3754	19.9986	22.0872	8.80943	conserved Plasmodium protein, unknown function
PBANKA_080760	1918.62	1507.52	1273.11	1360.34	366.471	496.534	269.96	285.394	608.917	670.452	1657.99	40S ribosomal protein S11, putative
PBANKA_080770	20.0446	35.9393	22.9815	22.1688	53.2744	73.2575	25.7946	24.0055	80.9414	75.5605	42.4058	kinesin-5, putative
PBANKA_080780	11.763	10.3019	12.447	9.96033	70.6324	71.699	25.7698	27.2123	7.9773	6.80296	8.05375	conserved Plasmodium protein, unknown function
PBANKA_080790	28.8465	189.151	78.3877	110.713	160.318	222.32	14.7067	15.8309	111.651	97.1943	34.2472	conserved Plasmodium protein, unknown function
PBANKA_080800	21.5509	23.4281	23.0057	14.4073	181.301	246.177	20.4086	20.7367	170.074	189.272	7.36293	cdc2-related protein kinase 4
PBANKA_080810	1.68454	1.62486	10.7128	7.12257	3.3234	2.95687	2.03652	1.92709	17.7148	16.3016	15.612	conserved Plasmodium protein, unknown function
PBANKA_080820	137.233	37.199	592.719	452.841	200.046	218.882	91.6854	84.7144	72.2032	68.5549	182.853	proteasome component C8, putative
PBANKA_080830	70.9809	72.4212	57.1241	58.6864	52.705	35.6338	35.8545	34.9946	56.2358	57.0854	52.0461	binding protein, putative
PBANKA_080838	14.6748	8.4783	46.3003	32.4766	36.6147	18.4663	50.4406	48.0625	123.204	20.2815	43.078	conserved Plasmodium protein, unknown function
PBANKA_080842	28.4511	23.0365	86.3095	77.5621	53.5916	36.8921	55.5929	48.9638	111.162	77.74	58.4066	tubulin-specific chaperone, putative
PBANKA_080850	138.941	109.169	311.96	213.258	129.228	130.368	52.6519	40.6899	0	244.911	55.165	conserved Plasmodium protein, unknown function
PBANKA_080860	8.31736	5.98225	38.0649	35.2905	11.7973	9.34456	11.4274	10.4449	145.842	118.267	22.8502	conserved Plasmodium protein, unknown function
PBANKA_080870	37.998	73.1536	81.9737	119.231	25.6467	29.0357	20.625	19.1584	43.5893	42.2802	23.6023	GTPase activator, putative
PBANKA_080880	24.1455	30.3446	61.12	63.6311	17.259	20.7585	20.4894	20.0261	14.5217	10.7457	50.2872	conserved Plasmodium protein, unknown function
PBANKA_080890	65.0866	149.361	127.065	173.706	56.5164	94.3039	29.8039	29.8197	85.2937	77.7738	16.0035	ATP-dependent protease ATPase subunit ClpY,putative
PBANKA_080900	12.3508	10.6281	68.8571	78.249	20.4452	29.4809	26.5306	27.9947	382.616	304.004	52.1703	translation initiation factor SUI1, putative
PBANKA_080910	144.91	219.287	138.34	159.763	107.031	142.45	18.5509	18.8566	23.2313	20.6064	18.5163	subunit of proteaseome activator complex,putative
PBANKA_080920	74.974	62.8708	122.006	134.022	148.518	168.699	43.6184	50.5065	111.724	98.9947	106.1	ribosomal protein L35, putative
PBANKA_080930	20.4739	4.80176	63.1216	65.7015	42.9959	54.8617	8.60258	9.25832	251.763	268.955	118.756	peptide deformylase, putative
PBANKA_080940	33.7248	24.3384	28.0373	18.1571	263.912	248.845	27.3996	20.0033	75.2512	76.9435	20.2168	P1 nuclease, putative
PBANKA_080950	5.42532	3.35176	3.95535	4.33188	13.2825	15.5365	7.29498	7.72637	23.7522	19.8383	17.5311	conserved Plasmodium protein, unknown function
PBANKA_080960	10.6476	12.5172	14.5816	10.9547	86.1212	113.026	8.99511	9.16524	33.121	31.6803	5.74085	conserved Plasmodium protein, unknown function
PBANKA_080970	54.1397	25.0947	256.884	266.151	117.819	134.967	225.041	227.572	58.5434	71.0193	255.401	conserved Plasmodium protein, unknown function
PBANKA_080980	32.0679	55.5087	18.5929	21.7491	14.7864	17.215	26.7347	28.6324	20.1854	17.8249	25.1312	ribosomal RNA methyltransferase, putative
PBANKA_080990	67.0653	60.8292	102.417	104.984	59.5454	57.9443	53.3467	58.2995	39.436	41.1447	69.6652	tRNA pseudouridine synthase, putative
PBANKA_081000	43.7507	63.9311	30.1186	49.1937	23.6597	27.9168	47.3521	45.4023	23.9078	24.6315	75.1267	transporter, putative
PBANKA_081010	16.8145	16.503	14.2597	27.6153	6.46012	5.1442	18.6102	15.5806	3.87983	2.70824	23.7253	conserved Plasmodium protein, unknown function
PBANKA_081020	18.2706	43.1339	33.7515	36.583	10.0347	11.6376	17.3234	16.8974	1285.37	1308.28	40.6395	conserved Plasmodium protein, unknown function
PBANKA_081030	4.69505	2.78368	5.23845	3.62813	9.34302	4.43786	38.9908	34.2456	50.2392	42.3122	21.2377	conserved Plasmodium protein, unknown function
PBANKA_081040	4.33451	4.37056	4.22173	4.95388	5.05574	3.78177	29.4533	31.3267	39.3083	45.1893	23.7935	GDP-fucose protein O-fucosyltransferase 2,putative
PBANKA_081050	302.435	425.648	271.726	373.77	82.3035	150.897	256.809	270.194	63.1703	65.94	358.139	apoptosis-related protein, putative
PBANKA_081060	53.8452	118.068	73.4588	79.996	46.8477	66.844	12.5657	13.1722	12.9569	16.7937	36.0584	exoribonuclease, putative
PBANKA_081070	66.4959	156.079	9.81444	8.23755	145.144	48.5983	2022.72	1180.03	750.447	1141.76	146.059	subpellicular microtubule protein 1, putative
PBANKA_081080	14.1804	16.4161	4.15325	2.15709	66.9933	70.6653	30.7755	29.9889	13.8277	12.5395	5.57417	conserved Plasmodium protein, unknown function
PBANKA_081090	29.5633	35.3381	33.9692	42.3709	30.7469	22.5007	51.7585	51.2529	75.5736	86.4636	47.373	FHA domain protein, putative
PBANKA_081100	298.899	453.796	497.573	440.009	170.972	219.63	74.2932	79.1459	11.074	31.2173	251.049	small nuclear ribonucleoprotein Sm D3, putative
PBANKA_081110	17.5084	39.9487	31.2974	33.8014	9.01042	13.6424	4.75948	4.69731	4.62	7.58748	15.2974	helicase, putative
PBANKA_081120	4.10378	3.48848	13.757	13.8064	3.75656	3.272	2.34877	2.69203	1.13393	1.42347	1.4412	SET domain protein, putative
PBANKA_081130	91.9527	99.8981	200.887	210.262	142.05	160.233	62.3012	62.4816	16.2081	17.4207	28.3803	Ran-binding protein, putative
PBANKA_081140	12.7194	106.423	40.7147	56.0263	49.1627	69.7422	5.24918	4.96228	15.6261	16.0153	9.40918	conserved Plasmodium protein, unknown function
PBANKA_081150	40.6994	43.0982	52.8126	56.6729	17.8399	13.1929	36.3842	32.5888	18.9426	16.5507	32.7083	conserved Plasmodium protein, unknown function
PBANKA_081160	11.0526	13.3075	38.0455	48.8998	11.3119	14.0711	6.19411	6.11485	1.42142	1.81494	9.07905	selenophosphate synthetase, putative
PBANKA_081170	33.7375	9.83231	86.3641	103.293	146.37	99.7843	62.4566	67.8345	24.2836	38.5362	158.557	SNARE protein, putative
PBANKA_081180	4.34449	4.45429	1.63737	0.864275	8.95312	5.16059	42.6076	41.528	5.72692	5.91947	2.25323	actin-like protein, putative
PBANKA_081190	20.0252	38.116	51.7563	38.7434	17.1739	12.0487	17.6099	15.9684	22.2098	24.108	77.3806	nucleotide binding protein, putative
PBANKA_081200	18.3661	13.1323	45.3434	24.929	59.2592	69.0935	40.7727	36.4854	6.99127	8.56127	2.96241	DNA primase large subunit, putative
PBANKA_081210	29.9398	13.851	18.805	13.0711	105.87	96.5023	67.1115	60.2978	3.73983	5.88533	13.4455	phosphatidylinositol N-acetylglucosaminyltransferase, putative
PBANKA_081220	13.1732	21.2559	4.75053	3.58312	114.981	44.1325	46.1804	46.1521	18.6734	14.3922	18.8426	conserved Plasmodium protein, unknown function
PBANKA_081230	32.9742	14.2801	30.9547	9.02753	152.334	115.435	78.4963	87.4803	71.4443	67.0534	35.7997	conserved Plasmodium protein, unknown function
PBANKA_081240	3.2678	5.05003	11.0408	12.147	4.02338	5.70827	0.853044	0.901422	0.566793	0.784774	1.11749	cysteine repeat modular protein 1
PBANKA_081250	10.3634	12.9384	16.759	27.9155	3.36049	4.17472	4.39108	4.17427	0.896109	0.657853	1.69327	conserved Plasmodium protein, unknown function
PBANKA_081260	131.367	113.617	8.52351	4.85505	128.963	43.4538	2406.01	2593.85	14.2914	16.8878	29.1847	conserved Plasmodium protein, unknown function
PBANKA_081270	67.9864	36.3921	108.576	100.455	240.186	281.047	51.824	47.9182	16.1441	19.0407	26.9083	conserved Plasmodium protein, unknown function
PBANKA_081280	24.3985	15.1013	70.9905	75.8326	21.8451	24.7355	57.3384	54.8271	16.6844	15.5885	7.35556	GTP-binding protein, putative
PBANKA_081290	77.2516	88.9086	78.6972	73.9954	55.9271	30.2957	1379.09	1295.91	30.5277	36.1582	24.9173	conserved Plasmodium protein, unknown function
PBANKA_081300	250.401	250.113	417.251	439.105	266.403	209.863	130.36	132.216	183.282	206.374	247.561	inhibitor of cysteine proteases
PBANKA_081310	6.88744	8.60225	15.7929	11.9207	33.9435	57.0246	3.88159	3.86903	35.7488	31.3158	6.28713	conserved Plasmodium protein, unknown function
PBANKA_081320	30.3005	40.0286	34.3587	50.985	11.2366	11.6321	15.3615	16.9594	35.523	40.7378	19.6171	conserved Plasmodium protein, unknown function
PBANKA_081330	54.1755	63.1162	51.7769	56.767	122.083	104.469	706.574	738.08	40.2626	58.2096	42.8313	conserved Plasmodium protein, unknown function
PBANKA_081340	31.2941	23.3218	123.914	121.828	107.365	128.585	41.57	40.0837	21.2886	19.5439	26.7313	conserved Plasmodium protein, unknown function
PBANKA_081350	147.387	151.586	127.866	157.659	107.126	134.399	71.5314	75.8263	55.426	57.7828	467.349	conserved Plasmodium protein, unknown function
PBANKA_081360	5.07239	6.53494	5.97016	4.97305	4.53145	2.50578	18.0419	18.6665	4.92212	2.53738	9.15992	conserved Plasmodium protein, unknown function
PBANKA_081370	83.5432	110.777	192.012	163.945	118.235	105.184	42.9944	64.2838	208.487	162.022	138.69	conserved Plasmodium protein, unknown function
PBANKA_081380	29.4997	52.5024	25.5195	42.014	9.38795	11.3782	22.349	21.6456	29.068	37.7027	132.583	conserved Plasmodium protein, unknown function
PBANKA_081390	76.749	107.131	263.789	240.868	95.2481	117.918	27.2371	28.2691	62.3721	61.8241	85.6977	26S proteasome regulatory subunit, putative
PBANKA_081400	241.26	357.444	146.522	187.474	70.3363	67.1589	94.0846	111.998	154.928	227.143	551.447	conserved Plasmodium protein, unknown function
PBANKA_081410	16.4666	14.2977	42.5063	56.5636	8.27766	9.68775	19.3858	18.2101	6.24525	6.38866	9.4815	conserved Plasmodium protein, unknown function
PBANKA_081420	983.691	587.926	1644.63	1661.43	353.284	583.364	181.508	199.304	204.946	170.385	324.047	elongation factor 1-beta, putative
PBANKA_081430	35.8167	43.3993	60.7479	84.1676	11.8816	13.9585	11.2853	11.1196	89.4123	81.0545	98.964	conserved Plasmodium protein, unknown function
PBANKA_081440	48.5475	18.6152	144.95	132.049	151.024	87.2468	43.5997	57.4052	167.134	166.922	81.8208	conserved Plasmodium protein, unknown function
PBANKA_081450	34.0693	31.7117	47.5298	50.2717	62.4417	64.337	277.202	257.02	30.5659	26.7986	22.9958	protease, putative
PBANKA_081460	7.14784	7.35963	17.88	20.2807	11.669	16.8666	11.6663	10.425	0.957093	0.984617	7.1018	conserved Plasmodium protein, unknown function
PBANKA_081470	23.8148	15.4242	55.3819	59.5208	22.3724	26.5473	5.58385	5.6801	4.94197	5.40441	9.75812	conserved Plasmodium protein, unknown function
PBANKA_081480	214.233	208.966	253.358	133.922	1569.66	267.589	134.564	150.453	1820.22	3122.03	606.531	conserved Plasmodium protein, unknown function
PBANKA_081490	11.7728	13.6135	35.9972	50.4708	21.4982	35.4584	14.3807	13.5317	29.9136	23.4823	17.5887	arginine--tRNA ligase, putative
PBANKA_081500	12.8065	17.1016	22.2988	26.4585	15.681	20.1607	8.07729	7.8541	84.6059	60.2758	33.0148	pseudouridylate synthase, putative
PBANKA_081510	10.986	26.377	5.75983	4.37079	80.2611	45.2421	81.8018	80.6198	35.1224	23.6993	11.3944	conserved Plasmodium protein, unknown function
PBANKA_081520	169.232	163.487	132.494	164.667	202.808	235.477	72.5854	74.0146	76.2426	86.1519	63.8708	phospholipid or glycerol acyltransferase,putative
PBANKA_081530	60.1775	132.628	50.9093	61.307	21.3125	23.6286	23.8169	23.661	134.873	116.123	40.9013	met-10+ like protein, putative
PBANKA_081540	117.581	121.316	10.8372	9.98372	540.019	268.904	2582.79	2812.15	240.297	232.05	151.704	conserved Plasmodium protein, unknown function
PBANKA_081550	5.19173	11.5734	11.1522	8.72832	18.4423	17.8501	26.9216	25.9112	18.9853	14.7337	8.96311	conserved Plasmodium protein, unknown function
PBANKA_081560	165.154	67.7777	181.664	216.06	185.634	148.821	190.554	211.825	564.124	258.002	256.396	zinc binding protein, putative
PBANKA_081570	80.5531	84.2054	47.342	64.8647	231.182	216.492	686.999	654.008	180.225	184.158	331.368	membrane transporter, putative
PBANKA_081580	14.1641	18.5676	13.6933	7.47986	88.4286	74.4406	87.7792	87.4518	49.2535	57.041	50.6132	GINS complex subunit Psf3, putative
PBANKA_081590	45.6978	40.7996	46.0883	45.4102	159.525	137.826	243.526	234.499	33.1858	42.6	41.3293	BSD domain, putative
PBANKA_081600	17.8701	18.4353	33.6739	25.3528	92.962	76.0044	43.3706	42.0886	20.3558	19.2008	10.1235	type II NADH:ubiquinone oxidoreductase
PBANKA_081610	109.159	83.6057	197.211	95.7979	95.2838	80.5815	86.7483	87.0831	15.1956	21.3047	117.303	ubiquitin conjugating enzyme, putative
PBANKA_081620	25.7366	16.6237	26.5232	25.3748	29.1047	36.0162	115.307	108.179	135.971	109.634	301.509	ribonuclease H2 subunit C, putative
PBANKA_081630	24.2575	38.5025	31.196	30.4829	15.2613	11.8799	106.474	115.677	18.1397	15.277	52.0602	conserved Plasmodium protein, unknown function
PBANKA_081640	169.848	302.245	200.774	262.647	30.9637	44.8306	29.7589	30.8665	173.206	183.644	143.055	6-phosphofructokinase, putative
PBANKA_081650	12.7	14.7518	10.9191	19.9296	3.85959	3.45105	13.6969	13.9451	250.096	207.7	330.313	conserved Plasmodium protein, unknown function
PBANKA_081660	146.703	240.795	111.741	152.07	76.8371	81.9745	87.9875	89.042	36.337	19.6594	167.182	conserved Plasmodium protein, unknown function
PBANKA_081670	37.8233	27.61	78.966	47.2634	220.184	160.831	207.18	206.522	78.692	83.7672	101.45	conserved Plasmodium protein, unknown function
PBANKA_081680	40.4685	28.8061	15.7128	12.87	48.1212	30.1979	768.619	755.241	142.581	139.882	115.234	glycolipid transfer protein, putative
PBANKA_081690	220.464	125.155	168.927	136.266	314.063	291.234	325.846	319.997	239.904	252.227	133.393	conserved Plasmodium protein, unknown function
PBANKA_081700	16.7075	18.1438	3.66347	3.4514	113.571	93.0757	72.812	65.7807	14.0043	15.6308	12.3267	sugar transporter, putative
PBANKA_081710	64.351	37.9288	88.7055	59.7534	121.15	106.477	417.518	460.054	169.718	238.956	263.056	thioredoxin, putative
PBANKA_081720	37.2768	89.1849	64.0041	85.885	15.6869	13.072	12.8655	12.4233	41.8461	36.0544	20.2752	conserved Plasmodium protein, unknown function
PBANKA_081730	5.22621	13.1092	4.89347	4.41116	62.3572	39.4918	28.5013	29.4472	23.4568	21.9064	14.9766	conserved Plasmodium protein, unknown function
PBANKA_081740	31.5722	77.9416	61.4387	77.3887	32.2158	31.597	14.8598	13.9856	7.84517	5.52028	47.2294	conserved Plasmodium protein, unknown function
PBANKA_081750	15.2107	6.15122	56.6457	47.9252	22.0913	26.5533	3.06325	4.83974	0.558458	1.62278	8.81632	conserved Plasmodium protein, unknown function
PBANKA_081760	45.2686	96.4124	46.9563	49.6576	14.1898	15.6271	7.01321	4.32796	10.5374	8.93651	30.2408	conserved Plasmodium protein, unknown function
PBANKA_081770	316.647	595.814	166.808	290.057	136.596	181.029	93.044	97.6395	90.451	117.982	133.675	RNA-binding protein musashi, putative
PBANKA_081780	1934.23	1374.19	2214.02	2595.98	1431.77	1385.78	723.458	844.667	0	85.8774	1047.79	conserved Plasmodium protein, unknown function
PBANKA_081790	57.5852	108.996	40.8531	33.2405	163.998	171.06	10.6364	10.9042	103.148	101.658	109.029	conserved Plasmodium protein, unknown function
PBANKA_081800	6.43236	13.6298	27.5262	21.3541	51.5123	79.0932	10.8119	9.77771	7.20496	6.88627	1.34317	conserved Plasmodium protein, unknown function
PBANKA_081810	5.15624	4.54043	23.4396	32.5467	29.6658	27.6617	21.2105	20.8699	11.9174	10.2931	4.48352	N-glycosylase/DNA lyase, putative
PBANKA_081820	4.38379	5.15953	2.39951	3.63274	20.4973	17.7163	74.6635	66.1719	49.3169	46.384	13.4678	conserved Plasmodium membrane protein, unknownfunction
PBANKA_081830	7.88794	4.56078	0.761439	0.33232	164.301	97.8719	7.52235	9.6042	5.31645	6.03633	7.03805	conserved Plasmodium protein, unknown function
PBANKA_081840	0.407469	1.86292	0.128028	0.0568355	6.96332	6.32262	2.48659	2.32402	216.518	207.552	2.83066	conserved Plasmodium protein, unknown function
PBANKA_081850	13.9214	15.6219	33.0921	17.0222	86.3227	92.6725	39.4693	42.43	11.6445	10.0466	4.62557	conserved Plasmodium protein, unknown function
PBANKA_081860	48.7668	94.8914	61.2337	68.6707	16.5081	25.7138	5.06657	4.4257	0.719283	1.99378	25.6406	pre-mRNA-splicing factor ATP-dependent RNAhelicase PRP43, putative
PBANKA_081870	14.7947	17.7659	30.2849	23.6282	10.4679	9.95462	7.27146	7.85653	2.75107	3.35957	24.0626	XPA binding protein 1, putative
PBANKA_081880	12.2232	11.107	23.0567	27.1616	11.9061	18.5967	17.4994	13.8327	1.67808	1.65855	5.64107	conserved Plasmodium protein, unknown function
PBANKA_081890	713.872	675.703	949.334	990.016	815.504	1169.97	192.494	204.304	279.502	410.306	171.845	heat shock protein 70, putative
PBANKA_081900	265.925	250.054	13.3543	9.95024	1288.09	1231.79	2632.74	2529.02	441.931	583.967	172.976	glideosome-associated protein 50, putative
PBANKA_081910	238.32	231.929	552.468	505.592	69.6894	43.8442	72.1435	76.1156	79.8388	123.028	71.5354	cytochrome b5, putative
PBANKA_081920	110.926	61.5017	165.997	166.361	194.07	156.257	93.7858	91.9048	37.6119	44.4818	62.9917	50S ribosomal protein L3, apicoplast, putative
PBANKA_081930	309.107	441.397	428.039	402.461	81.8371	77.5071	83.2624	90.1209	124.365	139.178	303.186	eukaryotic translation initiation factor 3subunit 5, putative
PBANKA_081940	6.70911	10.9859	5.65624	6.56171	5.68165	3.61404	27.3259	26.5057	7.90511	10.2265	11.037	conserved Plasmodium protein, unknown function
PBANKA_081950	11.0005	8.47975	13.1428	12.6741	42.0746	53.2702	13.0916	11.5083	33.1188	33.4944	33.1542	DNA helicase, putative
PBANKA_081960	4.8344	9.39173	3.66205	1.67601	76.5114	26.9841	30.8381	31.9156	228.948	235.642	16.1339	conserved Plasmodium protein, unknown function
PBANKA_081970	70.6487	126.9	53.4537	69.4051	18.1718	22.1856	37.3502	32.5394	93.2658	90.8478	111.262	dihydrouridine synthase, putative
PBANKA_081980	33.0605	66.8856	81.7979	88.0058	44.8209	41.1213	34.5417	35.5022	92.7632	98.0993	107.7	gamma-glutamylcysteine synthetase
PBANKA_081990	543.116	586.346	718.369	626.545	325.934	342.213	266.532	282.318	47.5501	57.8857	315.856	nucleosome assembly protein
PBANKA_082000	188.59	205.717	270.528	257.906	206.287	244.785	41.9615	43.1118	35.2664	40.475	244.472	DNAJ-like molecular chaperone protein, putative
PBANKA_082010	12.8205	29.3466	41.8555	32.1288	114.573	55.1321	84.432	87.5368	9.45858	7.43788	9.69328	PPPDE peptidase, putative
PBANKA_082020	2.4922	0	1.87107	1.76936	9.42262	10.9747	13.3688	14.6762	7420.39	9012.93	895.521	thioredoxin, putative
PBANKA_082030	14.0564	9.51329	113.95	122.964	46.6588	63.2692	30.1785	31.7726	7.19851	8.31355	10.4448	protein disulfide isomerase, putative
PBANKA_082040	1.82276	2.10844	5.81578	8.23239	1.88921	2.80804	7.03632	5.93125	1.70354	3.01515	22.6719	sugar transporter, putative
PBANKA_082050	6.6195	10.8079	15.5844	23.6176	5.42741	4.6912	5.31644	2.92582	1.62659	1.18981	13.9093	dolichyl-diphosphooligosaccharide--protein-glycosyltransferase, putative
PBANKA_082060	16.7909	17.0867	70.8565	49.7227	11.8572	7.73371	7.19023	5.08324	108.768	118.095	246.88	pyridoxal 5'-phosphate dependent enzyme classIII, putative
PBANKA_082070	15.4349	25.4764	30.7873	39.5324	79.5195	97.2668	27.5199	26.1443	55.2924	62.8575	28.8489	TLD domain-containing protein
PBANKA_082080	12.7638	33.0701	6.16215	5.49438	194.87	237.96	7.42061	7.42036	22.1926	19.7489	13.4424	regulator of chromosome condensation, putative
PBANKA_082090	2.06163	3.49582	2.26541	0.943124	1.81398	2.07847	1.24749	1.13339	6.36183	5.02924	18.7199	long chain fatty acid elongation enzyme,putative
PBANKA_082100	55.7695	46.6311	56.1153	64.7077	7.6975	8.58794	35.1091	37.1308	680.654	568.051	125.766	chaperone protein, putative
PBANKA_082110	10.1536	9.65598	52.0006	49.2881	42.6154	53.4615	10.4276	10.1863	21.8569	21.498	6.23234	CS domain protein, putative
PBANKA_082120	89.8811	97.3599	16.0022	17.056	80.4349	28.7388	2013.07	2065.3	96.693	98.595	97.3074	conserved Plasmodium protein, unknown function
PBANKA_082130	2.90288	3.57615	9.60344	12.5624	5.27436	8.09023	18.6222	16.6878	30.0495	20.1643	15.2459	conserved Plasmodium protein, unknown function
PBANKA_082140	60.3653	35.6232	4.36178	2.78265	51.2707	11.8381	1495.2	1641.83	520.464	586.057	193.153	ADP-ribosylation factor-like protein
PBANKA_082150	8.24729	6.01607	25.2798	52.8082	16.7594	27.5562	14.0043	11.5399	49.7204	43.1214	14.0391	conserved Plasmodium protein, unknown function
PBANKA_082160	27.9409	32.8089	48.3357	45.9868	75.021	88.1504	68.0859	63.9401	31.117	21.4483	28.0263	conserved Plasmodium protein, unknown function
PBANKA_082170	155.34	239.707	215.36	259.015	40.7952	65.4552	39.9237	36.4028	23.2711	28.2648	23.0829	inosine-5'-monophosphate dehydrogenase, putative
PBANKA_082180	31.251	34.6834	55.5479	59.4562	17.5513	16.5793	19.8778	20.1731	47.0987	52.7793	18.685	U4/U6 snRNA-associated-splicing factor, putative
PBANKA_082190	125.379	89.0069	154.418	156.052	26.247	32.9468	74.987	76.8158	130.814	156.903	137.447	ubiquitin conjugating enzyme, putative
PBANKA_082200	11.6356	4.59429	47.9914	35.6781	93.6419	66.4172	34.8392	34.5371	16.2111	18.8481	19.2282	conserved Plasmodium protein, unknown function
PBANKA_082210	31.7635	67.7024	25.116	29.4865	26.1262	23.6724	18.9016	17.5192	12.8273	11.9191	33.3862	conserved Plasmodium protein, unknown function
PBANKA_082220	29.8708	34.0058	45.3771	45.1364	31.5822	25.9836	27.7551	29.8297	17.4783	20.2752	36.1304	conserved Plasmodium protein, unknown function
PBANKA_082230	8.83682	4.4391	59.1087	49.835	48.2204	55.8893	7.00717	9.81603	17.0814	22.1759	24.1238	Fe-S-cluster redox enzyme, putative
PBANKA_082240	9.37568	6.1749	64.089	52.5284	58.4087	64.149	5.9243	3.82372	36.071	35.4214	21.7979	conserved Plasmodium protein, unknown function
PBANKA_082250	19.1011	59.6159	31.2498	50.2291	15.5882	29.356	9.30754	7.94613	51.2086	56.0523	13.425	conserved Plasmodium protein, unknown function
PBANKA_082260	28.6161	23.5949	69.9933	79.2727	67.5605	71.7677	25.262	25.4129	24.9752	25.7375	35.3289	conserved Plasmodium protein, unknown function
PBANKA_082270	53.1095	112.408	56.6752	51.7605	20.4958	14.139	64.2168	61.0025	79.7448	65.3843	112.052	conserved Plasmodium protein, unknown function
PBANKA_082280	327.621	519.151	211.511	230.461	89.8233	75.0174	103.111	117.672	43.5062	61.5062	216.74	conserved Plasmodium protein, unknown function
PBANKA_082290	13.231	15.632	5.07342	5.36652	18.0401	12.7703	53.1374	52.45	112.043	99.7074	46.2931	conserved Plasmodium protein, unknown function
PBANKA_082300	87.6767	180.815	176.083	237.031	119.422	165.945	52.8729	51.788	37.3088	39.6746	59.9148	ubiquitin-like protein, putative
PBANKA_082310	299.494	443.561	122.247	180.871	159.653	59.2697	992.128	1104.2	338.352	335.973	945.915	S-adenosylmethionine synthetase, putative
PBANKA_082320	64.6588	85.9422	8.0063	6.54255	51.3134	19.6477	1250.83	1383.13	201.704	218.273	90.6599	conserved Plasmodium protein, unknown function
PBANKA_082330	17.9895	23.7765	50.3284	57.1878	20.5253	18.014	39.8701	38.4192	75.3482	73.7991	22.5095	para-aminobenzoic acid synthetase, putative
PBANKA_082340	785.328	802.92	1111.94	1270.6	178.804	256.057	107.97	105.721	20.2173	29.2255	38.0145	phosphoglycerate kinase, putative
PBANKA_082350	82.9422	110.081	186.789	247.649	52.0373	56.4649	43.1603	46.7575	12.2152	19.9329	76.6111	glutamine synthetase, putative
PBANKA_082360	80.0668	108.459	63.7503	90.9305	34.1422	35.4814	59.3193	59.0911	45.3655	38.7549	114.973	pre-mRNA splicing factor, putative
PBANKA_082370	3.89846	8.95867	13.8796	22.8019	18.0834	27.3103	5.59455	4.86832	25.6489	18.6046	14.3663	conserved Plasmodium protein, unknown function
PBANKA_082380	2.47963	1.78916	3.76366	1.95008	3.45766	8.54323	3.15126	4.3733	49.5593	45.3637	10.3808	3-oxoacyl-(acyl-carrier protein) reductase,putative
PBANKA_082390	46.2426	105.439	103.82	95.2188	17.7634	21.9816	5.84756	4.67698	17.8964	21.5889	30.1195	DNA-directed RNA polymerase II, putative
PBANKA_082400	7.22839	8.40243	4.83387	3.2204	7.22423	3.11377	47.26	36.978	18.1147	21.7113	31.1353	OTU-like cysteine protease, putative
PBANKA_082410	10.8771	27.4475	7.40607	7.44455	3.87535	3.19097	5.50774	5.58621	40.2963	31.4894	19.7355	flavodoxin-like protein
PBANKA_082420	3.55708	7.42503	1.58607	1.84796	3.67138	1.6552	31.354	30.6524	921.06	910.62	37.9754	perforin-like protein 3
PBANKA_082430	27.9424	91.6153	34.1123	51.6459	33.7277	48.4587	18.1965	16.9506	52.6216	44.6682	41.4068	conserved Plasmodium protein, unknown function
PBANKA_082440	93.9656	70.0031	4.3289	2.72326	336.816	246.301	697.373	652.561	132.901	185.779	67.2826	cyclin-dependent kinases regulatory subunit,putative
PBANKA_082450	3.63257	1.09159	6.25817	3.35102	12.584	12.8039	10.7889	11.1394	319.162	259.742	84.7651	lipoate-protein ligase a type 2, putative
PBANKA_082460	9.53694	3.53821	10.1918	11.6393	16.1218	9.25098	18.274	17.5134	1.06806	0.136177	12.2923	conserved protein, unknown function
PBANKA_082470	31.6069	21.3839	117.55	138.686	49.8437	73.6829	68.774	66.0589	106.796	120.765	70.234	thioredoxin reductase, putative
PBANKA_082480	248.451	280.006	309.728	256.969	97.7713	83.0202	110.142	109.099	96.1385	154.373	319.198	RNA-binding protein, putative
PBANKA_082490	23.7118	42.577	43.5393	61.1897	31.7296	30.9127	33.1795	32.4825	66.5743	66.3048	83.4557	patatin-like phospholipase, putative
PBANKA_082500	50.4639	107.568	53.8747	78.7321	13.7708	14.1552	9.31932	8.85461	245.133	179.697	206.027	conserved Plasmodium protein, unknown function
PBANKA_082510	22.1642	37.8895	32.3214	38.577	6.23078	7.14499	9.04463	8.59528	62.5926	65.6129	64.5791	conserved Plasmodium protein, unknown function
PBANKA_082520	24.8204	39.7272	24.8298	35.831	27.2117	25.5029	52.7314	52.576	109.116	80.218	49.9512	thiamin pyrophosphokinase, putative
PBANKA_082530	33.5927	65.125	39.6537	52.0548	49.7834	51.436	17.7745	18.5492	265.813	247.889	95.2158	conserved Plasmodium protein, unknown function
PBANKA_082540	17.101	15.8389	3.13457	3.13814	128.175	134.504	52.2555	47.9465	81.3201	66.9711	42.841	conserved Plasmodium protein, unknown function
PBANKA_082550	7.77216	24.9913	1.55069	1.51922	20.4571	16.2749	104.237	101.373	100.508	90.523	23.5486	conserved Plasmodium protein, unknown function
PBANKA_082560	36.9181	79.1461	45.7604	53.9176	26.5309	30.2401	27.4445	26.3586	58.6368	64.8974	75.2166	splicing factor 3A subunit 3, putative
PBANKA_082570	232.661	144.176	7.34007	4.70643	392.566	302.019	3495.6	3421.74	1137.78	603.909	335.664	telomeric repeat binding factor 1, putative
PBANKA_082580	23.207	7.87707	0.545325	1.2033	21.1558	17.3891	117.398	137.358	8.02041	6.99798	19.4649	conserved Plasmodium protein, unknown function
PBANKA_082590	67.4867	82.3287	4.13927	4.85174	53.2866	22.1494	934.977	922.032	891.393	924.969	598.17	conserved Plasmodium protein, unknown function
PBANKA_082600	111.33	163.162	99.2985	90.8462	126.067	138.313	20.9309	20.1449	86.3975	72.9102	86.9127	methyltransferase, putative
PBANKA_082610	29.2584	22.7854	37.6575	47.1725	33.2966	38.4013	3.0056	2.25262	12.0137	11.0557	36.2392	proline--tRNA ligase, putative
PBANKA_082620	20.539	16.4567	66.9177	76.7567	39.4082	50.5967	78.175	74.6322	60.2948	75.2827	30.04	protein phosphatase-beta, putative
PBANKA_082630	14.4044	12.8645	148.41	111.79	42.0108	44.4972	81.7744	109.687	185.448	141.217	33.2972	thioredoxin-like protein 2, putative
PBANKA_082640	74.692	78.1603	213.753	246.618	223.854	241.663	314.725	309.289	145.205	141.519	222.701	zinc-binding protein (Yippee), putative
PBANKA_082650	130.113	89.3839	188.378	203.322	208.915	259.893	33.5825	39.9291	346.606	380.119	744.663	histone deacetylase, putative
PBANKA_082660	2.8798	6.43508	4.89357	3.59747	9.12997	7.08864	13.6172	14.2748	20.6935	22.8497	25.3575	conserved Plasmodium protein, unknown function
PBANKA_082670	4148.75	6435.54	1875.33	1921.71	548.776	794.259	233.094	230.579	26.3498	50.5032	248.937	conserved Plasmodium protein, unknown function
PBANKA_082680	14.108	28.1578	36.1241	36.0729	13.6565	9.8137	38.061	34.7985	73.3219	61.6842	46.1557	protein kinase, putative
PBANKA_082690	28.4626	114.993	69.6031	85.3033	28.7524	43.2178	10.8919	9.65065	17.0254	16.9266	6.94349	protein kinase, putative
PBANKA_082700	329.45	231.466	864.161	598.142	1226.72	638.473	422.607	424.785	683.393	1216.49	429.201	conserved Plasmodium protein, unknown function
PBANKA_082710	12.4203	15.6268	11.5847	11.8585	26.8717	18.5514	55.46	54.5688	9.23784	10.9728	27.4463	protein kinase, putative
PBANKA_082720	98.8578	35.7056	188.986	183.276	360.406	493.381	13.1983	12.4071	12.0204	11.9664	24.6809	monocarboxylase transporter, putative
PBANKA_082730	3.61613	12.0664	6.95202	7.01384	6.19891	6.72458	5.26247	4.24207	77.7803	62.7083	4.83518	conserved Plasmodium protein, unknown function
PBANKA_082740	7.27258	14.1913	2.54426	1.59875	11.9842	5.16481	98.9875	103.387	100.611	115.811	8.94493	conserved Plasmodium protein, unknown function
PBANKA_082750	74.9368	223.019	129.658	148.437	70.9596	110.364	5.30297	5.71487	22.9109	19.319	10.4082	NAD synthase, putative
PBANKA_082760	5.95242	9.4856	13.4189	15.7817	22.5341	38.8253	10.2908	11.1773	107.91	103.854	4.95377	conserved Plasmodium protein, unknown function
PBANKA_082770	31.3065	11.915	117.584	117.667	92.7149	91.6578	28.1801	34.8563	68.3035	30.0826	26.9161	replication termination factor, putative
PBANKA_082780	37.5354	17.1684	91.6177	79.1902	120.93	129.499	91.5746	90.7977	26.1955	29.2021	24.247	CS domain protein, putative
PBANKA_082790	22.4838	14.1726	115.278	88.0386	75.2346	77.3012	60.3925	63.8698	80.7827	67.2334	26.531	conserved Plasmodium protein, unknown function
PBANKA_082800	4.14213	9.22659	24.9894	26.5513	15.0162	9.78687	35.7992	34.054	163.954	182.626	9.79392	zinc finger protein, putative
PBANKA_082810	13.135	13.6609	19.4436	17.3705	82.4201	52.3274	75.9184	76.5204	51.5882	49.9602	19.1792	fumarate hydratase, putative
PBANKA_082820	10.5852	6.9341	3.3925	2.3321	21.9493	12.9113	61.6078	58.1016	26.8116	26.186	27.6183	conserved Plasmodium protein, unknown function
PBANKA_082830	11.3137	8.16247	0.924472	0.828221	42.0105	22.1341	144.654	167.827	113.597	77.7989	57.0942	dynein light chain, putative
PBANKA_082840	44.0016	41.4668	47.9453	39.2429	228.055	221.057	107.881	105.198	39.6487	42.3974	45.5475	conserved Plasmodium protein, unknown function
PBANKA_082850	22.5098	18.7968	67.7793	57.911	79.2954	52.1587	134.097	128.858	29.0744	31.5208	35.1553	serine/threonine protein phosphatase, putative
PBANKA_082860	52.8652	25.8519	162.48	185.608	165.406	202.555	98.8007	100.161	33.2502	36.1113	35.2653	cytochrome c oxidase subunit 5B, putative
PBANKA_082870	25.8685	20.1861	103.58	107.872	106.248	155.691	29.78	27.2071	118.836	113.535	70.3532	phosphatidylserine decarboxylase, putative
PBANKA_082880	59.6647	46.7483	136.793	87.6094	417.331	318.576	720.106	934.743	1541.82	992.739	261.127	cytochrome c oxidase subunit 6B, putative
PBANKA_082890	10.071	7.4684	3.21162	1.18954	8.55697	4.98004	33.5346	36.87	4.8584	5.06627	9.52123	conserved Plasmodium protein, unknown function
PBANKA_082900	20.7552	20.1221	58.3066	68.5063	14.5359	14.4254	27.7967	25.6764	17.4581	14.9995	50.3296	conserved Plasmodium protein, unknown function
PBANKA_082910	96.3662	71.1027	245.777	265.074	59.355	45.1599	52.4793	53.308	48.8583	44.696	131.568	conserved Plasmodium protein, unknown function
PBANKA_082920	88.0052	78.9692	68.9464	99.6377	303.954	322.614	56.3747	57.2632	596.972	576.162	180.783	conserved Plasmodium protein, unknown function
PBANKA_082930	27.7809	29.6172	35.8096	40.1818	72.8103	58.158	38.1394	43.2869	542.417	582.271	163.157	conserved Plasmodium protein, unknown function
PBANKA_082940	113.23	61.8735	82.6986	95.9929	61.8512	59.4987	197.102	199.631	190.63	155.718	136.661	conserved Plasmodium protein, unknown function
PBANKA_082950	29.4645	39.7374	38.0116	58.9245	14.4171	14.3462	9.88204	10.2027	54.7538	35.0819	11.5946	conserved Plasmodium protein, unknown function
PBANKA_082960	4.67906	3.19319	3.00526	3.40649	1.87034	0.741514	12.0137	11.9188	156.622	135.125	20.7635	serine/threonine protein kinase, putative
PBANKA_082970	214.694	371.624	37.3228	54.618	16.6656	7.34728	85.0302	77.9918	13.7282	17.3281	58.0959	guanylate kinase, putative
PBANKA_082980	22.9064	20.3424	102.931	91.7552	43.5851	53.2968	59.8592	51.7972	183.426	169.555	201.427	conserved Plasmodium protein, unknown function
PBANKA_082990	17.8212	5.1571	41.6968	41.6748	19.4949	23.2432	73.054	75.7271	62.9067	75.9813	58.7462	conserved Plasmodium protein, unknown function
PBANKA_083000	208.062	262.663	201.682	241.187	109.436	132.324	89.1928	86.0341	129.924	150.407	71.3922	RNA-binding protein, putative
PBANKA_083010	17.4906	8.73455	40.6674	50.0237	29.6942	25.6212	34.9638	31.9701	16.9729	14.1475	14.1558	conserved Plasmodium protein, unknown function
PBANKA_083020	153.322	176.628	570.391	479.956	867.338	1479.03	37.2955	39.5831	32.1107	32.5859	17.1365	high molecular weight rhoptry protein 2,putative
PBANKA_083030	16.8238	7.02912	8.90714	3.20156	30.0246	14.6227	135.66	134.784	7.24234	9.49167	9.4981	conserved protein, unknown function
PBANKA_083040	100.997	115.643	12.8679	5.11486	110.05	29.2566	2141.78	2132.87	1642.95	1990.51	344.444	conserved Plasmodium protein, unknown function
PBANKA_083045	17.4038	8.71002	97.4333	124.248	59.6156	88.7578	95.0553	91.1816	61.4024	61.3299	54.7577	conserved Plasmodium protein, unknown function
PBANKA_083050	37.3299	1.85991	185.259	187.025	119.206	124.452	101.707	88.6725	220.047	35.4083	51.5222	conserved Plasmodium protein, unknown function
PBANKA_083060	43.7116	12.0444	130.19	92.3758	158.94	133.882	76.3982	69.0015	29.4781	35.8766	33.9718	conserved Plasmodium protein, unknown function
PBANKA_083070	11.6077	20.4094	9.32374	12.2768	8.64088	5.45319	172.128	157.33	13.4537	14.3666	12.9983	procollagen lysine 5-dioxygenase, putative
PBANKA_083080	29.061	55.0527	92.2706	102.18	20.2423	31.8022	15.6537	13.939	120.136	99.816	55.953	conserved Plasmodium protein, unknown function
PBANKA_083090	12.5243	10.9745	0.973697	1.20946	18.097	12.2734	112.155	106.83	16.2847	16.0514	9.0315	leucine-rich repeat protein
PBANKA_083100	181.602	278.957	4.7951	1.75104	2702.13	2506.25	18.9825	19.1556	7.17104	10.0326	38.8737	merozoite surface protein 1
PBANKA_083110	34.8686	57.7863	43.2597	59.6702	48.9407	36.0005	42.1616	40.095	75.8431	73.1338	57.6088	conserved Plasmodium protein, unknown function
PBANKA_083120	17.7806	31.5535	11.6688	10.4329	224.938	214.289	23.6759	23.8889	30.606	29.6482	16.4329	diacylglycerol kinase, putative
PBANKA_083130	27.926	60.0851	46.0378	54.1411	37.5328	39.7828	10.6614	11.2799	49.5225	49.7247	35.9826	peptidyl-prolyl cis-trans isomerase, putative
PBANKA_083140	18.3354	23.9487	49.633	53.3007	19.2991	20.2952	24.8268	21.2016	16.9847	16.697	49.6255	conserved Plasmodium protein, unknown function
PBANKA_083150	2.72416	5.08369	41.6505	49.2714	9.28238	13.4588	4.44672	3.81883	4.67014	4.2241	2.76516	conserved Plasmodium protein, unknown function
PBANKA_083160	5.09866	10.6268	1.83937	1.06467	13.4686	4.05985	80.464	87.1746	4.15315	3.71183	5.08931	conserved Plasmodium protein, unknown function
PBANKA_083170	9.07708	6.0215	41.8595	42.2907	19.5362	17.9015	50.7612	49.6708	19.6262	10.9076	53.038	NifU-like protein, putative
PBANKA_083180	17.8733	27.5094	29.2521	37.9976	21.6578	22.6128	27.2613	27.4102	21.578	22.9266	34.9447	elongation factor Tu, putative
PBANKA_083190	79.935	153.833	66.5727	77.1484	28.9914	26.4547	25.588	28.4054	247.127	195.119	871.073	nucleolar protein Nop52, putative
PBANKA_083200	58.3811	75.1183	86.3105	83.2477	34.1316	37.3227	168.87	151.304	77.6912	61.2922	99.1537	selenoprotein, putative
PBANKA_083210	18.9445	33.2919	2.45672	2.4649	41.0082	62.3023	7.56495	6.01499	46.7288	63.6329	59.7508	conserved Plasmodium protein, unknown function
PBANKA_083220	121.633	139.883	201.564	315.47	86.693	171.784	7.53983	8.35857	374.046	298.776	459.761	conserved Plasmodium protein, unknown function
PBANKA_083230	33.38	24.1943	35.4075	37.7522	58.2583	40.7174	59.3232	52.7847	37.2836	26.4986	178.227	conserved Plasmodium protein, unknown function
PBANKA_083240	20.1509	10.615	11.1095	9.60784	35.0489	24.8123	146.35	149.738	297.083	177.025	945.454	conserved Plasmodium protein, unknown function
PBANKA_083250	8.20049	11.0373	20.5796	14.2471	23.7576	24.9101	46.0321	44.7821	81.6063	86.2303	69.3153	conserved Plasmodium protein, unknown function
PBANKA_083260	81.0668	38.0205	315.421	206.772	102.593	114.531	24.7577	24.3936	32.113	28.1311	15.9875	proteasome precursor, putative
PBANKA_083270	8.41155	1.71611	1.83072	0.915069	21.564	12.6498	62.0178	61.1736	102.63	73.0278	40.8333	adenylate kinase-like protein 2, putative
PBANKA_083280	44.9869	51.6702	23.5123	20.4937	409.118	154.378	23.2765	19.0756	11239.3	7608.52	286.412	conserved Plasmodium protein, unknown function
PBANKA_083290	25.1743	38.9999	41.6037	35.9874	241.424	218.156	8.21681	8.17638	11.6785	11.6576	15.1786	protein MAM3, putative
PBANKA_083300	394.235	218.32	440.281	270.887	1458.22	1854.66	225.955	248.113	472.055	568.508	471.029	profilin, putative
PBANKA_083310	89.6982	60.047	187.251	174.372	41.4561	34.4118	37.9374	36.4961	79.8628	82.802	68.3297	aspartyl aminopeptidase, putative
PBANKA_083320	56.545	45.1447	84.5288	93.9513	107.925	144.326	60.6099	62.4664	132.521	103.843	139.605	peptide release factor, putative
PBANKA_083330	26.2191	21.5821	6.63786	5.91827	101.147	119.929	55.4825	54.4823	98.8304	89.6799	104.231	zinc finger protein, putative
PBANKA_083340	68.9028	44.1607	181.409	145.458	176.113	118.503	36.8533	38.3567	55.6188	42.1031	175.889	apicoplast ribosomal protein S6, putative
PBANKA_083350	16.5882	41.906	34.9181	45.1608	17.8863	19.1235	8.28378	7.07208	14.0144	9.56862	72.6798	conserved Plasmodium protein, unknown function
PBANKA_083360	41.7245	72.1324	66.27	88.8689	98.5959	140.73	23.3092	21.0588	6.31122	7.58155	44.6825	conserved Plasmodium protein, unknown function
PBANKA_083370	22.7673	11.1239	13.3476	15.062	20.9696	14.0187	68.2068	69.5916	51.911	48.8934	179.215	conserved Plasmodium protein, unknown function
PBANKA_083380	12.2683	16.126	25.0222	32.2099	28.5892	31.0785	17.9203	16.8732	167.468	156.528	12.9977	mRNA processing protein, putative
PBANKA_083390	7.40773	8.60724	20.3985	19.3961	9.44368	8.9921	17.3142	16.4338	28.2657	25.9264	10.9502	conserved Plasmodium protein, unknown function
PBANKA_083400	37.2404	27.0803	111.711	96.0402	94.0227	75.7844	54.5037	62.3902	10.9938	9.90904	54.8977	calcyclin binding protein, putative
PBANKA_083410	3.91663	5.90148	14.935	12.7599	14.371	17.9995	21.4628	19.9971	41.9734	43.2558	41.0665	conserved Plasmodium protein, unknown function
PBANKA_083420	7.67953	8.54577	73.0234	72.3355	27.3448	23.3222	41.395	40.5036	105.703	68.5949	75.8851	conserved Plasmodium protein, unknown function
PBANKA_083430	12.3054	12.8967	49.5019	57.0085	35.6354	58.793	20.8955	19.4748	40.6093	38.0551	15.1837	gamma-tubulin complex component, putative
PBANKA_083440	92.2648	85.8755	191.234	193.74	144.265	162.589	91.6689	101.119	197.912	234.449	80.0065	mitochondrial-processing peptidase subunit beta,putative
PBANKA_083450	12.9144	5.37759	25.3124	18.0442	24.671	17.9142	62.8825	60.6309	74.4662	65.5071	89.1715	conserved Plasmodium protein, unknown function
PBANKA_083460	27.0966	29.7497	31.3137	28.9454	40.6312	33.1533	43.448	39.9647	100.842	96.7763	77.7388	delta tubulin, putative
PBANKA_083470	76.5948	116.055	98.3778	108.327	104.009	104.237	49.2954	46.1494	90.2329	89.5964	133.942	conserved Plasmodium protein, unknown function
PBANKA_083480	20.8599	24.9611	35.0057	27.7128	15.6747	16.5672	32.96	26.8818	127.195	102.148	66.3743	histidine--tRNA ligase, putative
PBANKA_083490	25.9683	41.1161	61.225	73.2517	24.2928	31.1582	22.164	22.4479	160.02	130.575	36.3067	DNA excision-repair helicase, putative
PBANKA_083500	13.1974	10.1912	92.3183	62.2932	59.1996	40.0277	57.545	53.0619	25.874	26.1975	18.6873	conserved Plasmodium protein, unknown function
PBANKA_083510	25.3664	3.49982	123.384	88.0755	109.135	101.062	44.3837	42.9519	120.119	117.271	28.3046	conserved Plasmodium protein, unknown function
PBANKA_083520	52.7676	22.0382	283.814	304.231	176.547	250.228	62.5547	65.78	95.3384	106.324	109.132	transcription factor with AP2 domain(s),putative
PBANKA_083530	121.139	146.189	215.818	189.768	111.026	87.7146	105.68	115.03	196.737	220.284	290.668	vacuolar ATP synthase subunit e, putative
PBANKA_083540	45.1993	81.148	25.8664	22.2512	223.614	38.4565	374.117	420.663	41.854	41.974	139.177	conserved Plasmodium protein, unknown function
PBANKA_083550	107.962	78.9272	69.8975	110.42	226.703	239.444	307.018	310.84	61.4654	60.5517	111.735	conserved Plasmodium protein, unknown function
PBANKA_083560	45.4965	27.7287	12.0309	7.16229	437.805	347.141	83.2304	90.5831	1.9107	2.47451	15.6925	cAMP-dependent protein kinase catalytic subunit
PBANKA_083570	19.9309	42.9065	22.6367	20.8182	29.1065	32.2059	9.75855	9.66819	134.155	91.5433	36.3361	conserved Plasmodium protein, unknown function
PBANKA_083580	74.44	100.755	167.07	121.246	85.7842	82.5495	25.9491	28.1382	155.865	128.428	202.727	small nuclear ribonucleoprotein (snRNP),putative
PBANKA_083590	342.653	353.748	730.693	791.307	476.815	508.446	85.3552	89.8197	1635.26	1559.07	963.431	conserved protein, unknown function
PBANKA_083600	14.7533	26.3135	43.1408	49.9287	30.2588	31.7057	7.93596	7.33441	14.1962	15.0145	14.946	vesicle transport protein, putative
PBANKA_083610	107.094	64.7887	193.445	144.174	220.779	157.464	55.722	57.2539	14.4938	10.0598	79.4904	phosphatidylinositol N-acetylglucosaminyltransferase subunit P, putative
PBANKA_083620	79.5309	159.207	103.519	115.223	47.7532	21.2283	5.98956	5.38721	0.905291	1.52992	16.4892	conserved Plasmodium protein, unknown function
PBANKA_083630	47.5526	39.4901	158.721	151.399	207.936	240.387	40.0161	39.6314	8.08509	8.9787	11.9564	cytoadherence linked asexual protein 9
PBANKA_083640	63.7409	30.2143	709.132	626.744	71.1225	123.059	36.4281	36.3434	0	0	12.9028	Plasmodium exported protein, unknown function
PBANKA_083650	34.4965	76.8642	33.9237	29.646	8.96269	11.2414	36.2604	45.4387	2.60315	0.865652	3.98499	conserved rodent malaria protein, unknownfunction
PBANKA_083655	5.78006	8.41083	26.3822	22.0643	8.0249	13.3644	1.28278	1.84717	2.23273	0.549364	0.902345	BIR protein, pseudogene
PBANKA_083660	88.2062	136.301	39.0327	56.6309	97.0239	48.2318	10.2722	14.6837	0	0.462661	14.9855	fam-b protein
PBANKA_083670	42.8151	40.7691	101.89	81.5913	96.1378	113.991	15.9577	13.1687	0.277547	0.46377	9.77394	fam-a protein
PBANKA_083680	190.332	491.307	392.975	510.152	43.5605	82.2415	37.3594	39.1779	2.66329	5.59034	14.4108	fam-a protein
PBANKA_083685	1.35922	2.09725	0.502079	1.30366	0.318265	0.405589	0.774575	0.426601	0	0.128416	1.65905	BIR protein, pseudogene
PBANKA_083690	3.61043	8.66148	7.21637	4.86578	2.28546	1.41084	28.9833	23.1306	0	0.236797	1.11886	BIR protein
PBANKA_083700	8.71767	7.00989	2.41612	2.03209	1.11156	0.658715	27.9104	26.3987	0.456528	1.08494	2.35933	BIR protein
PBANKA_083710	24.908	0	0.853431	0.100787	0.367078	0.101551	3.239	2.1116	4.99759	5.827	6.40563	fam-b protein
PBANKA_090005	0	66.546	11.5433	12.7394	8.32694	5.75441	18.6212	0	0	3.0281	0	tryptophan/threonine-rich antigen, putative
PBANKA_090010	5.27144	23.0457	10.7787	2.88003	5.09768	0.545123	130.775	55.0419	5.94963	6.27539	2.84962	fam-b protein
PBANKA_090020	4.04825	47.9059	13.5696	19.336	2.10756	1.50726	2.11235	0.19664	0.0976046	0.0123632	0.633103	BIR protein
PBANKA_090030	83.0632	129.37	21.477	21.1444	6.5847	3.65857	8.26107	7.76477	0.852326	0.541178	10.3904	BIR protein
PBANKA_090040	20.5432	29.8156	23.8674	28.8663	7.25785	10.7634	7.95927	5.50799	0	0.697725	4.17854	BIR protein
PBANKA_090050	15.2577	21.8153	14.3699	14.5588	3.43301	3.71386	10.4103	10.1503	1.08547	1.12181	4.43028	BIR protein
PBANKA_090060	10.8508	9.28616	10.7633	12.5675	2.8531	3.1808	23.2893	23.2204	0	1.01095	2.96065	BIR protein
PBANKA_090070	3.85344	16.7374	4.68312	4.82632	13.4205	1.72274	1.51298	0.781935	0.230615	0.315826	2.21609	BIR protein
PBANKA_090080	2.46279	39.9199	10.6897	13.6392	68.1435	58.1046	1.44908	1.13992	6.19524	4.14394	1.59534	reticulocyte binding protein, putative
PBANKA_090090	3.42531	74.633	22.7649	25.483	135.835	90.698	4.12921	2.25142	7.88985	5.52452	2.75705	reticulocyte binding protein, putative
PBANKA_090100	110.056	98.5749	118.491	121.914	60.2113	35.5068	92.8538	98.4191	16.2421	24.0863	37.9178	fam-a protein
PBANKA_090110	7.88354	10.0552	29.2287	27.9423	40.6402	68.6708	5.30748	5.41384	10.9767	9.51665	4.47228	protein kinase, putative
PBANKA_090120	17.9004	10.2086	66.9755	73.1891	84.3408	93.0255	63.7705	66.7434	10.3897	11.1559	12.4999	conserved Plasmodium protein, unknown function
PBANKA_090130.1	0.622699	2.87019	2.26538	2.34645	0.000348236	3.93781	1.52474	2.56287	2.01365	1.53092	9.1677	merozoite adhesive erythrocytic binding protein
PBANKA_090130.2	2.72737	3.68841	11.4114	18.2704	7.94704	8.47821	8.45508	5.11577	5.86361	3.74088	7.92461	merozoite adhesive erythrocytic binding protein
PBANKA_090140	55.7044	42.4376	332.89	287.008	180.433	237.927	132.779	157.985	90.7582	99.0482	64.6189	mitochondrial ATP synthase delta subunit,putative
PBANKA_090150	19.5186	8.24663	41.1961	49.0842	34.5372	43.7632	13.0484	14.7038	1.84605	2.34484	7.90644	conserved Plasmodium protein, unknown function
PBANKA_090160	8.05882	13.7834	24.0072	23.0876	9.11464	8.16279	5.12902	4.8025	1.975	2.10615	4.41027	farnesyltransferase beta subunit, putative
PBANKA_090170	93.1476	146.598	262.035	237.913	273.507	331.418	384.189	340.651	316.829	193.368	74.0612	conserved Plasmodium protein, unknown function
PBANKA_090180	7.0277	11.1987	66.9224	85.9443	95.834	106.713	3.03954	2.89513	17.4786	15.7978	4.41577	conserved Plasmodium protein, unknown function
PBANKA_090190	7.12228	45.124	10.4976	13.1911	38.8882	31.5322	49.4708	48.8975	17.3122	19.3018	2.26989	tubulin-tyrosine ligase, putative
PBANKA_090200	21.8042	10.9474	1.29985	1.58082	89.2709	55.9034	192.174	203.231	107.767	14.7596	10.7199	conserved Plasmodium protein, unknown function
PBANKA_090210	1.71425	6.37348	3.34826	3.41461	1.32694	1.70674	1.43042	1.31982	2.36122	2.13285	1.74901	sporozoite asparagine-rich protein
PBANKA_090220	41.09	10.0626	98.07	79.5876	139.345	138.414	125.382	125.864	8.50143	7.20175	26.401	conserved Plasmodium protein, unknown function
PBANKA_090230	0.474049	3.98929	4.815	3.61812	8.21813	3.38003	8.25605	7.24621	8.30895	14.8005	1.35755	conserved Plasmodium protein, unknown function,fragment
PBANKA_090240	1.22238	8.03701	9.35861	5.59563	13.3029	5.4036	10.2171	10.2199	24.2379	25.8651	2.96798	conserved Plasmodium protein, unknown function,fragment
PBANKA_090250	5.30856	5.98954	2.17357	2.93751	9.62777	6.41862	27.7836	27.4656	1.34413	1.03171	3.01068	kinesin-like protein, putative
PBANKA_090260	14.5365	30.2956	28.3999	46.0048	66.2962	88.9046	23.6029	21.2662	83.2861	75.0111	24.1241	CCAAT-box DNA binding protein subunit B,putative
PBANKA_090270	6.76271	3.29913	1.30419	0.27185	4.40241	5.01509	66.206	58.2279	0.587249	0.33477	2.76132	leucine-rich repeat protein
PBANKA_090280	6.14179	6.99315	0.598452	0.903099	13.2953	13.1987	38.1458	40.7	20.1526	19.3176	49.7575	conserved Plasmodium protein, unknown function
PBANKA_090290	9.77184	9.30144	23.1034	25.0372	26.9845	17.0805	11.8854	11.3506	7.865	4.20327	10.3313	conserved Plasmodium protein, unknown function
PBANKA_090300	307.963	329.124	133.868	135.841	468.308	275.965	5368.42	6075.25	209.783	280.816	252.169	conserved Plasmodium protein, unknown function
PBANKA_090310	57.0677	126.699	54.0982	70.6701	16.1142	13.8426	37.1278	36.9979	7.40886	7.17135	103.405	nucleolar preribosomal assembly protein,putative
PBANKA_090315	11.0943	5.20402	2.41744	3.028	10.6616	4.37608	61.95	62.8693	18.0718	15.1256	31.2571	conserved Plasmodium protein, unknown function
PBANKA_090320	11.1526	32.2023	24.1935	29.4273	7.10268	7.20735	17.9792	16.0174	25.3348	21.3877	35.9487	conserved Plasmodium protein, unknown function
PBANKA_090330	9.76194	8.4882	5.89696	10.0145	18.7962	22.0367	33.6645	31.2738	20.8017	19.5452	30.3359	conserved Plasmodium protein, unknown function
PBANKA_090340	71.1462	75.5354	47.7659	60.6719	105.792	84.413	27.1937	26.8006	46.5793	43.4089	94.9267	conserved protein, unknown function
PBANKA_090350	10.8867	8.635	16.3721	23.2761	33.62	47.4404	14.174	14.7068	8.24353	6.63991	12.6763	transporter, putative
PBANKA_090360	56.4907	31.2479	174.481	196.925	73.4035	104.217	35.5646	41.3683	12.4329	12.9054	14.9409	dynamin-like protein, putative
PBANKA_090370	171.137	72.49	589.36	630.926	508.961	354.67	581.2	688.202	279.704	128.922	214.615	conserved Plasmodium protein, unknown function
PBANKA_090380	45.3333	124.467	8.24731	8.1226	309.91	243.835	567.214	563.661	415.985	398.083	85.1857	serine/threonine protein kinase, putative
PBANKA_090390	28.8961	41.0226	70.3516	64.2571	102.05	106.102	9.89592	9.04673	15.0989	15.1625	15.2272	coat protein, gamma subunit, putative
PBANKA_090400	10.577	9.2109	2.57812	4.41309	29.8979	13.5534	46.3789	47.6397	40.1643	42.6374	39.3697	conserved Plasmodium protein, unknown function
PBANKA_090410	206.042	166.793	150.997	128.753	567.426	501.35	85.3922	86.6263	179.019	164.037	732.909	Rab6
PBANKA_090420	28.3159	49.9241	15.7967	15.9555	36.909	14.1468	311.596	313.877	28.2681	26.0983	15.5544	conserved Plasmodium protein, unknown function
PBANKA_090430	26.5816	10.4655	139.972	100.562	53.109	28.976	185.82	158.454	14.898	17.8932	20.5443	apicoplast import protein Tic20, putative
PBANKA_090440	34.6834	47.4294	50.3339	56.8863	27.0987	38.1367	21.5531	20.1285	216.434	205.798	59.4658	conserved Plasmodium protein, unknown function
PBANKA_090450	25.3242	11.2722	74.7565	74.4267	46.4661	50.0452	27.7864	27.0724	302.83	268.637	79.475	ubiquitin activating enzyme (E1) subunit Aos1,putative
PBANKA_090460	6.9714	14.0582	4.60643	4.39054	5.91449	3.92836	41.2804	39.0882	30.068	26.2303	26.1363	conserved Plasmodium protein, unknown function
PBANKA_090470	23673.1	21375.1	32351.8	27707.4	7475.32	6634.72	4710.45	6702.08	17315.8	8333.61	23518.1	60S ribosomal protein L41, putative
PBANKA_090480	77.6802	68.5752	13.4576	15.2141	20.5538	15.2309	85.3387	97.9635	5.87069	8.69072	23.4352	conserved Plasmodium protein, unknown function
PBANKA_090490	58.726	55.4658	127.84	143.606	44.2527	50.2708	95.1365	108.97	42.0809	62.9012	35.3635	conserved Plasmodium protein, unknown function
PBANKA_090500	3028.46	4075.3	3515.46	3594.77	838.597	917.557	517.972	510.136	1819.58	1445.66	2627.05	40S ribosomal protein S21e, putative
PBANKA_090510	12.0915	20.9138	40.109	56.3027	19.8387	24.912	18.4738	17.1933	4.62144	5.30798	23.8252	carbohydrate kinase, putative
PBANKA_090520	17.8925	14.9423	51.203	53.6306	76.1483	46.4268	41.5749	41.1928	154.032	130.415	54.3618	conserved Plasmodium protein, unknown function
PBANKA_090530	4.68104	3.45884	1.07462	0.516533	6.67191	3.61622	46.4506	42.8315	35.9049	29.7964	41.7994	conserved Plasmodium protein, unknown function
PBANKA_090540	9.86449	8.54502	1.25471	1.22225	4.71907	2.96942	89.1887	76.224	13.218	7.59506	9.63646	conserved Plasmodium protein, unknown function
PBANKA_090550	3.59411	4.80121	1.92462	1.43051	9.8757	8.87639	20.5321	24.0252	34.8558	31.5366	69.0838	conserved Plasmodium protein, unknown function
PBANKA_090560	704.285	914.047	672.092	843.959	200.566	194.451	692.243	674.268	447.348	464.221	1172.11	translation initiation factor eIF-1A, putative
PBANKA_090570	54.8659	79.903	65.2439	61.8234	16.3673	15.0645	26.9295	29.9579	32.1443	35.4901	66.7064	DNA-directed RNA polymerase I, putative
PBANKA_090580	124.151	104.774	136.467	118.894	186.711	195.073	58.0096	64.12	45.3075	36.9821	173.736	DnaJ protein, putative
PBANKA_090590	18.1785	78.7377	7.08403	5.82286	63.9624	37.8732	230.538	229.994	36.1293	35.5417	7.17939	transcription factor with AP2 domain(s)
PBANKA_090600	3.26056	3.35274	5.92391	3.79818	13.7807	7.35049	13.6266	16.8068	42.9633	42.1688	19.7104	alpha/beta hydrolase, putative
PBANKA_090610	5.16472	8.13711	2.44658	1.67064	43.7724	31.1225	16.3914	15.2778	68.028	59.322	14.0753	conserved Plasmodium protein, unknown function
PBANKA_090620	101.176	84.1614	128.973	155.065	79.798	123.925	78.6975	71.0163	161.929	173.594	73.6225	conserved Plasmodium protein, unknown function
PBANKA_090630	34.3064	52.0186	35.7667	38.4071	20.7746	27.0561	10.3685	10.558	119.526	114.086	34.046	methyltransferase, putative
PBANKA_090640	1512.43	1714.43	1142.06	908.857	312.936	281.969	220.035	236.02	129.865	179.687	482.323	60S ribosomal protein L35ae, putative
PBANKA_090650	3980.42	4405.21	2029.41	2291.18	671.333	1011.35	373.861	412.881	112.761	128.096	1434.7	60S ribosomal protein L28, putative
PBANKA_090660	91.0148	145.608	63.3313	69.1978	39.1664	28.46	47.3641	45.0613	128.396	110.292	82.9038	coproporphyrinogen-III oxidase, putative
PBANKA_090670	15.3114	23.9087	40.2151	51.3844	54.9553	69.1185	33.3366	31.2081	50.344	42.0381	40.5838	conserved Plasmodium protein, unknown function
PBANKA_090680	4.27772	4.12611	2.46857	3.70888	1.03291	1.66442	32.0066	34.8586	160.967	112.051	312.074	conserved Plasmodium protein, unknown function
PBANKA_090690	21.0765	113.637	74.2641	97.6792	41.9826	71.3345	13.5546	13.6076	67.2231	62.7506	9.75405	conserved Plasmodium protein, unknown function
PBANKA_090700	10.1989	7.51075	20.7982	26.6182	10.8198	5.17574	48.6486	47.2668	373.417	335.433	16.1944	conserved Plasmodium protein, unknown function
PBANKA_090710	42.4129	67.7108	4.20287	3.82812	54.7184	16.9053	877.643	816.637	208.109	239.401	30.8341	inner membrane complex protein 1b
PBANKA_090720	41.821	18.0486	3.90107	1.78072	223.663	175.428	60.5251	62.0768	30.3085	28.7833	27.0137	phd finger protein, putative
PBANKA_090730	64.4245	44.2624	131.308	186.503	133.179	198.06	50.9238	51.2138	25.9176	24.0276	15.3046	conserved Plasmodium protein, unknown function
PBANKA_090740	14.9944	9.36615	19.5786	14.7535	39.9017	32.8776	68.1505	70.9885	10.2845	11.5192	13.3574	dolichyl-phosphate b-d-mannosyltransferase,putative
PBANKA_090750	10.7591	8.63703	0.990271	1.50269	10.9764	4.19694	74.5271	82.7767	15.0895	17.5084	8.05356	conserved Plasmodium protein, unknown function
PBANKA_090760	14.2709	10.403	19.8238	11.9109	58.7239	58.0454	69.2682	69.2574	41.6185	40.9315	24.1965	phosphatidylinositolN-acetylglucosaminyltransferase subunit H, putative
PBANKA_090770	14.8162	18.869	6.28359	4.54818	92.4785	116.39	20.63	22.7424	33.163	30.7681	10.863	conserved Plasmodium protein, unknown function
PBANKA_090780	51.2205	28.046	136.932	101.262	178.9	177.212	141.297	126.929	78.3618	83.5782	49.6319	conserved Plasmodium protein, unknown function
PBANKA_090790	11.503	72.3211	4.62376	3.43071	26.7569	15.34	98.2625	96.3207	22.3491	25.5799	3.09308	conserved Plasmodium protein, unknown function
PBANKA_090800	3.91235	11.9009	72.5173	100.826	37.9207	48.8282	5.95925	6.38283	14.0103	12.9064	4.95875	conserved Plasmodium protein, unknown function
PBANKA_090810	3.63901	7.30511	48.7524	63.3492	12.5591	21.6149	12.2705	10.4434	3.37676	2.81057	6.29789	conserved Plasmodium protein, unknown function
PBANKA_090820	37.5112	58.3197	39.4826	57.0136	25.1868	32.364	23.0404	19.7496	40.9386	36.3781	97.0281	conserved Plasmodium protein, unknown function
PBANKA_090830	13.5824	85.3896	43.3053	60.1349	15.9887	23.5586	7.21417	7.61413	21.6009	22.6358	10.8084	conserved Plasmodium protein, unknown function
PBANKA_090840	0.915075	8.00013	4.68748	2.20624	4.45288	3.33468	4.26572	4.59324	75.0909	65.2793	3.15271	conserved Plasmodium protein, unknown function
PBANKA_090850	2.45216	6.22943	1.20194	0.814232	7.86437	4.29437	13.3469	13.7501	5.32241	7.44815	1.58278	myosin heavy chain subunit, putative
PBANKA_090860	6.28872	7.05149	1.85399	3.45824	97.8403	78.2965	56.055	54.051	1872.14	2075.36	158.7	conserved Plasmodium protein, unknown function
PBANKA_090870	17.1564	15.3768	81.1789	90.2779	68.7016	97.1234	96.7634	114.057	103.26	105.897	42.6835	conserved Plasmodium protein, unknown function
PBANKA_090880	60.0521	35.6988	84.9695	99.9878	161.782	210.495	169.311	198.142	69.4225	70.2123	64.6639	conserved Plasmodium protein, unknown function
PBANKA_090890	118.808	87.8564	179.422	173.184	121.257	97.9899	232.471	259.705	241.921	275.159	616.318	vacuolar ATP synthase subunit f, putative
PBANKA_090900	2.67451	2.01375	3.86216	3.74874	4.62452	2.55371	7.1395	6.21826	3.9993	7.85837	10.2167	carbonic anhydrase, putative
PBANKA_090910	52.1507	48.941	149.018	132.188	59.2586	62.41	63.4639	64.2933	2.09833	5.99038	9.53919	conserved protein, unknown function
PBANKA_090920	4.26717	6.51386	21.8755	22.503	12.4339	19.1272	7.46622	6.65637	11.1743	8.88036	6.7778	conserved Plasmodium protein, unknown function
PBANKA_090930	7.32832	9.15504	28.2163	24.989	34.2997	37.4273	16.6592	15.7105	10.2906	8.26322	6.35611	adrenodoxin reductase, putative
PBANKA_090940	4.07943	2.14018	1.49319	0.610129	8.40016	4.51965	40.1265	41.9583	635.883	619.439	52.1269	conserved Plasmodium protein, unknown function
PBANKA_090950	5.93833	6.96767	3.03236	1.78285	15.958	4.64018	68.5669	69.9973	33.4323	29.3832	26.1605	AAA family ATPase, putative
PBANKA_090960	23.4548	161.304	91.5404	109.158	20.2714	28.462	14.7905	13.7872	14.6746	15.8874	3.58758	transcription factor with AP2 domain(s),putative
PBANKA_090970	23.3335	37.8272	56.3043	38.8399	14.8581	9.81925	12.9482	9.84937	3.59837	3.85989	4.11156	conserved Plasmodium protein, unknown function
PBANKA_090980	2.09913	2.092	26.4806	31.1263	2.95518	5.03431	2.40065	2.44527	421.186	435.203	38.6911	RNA binding protein, putative
PBANKA_090990	20.6097	45.7086	41.4852	45.9648	28.1039	36.7505	8.69331	8.9398	7.31139	7.71671	10.8683	conserved Plasmodium protein, unknown function
PBANKA_091000	12.2563	64.7152	34.4979	42.8612	47.545	33.2684	11.9821	11.3365	2.24736	1.24647	9.0749	conserved Plasmodium protein, unknown function
PBANKA_091010	62.5048	62.0026	86.0117	88.0425	58.3858	82.3817	19.6206	16.1454	3.61621	3.15757	16.437	beta-catenin-like protein 1, putative
PBANKA_091020	41.1398	34.6177	171.863	235.716	53.8508	89.2687	27.5131	24.9889	62.5437	66.1017	33.7366	protein phosphatase 2C, putative
PBANKA_091030	5.00699	11.09	4.14734	1.74676	73.1567	100.433	6.94997	7.11284	1.22264	1.42413	1.1443	guanylyl cyclase, putative
PBANKA_091040	14.5276	11.3121	38.4507	36.5904	18.7164	21.6821	6.41518	16.1515	0	1.0226	4.04974	conserved Plasmodium protein, unknown function
PBANKA_091050	0.514494	0	0.547785	0.708794	2.11453	1.49988	3.05066	2.47716	1.37835	0.484452	1.5635	conserved Plasmodium protein, unknown function
PBANKA_091060	41.7829	46.0914	85.9774	59.3839	105.301	83.6718	56.1703	48.6415	19.8331	22.6316	50.2332	ubiquitin related modifier, putative
PBANKA_091070	1.96775	9.64723	1.30414	1.09289	92.0808	86.732	2.33609	2.15392	10.3303	9.8202	2.12874	conserved Plasmodium protein, unknown function
PBANKA_091080	3.00553	4.16774	1.9915	1.39732	3.68451	3.73681	13.2903	12.4263	2.42113	1.57564	3.66565	conserved Plasmodium protein, unknown function
PBANKA_091090	25.8609	8.75038	3.01438	0.621345	31.9301	24.6651	183.991	196.539	30.0714	31.5769	240.257	conserved Plasmodium protein, unknown function
PBANKA_091100	3.20244	3.80439	0.312378	0.337735	4.56515	3.03356	24.3107	25.5637	1.79027	1.075	5.0922	conserved Plasmodium protein, unknown function
PBANKA_091110	5.50513	5.00915	0.479606	1.0644	6.82275	3.88436	37.7134	35.0385	1.76483	1.2435	3.99128	conserved Plasmodium protein, unknown function
PBANKA_091120	48.7472	24.6	102.503	83.1422	156.02	135.206	43.8304	65.1829	16.1971	23.675	81.3947	apicoplast ribosomal protein S14p/S29e precursor,putative
PBANKA_091130	37.8544	37.333	69.1204	80.6682	11.9863	17.6863	5.00125	5.46608	0	0.815245	5.59285	UVB-resistance protein UVR8 homologue, putative
PBANKA_091140	77.0171	132.123	107.969	124.909	37.1422	45.8979	21.1365	21.9496	13.6823	15.0053	14.9663	conserved Plasmodium protein, unknown function
PBANKA_091150	8.20806	8.74403	5.05121	2.79325	94.446	55.8495	51.1829	50.9559	21.5265	24.7857	6.74702	conserved Plasmodium membrane protein, unknownfunction
PBANKA_091160	12.3031	9.78738	39.0291	48.2288	37.6524	46.2318	44.5424	41.9528	19.2298	17.2553	10.2044	mitochondrial ribosomal protein S9 precursor,putative
PBANKA_091170	13.9874	29.6488	10.9262	12.9542	65.3981	44.4248	48.5195	47.2998	78.9451	69.9573	43.0363	subtilisin-like protease 2
PBANKA_091180	104.019	110.632	70.8164	85.6952	62.8066	73.6824	43.1692	42.6741	45.834	39.6461	130.299	DnaJ protein, putative
PBANKA_091190	30.5401	21.6324	122.215	106.503	116.437	67.1593	8.65391	8.50411	10.0142	5.72096	16.3378	conserved Plasmodium protein, unknown function
PBANKA_091200	52.4186	194.003	57.1893	90.5722	14.3434	17.8887	13.5	14.807	47.2069	40.2159	62.2027	conserved Plasmodium protein, unknown function
PBANKA_091210	289.973	235.239	290.344	332.441	382.243	482.384	153.436	184.456	753.31	796.599	121.946	casein kinase 1
PBANKA_091220	42.9042	89.3932	88.9371	101.449	16.1034	21.022	12.6531	11.3379	2.97073	3.07044	8.23604	conserved Plasmodium protein, unknown function
PBANKA_091230	63.9032	219.084	193.127	260.522	48.7763	75.9934	8.81227	9.07832	65.233	64.734	16.3083	tudor staphylococcal nuclease, putative
PBANKA_091240	33.5737	82.4879	4.11873	3.10234	154.799	110.565	39.3425	40.1306	2.85522	3.72854	17.793	conserved Plasmodium protein, unknown function
PBANKA_091250	22.8624	41.6247	2.86136	2.05949	49.4547	23.61	393.327	377.62	52.1044	61.1615	5.62726	conserved Plasmodium protein, unknown function
PBANKA_091260	3.49474	15.6753	12.5308	9.89247	28.9781	43.6704	5.04397	4.83784	6.76804	7.28616	1.05716	conserved Plasmodium protein, unknown function
PBANKA_091270	134.074	100.877	229.46	221.685	270.687	279.803	60.2366	61.569	7.10416	7.87979	28.2184	3-oxo-5-alpha-steroid 4-dehydrogenase, putative
PBANKA_091280	24.7879	26.2229	43.1255	45.1953	17.5349	15.24	24.7648	23.467	51.6947	43.6192	209.443	conserved Plasmodium protein, unknown function
PBANKA_091290	396.742	448.403	478.742	481.585	269.738	216.728	312.257	300.191	1877.17	1726.7	2743.93	conserved Plasmodium protein, unknown function
PBANKA_091300	4.53821	7.76843	17.5597	14.6272	12.1846	11.9241	14.7401	15.483	2.33816	2.08383	5.4867	conserved Plasmodium protein, unknown function
PBANKA_091310	8.51708	5.79387	39.7663	40.2503	19.3485	13.6425	45.2369	50.0582	5.42653	8.58715	14.1203	conserved Plasmodium protein, unknown function
PBANKA_091320	76.3446	74.152	91.6804	117.504	104.24	115.067	67.1202	64.4854	15.0089	15.6155	37.2713	conserved Plasmodium membrane protein, unknownfunction
[truncated: 3,022 more rows]

## Sheet: FPKM PcAS
Additional file 7 (3): RNA-seq data (FPKM values) of late trophozoite stage of P. c. chabaudi AS (PcAS) obtained from 6 different mice (Pc_M1-6)
Pc_M1-4: parasites collected from BALB/c mice; Pc_M5-6 parasites collected fromC57Bl6 mice
Gene Models (IDs)	MAX	Pc_M1	Pc_M2	Pc_M3	Pc_M4	Pc_M5	Pc_M6	Product
PCHAS_000010	51.4829	43.8972	6.11072	51.4829	11.7136	9.55546	16.4161	fam-a protein
PCHAS_000020	21.8919	21.8919	0.580854	0	0.53971	5.58128	2.72597	CIR protein
PCHAS_000030	88.3055	1.54182	0.407151	15.5655	88.3055	8.23768	2.63051	CIR protein
PCHAS_000040	18.0693	4.31823	0.576922	0	0.183036	4.73438	18.0693	CIR protein
PCHAS_000050	31.3201	31.3201	0.165647	1.10389	0.494184	0	2.08379	fam-a protein
PCHAS_000060	20.9323	2.98942	13.8174	18.5376	20.9323	3.82929	2.7934	CIR protein
PCHAS_000070	11.2329	11.2329	0	0.59041	0	6.28108	0	CIR protein
PCHAS_000080	19.9894	0	1.34074	0	0.494641	19.9894	4.71047	CIR protein
PCHAS_000090	21.6773	1.47186	0.979447	0.508992	1.27305	21.6773	3.62639	CIR protein
PCHAS_000100	16.7335	14.0269	0	0	0.228667	5.4553	16.7335	CIR protein
PCHAS_000110	149.685	0	0	0	0.312363	12.2987	149.685	CIR protein
PCHAS_000120	14.8789	14.8789	0.993024	9.2712	5.95617	4.68875	11.4309	CIR protein
PCHAS_000130	26.03	1.21942	0.681026	0	0.393297	26.03	3.39292	CIR protein
PCHAS_000140	3.79792	3.79792	0	1.67671	0.211937	1.49494	3.41812	CIR protein
PCHAS_000150	11.563	5.48875	0.409827	0	1.41774	11.563	0.814263	CIR protein
PCHAS_000160	76.9312	76.9312	30.3774	16.0281	35.9737	0.346894	45.3032	fam-a protein
PCHAS_000170	230.677	0.620657	0.0158936	0.0583395	0.0743634	230.677	0.235107	CIR protein
PCHAS_000180	3.10978	3.10871	0	0	0.790767	3.10978	0.266564	CIR protein
PCHAS_000190	11584.2	11584.2	672.384	0	361.027	6.39714	2.05613	early transcribed membrane protein
PCHAS_000200	162.188	162.188	9.64948	1.8972	0.0121816	3.16605	105.712	Plasmodium exported protein, unknown function
PCHAS_000210	16617.1	64.5211	0	20.6407	8.25074	16617.1	1.50632	fam-a protein
PCHAS_000220	4892.77	0.0867309	35.9006	4892.77	3969.39	0.248948	40.7201	CIR protein
PCHAS_000230	5120.44	143.403	5120.44	19.8957	53.7624	50.3424	104.996	conserved rodent malaria protein, unknownfunction
PCHAS_000240	378.163	34.9831	1.51137	0.0364185	72.8122	378.163	0.257447	fam-c protein
PCHAS_000250	933.349	933.349	0	28.6898	0	0.337174	0.21177	fam-a protein
PCHAS_000260	19040.9	0.455861	35.1135	0	11.406	65.6374	19040.9	CIR protein
PCHAS_000270	583.163	2.85034	0.194072	583.163	0	0	3.72578	CIR protein
PCHAS_000280	5.47045	0	0	0	0	5.47045	0	CIR protein
PCHAS_000290	6.9917	6.9917	0.230759	0	0	3.85374	2.36055	CIR protein
PCHAS_000300	11.0987	2.72624	0.17594	0.463968	0	11.0987	3.46867	CIR protein
PCHAS_000310	12.4108	3.45055	1.83909	3.43297	0.33448	12.4108	9.82114	CIR protein
PCHAS_000320	5.2674	2.62336	0.410773	0.620709	5.2674	2.29394	0.884853	CIR protein
PCHAS_000330	4.4155	0	0	0	0.316241	1.31366	4.4155	CIR protein
PCHAS_000340	1.58099	1.12317	0	0	0.848878	1.58099	1.42611	CIR protein
PCHAS_000350	631.883	0	0.379766	3.46016	1.31341	5.30763	631.883	CIR protein
PCHAS_000360	573.736	0.422673	0	0	0.62741	573.736	0.229937	CIR protein
PCHAS_000370	5.21668	5.21668	0	0	0.569699	0.672391	0	erythrocyte membrane antigen 1
PCHAS_000380	2.72748	0	0	0	0	2.72748	0.742686	conserved rodent malaria protein, unknownfunction
PCHAS_000390	1.31708	0.883546	0.342231	0	0	0	1.31708	CIR protein
PCHAS_000400	1.44562	0	0.188457	0	0	1.44562	0.71571	CIR protein
PCHAS_000410	5.64268	2.10757	0.175429	0	0.201331	0.939439	5.64268	CIR protein
PCHAS_000420	7.94751	5.41486	1.42174	0	1.40733	7.94751	0.472913	CIR protein
PCHAS_000430	10.3763	10.3763	1.83567	0	3.17594	5.52802	8.14392	CIR protein
PCHAS_000460	9.59828	9.59828	2.539	1.84536	0	9.02598	6.96427	fam-b protein
PCHAS_000470	61.9196	0.705842	0.037811	48.6881	61.9196	1.24633	1.17466	CIR protein
PCHAS_000480	49.9226	49.9226	19.0778	8.77697	20.8204	22.9293	2.59285	fam-a protein
PCHAS_000490	31.0974	1.8115	1.1417	0	0.312909	3.20942	31.0974	CIR protein
PCHAS_000500	4.79191	2.03392	0.660845	0	4.79191	2.32558	2.68881	CIR protein
PCHAS_000520	11.0379	11.0379	0.182763	0	0	0.855833	0.708975	reticulocyte binding protein, putative
PCHAS_000530	221.612	221.612	0	0	0	0	0	fam-a protein
PCHAS_000540	108.117	8.23841	0.344867	0.272096	0.465162	76.6514	108.117	lysophospholipase, putative
PCHAS_000550	172.756	172.756	91.1988	0.0378719	0.0491924	3.54485	2.87334	erythrocyte membrane antigen 1
PCHAS_000560	4.53599	1.98725	0	2.18024	0	4.53599	0.918732	CIR protein
PCHAS_000570	6.97383	6.97383	0.238496	0	0	1.29732	1.35393	CIR protein
PCHAS_000580	2.61866	2.5529	0	0	1.7154	2.61866	1.05631	CIR protein
PCHAS_000590	150.404	150.404	56.3684	75.9625	15.4131	0.728299	43.0832	fam-a protein
PCHAS_000600	60.379	42.0234	23.3128	11.8624	60.379	31.7551	0.837096	fam-b protein
PCHAS_000610	153.706	1.63859	0	0	0.709986	0	153.706	conserved rodent malaria protein, unknownfunction
PCHAS_000620	13.0876	1.36319	0.325066	0	0	13.0876	0	conserved rodent malaria protein, unknownfunction
PCHAS_000630	450.033	80.3452	39.4065	15.6123	60.4083	450.033	20.2874	fam-c protein
PCHAS_000640	431.982	431.982	385.557	285.952	305.474	209.4	223.566	Plasmodium exported protein, unknown function
PCHAS_000650	70.8359	70.8359	10.278	0	16.5911	3.10885	0.224748	Plasmodium exported protein, unknown function
PCHAS_000660	25.4523	0.421807	2.36402	1.79305	3.61358	25.4523	0.452063	CIR protein
PCHAS_000670	33.7557	16.2023	24.474	27.6369	33.7557	1.2231	25.9879	fam-a protein
PCHAS_000680	18.0978	0.427249	0	0	0	0.245875	18.0978	CIR protein
PCHAS_000690	59.1166	59.1166	0	6.04842	0.368596	0.468455	1.0539	fam-a protein
PCHAS_000710	20.2449	19.094	8.83767	4.55645	20.2449	0.389249	1.01914	Plasmodium exported protein, unknown function
PCHAS_000720	13.3543	13.3543	0.894104	0	0.674194	2.89833	1.69182	CIR protein
PCHAS_000730	1.54208	0.826992	0.100202	0	0.929494	1.54208	0.99775	CIR protein
PCHAS_000740	33.0243	1.11949	0.326351	0	0.0263633	33.0243	19.167	CIR protein
PCHAS_000750	69.3687	0	0	0	0	69.3687	1.4714	CIR protein
PCHAS_000760	189.112	109.341	35.9658	16.963	42.8328	189.112	48.7704	Plasmodium exported protein, unknown function
PCHAS_000770	61.7189	3.36524	0.0250626	28.3568	61.7189	1.09856	10.1676	CIR protein
PCHAS_000780	58.7349	13.8417	58.1612	3.12007	58.7349	6.83768	44.6558	reticulocyte binding protein, putative
PCHAS_000800	576.89	576.89	0	0.209744	0.302616	14.2061	81.5374	fam-a protein
PCHAS_000820	73.9512	9.29035	0.621962	0	0.261671	73.9512	0.829157	lysophospholipase, putative
PCHAS_000830	89.5092	0.265345	89.5092	3.01296	2.45687	0.0913891	0.112381	fam-c protein
PCHAS_000840	160.364	72.7756	16.779	15.2061	13.8809	160.364	45.1529	fam-a protein
PCHAS_000850	100.494	100.494	9.82444	24.8732	21.3715	42.6546	60.7992	conserved rodent malaria protein, unknownfunction
PCHAS_000860	198.263	198.263	101.736	73.0553	64.0104	1.14286	191.327	fam-a protein
PCHAS_000870	337.223	337.223	65.933	51.7945	141.562	165.379	144.844	fam-a protein
PCHAS_000880	497.1	457.121	155.872	108.663	49.4724	497.1	1.07838	tryptophan-rich antigen, putative
PCHAS_000890	507.556	6.97664	1.98923	0.488598	2.26877	507.556	6.21042	lysophospholipase, putative
PCHAS_000900	613.683	84.8203	183.005	25.3392	10.8924	5.29312	613.683	conserved rodent malaria protein, unknownfunction
PCHAS_000910	2858.68	2858.68	1.5763	0	1.98858	0.324604	0.189044	Plasmodium exported protein, unknown function
PCHAS_000920	630.682	147.79	0.98395	33.9998	4.43841	630.682	522.422	Plasmodium exported protein, unknown function
PCHAS_000930	1691.13	1691.13	1.50161	0	2.37141	10.8594	8.75021	conserved rodent malaria protein, unknownfunction
PCHAS_000940	1040.71	91.1779	856.745	1040.71	993.909	134.759	6.44346	fam-b protein
PCHAS_000950	159.663	2.26446	0	17.9386	44.258	3.0315	159.663	CIR protein
PCHAS_000960	18.1139	3.52556	18.1139	0.436895	1.88998	0.448044	0.0718352	fam-a protein
PCHAS_000970	21.6638	21.6638	0	0	0	1.85222	0.671101	reticulocyte binding protein, putative
PCHAS_000980	181.873	3.46656	0.626599	0	0.32952	181.873	2.15796	fam-b protein
PCHAS_000990	67.0775	37.7058	29.3582	58.1819	67.0775	6.99031	10.6648	conserved rodent malaria protein, unknownfunction
PCHAS_001000	12.8273	12.8273	5.19486	3.65024	7.55412	0.944611	1.39338	lysophospholipase, putative
PCHAS_001010	2.891	0.884445	0.847605	0	0.445049	2.73807	2.891	CIR protein
PCHAS_001020	5.60508	5.60508	0	0.888669	0.437122	1.37282	1.2579	fam-c protein
PCHAS_001030	8.63472	8.14247	0.0463057	0.496174	0.723354	8.63472	0.584845	fam-a protein
PCHAS_001040	6.18254	2.36088	0.111264	0.66083	0.318392	1.89759	6.18254	CIR protein
PCHAS_001050	2337.57	1.16709	0	0	0.145105	2337.57	1.20119	CIR protein
PCHAS_001060	5.42914	3.5111	0	2.45142	0	5.42914	0	CIR protein
PCHAS_001070	10.8008	0	0	0	0.527263	8.68842	10.8008	CIR protein
PCHAS_001080	27.0385	27.0385	3.22932	9.30638	9.78632	4.54036	2.99524	fam-a protein
PCHAS_001090	21.8964	21.8964	13.2764	0.638992	0.723265	0.723803	18.7473	CIR protein
PCHAS_001100	4.67325	1.65383	0	0	1.04031	4.67325	1.03261	CIR protein
PCHAS_001110	27.5117	1.61744	0	2.6564	3.72252	27.5117	0.138965	CIR protein
PCHAS_001120	3.99902	3.99902	0	0	1.46721	3.89033	2.96098	CIR protein
PCHAS_001130	1607.34	2.75854	2.87753	4.94027	7.79466	1607.34	870.761	CIR protein
PCHAS_010010	116.936	116.936	0	0	0	0.682508	0.532841	fam-a protein
PCHAS_010020	27.2322	1.84468	6.37448	3.19613	0.166134	18.5421	27.2322	CIR protein
PCHAS_010030	4.38502	2.80383	0	0	1.38425	4.38502	3.47218	CIR protein
PCHAS_010040	10.7826	0.963448	0.192777	0.143528	10.7826	1.62272	1.20612	CIR protein
PCHAS_010050	9.09091	9.09091	0	0	0.657211	3.02423	6.12766	fam-a protein
PCHAS_010060	6.29167	0.750311	0.365701	6.29167	0.138885	1.13621	0.676853	conserved rodent malaria protein, unknownfunction
PCHAS_010070	88.6327	88.6327	1.05092	0	2.00006	1.09858	0.55176	fam-c protein
PCHAS_010080	41.3815	3.08133	1.6479	0.303832	1.05345	28.4465	41.3815	CIR protein
PCHAS_010090	100.44	100.44	22.9521	1.19357	29.8444	0.0713541	0.0330303	Plasmodium exported protein, unknown function
PCHAS_010100	50.4764	50.4764	42.6177	9.09046	19.828	31.8947	27.0841	lysophospholipase, putative
PCHAS_010110	151.712	7.90275	0.273536	35.1452	0.976646	112.26	151.712	reticulocyte binding protein, putative
PCHAS_010120	731.922	389.135	443.65	363.786	349.552	731.922	524.456	CIR protein
PCHAS_010130	6846.19	3174.1	508.962	165.269	317.406	6846.19	3114.93	schizont membrane associated cytoadherenceprotein, putative
PCHAS_010140	1886.72	1886.72	16.8144	22.9225	16.3314	3.12687	9.17684	Plasmodium exported protein, unknown function
PCHAS_010150	16.544	16.544	0	0	0.4436	8.6239	0.802499	conserved Plasmodium protein, unknown function
PCHAS_010160	68.008	49.3781	1.56577	3.03598	4.54586	56.6798	68.008	ATP dependent RNA helicase, putative
PCHAS_010170	151.951	49.8576	26.737	29.8142	27.221	80.6661	151.951	MYND finger protein, putative
PCHAS_010180	398.947	0	271.022	392.977	398.947	1.33239	2.42072	liver merozoite formation protein, putative
PCHAS_010190	30.8342	30.8342	11.3624	12.7937	15.075	16.7477	17.5497	elongation factor G, putative
PCHAS_010200	29.7657	29.7657	3.03088	6.85716	2.17931	8.58988	9.04745	geranylgeranyltransferase, putative
PCHAS_010210	73.9922	47.2079	32.5214	4.30101	10.5175	67.6507	73.9922	conserved Plasmodium protein, unknown function
PCHAS_010220	20.1601	12.3642	2.07453	2.55318	7.81163	8.57412	20.1601	conserved Plasmodium protein, unknown function
PCHAS_010230	59.6342	16.74	50.5037	59.6342	2.01239	24.1914	10.1478	conserved Plasmodium protein, unknown function
PCHAS_010240	91.0133	85.5694	0.620473	0.352511	30.4724	91.0133	48.7358	conserved Plasmodium protein, unknown function
PCHAS_010250	83.0667	65.0029	28.1715	40.134	23.1276	60.2172	83.0667	conserved Plasmodium protein, unknown function
PCHAS_010260	127.208	66.9276	10.0474	9.4906	22.9281	127.208	45.4576	conserved Plasmodium protein, unknown function
PCHAS_010270	128.758	40.4976	17.8397	36.7822	33.9991	33.048	128.758	bcs1-like protein, putative
PCHAS_010280	136.51	78.7198	42.899	7.70891	23.5651	27.7142	136.51	dihydroorotate dehydrogenase, putative
PCHAS_010290	48.6731	48.6731	12.2515	31.0116	13.5897	28.6411	33.0171	trophozoite exported protein 1, putative
PCHAS_010300	170.55	75.2617	32.3128	15.8974	19.4315	170.55	25.176	cation/H+ antiporter, putative
PCHAS_010310	4.41051	0.972499	0.0187072	0.0576582	0.292903	4.41051	1.79777	conserved Plasmodium protein, unknown function
PCHAS_010320	35.2866	35.2866	4.87753	21.1019	4.35312	4.28951	0.256927	phenylalanine--tRNA ligase, putative
PCHAS_010330	29.595	15.663	10.1592	11.1642	13.7219	29.595	19.8514	conserved Plasmodium protein, unknown function
PCHAS_010340	3.94953	2.58728	0	0	0.206285	0.187368	3.94953	conserved Plasmodium protein, unknown function
PCHAS_010350	195.085	10.8905	2.5131	3.8936	3.14361	5.16137	195.085	conserved Plasmodium protein, unknown function
PCHAS_010360	2768.95	37.8192	0.355616	1.82377	1.75555	15.4771	2768.95	transcription factor with AP2 domain(s),putative
PCHAS_010370	1878.97	34.3162	0	0	16.5089	1878.97	7.30812	mitochondrial ribosomal protein L41 precursor,putative
PCHAS_010380	42.8052	42.8052	16.8443	0	6.23995	1.84165	27.9949	conserved Plasmodium protein, unknown function
PCHAS_010390	132.715	3.4185	1.924	2.37741	2.71951	132.715	0.896862	conserved Plasmodium protein, unknown function
PCHAS_010400	115.953	115.953	0	30.4897	0.329593	9.4298	11.4889	conserved Plasmodium protein, unknown function
PCHAS_010410	192.568	64.8589	15.8671	20.9612	14.0135	101.191	192.568	glyoxalase I, putative
PCHAS_010420	44.1179	7.07031	1.1624	3.37253	2.57639	44.1179	30.7582	RAP protein, putative
PCHAS_010430	178.327	43.0081	14.5089	16.9384	32.9952	2.69308	178.327	conserved Plasmodium protein, unknown function
PCHAS_010440	151.176	73.7156	27.4879	26.1117	29.954	111.933	151.176	50S ribosomal protein L24, putative
PCHAS_010450	115.18	115.18	15.8232	7.72044	39.151	10.2313	7.23635	RNA-binding protein, putative
PCHAS_010460	153.113	46.1322	33.6541	26.8946	23.2282	153.113	3.67273	conserved Plasmodium protein, unknown function
PCHAS_010470	41.714	19.8095	1.44856	1.68783	7.61578	38.8924	41.714	serine/threonine protein kinase, putative
PCHAS_010480	172.168	21.3026	12.4751	0	0	162.393	172.168	calcium-binding protein, putative
PCHAS_010490	111.511	27.3885	13.7195	0	0	111.511	92.5102	cyclin dependent kinase binding protein,putative
PCHAS_010500	33.4661	1.13641	33.4661	12.5585	14.215	22.5145	0.320702	nucleoside diphosphate kinase, putative
PCHAS_010510	23.819	4.17739	0	10.0756	11.8233	23.819	21.1309	conserved Plasmodium protein, unknown function
PCHAS_010520	73.5331	15.3225	15.6469	15.7286	17.9239	4.98078	73.5331	DNA repair protein RAD50, putative
PCHAS_010530	10.7302	4.46998	0.433036	2.1832	1.01278	8.74566	10.7302	long chain polyunsaturated fatty acid elongationenzyme, putative
PCHAS_010540	138.556	90.3115	20.24	13.4473	17.6283	138.556	4.39373	conserved Plasmodium protein, unknown function
PCHAS_010550	76.1288	76.1288	29.4881	0	29.5338	0.312258	26.133	RNA-binding protein, putative
PCHAS_010560	173.283	65.7797	14.746	8.68679	1.48869	61.3914	173.283	ubiquitin-conjugating enzyme e2, putative
PCHAS_010570	49.5365	11.4086	0	0	15.0195	41.9802	49.5365	conserved Plasmodium protein, unknown function
PCHAS_010580	51.8627	45.1057	2.46155	21.454	5.4295	48.5502	51.8627	polypyrimidine tract binding protein, putative
PCHAS_010590	55.1258	55.1258	0.539127	15.6515	18.8499	28.5725	33.8556	conserved Plasmodium protein, unknown function
PCHAS_010600	111.885	111.885	43.3136	50.9056	28.8802	40.7323	18.6415	coatomer alpha subunit, putative
PCHAS_010610	104.813	104.813	60.7122	2.24833	36.8971	8.02991	6.75763	glutaredoxin-like protein
PCHAS_010620	251.711	87.4248	0	0	0.221807	143.718	251.711	translation initiation factor IF-2, putative
PCHAS_010630	61.8336	1.0649	61.8336	36.948	7.74852	0.0988555	0.124597	MYND finger protein, putative
PCHAS_010640	22.34	22.34	11.8249	1.22625	0.497082	6.60077	7.93879	RING zinc finger protein, putative
PCHAS_010650	63.574	4.83374	12.1774	1.20346	63.574	23.7444	49.7569	uroporphyrinogen III decarboxylase, putative
PCHAS_010660	69.1667	69.1667	14.8974	20.8599	27.4871	4.02503	3.63316	G-protein associated signal transduction protein,putative
PCHAS_010670	106.272	45.9223	18.7555	12.783	5.27677	12.0544	106.272	para-hydroxybenzoate--polyprenyltransferase,putative
PCHAS_010680	110.487	1.50526	1.67086	0.348247	0.667668	110.487	17.186	conserved Plasmodium protein, unknown function
PCHAS_010690	239.954	77.6958	99.757	13.9504	123.345	168.235	239.954	conserved Plasmodium protein, unknown function
PCHAS_010700	151.803	27.5441	9.54343	2.40317	5.93049	29.8929	151.803	GTP-binding protein, putative
PCHAS_010710	44.1521	33.5956	6.45381	8.14914	10.4476	26.4973	44.1521	conserved Plasmodium protein, unknown function
PCHAS_010720	164.378	28.2012	4.10426	3.45825	5.45726	164.378	36.4514	conserved Plasmodium protein, unknown function
PCHAS_010730	37.9457	37.9457	11.7739	9.81664	3.36747	18.602	16.9988	conserved Plasmodium protein, unknown function
PCHAS_010740	87.3617	20.0267	4.90794	1.07154	4.71976	64.8359	87.3617	conserved Plasmodium protein, unknown function
PCHAS_010750	198.101	38.1366	29.3395	9.07804	9.28488	198.101	17.4299	conserved Plasmodium protein, unknown function
PCHAS_010755	32.9885	32.9885	4.81573	6.54516	4.57361	8.11761	4.81419	sorting assembly machinery 50 kDa subunit,putative
PCHAS_010760	185.363	63.201	2.54548	7.29705	25.9438	53.2102	185.363	conserved Plasmodium protein, unknown function
PCHAS_010770	246.464	246.464	107.527	74.3221	90.9419	13.4673	48.4356	proteasome subunit alpha type 2, putative
PCHAS_010780	22.4747	5.16907	3.72408	1.82536	3.3179	13.6714	22.4747	conserved Plasmodium protein, unknown function
PCHAS_010790	864.746	213.626	12.2671	100.62	20.3009	689.305	864.746	chaperone, putative
PCHAS_010800	529.104	529.104	198.667	279.081	28.8194	30.4573	32.95	ornithine aminotransferase, putative
PCHAS_010810	261.757	25.1508	7.78519	17.8867	261.757	98.1143	143.538	conserved Plasmodium protein, unknown function
PCHAS_010820	73.7244	73.7244	0.131131	0.35877	1.28203	4.79562	49.6608	conserved Plasmodium protein, unknown function
PCHAS_010830	105.628	105.628	14.8883	6.92136	6.46166	19.1786	28.2958	permease, putative
PCHAS_010840	564.168	12.3097	3.91756	8.1326	8.59768	564.168	28.8724	citrate synthase-like protein, putative
PCHAS_010850	806.855	33.6745	26.1506	2.64804	4.48234	36.2777	806.855	conserved Plasmodium protein, unknown function
PCHAS_010860	19.0942	18.0622	5.41336	14.7572	19.0942	9.47954	13.8733	mitochondrial cardiolipin synthase, putative
PCHAS_010870	21.623	2.50783	0.565156	21.623	1.2046	1.58412	1.93433	conserved Plasmodium protein, unknown function
PCHAS_010880	35.6258	35.6258	11.1912	5.01416	9.35933	5.67947	6.12021	conserved Plasmodium protein, unknown function
PCHAS_010890	33.1997	33.1997	13.2937	0.130557	14.6548	22.4373	16.2744	zinc finger protein, putative
PCHAS_010900	184.438	25.3454	12.8528	49.5122	35.7033	137.889	184.438	conserved Plasmodium protein, unknown function
PCHAS_010910	113.693	62.0874	40.5785	36.4809	50.417	76.9816	113.693	mitochondrial ribosomal protein L19 precursor,putative
PCHAS_010920	83.1064	66.3033	3.29081	2.81476	10.7544	83.1064	74.9388	Pre-mRNA-splicing factor SLU7, putative
PCHAS_010930	102.818	102.818	40.8453	9.05298	9.7552	57.9751	5.60362	conserved Plasmodium protein, unknown function
PCHAS_010940	864.378	864.378	2.18741	56.752	45.8767	6.15108	43.7947	histone H3, putative
PCHAS_010950	1319.67	71.9141	53.7334	45.1137	66.1879	1319.67	1013.51	conserved Plasmodium protein, unknown function
PCHAS_010960	342.514	134.241	8.1046	52.8785	49.8551	342.514	328.615	conserved Plasmodium protein, unknown function
PCHAS_010970	259.661	221.705	28.0406	11.8452	41.7874	27.3842	259.661	transketolase, putative
PCHAS_010980	166.664	105.08	18.2721	35.3913	16.7103	133.336	166.664	trancription factor, putative
PCHAS_010990	67.4661	63.7051	67.4661	31.3061	23.7728	39.6128	39.4048	SNARE associated Golgi protein, putative
PCHAS_011000	17540.4	153.747	9.61029	17540.4	13921.3	300.792	18.6064	succinate dehydrogenase subunit 3, putative
PCHAS_011010	234.974	85.1676	22.6904	30.2954	21.3536	234.974	228.99	transcription factor with AP2 domain(s),putative
PCHAS_011020	163.895	163.895	124.106	74.95	38.0247	7.9401	6.20593	conserved Plasmodium protein, unknown function
PCHAS_011030	85.7373	85.7373	34.3276	10.7622	0	69.5355	51.2129	SWI/SNF-related matrix-associated actin-dependent regulator of chromatin
PCHAS_011040	397.399	0	0	2.04496	153.683	397.399	383.439	conserved Plasmodium protein, unknown function
PCHAS_011050	42266	23.8514	4.56967	10.5768	10.4185	41829.2	42266	conserved Plasmodium protein, unknown function
PCHAS_011060	8306.96	3168.71	7844.04	4820.44	8306.96	18.692	12.4326	60S ribosomal protein L39, putative
PCHAS_011070	797.004	76.5708	114.639	28.9371	1.50683	797.004	628.392	conserved Plasmodium protein, unknown function
PCHAS_011080	1397.08	72.4221	24.5337	0	22.0735	1397.08	654.416	lsm12, putative
PCHAS_011090	18692.1	30.3422	18692.1	27.1282	21.4045	187.429	193.284	conserved Plasmodium protein, unknown function
PCHAS_011100	182.593	130.241	0	26.2513	0	4.38427	182.593	eukaryotic translation initiation factor 3subunit L, putative
PCHAS_011110	21.1829	10.6744	4.16072	3.28093	4.91713	0.770841	21.1829	leucine-rich repeat protein
PCHAS_011120	43.9256	43.9256	29.0071	2.14608	3.75276	33.8781	39.4227	conserved protein, unknown function
PCHAS_011130	158.278	31.6089	2.09281	0	32.5263	158.278	63.1903	conserved Plasmodium protein, unknown function
PCHAS_011140	53.3713	14.0359	4.53974	14.4144	0.822395	53.3713	0.347316	conserved Plasmodium protein, unknown function
PCHAS_011150	59.1956	29.8111	0	0	0	59.1956	57.7398	PP-loop family protein, putative
PCHAS_011160	96.6604	96.6604	46.1451	24.8816	52.3782	22.7798	37.3209	6-cysteine protein
PCHAS_011170	73.1556	73.1556	67.6984	2.10522	44.5646	21.5983	4.1389	6-cysteine protein
PCHAS_011180	99.3277	99.3277	0.889179	14.5368	68.4819	93.7312	84.8849	nucleolar GTP-binding protein 1, putative
PCHAS_011190	204.817	204.817	29.7249	28.9336	27.9099	13.8231	2.66393	conserved Plasmodium protein, unknown function
PCHAS_011200	453.538	110.685	31.931	72.4219	167.673	453.538	84.5054	conserved Plasmodium protein, unknown function
PCHAS_011210	1400.74	231.614	0	0	98.6996	61.7355	1400.74	conserved Plasmodium protein, unknown function
PCHAS_011220	232.074	25.0233	18.1553	30.8065	3.69644	195.086	232.074	rhoptry protein, putative
PCHAS_011230	3693.07	110.251	38.2292	10.9563	30.0831	2235.88	3693.07	apicoplast ribosomal protein L18 precursor,putative
PCHAS_011240	25.0803	25.0803	5.80828	3.7632	8.96562	2.16012	3.23592	adapter-related protein, putative
PCHAS_011250	11.998	11.998	2.03926	1.62885	5.13793	4.10663	4.9233	conserved Plasmodium protein, unknown function
PCHAS_011260	62.0319	62.0319	8.36642	18.632	20.9846	20.8481	25.7828	syntaxin binding protein, putative
PCHAS_011270	56.4098	56.4098	2.79138	0.915708	0.634979	8.80117	0.589315	transcription factor with AP2 domain(s),putative
PCHAS_011280	60.5605	26.8667	20.9992	24.657	24.9836	0.110169	60.5605	myosin-like protein, putative
PCHAS_011290	45.0797	9.68491	12.1331	4.72205	13.9753	44.5885	45.0797	conserved Plasmodium protein, unknown function
PCHAS_011300	83.1829	83.1829	1.07982	0.856267	3.69698	0.688534	0.269661	conserved Plasmodium protein, unknown function
PCHAS_011310	53.6118	53.6118	18.4979	4.49406	11.5734	6.37828	7.24379	organic anion transporter, putative
PCHAS_011320	137.304	137.304	52.8997	33.3951	27.3104	43.1357	47.6111	fam-b protein
PCHAS_011330	26.8769	0.210212	7.71501	26.8769	15.8474	0.162255	0.210783	CIR protein
PCHAS_011340	236.752	7.4513	0.660397	0	0	236.752	3.66976	fam-b protein
PCHAS_011350	129.439	129.439	0.109731	0	5.10522	3.55762	0.109242	fam-a protein
PCHAS_011360	47.3249	47.3249	7.44451	2.41183	10.1224	0.907672	9.06868	fam-a protein
PCHAS_011370	8.71495	8.71495	1.68453	3.63098	1.75543	0.117179	0.852393	fam-a protein
PCHAS_011380	213.318	10.1248	1.1654	0	3.50062	213.318	0.152199	fam-a protein
PCHAS_011390	86.4983	7.78852	86.4983	75.1896	78.8951	0	0.236378	erythrocyte membrane antigen 1
PCHAS_011400	291.416	291.416	23.2795	42.9615	37.8924	36.7667	33.7379	fam-a protein
PCHAS_011410	247.894	247.894	7.83563	0.539893	13.6137	71.4437	5.34094	fam-a protein
PCHAS_011420	398.398	398.398	89.1469	29.419	72.6009	68.0038	68.4533	fam-a protein
PCHAS_011430	204.62	9.59365	6.71581	31.9154	2.78196	184.766	204.62	reticulocyte binding protein, putative
PCHAS_011440	78.5485	33.1539	3.87521	0	0.955632	6.24965	78.5485	fam-a protein
PCHAS_011450	18.0103	7.66952	18.0103	12.7401	6.41742	5.89384	2.90247	CIR protein
PCHAS_011460	104.462	104.462	1.94121	9.3676	19.0231	6.68535	1.24082	haloacid dehalogenase-like hydrolase, putative
PCHAS_011470	117.181	79.5839	16.5741	8.85122	22.556	105.094	117.181	fam-a protein
PCHAS_011480	7.01306	0.816701	0.0344402	0	0.0556593	7.01306	6.25025	CIR protein
PCHAS_011490	5.46353	5.46353	0.26248	1.20002	0.408566	0.452236	0.543082	CIR protein
PCHAS_011500	5.0112	0.765906	0	0	0.158916	5.0112	4.60237	CIR protein
PCHAS_011510	4.65639	0.87895	0	0.0431185	0	4.65639	4.53157	CIR protein
PCHAS_011520	10.6276	1.50811	2.4264	10.6276	0.635999	6.77204	6.16394	CIR protein
PCHAS_011530	3.5821	0.815267	0.207268	0	3.5821	3.0215	0.646797	CIR protein
PCHAS_011540	17.2187	17.2187	3.70605	0.332224	0	1.94575	0.867821	fam-a protein
PCHAS_020010	30.2014	3.48704	0	0	0.279762	30.2014	20.2168	conserved Plasmodium protein, unknown function
PCHAS_020020	899.868	23.3601	4.91342	10.1928	26.8996	15.7216	899.868	TatD-like deoxyribonuclease, putative
PCHAS_020030	872.699	121.958	16.4854	8.44828	9.9636	872.699	18.5249	conserved Plasmodium protein, unknown function
PCHAS_020040	97.0035	97.0035	3.68854	0	20.8288	32.9709	0.118341	conserved Plasmodium protein, unknown function
PCHAS_020050	68.3404	51.1836	0	11.7488	1.24784	68.3404	65.0637	conserved Plasmodium protein, unknown function
PCHAS_020060	50.356	38.7329	27.5145	10.1811	13.8664	0.142395	50.356	conserved Plasmodium protein, unknown function
PCHAS_020070	118.604	118.604	34.6027	42.2344	32.1173	52.8692	70.7787	UMP-CMP kinase, putative
PCHAS_020080	487.981	68.3279	28.2241	48.2811	22.766	347.894	487.981	conserved Plasmodium protein, unknown function
PCHAS_020090	44.7762	44.7762	0.755188	19.8087	7.38043	28.8178	11.7783	replication factor c protein, putative
PCHAS_020100	57.5882	57.5882	17.6892	49.0938	21.0697	47.6897	19.6468	conserved Plasmodium protein, unknown function
PCHAS_020110	123.006	2.70485	0.095279	0.381963	0.555729	112.524	123.006	kinesin-8, putative
PCHAS_020120	76.6836	60.949	13.2201	3.90177	4.47853	54.5276	76.6836	adenylate kinase-like protein 1, putative
PCHAS_020130	135.225	134.665	44.8762	27.4765	29.8866	0.799911	135.225	transcription initiation factor TFIIB, putative
PCHAS_020140	818.393	818.393	390.601	211.995	233.719	128.812	0.551711	chromatin assembly factor 1 protein WD40 domain,putative
PCHAS_020150	90.1294	90.1294	18.3796	20.4932	13.6127	33.8479	27.0154	phosphatidylinositol-4-phosphate 5-kinase,putative
PCHAS_020160	53.6175	53.6175	13.9763	6.38604	22.92	26.4834	20.1865	bromodomain protein, putative
PCHAS_020170	78.6187	78.6187	30.3459	33.1742	29.5479	12.9773	12.8689	DNA-directed RNA polymerase 2 subunit, putative
PCHAS_020180	182.106	63.288	6.18286	1.20186	4.17515	136.84	182.106	FAD-linked sulfhydryl oxidase ERV1, putative
PCHAS_020190	27.0384	27.0384	2.14739	0.507201	6.52661	20.0339	15.7796	selenocysteine-specific elongation factor selBhomologue, putative
PCHAS_020200	36.2991	21.1166	0	5.63445	0.628593	24.3276	36.2991	conserved Plasmodium protein, unknown function
PCHAS_020210	265.489	15.8291	3.54622	35.6299	40.7781	210.264	265.489	phosphatidate cytidylyltransferase, putative
PCHAS_020220	151.104	86.7211	31.3944	4.58233	14.9813	110.64	151.104	phenylalanine--tRNA ligase, putative
PCHAS_020230	85.4226	85.4226	37.7963	28.9028	34.0396	54.8971	32.2591	conserved protein, unknown function
PCHAS_020240	52.0702	20.4517	8.00648	3.19495	10.1168	23.8077	52.0702	cold-shock protein, putative
PCHAS_020250	246.898	45.2067	48.1351	36.678	27.9593	246.898	13.7417	N-terminal acetyltransferase, putative
PCHAS_020260	1048.15	155.51	12.4368	0	0	9.68952	1048.15	tubulin-specific chaperone a, putative
PCHAS_020270	219.894	10.7467	1.56328	36.8358	10.6674	79.9314	219.894	fatty acid elongation protein, GNS1/SUR4 family,putative
PCHAS_020280	42.0231	42.0231	18.336	12.1622	19.8238	7.08008	7.69618	mRNA cleavage factor-like protein, putative
PCHAS_020290	385.362	8.18253	385.362	308.729	321.403	150.365	242.001	LCCL domain-containing protein CCP5, putative
PCHAS_020300	1288.69	63.1985	8.81089	5.41764	10.7676	1288.69	16.7244	photosensitized INA-labeled protein 1, putative
PCHAS_020310	104.257	91.8831	34.0651	28.8606	38.0039	21.9255	104.257	conserved Plasmodium protein, unknown function
PCHAS_020320	107.825	107.825	18.9371	0.643482	26.4699	75.273	84.2305	secreted ookinete protein, putative
PCHAS_020330	138.685	110.235	36.0453	16.5533	22.06	138.685	110.833	conserved Plasmodium protein, unknown function
PCHAS_020340	397.688	397.688	0.153635	19.6009	0.68451	48.4833	58.2615	conserved Plasmodium protein, unknown function
PCHAS_020350	113.715	52.3376	23.3273	7.02991	16.1335	113.715	105.27	mitochondrial carrier protein, putative
PCHAS_020360	228.863	228.863	67.8965	79.7536	93.634	13.7334	19.4886	conserved Plasmodium protein, unknown function
PCHAS_020370	293.291	41.3511	8.7956	7.2775	293.291	45.3273	70.4855	conserved Plasmodium protein, unknown function
PCHAS_020380	257.995	196.281	15.875	257.995	18.5779	41.0385	48.0707	beta3 proteasome subunit, putative
PCHAS_020390	329.864	41.0426	329.864	1.37978	20.9135	41.8877	62.7714	conserved Plasmodium protein, unknown function
PCHAS_020400	715.686	30.0491	2.07832	3.58548	6.56959	715.686	17.9066	DNA repair exonuclease, putative
PCHAS_020410	35.6106	35.6106	9.34863	6.98308	8.80424	12.9481	31.9907	conserved Plasmodium membrane protein, unknownfunction
PCHAS_020420	138.859	1.00933	93.1904	7.40665	6.25984	32.3711	138.859	serine/threonine protein kinase, putative
PCHAS_020430	281.404	281.404	13.7723	6.31505	22.8878	0.491231	102.474	lipid/sterol:H+ symporter, putative
PCHAS_020440	844.656	216.342	30.8473	9.0159	10.4289	48.6061	844.656	conserved Plasmodium protein, unknown function
PCHAS_020450	448.767	16.8761	58.8937	2.53957	7.57588	448.767	399.037	carbon catabolite repressor protein 4, putative
PCHAS_020460	65.6358	23.4492	4.51543	58.676	65.6358	20.1612	29.5412	conserved Plasmodium protein, unknown function
PCHAS_020470	285.74	89.3697	1.76846	8.61648	4.00573	285.74	39.3833	centrin, putative
PCHAS_020480	164.383	30.2364	4.88881	4.62543	8.36033	0.409924	164.383	2-C-methyl-D-erythritol 4-phosphatecytidylyltransferase, putative
PCHAS_020490	61.3594	61.3594	15.0645	25.3946	23.1195	35.0972	0.38135	Rab5c, GTPase, putative
PCHAS_020500	34.9163	34.9163	2.43386	10.0575	11.1926	4.29842	0.40579	asparagine and aspartate rich protein 2,putative
PCHAS_020510	185.009	3.79626	0	0	0	185.009	138.569	conserved Plasmodium protein, unknown function
PCHAS_020520	23.4858	23.4858	2.96472	0	6.44551	12.2662	7.47021	conserved Plasmodium protein, unknown function
PCHAS_020530	152.775	41.1639	13.4017	4.51927	4.58389	152.775	37.6112	pre-rRNA-processing protein TSR2, putative
PCHAS_020540	175.758	175.758	3.75459	79.5718	4.66766	18.699	21.2461	calcium-transporting ATPase, putative
PCHAS_020550	24.062	21.2082	6.90118	4.76518	10.6115	24.062	5.19392	conserved Plasmodium protein, unknown function
PCHAS_020560	94.2151	94.2151	59.1338	9.37784	18.7797	27.3651	14.263	vacuolar ATP synthase subunit c, putative
PCHAS_020570	112.888	25.8204	0.0123806	2.10985	0.114663	112.888	9.7922	conserved Plasmodium protein, unknown function
PCHAS_020580	70.3738	13.4586	4.9848	0.280346	70.3738	34.7663	8.70099	DNA binding protein, putative
PCHAS_020590	76.8427	30.9918	14.5702	6.0227	10.8542	49.7283	76.8427	conserved Plasmodium protein, unknown function
PCHAS_020600	63.0111	2.02084	1.43245	5.53533	0.879745	63.0111	6.86308	asparagine-rich antigen, putative
PCHAS_020610	219.875	34.8438	8.89029	11.5444	5.49205	219.875	0.174668	conserved Plasmodium protein, unknown function
PCHAS_020620	25.5981	25.5981	11.0635	7.89819	5.20593	22.8192	4.58658	conserved Plasmodium protein, unknown function
PCHAS_020630	93.5739	24.2791	93.5739	7.33487	16.9453	3.78935	22.9316	conserved Plasmodium protein, unknown function
PCHAS_020640	272.988	272.988	27.1644	66.8073	142.295	0.22465	179.906	cyclase-associated protein, putative
PCHAS_020650	259.767	38.1212	2.95414	11.3902	33.8462	259.767	58.825	conserved Plasmodium protein, unknown function
PCHAS_020660	527.713	71.6851	3.51676	2.86226	6.77201	527.713	292.235	conserved Plasmodium protein, unknown function
PCHAS_020670	291.649	12.8076	9.69374	2.043	0	36.0311	291.649	novel putative transporter 1
PCHAS_020680	4.0578	0.461837	0	1.2848	4.0578	2.13914	0.890984	transporter, putative
PCHAS_020690	71.5737	11.2717	0.16832	0.455133	5.91275	5.20504	71.5737	conserved Plasmodium protein, unknown function
PCHAS_020700	44.4322	44.4322	22.1394	25.031	39.5819	0.448136	0.548287	conserved Plasmodium protein, unknown function
PCHAS_020710	128.115	39.0744	21.4971	3.45213	16.2687	100.221	128.115	4-hydroxy-3-methylbut-2-enyl diphosphatereductase, putative
PCHAS_020720	114.87	56.843	3.58079	8.14353	8.25677	11.0452	114.87	ubiquitin carboxyl-terminal hydrolase 1,putative
PCHAS_020730	109.069	109.069	29.9657	13.7579	38.2796	49.6209	69.7855	conserved Plasmodium protein, unknown function
PCHAS_020740	15.3764	15.3764	0	1.62547	5.55203	2.26829	0	conserved Plasmodium protein, unknown function
PCHAS_020750	0.865255	0	0	0	0	0	0.865255	thrombospondin related sporozoite protein,putative
PCHAS_020760	156.838	156.838	88.2857	129.015	0.305158	33.9888	42.2893	parasite-infected erythrocyte surface protein
PCHAS_020770	84.0307	2.5238	3.78633	0	84.0307	7.15794	7.13256	actin-related protein, putative
PCHAS_020780	273.342	20.2156	2.95967	3.23249	3.94212	12.3138	273.342	L-seryl-tRNA(Sec) kinase, putative
PCHAS_020790	326.167	22.2672	5.75385	1.21183	4.2972	326.167	16.9173	ATP dependent RNA helicase, putative
PCHAS_020800	30.0482	12.9238	30.0482	12.8916	10.6433	8.2309	8.9779	conserved Plasmodium protein, unknown function
PCHAS_020810	47.2845	0.572776	0.0227789	0.0651304	0.160369	47.2845	0.617724	zinc carboxy peptidase, putative
PCHAS_020820	48.9531	39.6277	5.33427	4.58288	3.83175	0.451479	48.9531	conserved Plasmodium protein, unknown function
PCHAS_020830	106.642	106.642	93.5979	14.5	32.2105	3.63444	103.996	nucleoside transporter 4, putative
PCHAS_020840	52.3258	52.3258	13.5927	14.2884	14.5115	26.9797	21.9943	conserved Plasmodium protein, unknown function
PCHAS_020850	91.0357	17.8333	3.97367	0.325985	1.34743	91.0357	2.64392	vacuolar protein sorting-associated protein VTA1,putative
PCHAS_020860	119.261	119.261	63.0607	0	47.9819	18.2808	7.21712	aspartate--tRNA ligase, putative
PCHAS_020870	60.2123	6.62998	0.136406	60.2123	0.368432	1.61439	2.26145	conserved Plasmodium protein, unknown function
PCHAS_020880	97.4946	27.4812	7.9125	5.0216	11.7572	97.4946	6.48014	mismatch repair protein PMS1, putative
PCHAS_020890	76.8581	31.8453	3.73024	3.89324	12.655	51.3617	76.8581	conserved Plasmodium protein, unknown function
PCHAS_020900	712.9	75.4037	0.858649	1.63399	3.19235	581.004	712.9	ubiquitin carboxyl-terminal hydrolase, putative
PCHAS_020910	136.396	23.9861	20.0189	3.13751	2.8285	136.396	14.8511	conserved Plasmodium protein, unknown function
PCHAS_020920	149.076	73.0317	7.74311	2.12023	5.46791	22.9906	149.076	conserved Plasmodium protein, unknown function
PCHAS_020930	193.901	54.61	19.9133	0	10.9649	193.901	176.695	conserved Plasmodium protein, unknown function
PCHAS_020940	66.6142	57.2261	6.32016	9.94374	13.7278	41.9086	66.6142	mitochondrial inner membrane translocase subunittim50, putative
PCHAS_020950	38.6538	22.689	7.59214	5.13233	3.94976	38.6538	16.5928	vacuolar protein sorting-associated protein 53,putative
PCHAS_020960	34.9513	21.4514	6.009	2.82656	4.73839	22.062	34.9513	conserved Plasmodium protein, unknown function
PCHAS_020970	43.3364	30.1719	9.35139	4.63088	9.12979	28.9513	43.3364	cysteine desulfurase, putative
PCHAS_020980	163.336	14.5673	8.6161	18.1224	163.336	12.6116	19.2625	DNA (cytosine-5)-methyltransferase, putative
PCHAS_020990	210.203	210.203	138.987	186.791	9.53243	9.3559	6.44776	proteasome subunit alpha type 5, putative
PCHAS_021000	28.3901	28.3901	2.20654	6.83408	3.7575	9.16109	10.2372	conserved Plasmodium protein, unknown function
PCHAS_021010	46.9431	14.2653	14.3328	6.23411	6.13151	46.9431	46.242	conserved Plasmodium protein, unknown function
PCHAS_021020	33.0626	31.5878	6.15677	27.5318	33.0626	30.7666	32.4039	conserved Plasmodium protein, unknown function
PCHAS_021030	367.756	47.1957	10.1465	26.1019	18.8481	256.771	367.756	cation transporting ATPase, putative
PCHAS_021040	45.1401	45.1401	21.7469	4.66741	12.0868	29.4839	5.55109	conserved Plasmodium protein, unknown function
PCHAS_021050	387.247	387.247	330.19	269.016	382.014	1.98102	24.106	eukaryotic translation initiation factor 2 alphasubunit, putative
PCHAS_021060	35.0731	35.0731	0	0	6.32818	0.339439	0.15404	conserved Plasmodium protein, unknown function
PCHAS_021070	25.4993	25.4993	4.02062	7.44641	5.17264	6.06625	0.951816	actin-like protein, putative
PCHAS_021080	72.5903	52.3352	15.0141	6.22867	5.76007	72.5903	35.6662	conserved Plasmodium protein, unknown function
PCHAS_021090	82.6914	58.2294	9.15618	7.07185	19.3178	36.1363	82.6914	conserved Plasmodium protein, unknown function
PCHAS_021100	135.912	10.2912	0	0	0	101.068	135.912	conserved Plasmodium protein, unknown function
PCHAS_021110	260.594	22.4824	3.20437	3.62272	75.5085	260.594	85.1855	zinc finger protein, putative
PCHAS_021120	14.8415	14.8415	1.79916	0.681194	2.8323	2.25942	3.84704	alpha/beta hydrolase, putative
PCHAS_021130	84.7976	84.7976	35.0841	11.8332	22.2657	3.56178	3.23077	conserved Plasmodium protein, unknown function
PCHAS_021140	97.7066	55.6006	12.8801	20.2339	29.4748	97.7066	90.8184	RNA-binding protein, putative
PCHAS_021150	354.053	87.8763	59.6926	31.5461	4.91622	86.6654	354.053	signal recognition particle, putative
PCHAS_021160	31.8265	31.8265	6.86077	10.0125	7.84932	3.95604	1.12275	conserved Plasmodium protein, unknown function
PCHAS_021170	31.5867	31.5867	26.5611	5.81402	8.5463	4.23736	3.83555	1-cys peroxiredoxin, putative
PCHAS_021180	59.0566	59.0566	2.6518	5.02396	2.51648	19.4585	20.4482	60S ribosomal subunit export protein, putative
PCHAS_021190	33.0543	33.0543	18.265	10.7199	21.6619	13.8373	24.3916	ribosome biogenesis protein BRX1 homolog,putative
PCHAS_021200	38.2911	38.2911	3.87429	13.2396	13.4746	22.7547	22.8334	mRNA (N6-adenosine)-methyltransferase, putative
PCHAS_021210	136.026	80.4684	58.6889	101.741	57.8451	106.277	136.026	conserved Plasmodium protein, unknown function
PCHAS_021220	23.4617	23.4617	3.71535	1.79578	3.39101	22.2492	22.3145	conserved Plasmodium protein, unknown function
PCHAS_021230	9.13381	0	0	0	0.847956	9.13381	5.76428	dynein light chain, putative
PCHAS_021240	35.1343	0.414886	30.5819	1.43917	0.836257	19.3047	35.1343	dynein heavy chain, putative
PCHAS_021250	282.798	30.1379	11.6063	12.6397	0	221.133	282.798	conserved Plasmodium protein, unknown function
PCHAS_021260	47.1007	47.1007	4.34969	4.63965	10.0574	19.0562	19.8419	tRNA pseudouridine synthase D, putative
PCHAS_021270	80.6941	44.661	18.9584	22.9067	22.1622	66.692	80.6941	adapter-related protein, putative
PCHAS_021280	257.925	174.839	125.701	52.7242	132.075	257.925	223.841	transcription factor with AP2 domain(s),putative
PCHAS_021290	111.571	85.4639	35.6859	25.7346	21.761	80.826	111.571	conserved Plasmodium protein, unknown function
PCHAS_021300	298.834	298.834	52.1656	98.2456	57.6086	253.778	75.003	Plasmodium exported protein, unknown function
PCHAS_021310	313.513	313.513	67.5852	67.815	82.5067	2.01049	205.749	Plasmodium exported protein, unknown function
PCHAS_021320	771.161	771.161	82.2372	176.32	232.658	0.202108	0.892229	Plasmodium exported protein, unknown function
PCHAS_021330	713.218	298.666	261.034	82.4706	82.1101	713.218	166.08	heat shock protein, putative
PCHAS_021340	721.138	98.1081	32.7659	14.7344	27.4008	721.138	126.806	fam-a protein
PCHAS_021350	99.979	74.2912	38.1025	2.91284	49.0734	4.15952	99.979	fam-a protein
PCHAS_021360	76.5761	37.8951	3.37777	27.8838	12.5014	76.5761	5.72148	fam-a protein
PCHAS_021370	707.587	21.898	1.34112	1.86228	4.49842	269.156	707.587	fam-a protein
PCHAS_021380	7.25773	3.41935	7.25773	0	0	6.78847	0.503356	fam-a protein
PCHAS_030010	63.2072	63.2072	3.33736	0.472316	5.34979	0.734738	7.09751	fam-a protein
PCHAS_030020	521.625	1.49557	0.214121	0	0	521.625	18.4416	CIR protein
PCHAS_030030	55.4298	1.59514	1.43626	0	0	55.4298	1.59291	CIR protein
PCHAS_030040	12.4693	5.80145	0	0	0	0.94608	12.4693	CIR protein
PCHAS_030060	1.77119	0	0.192025	0	0	1.77119	0.408175	CIR protein
PCHAS_030070	12.3527	0.874289	0	0	0	12.3527	0.410192	CIR protein
PCHAS_030080	1.28357	0	0.0298687	0	0.143327	0.609	1.28357	CIR protein
PCHAS_030090	3.18493	3.18493	0.275939	0	0.169431	0.498596	0.286344	CIR protein
PCHAS_030100	181.8	181.8	90.3034	25.0678	36.5832	0.250117	0.72142	conserved Plasmodium chabaudi protein, unknownfunction
PCHAS_030110	540.166	2.47423	0.303096	0	0.492347	540.166	455.117	CIR protein
PCHAS_030120	2.35512	0	0.366636	0	0	2.35512	0.147768	CIR protein
PCHAS_030130	5.94688	0	0	0	0.116582	5.94688	3.50674	conserved Plasmodium chabaudi protein, unknownfunction
PCHAS_030140	9.02559	0.529347	5.86823	9.02559	0.0750527	1.9672	1.05313	CIR protein
PCHAS_030150	0.705394	0.705394	0	0.11795	0.224246	0	0	CIR protein
PCHAS_030160	0.951606	0.951606	0.106099	0.0714323	0.287321	0.457556	0.467723	CIR protein
PCHAS_030170	546.142	0.467722	0.188302	0.0842695	1.10183	546.142	0.708715	CIR protein
PCHAS_030180	6.00613	0.286821	0	0	0	6.00613	4.52247	CIR protein
PCHAS_030190	0.251523	0	0	0	0.0478714	0.251523	0.157532	CIR protein
PCHAS_030200	33.9024	1.57525	0.0854354	12.8707	33.9024	0.847345	0.654095	CIR protein
PCHAS_030205	128.028	128.028	23.4006	9.56263	21.9191	0.381658	0.596612	conserved Plasmodium chabaudi protein, unknownfunction
PCHAS_030210	506.666	3.72166	0.587608	2.56335	0.207791	0.8116	506.666	CIR protein
PCHAS_030230	28.2784	26.8366	28.2784	0.132957	0.129639	5.11466	1.95193	fam-b protein
PCHAS_030240	207.285	207.285	78.2928	45.042	80.0267	81.1441	63.2986	fam-a protein
PCHAS_030250	398.487	226.373	131.766	52.6625	73.2872	398.487	168.555	fam-a protein
PCHAS_030270	29.9114	20.3525	12.0754	4.74032	5.86097	29.9114	27.8807	CIR protein
PCHAS_030280	550.924	550.924	172.404	188.768	132.081	463.717	170.329	Plasmodium exported protein, unknown function
PCHAS_030290	36.45	22.5903	21.7163	36.45	7.5139	8.32672	10.1363	conserved Plasmodium protein, unknown function
PCHAS_030300	50.8531	38.6914	0.825306	0	25.3927	50.8531	43.3538	octaprenyl pyrophosphate synthase, putative
PCHAS_030310	94.542	13.9426	3.89031	1.94899	7.20845	94.542	93.1881	conserved Plasmodium protein, unknown function
PCHAS_030320	121.139	26.6345	4.82566	4.43666	121.139	97.1281	90.3472	conserved Plasmodium protein, unknown function
PCHAS_030330	312.144	69.5572	312.144	8.41819	7.12964	166.462	159.709	conserved Plasmodium protein, unknown function
PCHAS_030340	113.313	88.3473	84.3875	23.5755	55.4914	113.313	113.053	ERCC1 nucleotide excision repair protein,putative
PCHAS_030350	1932.76	395.536	8.25258	286.698	188.199	1932.76	1466.84	conserved Plasmodium protein, unknown function
PCHAS_030360	101.693	101.693	9.59623	31.0987	17.9309	2.09253	1.40659	conserved Plasmodium protein, unknown function
PCHAS_030370	136.383	70.5874	10.2452	6.11361	4.7297	25.5959	136.383	nucleolar preribosomal assembly protein,putative
PCHAS_030380	107.264	4.58657	0.0704628	21.3308	14.8297	107.264	1.07192	conserved Plasmodium protein, unknown function
PCHAS_030390	36.414	36.414	0.0320257	0	0.0385833	1.99223	17.5896	5'-3' exonuclease, putative
PCHAS_030400	131.785	1.72352	89.519	131.785	0.832535	2.03612	1.25485	conserved Plasmodium protein, unknown function
PCHAS_030410	70.4756	70.4756	0	0	0.113735	1.15473	2.40921	conserved Plasmodium protein, unknown function
PCHAS_030420	1584.44	172.95	0.435951	0	5.0512	1349.13	1584.44	conserved Plasmodium protein, unknown function
PCHAS_030430	41.779	2.77328	2.2514	0.0460883	41.779	20.6208	19.1225	conserved Plasmodium protein, unknown function
PCHAS_030440	6.40357	2.85715	0	6.40357	0	3.51616	0.769214	dynein light chain, putative
PCHAS_030450	350.771	107.697	38.4208	29.3714	0.446572	350.771	325.463	aspartate aminotransferase, putative
PCHAS_030460	21.2065	21.2065	6.5868	2.24486	10.7511	5.99098	8.04401	conserved Plasmodium protein, unknown function
PCHAS_030470	510.411	510.411	9.03815	5.41404	12.9273	11.7745	15.42	hexose transporter, putative
PCHAS_030480	215.894	11.5005	2.80889	215.894	3.88643	163.869	181.121	3'-5' exonuclease, putative
PCHAS_030490	62.9632	62.9632	0	11.4155	13.0703	0.449184	0.779037	methyltransferase, putative
PCHAS_030500	22.8038	0	22.8038	1.35414	0	4.72642	0.544757	conserved Plasmodium protein, unknown function
PCHAS_030510	426.212	1.36719	385.366	0	426.212	72.448	98.0934	conserved Plasmodium protein, unknown function
PCHAS_030520	387.668	0.73645	0.0900531	0	0	100.354	387.668	conserved Plasmodium protein, unknown function
PCHAS_030530	417.45	55.7049	21.8923	3.26164	11.0341	417.45	124.278	conserved Plasmodium protein, unknown function
PCHAS_030540	266.475	186.816	261.726	141.073	266.475	84.0152	92.5137	DNA-directed RNA polymerase II 16 kDa subunit,putative
PCHAS_030550	175.959	95.5765	37.8038	4.54613	5.38467	175.959	36.7254	conserved Plasmodium protein, unknown function
PCHAS_030560	198.118	79.5525	35.2292	14.5284	44.5451	108.209	198.118	conserved Plasmodium protein, unknown function
PCHAS_030570	834.122	35.3691	6.17099	7.47882	16.3421	742.509	834.122	conserved Plasmodium protein, unknown function
PCHAS_030580	280.476	280.476	78.5327	81.435	74.4192	18.8632	17.6159	proteasome 26S regulatory subunit, putative
PCHAS_030590	73.0378	40.3569	7.81926	11.3029	8.06323	57.0551	73.0378	DNA repair endonuclease, putative
PCHAS_030600	87.6731	31.939	2.98018	4.43534	6.75892	2.98142	87.6731	iron-sulfur assembly protein, putative
PCHAS_030610	66.0112	12.9634	2.58007	0.922262	4.79959	66.0112	3.29357	metabolite/drug transporter, putative
PCHAS_030620	12.8607	12.8607	1.47969	5.52317	2.38813	10.0749	0.0444454	conserved Plasmodium protein, unknown function
PCHAS_030630	53.338	31.7561	11.2014	22.3762	8.80189	36.6817	53.338	conserved Plasmodium protein, unknown function
PCHAS_030640	46.8302	46.8302	8.38547	16.8245	14.4727	19.0014	21.3127	transcription factor, putative
PCHAS_030650	317.943	65.8635	317.943	238.835	180.082	244.921	1.7807	adenylosuccinate lyase, putative
PCHAS_030660	336.759	336.759	12.0979	8.95109	21.8721	1.57431	223.882	merozoite surface protein 5, putative
PCHAS_030670	35.8423	35.8423	5.03573	25.176	21.7824	20.3768	5.31995	conserved Plasmodium protein, unknown function
PCHAS_030680	90.3104	48.5972	0	0	10.3243	66.1086	90.3104	iron-sulfur assembly protein, putative
PCHAS_030690	505.556	0	61.9175	3.33538	0	0.087188	505.556	serine repeat antigen 5, putative
PCHAS_030700	773.358	46.5382	15.8792	19.6946	5.80092	773.358	9.15118	serine repeat antigen 4, putative
PCHAS_030710	156.533	156.533	24.2547	1.79505	39.7387	59.4156	25.7944	serine repeat antigen 3, putative
PCHAS_030720	158.264	158.264	44.0061	2.01862	48.2225	38.337	38.1578	serine repeat antigen 2, putative
PCHAS_030730	75.1764	75.1764	17.7148	23.081	28.5538	55.8335	19.2517	serine repeat antigen 1, putative
PCHAS_030740	87.662	39.6827	9.05971	11.4165	11.8968	7.69517	87.662	conserved Plasmodium protein, unknown function
PCHAS_030750	92.0824	61.4511	27.3093	44.865	8.79323	92.0824	46.1874	small ribosomal subunit assembling protein,putative
PCHAS_030760	147.874	21.3098	68.189	35.7793	30.9856	72.2887	147.874	conserved Plasmodium protein, unknown function
PCHAS_030770	108.391	15.5412	12.9072	0.457763	7.80039	105.308	108.391	conserved Plasmodium protein, unknown function
PCHAS_030780	37.8	37.6414	4.82212	7.08731	16.433	37.8	32.7701	acyl carrier protein, putative
PCHAS_030790	37.5797	37.5797	2.73544	3.75794	1.89205	4.45836	5.36334	ribosome-recycling factor, putative
PCHAS_030800	65.3501	34.3227	2.39605	9.66759	4.79627	65.3501	9.12047	conserved Plasmodium protein, unknown function
PCHAS_030810	71.0713	52.1756	35.0047	32.0287	18.9051	71.0713	55.0926	conserved Plasmodium protein, unknown function
PCHAS_030820	1612.12	1.91105	0.111788	33.6501	1612.12	275.872	0.148609	6-cysteine protein
PCHAS_030830	80.1121	1.47811	0	0.103882	80.1121	8.89988	4.10211	6-cysteine protein
PCHAS_030840	74.3763	54.7392	13.9628	14.228	28.2608	74.3763	45.3106	phospholipase A2, putative
PCHAS_030850	71.8482	24.9589	19.5415	46.1243	0	54.2687	71.8482	3' exoribonuclease, putative
PCHAS_030860	102.153	63.1376	8.55386	4.22883	17.8649	33.5689	102.153	2C-methyl-D-erythritol 2,4-cyclodiphosphatesynthase, putative
PCHAS_030870	59.4279	49.7827	12.7301	24.6379	9.01586	42.1147	59.4279	conserved protein, unknown function
PCHAS_030880	19.656	0.393485	0	0.743646	19.656	0.480237	0.684437	conserved Plasmodium protein, unknown function
PCHAS_030890	87.6479	16.2638	3.92627	77.1072	87.6479	9.0686	1.87114	transporter, putative
PCHAS_030900	294.043	294.043	106.295	105.206	0.208806	0.820199	0.496833	ATP-dependent RNA helicase UAP56, putative
PCHAS_030910	3520.6	513.258	175.66	12.2325	13.5329	3520.6	2319.67	Sec61-gamma subunit of protein translocationcomplex, putative
PCHAS_030920	2273.89	1353.33	2273.89	1459.39	174.559	0.250537	303.717	60S ribosomal protein L37ae, putative
PCHAS_030930	225.348	58.5141	0	37.9167	0.109468	0.220719	225.348	conserved Plasmodium protein, unknown function
PCHAS_030940	5656.92	61.6476	14.8828	0.0999716	17.039	4590.12	5656.92	monocarboxylate transporter, putative
PCHAS_030950	373.839	88.2163	74.8283	32.3761	124.899	254.056	373.839	50S ribosomal protein L33, putative
PCHAS_030960	55.446	17.6541	1.84478	1.97411	7.15222	3.78212	55.446	conserved Plasmodium protein, unknown function
PCHAS_030970	108.339	23.9734	0.391584	0.306893	0.129105	108.339	94.7826	conserved Plasmodium protein, unknown function
PCHAS_030980	27.2151	27.2151	2.8418	2.42263	7.50054	1.49583	1.96782	syntaxin, putative
PCHAS_030990	43.1033	15.4122	0.0987781	0	0	43.1033	12.3135	conserved Plasmodium protein, unknown function
PCHAS_031000	270.545	270.545	67.7406	29.0408	7.1311	16.3275	8.641	conserved Plasmodium protein, unknown function
PCHAS_031010	109.981	11.5226	12.95	5.16016	29.3054	94.5922	109.981	conserved Plasmodium protein, unknown function
PCHAS_031020	247.399	67.0454	10.1816	5.00205	49.8425	8.29644	247.399	Rab5a, GTPase, putative
PCHAS_031030	307.125	44.2641	77.3348	5.42993	18.1513	307.125	10.5754	conserved Plasmodium protein, unknown function
PCHAS_031040	255.006	0.26177	12.5605	0.293467	0.759923	255.006	90.6278	apicoplast beta-ketoacyl-acyl carrier proteinsynthase III precursor, putative
PCHAS_031050	152.136	20.4029	30.2038	0.778351	41.9608	17.4625	152.136	GAF domain-related protein, putative
PCHAS_031060	76.8655	34.0689	3.58588	2.0563	13.324	76.8655	0.327699	dolichol-linked oligosaccharide biosynthesisenzyme, putative
PCHAS_031070	52.0989	52.0989	23.1144	33.2067	20.6443	11.147	39.9332	protein kinase, putative
PCHAS_031080	148.373	148.373	2.19516	2.41784	9.05051	54.9496	39.5026	asparagine--tRNA ligase, putative
PCHAS_031090	37.6191	30.7619	8.57691	16.5366	2.89117	37.6191	7.85442	conserved Plasmodium protein, unknown function
PCHAS_031100	41.613	41.613	18.0775	1.93423	5.34833	39.1298	41.2619	GDP-fructose:GMP antiporter, putative
PCHAS_031110	36.1392	23.2259	11.6013	9.50706	36.1392	2.53006	2.66568	conserved Plasmodium protein, unknown function
PCHAS_031120	117.77	65.0071	3.27638	64.1484	45.8544	117.77	12.148	mitochondrial ribosomal protein L12 precursor,putative
PCHAS_031130	198.27	102.255	47.0924	25.2528	10.1834	146.868	198.27	peptide chain release factor subunit 1, putative
PCHAS_031140	167.128	52.427	18.0317	52.8385	7.70299	167.128	2.88464	conserved Plasmodium protein, unknown function
PCHAS_031150	82.6918	50.9611	5.30195	46.1158	10.2573	82.6918	0.359715	conserved Plasmodium protein, unknown function
PCHAS_031160	188.15	19.9039	5.62299	0.890552	10.5164	171.239	188.15	secreted protein with altered thrombospondinrepeat domain, putative
PCHAS_031170	129.019	49.1531	16.2295	10.467	23.7653	117.091	129.019	conserved Plasmodium protein, unknown function
PCHAS_031180	69.5758	36.0827	4.34552	8.24151	47.3551	58.2549	69.5758	multidrug efflux pump, putative
PCHAS_031190	60.0323	56.2638	10.0711	12.3193	10.8223	48.9453	60.0323	Leu/Phe-tRNA protein transferase, putative
PCHAS_031200	105.757	22.9739	74.3622	5.98547	26.2247	64.1884	105.757	conserved Plasmodium protein, unknown function
PCHAS_031210	167.776	167.776	13.363	16.3035	9.67263	94.6747	113.071	heat shock 40 kDa protein, putative
PCHAS_031220	1695.09	89.2976	56.4874	13.0747	12.7464	1329.35	1695.09	conserved Plasmodium protein, unknown function
PCHAS_031230	151.757	60.6069	2.12567	2.03458	57.4922	115.789	151.757	conserved Plasmodium protein, unknown function
PCHAS_031240	23.4252	17.1982	0.165728	1.70026	1.22033	17.4667	23.4252	protein kinase 7, putative
PCHAS_031250	37.8227	27.1423	2.29483	4.22513	3.23307	26.391	37.8227	conserved Plasmodium protein, unknown function
PCHAS_031260	4.99334	2.44437	0.0259008	1.3981	0.657901	4.99334	0.381954	conserved Plasmodium protein, unknown function
PCHAS_031270	91.1994	91.1994	58.8543	26.8636	46.0381	8.70917	6.01619	conserved protein, unknown function
PCHAS_031280	126.244	4.31314	0.369296	0	0.219056	111.109	126.244	conserved Plasmodium protein, unknown function
PCHAS_031290	54.7165	54.7165	6.34161	22.0085	21.3305	0.587769	4.85364	conserved Plasmodium protein, unknown function
PCHAS_031300	117.257	117.257	56.1845	48.2968	60.169	57.4586	75.3365	T-complex protein 1, putative
PCHAS_031310	95.688	95.688	0.222623	55.7792	0.906375	40.1551	52.2049	protein transport protein Sec31, putative
PCHAS_031320	451.273	137.696	69.1513	6.78933	33.5507	5.25195	451.273	mitochondrial large ribosomal subunit, putative
PCHAS_031330	290.976	48.8546	19.8082	6.51061	15.1876	290.976	245.235	conserved Plasmodium protein, unknown function
PCHAS_031340	71.573	23.3516	2.8098	1.1474	4.15208	50.0042	71.573	conserved Plasmodium protein, unknown function
PCHAS_031350	49.092	9.41348	0.132186	49.092	1.13622	5.54665	5.31269	serine/threonine protein kinase, putative
PCHAS_031360	69.8341	8.27334	48.3284	1.3726	69.8341	2.16618	3.60067	conserved Plasmodium protein, unknown function
PCHAS_031370	160.263	160.263	33.7043	0.895723	37.7414	0.799134	0.141062	conserved Plasmodium protein, unknown function
PCHAS_031380	78.0051	15.4069	3.12809	1.83007	5.79563	0.169818	78.0051	rhoptry neck protein 6, putative
PCHAS_031390	164.551	164.551	0.7281	6.62262	23.1166	109.714	96.8528	long-chain acyl-CoA synthase, putative
PCHAS_031400	87.1809	36.2932	23.5901	18.1984	0.951794	85.5499	87.1809	RING zinc finger protein, putative
PCHAS_031410	94.4021	4.91384	24.551	42.7101	38.3207	79.1725	94.4021	conserved Plasmodium protein, unknown function
PCHAS_031420	255.24	61.12	13.6512	5.56473	2.86966	255.24	3.55041	conserved Plasmodium protein, unknown function
PCHAS_031430	65.5022	54.8652	29.6887	13.5619	15.1824	65.5022	57.8463	conserved Plasmodium protein, unknown function
PCHAS_031440	73.2879	73.2879	10.766	52.7322	47.2822	54.7042	67.3693	conserved Plasmodium protein, unknown function
PCHAS_031450	148.536	49.8627	148.536	33.7876	32.2187	112.531	29.3399	DNA-directed RNA polymerase II second largestsubunit, putative
PCHAS_031460	43.1619	43.1619	3.18507	3.20469	12.2421	41.8472	13.8238	origin recognition complex subunit 5, putative
PCHAS_031470	300.905	11.3032	43.0561	2.39523	14.0738	11.6283	300.905	zinc finger protein, putative
PCHAS_031480	15.2602	2.9277	7.06569	4.66613	3.17197	12.6524	15.2602	DEAD/DEAH helicase, putative
PCHAS_031490	16.0419	16.0419	0.179387	3.44774	6.65513	5.88422	6.85638	conserved Plasmodium protein, unknown function
PCHAS_031500	147.944	73.6588	28.5004	34.3501	39.2912	27.0878	147.944	conserved Plasmodium protein, unknown function
PCHAS_031510	82.0415	16.0481	0	1.00229	10.4853	82.0415	81.569	conserved Plasmodium protein, unknown function
PCHAS_031520	39.9468	39.9468	2.46646	11.9888	0.153484	3.40336	2.40785	vacuolar sorting protein VPS45, putative
PCHAS_031530	134.698	0.264908	1.08226	134.698	120.894	1.36173	0.0561915	conserved Plasmodium protein, unknown function
PCHAS_031540	133.1	133.1	3.99895	16.5324	20.6028	0.215366	0.078547	MtN3-like protein
PCHAS_031550	4.40282	4.40282	0.440887	0.0897471	0.152825	0.233228	0.445663	conserved Plasmodium protein, unknown function
PCHAS_031560	131.581	8.20923	3.65852	1.60984	2.17817	6.15272	131.581	conserved Plasmodium protein, unknown function
PCHAS_031570	29.337	1.17001	29.337	0.225239	0.219207	0.579263	1.50881	conserved Plasmodium protein, unknown function
PCHAS_031580	184.596	2.89683	0.160196	0.2111	0.496193	184.596	1.27691	conserved Plasmodium membrane protein, unknownfunction
PCHAS_031590	298.871	298.871	149.458	0.674201	1.62817	54.3531	76.6794	ATP synthase F1, alpha subunit, putative
PCHAS_031600	196.146	5.65069	17.1906	133.213	0.812265	138.722	196.146	conserved Plasmodium protein, unknown function
PCHAS_031610	131.53	37.5888	12.0437	1.67568	12.6132	96.3906	131.53	clathrin coat assembly protein, putative
PCHAS_031620	95.8465	95.8465	7.19553	3.46237	28.6006	1.22514	1.20567	conserved Plasmodium protein, unknown function
PCHAS_031630	284.719	127.551	26.3909	26.097	42.2863	284.719	221.177	calcium-dependent protein kinase 1, putative
PCHAS_031640	22.027	18.3284	0.376455	0	7.70692	22.027	0.726665	conserved Plasmodium protein, unknown function
PCHAS_031650	99.8213	93.1022	2.44758	58.3782	29.2118	9.44437	99.8213	E2F-associated phosphoprotein, putative
PCHAS_031660	1130.19	1130.19	263.339	0.155825	102.067	106.163	6.53211	40S ribosomal protein S26e, putative
PCHAS_031670	138.558	64.0102	138.558	55.9538	4.62943	61.6068	64.3595	conserved Plasmodium protein, unknown function
PCHAS_031680	2987.51	158.02	15.2631	8.30256	11.8199	2472.23	2987.51	replication factor C, subunit 2, putative
PCHAS_031690	118.483	3.71129	2.08709	11.873	118.483	1.30925	16.0187	conserved Plasmodium membrane protein, unknownfunction
PCHAS_031700	35.2404	2.90236	5.95366	1.31639	20.5901	10.9299	35.2404	conserved Plasmodium protein, unknown function
PCHAS_031710	308.39	32.3957	16.7841	1.46988	0.369051	41.5982	308.39	apicoplast RNA methyltransferase precursor,putative
PCHAS_031720	386.163	56.5192	38.6242	3.27118	13.7159	386.163	46.9949	DEAD/DEAH helicase, putative
PCHAS_031730	487.821	198.699	21.2041	7.33969	25.0546	439.269	487.821	small nuclear ribonucleoprotein Sm D2, putative
PCHAS_031740	74.0773	74.0773	0	31.6161	0	68.4135	0.435573	conserved Plasmodium protein, unknown function
PCHAS_031750	842.84	65.5159	0	20.1791	842.84	72.4898	13.0155	pre-mRNA-processing protein 45, putative
PCHAS_031760	1936.54	4.4155	1936.54	1063.03	2.75559	13.3343	60.2402	conserved Plasmodium protein, unknown function
PCHAS_031770	20527.4	1556.69	41.4781	0	26.5333	18683	20527.4	40S ribosomal protein S30, putative
PCHAS_031780	154.263	64.6191	1.91563	154.263	2.22557	87.8441	98.8726	conserved Plasmodium protein, unknown function
PCHAS_031790	6536.2	1043.4	612.124	0	240.213	6536.2	12.562	ribosome associated membrane protein RAMP4,putative
PCHAS_031800	4070.16	48.8123	48.4566	22.861	32.429	13.7994	4070.16	pseudouridine synthase, putative
PCHAS_031810	242.461	58.6174	9.40249	242.461	25.1282	0.914489	39.5376	replication factor C subunit 1, putative
PCHAS_031820	384.005	363.078	384.005	56.0008	128.235	52.3152	70.4441	Plasmodium exported protein, unknown function
PCHAS_031830	928.284	928.284	234.341	0	820.732	0	0	liver stage antigen 3, fragment
PCHAS_040020	22.8478	0.245274	0.187654	0	22.8478	7.84025	3.00223	CIR protein
PCHAS_040030	20.716	2.23148	20.716	12.287	0	5.15877	4.81807	CIR protein
PCHAS_040040	401.639	3.1086	0	0	0.527332	401.639	0.644565	CIR protein
PCHAS_040050	51.4995	0.564423	0.602878	0	0	1.70521	51.4995	CIR protein
PCHAS_040060	29.4925	3.33601	29.4925	1.0727	1.2319	10.2755	7.17905	CIR protein
PCHAS_040070	514.233	56.9625	4.47461	12.2829	30.4357	30.9852	514.233	fam-b protein
PCHAS_040080	2.23132	0.3591	0.0314135	0	0.0564712	2.23132	0.721942	CIR protein
PCHAS_040090	186.855	186.855	39.1962	0	32.6663	3.30491	149.589	erythrocyte membrane antigen 1
PCHAS_040100	114.987	114.987	110.669	0	85.0101	0.5191	0.455557	conserved Plasmodium chabaudi protein, unknownfunction
PCHAS_040110	296.335	2.76081	4.66801	73.353	0.693695	296.335	179.601	CIR protein
PCHAS_040120	28.2743	14.8124	1.27153	28.2743	0.733941	5.48211	0	fam-a protein
PCHAS_040130	414.975	38.7384	59.8515	0	0	414.975	9.13795	fam-b protein
PCHAS_040140	41.1575	0.411865	0.264209	1.87331	41.1575	0	4.33134	conserved Plasmodium chabaudi protein, unknownfunction
PCHAS_040150	4.0573	4.0573	0	0	0.166788	0.670502	1.65043	fam-a protein
PCHAS_040160	35.6035	21.0115	11.4518	3.63553	9.01275	35.6035	5.51435	fam-a protein
PCHAS_040170	82.9994	82.9994	2.90322	1.62745	2.26446	32.8535	37.3604	fam-a protein
PCHAS_040180	56.1249	21.7139	32.5549	16.5115	56.1249	8.08686	46.421	conserved Plasmodium protein, unknown function
PCHAS_040190	108.817	108.817	34.8302	26.969	30.8171	59.544	53.3722	regulatory protein, putative
PCHAS_040200	86.3189	86.3189	2.75698	5.82861	5.735	12.0917	16.0204	serine/threonine protein kinase, putative
PCHAS_040210	38.366	38.366	10.3822	12.562	19.1484	23.6509	9.13764	ABC transporter, putative
PCHAS_040220	248.596	185.208	48.559	30.8055	27.9495	248.596	49.0138	CDGSH iron-sulfur domain-containing protein,putative
PCHAS_040230	280.626	38.3145	5.00344	6.03522	14.5466	47.7956	280.626	conserved Plasmodium protein, unknown function
PCHAS_040240	483.799	143.371	230.161	59.3853	111.817	15.7969	483.799	exportin 1, putative
PCHAS_040250	77.2045	77.2045	15.9258	8.894	24.7887	26.6434	28.426	N-ethylmaleimide-sensitive fusion protein,putative
PCHAS_040260	49.8463	49.8463	8.55698	17.4415	13.5296	4.83261	1.96325	conserved Plasmodium protein, unknown function
PCHAS_040270	48.8471	48.8471	7.09189	0.574679	3.12696	39.741	33.0782	HAD superfamily protein, putative
PCHAS_040280	350.181	251.181	63.2489	269.716	73.1054	350.181	15.2262	DNA-directed RNA polymerase subunit I, putative
PCHAS_040290	136.019	4.9365	4.9294	9.89569	13.1353	46.4254	136.019	binding protein, putative
PCHAS_040300	2496	48.6573	1758.65	14.975	2496	29.5131	100.328	spindle pole body protein, putative
PCHAS_040310	178.799	33.4098	2.60694	2.62443	1.12172	178.799	55.009	plasmoredoxin, putative
PCHAS_040320	204.653	204.653	143.25	111.877	22.8771	19.8266	7.41557	dihydrolipoamide acyltransferase, putative
PCHAS_040330	63.5451	63.5451	0	56.8014	0.854811	0.0127812	0	IBR domain protein, putative
PCHAS_040340	97.5476	5.74909	24.5201	0	97.5476	14.8958	23.1489	conserved Plasmodium protein, unknown function
PCHAS_040350	135.533	0.240536	5.21091	0.0663357	0.0522487	135.533	134.575	inner membrane complex protein 1a, putative
PCHAS_040360	299.345	26.6602	0	2.91075	5.47379	299.333	299.345	membrane skeletal protein, putative
PCHAS_040370	184.605	184.605	46.3802	38.1411	49.1338	22.5328	20.307	EH (Eps15 homology) protein, putative
PCHAS_040380	106.248	40.3264	22.2418	36.8241	17.2773	89.959	106.248	conserved Plasmodium protein, unknown function
PCHAS_040390	3139.42	1448.33	18.2317	1030.99	11.5691	3139.42	27.029	60S ribosomal protein L44, putative
PCHAS_040400	134.635	33.008	3.61972	19.25	10.5664	134.635	124.089	1-cys-glutaredoxin-like protein-1, putative
PCHAS_040410	3293.46	0.740151	11.7052	4.82564	0.0660457	0.590479	3293.46	circumsporozoite (CS) protein, putative
PCHAS_040420	123.508	11.7563	0.254829	123.508	1.57975	2.82653	5.19972	conserved Plasmodium membrane protein, unknownfunction
PCHAS_040430	66.5121	41.7585	0.0492135	0.110177	12.0126	66.5121	0.635708	conserved Plasmodium protein, unknown function
PCHAS_040440	64.8806	38.8654	9.98612	6.31314	27.1285	64.8806	54.0526	elongation factor (EF-TS), putative
PCHAS_040450	49.7219	32.3553	48.2696	8.83456	23.3832	49.7219	41.7013	conserved Plasmodium protein, unknown function
PCHAS_040460	24.5613	24.5613	6.79019	9.74506	7.7692	7.49527	7.16088	conserved Plasmodium protein, unknown function
PCHAS_040470	392.989	392.989	118.605	59.8874	134.36	188.072	33.7181	conserved Plasmodium membrane protein, unknownfunction
PCHAS_040480	335.573	184.888	195.809	1.79157	184.313	322.58	335.573	conserved Plasmodium protein, unknown function
PCHAS_040490	1768.7	125.917	6.42822	25.5576	14.4827	104.329	1768.7	conserved Plasmodium protein, unknown function
PCHAS_040500	864.707	66.3383	13.9529	7.38346	11.1803	524.895	864.707	AP endonuclease (DNA-[apurinic or apyrimidinicsite] lyase), putative
PCHAS_040510	319.568	319.568	62.5988	53.3431	101.886	73.6168	255.672	ubiquitin-conjugating enzyme e2, putative
PCHAS_040520	168.274	1.20738	0.029173	85.9436	53.1706	3.65416	168.274	P-loop containing nucleoside triphospahtehydrolase, putative
PCHAS_040530	276.853	276.853	54.3384	0	44.8803	1.03562	0.818263	conserved Plasmodium protein, unknown function
PCHAS_040540	639.643	104.806	54.4867	43.3861	0.312753	639.643	591.038	conserved Plasmodium protein, unknown function
PCHAS_040550	164.714	49.3526	13.9212	8.60342	10.9087	164.714	76.6076	activator of Hsp90 ATPase, putative
PCHAS_040560	681.318	238.78	372.72	681.318	487.401	56.4277	2.22498	glutaredoxin 1, putative
PCHAS_040570	3261.54	283.209	34.6307	7.65061	76.949	2948.16	3261.54	FAD-dependent glycerol-3-phosphate dehydrogenase,putative
PCHAS_040580	1157.21	207.758	81.0042	43.7761	112.867	1010.68	1157.21	conserved Plasmodium protein, unknown function
PCHAS_040590	285.146	285.146	57.1094	84.5867	76.2914	8.09271	6.86765	conserved Plasmodium protein, unknown function
PCHAS_040600	377.733	126.589	56.1063	49.3228	88.8333	376.825	377.733	membrane magnesium transporter, putative
PCHAS_040610	368.536	254.437	75.0523	104.252	131.224	270.206	368.536	T-complex protein beta subunit, putative
PCHAS_040620	940.689	940.689	661.04	419.213	592.894	345.661	259.779	40S ribosomal protein S23, putative
PCHAS_040630	1051.54	1051.54	651.346	450.529	346.741	222.288	319.441	40S ribosomal protein S12, putative
PCHAS_040640	2311.3	1258.07	1.49621	328.969	450.773	1736.43	2311.3	60S ribosomal protein L7, putative
PCHAS_040650	1866.69	10.6916	656.105	0.365735	3.40973	1445.4	1866.69	EB1 homolog, putative
PCHAS_040660	66.2433	66.2433	10.3366	12.463	12.0587	3.27179	2.39416	ATP-dependent Clp protease proteolytic subunit,putative
PCHAS_040670	120.69	80.2674	22.7554	9.09505	19.189	74.1049	120.69	conserved Plasmodium protein, unknown function
PCHAS_040680	136.577	31.5779	7.83553	7.51747	10.0238	136.577	78.7756	conserved Plasmodium protein, unknown function
PCHAS_040690	36.6703	36.6703	6.15813	30.922	21.3467	21.0049	6.52067	conserved Plasmodium protein, unknown function
PCHAS_040700	48.6797	47.2899	0	9.90877	9.35873	44.4251	48.6797	conserved Plasmodium protein, unknown function
PCHAS_040710	27.1604	1.48896	11.3849	5.7673	0.0960752	16.2477	27.1604	conserved Plasmodium protein, unknown function
PCHAS_040720	1518.28	54.1472	24.775	8.92269	31.2832	1518.28	129.867	DNA polymerase epsilon subunit b, putative
PCHAS_040730	10.1685	10.1685	0.233795	1.43823	1.75113	0.532083	1.07703	conserved Plasmodium protein, unknown function
PCHAS_040740	170.364	170.364	17.6251	56.2757	54.1984	7.34082	0.601872	TCP-1/cpn60 chaperonin, putative
PCHAS_040750	149.908	22.5504	149.908	2.96658	99.913	73.4987	10.4327	conserved Plasmodium protein, unknown function
PCHAS_040760	119.094	38.5295	64.5342	43.3698	7.83457	1.67249	119.094	activator of Hsp90 ATPase, putative
PCHAS_040770	210.884	122.012	47.3114	23.8547	26.237	156.835	210.884	pre-mRNA-processing factor 19, putative
PCHAS_040780	221.877	8.92603	0.490164	8.36869	1.70005	190.974	221.877	conserved Plasmodium protein, unknown function
PCHAS_040790	169.425	91.5856	19.767	58.8923	98.4204	169.425	147.165	conserved Plasmodium protein, unknown function
PCHAS_040800	90.8991	90.8991	12.2023	13.5308	15.6365	36.2647	8.06049	splicing factor 3B subunit 1, putative
PCHAS_040810	77.4336	36.5357	0	7.16909	0	9.57557	77.4336	dual-specificity protein phosphatase, putative
PCHAS_040820	69.9741	0.702003	23.7134	0	28.0946	69.9741	5.55212	conserved Plasmodium protein, unknown function
PCHAS_040830	1670.07	24.6152	1670.07	3.83261	4.72745	0.20372	195.125	serine/threonine protein kinase, putative
PCHAS_040840	65.4442	28.7677	65.4442	9.32702	18.2709	9.34983	31.4278	N2227-like protein, putative
PCHAS_040850	1370.72	144.213	15.9474	1370.72	51.6051	129.141	0.230327	asparagine synthetase, putative
PCHAS_040860	2033.77	2033.77	44.6458	43.7677	1303.32	7.21761	2.27175	60S acidic ribosomal protein P2, putative
PCHAS_040870	72.08	30.1195	6.88911	2.89156	11.0361	27.8435	72.08	SECIS-binding protein 2, putative
PCHAS_040880	4608.76	26.5162	14.6897	4.90179	7.2694	3355.49	4608.76	YTH domain-containing protein, putative
PCHAS_040890	228.036	27.679	31.9766	12.1521	31.4205	228.036	210.032	conserved Plasmodium protein, unknown function
PCHAS_040900	59.8694	58.5992	11.2785	18.6498	19.2098	59.8694	33.9373	conserved Plasmodium protein, unknown function
PCHAS_040910	170.091	0.688177	23.2864	0	0	130.128	170.091	calcium-dependent protein kinase 3, putative
PCHAS_040920	35.5382	35.5382	12.6669	7.23355	7.05676	14.0585	10.4282	phd finger protein, putative
PCHAS_040930	61.0235	61.0235	0	9.70656	16.1387	0.171732	0.154704	phosphoglycerate mutase, putative
PCHAS_040940	69.0533	33.584	10.9759	69.0533	30.0149	31.5731	3.90383	parasite-infected erythrocyte surface protein
PCHAS_040950	479.52	156.496	105.988	0.164619	10.2701	15.5756	479.52	SAC3/GNAP family-related protein, putative
PCHAS_040960	321.046	142.523	67.3034	33.9186	146.844	321.046	17.215	aybindin-like protein, putative
PCHAS_040970	321.533	254.866	25.8434	48.1641	15.856	321.533	299.114	conserved Plasmodium protein, unknown function
PCHAS_040980	32.8776	27.7754	3.91019	16.0985	2.85955	22.3685	32.8776	conserved Plasmodium protein, unknown function
PCHAS_040990	50.7824	50.7824	8.62856	2.77131	15.9241	10.3934	10.2928	conserved Plasmodium protein, unknown function
PCHAS_041000	47.0753	43.6533	23.7483	8.20326	11.9234	47.0753	21.1098	pre-mRNA splicing factor, putative
PCHAS_041010	801.927	29.8181	2.25692	4.52182	10.0572	801.927	68.8386	valine--tRNA ligase, putative
PCHAS_041020	69.3097	69.3097	14.5176	21.0837	16.9869	12.4905	14.0864	phosphatidylinositol 3- and 4-kinase, putative
PCHAS_041030	637.662	2.75813	47.0965	0.23657	12.681	119.085	637.662	protein kinase, putative
PCHAS_041040	872.863	286.422	176.528	160.417	103.407	57.288	872.863	conserved Plasmodium protein, unknown function
PCHAS_041050	22.2048	15.4175	0	0	2.57946	15.5591	22.2048	dolichyl-diphosphooligosaccharide--proteinglycosyltransferase subunit 1, putative
PCHAS_041060	17.1746	2.95289	0.791826	7.73284	0.0935502	17.1746	13.8851	plasmepsin VI, putative
PCHAS_041070	225.993	225.993	68.2871	30.3887	52.6332	12.4191	1.39596	conserved protein, unknown function
PCHAS_041080	121.51	13.0298	5.56188	3.91693	8.24553	1.62625	121.51	conserved Plasmodium protein, unknown function
PCHAS_041090	31.808	31.808	22.6742	8.38879	10.4261	0.109101	17.2889	conserved Plasmodium protein, unknown function
PCHAS_041100	82.5398	33.8995	3.39862	32.4887	5.75234	82.5398	0.0445901	RING zinc finger protein, putative
PCHAS_041110	47.8957	23.9702	1.39993	1.7051	3.96849	42.7412	47.8957	conserved Plasmodium protein, unknown function
PCHAS_041120	240.854	227.833	216.707	73.4137	93.1103	240.854	208.127	26S proteasome regulatory subunit S14, putative
PCHAS_041130	612.002	74.877	0.0114473	2.62269	0.280343	612.002	34.9881	glycogen synthase kinase 3, putative
PCHAS_041140	1531.93	154.108	5.85112	0.359282	0.644831	109.346	1531.93	transporter, putative
PCHAS_041150	1379.05	1379.05	0.263187	54.9276	12.9251	1317.73	64.3365	60S ribosomal protein L26, putative
PCHAS_041155	1146.69	2.04527	955.881	872.418	1146.69	0.149986	82.0542	conserved Plasmodium protein, unknown function
PCHAS_041160	72.5605	29.1733	3.75703	1.31154	72.5605	51.0589	0.123715	conserved Plasmodium protein, unknown function
PCHAS_041170	62.0154	58.5197	10.7009	7.0694	14.5756	62.0154	51.1729	SEL-1 like protein
PCHAS_041180	79.4194	26.6807	29.3274	0	2.33425	78.1157	79.4194	conserved Plasmodium protein, unknown function
PCHAS_041190	48.8935	24.1351	15.222	9.71122	14.1479	48.8935	38.8507	conserved Plasmodium protein, unknown function
PCHAS_041200	36.2495	36.2495	4.84602	3.97204	8.7289	2.08253	6.32837	conserved Plasmodium protein, unknown function
PCHAS_041210	74.1071	9.33401	0	5.37208	0.215119	5.10513	74.1071	GTP-binding protein, putative
PCHAS_041220	41.5401	3.39062	7.44241	0	2.35593	41.5401	1.18954	conserved Plasmodium protein, unknown function
PCHAS_041230	46.4662	40.0309	0.734479	6.43086	13.2704	46.4662	37.0697	conserved Plasmodium protein, unknown function
PCHAS_041240	67.9428	41.6682	19.4228	7.44667	36.789	7.36801	67.9428	conserved Plasmodium protein, unknown function
PCHAS_041250	270.7	11.1356	13.6324	7.16163	13.2432	64.7693	270.7	conserved Plasmodium protein, unknown function
PCHAS_041260	219.005	96.9675	184.92	81.1325	0.678705	219.005	58.7047	co-chaperone p23, putative
PCHAS_041270	76.1533	76.1533	30.9917	47.1294	18.6214	72.9813	8.02868	vesicle transport v-SNARE protein, putative
PCHAS_041280	239.466	38.3088	0.385036	1.25643	132.091	187.521	239.466	conserved Plasmodium protein, unknown function
PCHAS_041285	39.4786	39.4786	5.89994	6.7886	0.245651	0.419025	0.476601	conserved Plasmodium protein, unknown function
PCHAS_041290	32.8879	32.8879	8.73786	0.959091	2.53815	12.2913	8.50169	DER1-like protein, putative
PCHAS_041300	169.121	106.288	63.8722	8.10084	82.1481	115.838	169.121	serine/threonine protein phosphatase, putative
PCHAS_041310	102.11	102.11	36.0184	0.793586	17.6189	18.5942	15.7218	conserved Plasmodium protein, unknown function
PCHAS_041320	60.7645	44.4691	2.5221	39.5349	5.8391	60.7645	59.9799	conserved Plasmodium protein, unknown function
PCHAS_041330	113.375	2.37426	24.1035	2.97712	26.4115	113.375	0.216533	zinc finger protein, putative
PCHAS_041340	117.917	5.04751	30.4398	0.83034	1.73136	0.906169	117.917	conserved Plasmodium protein, unknown function
PCHAS_041350	205.005	37.8661	0	14.0612	13.4507	185.756	205.005	conserved Plasmodium protein, unknown function
PCHAS_041360	152.934	42.9807	152.934	79.7395	33.1477	48.282	51.7163	zinc finger protein, putative
PCHAS_041370	381.744	177.978	0.850065	25.5482	84.8094	329.433	381.744	translation initiation factor E4, putative
PCHAS_041380	94.5	0.115476	37.9023	37.449	0.104893	71.8693	94.5	circumsporozoite- and TRAP-related protein,putative
PCHAS_041390	107.709	7.70319	28.237	0.153951	1.03267	107.709	10.8558	conserved Plasmodium protein, unknown function
PCHAS_041410	331.086	240.334	114.214	0	98.0982	99.8013	331.086	conserved Plasmodium protein, unknown function
PCHAS_041420	434.238	62.1667	10.3402	78.7886	14.385	434.238	131.942	mitochondrial ribosomal protein L29/L47precursor, putative
PCHAS_041430	6.10982	6.10982	0.319455	5.50742	0.239585	1.55521	1.65467	conserved Plasmodium protein, unknown function
PCHAS_041440	15.0549	11.5531	0.653664	15.0549	1.40538	0.16539	0.108408	conserved Plasmodium protein, unknown function
PCHAS_041450	74.3966	74.3966	59.3015	0	12.012	3.53913	1.73481	zinc finger protein, putative
PCHAS_041460	9.42546	5.13415	0.247355	1.37716	0.210389	8.93698	9.42546	conserved Plasmodium protein, unknown function
PCHAS_041470	104.967	5.14709	0.162784	0.446931	0.0391709	6.02002	104.967	conserved Plasmodium protein, unknown function
PCHAS_041480	58.858	58.858	0.0611325	26.6235	19.0123	7.76097	8.28285	mitochondrial ribosomal protein L27 precursor,putative
PCHAS_041490	65.9651	34.1582	36.1607	1.42915	20.9043	65.9651	47.6904	conserved Plasmodium protein, unknown function
PCHAS_041500	110.611	71.0073	0.0681192	4.28365	25.0127	108.202	110.611	inorganic pyrophosphatase, putative
PCHAS_041510	77.9224	35.6327	10.4609	0.139627	77.9224	10.2386	10.9982	conserved Plasmodium protein, unknown function
PCHAS_041520	62.3981	46.029	2.70916	4.23533	5.67075	62.3981	33.9019	conserved Plasmodium protein, unknown function
PCHAS_041530	242.91	177.034	64.5928	73.6174	9.40548	242.91	14.2357	formate-nitrite transporter, putative
PCHAS_041540	313.68	297.752	102.108	152.618	149.32	15.7818	313.68	HVA22/TB2/DP1 family protein, putative
PCHAS_041550	1582.77	1582.77	501.309	228.711	427.002	447.838	425.117	40S ribosomal protein S15A, putative
PCHAS_041560	124.201	124.201	32.1994	26.9156	10.2976	15.0969	0.315901	zinc finger protein, putative
PCHAS_041570	2642.31	39.8702	38.7276	39.6501	33.4901	2642.31	20.629	arginase, putative
PCHAS_041580	3140.37	1.06245	0.0455599	33.3272	35.9853	0.982448	3140.37	dynein light intermediate chain 2, putative
PCHAS_041590	67.48	32.8028	4.72118	13.307	0.23124	67.48	52.3481	Maf-like protein, putative
PCHAS_041600	51.8563	22.3936	29.0497	0.511229	12.0209	51.8563	36.5581	conserved Plasmodium protein, unknown function
PCHAS_041610	37.0491	36.7761	2.78731	14.8521	5.31486	37.0491	25.1384	developmental protein, putative
PCHAS_041620	72.8753	35.4144	0	4.47726	72.8753	36.2863	22.0395	RNB-like protein, putative
PCHAS_041630	79.5501	74.0398	4.4887	5.32601	1.20712	79.5501	60.9342	conserved Plasmodium protein, unknown function
PCHAS_041640	115.715	115.715	58.4125	8.46311	9.57597	25.7092	13.7665	beta subunit of coatomer complex, putative
PCHAS_041650	75.9208	40.4031	7.67007	75.9208	14.8909	11.6697	9.35037	conserved Plasmodium protein, unknown function
PCHAS_041660	41.5363	41.5363	9.51809	0	12.1148	18.8916	16.7908	autophagy-related protein 3, putative
PCHAS_041670	121.47	2.09331	0.304517	0	0.573643	121.47	1.11387	conserved Plasmodium protein, unknown function
PCHAS_041680	107.727	10.3951	11.2505	14.899	13.7319	1.23723	107.727	conserved Plasmodium protein, unknown function
PCHAS_041690	1197.21	1197.21	65.3859	9.86148	28.0175	17.449	12.1635	RhopH3, putative
PCHAS_041700	247.841	3.02851	6.36368	2.27448	5.33535	247.841	174.777	dynein heavy chain, putative
PCHAS_041710	36.7463	36.7463	7.84865	9.25246	10.8869	12.0078	15.8941	mitochondrial carrier protein, putative
PCHAS_041720	635.587	59.9652	18.1547	34.8013	26.5401	635.587	11.2872	nucleoporin NUP100/NSP100, putative
PCHAS_041730	429.983	84.1147	356.841	415.608	429.983	261.953	252.398	conserved Plasmodium protein, unknown function
PCHAS_041740	70.1224	70.1224	26.1984	12.8884	13.2275	48.0707	45.4435	ATPase, putative
PCHAS_041750	164.002	90.7688	56.7519	28.1374	37.7048	164.002	118.16	replication protein A1, small fragment
PCHAS_041760	445.241	382.233	192.35	187.66	189.348	14.6079	445.241	bacterial histone-like protein, putative
PCHAS_041770	247.403	68.6168	37.6067	45.1829	47.6415	63.3799	247.403	ubiquitin specific protease, putative
PCHAS_041780	177.021	73.7367	23.0372	32.6452	3.98059	133.979	177.021	prefoldin subunit, putative
PCHAS_041790	289.916	289.916	141.574	258.719	160.674	229.355	51.6575	signal peptidase complex subunit 3, putative
PCHAS_041800	82.4069	0.956569	0.200198	6.78039	0.163168	3.39823	82.4069	conserved protein, unknown function
PCHAS_041810	1200.41	5.74192	0.383321	0	0.295576	24.8601	1200.41	conserved Plasmodium protein, unknown function
PCHAS_041820	3478.49	55.842	3478.49	12.8409	2751.76	247.205	125.141	adapter-related protein, putative
PCHAS_041830	159.917	159.917	24.1541	11.3872	18.2887	1.71758	25.2666	GTPase activating protein, putative
PCHAS_041840	3374.22	998.739	9.09677	3374.22	12.5145	1685.16	1.3948	60S ribosomal protein L32, putative
PCHAS_041850	77.4561	2.46181	2.88334	0.171429	6.20259	77.4561	0.582729	LCCL domain-containing protein
PCHAS_041860	2091.78	55.0794	11.3739	6.96804	7.12754	1692.85	2091.78	alpha tubulin 1, putative
PCHAS_041870	12.884	12.884	4.59912	0.180817	0.156412	0.277677	2.39572	conserved Plasmodium protein, unknown function
PCHAS_041880	67.0512	67.0512	9.52954	8.76775	9.5118	1.38617	23.6418	conserved Plasmodium protein, unknown function
PCHAS_041890	101.275	101.275	0.134965	0.530393	31.9391	0.591252	0.373125	DEAD/DEAH helicase, putative
PCHAS_041900	114.928	114.928	0	0	0.0931461	8.57965	0.203562	conserved Plasmodium protein, unknown function
PCHAS_041910	464.367	195.13	71.5159	56.568	41.0247	30.794	464.367	Rab7, putative
PCHAS_041920	602.608	242.408	76.1162	107.594	41.8275	602.608	9.1312	retrieval receptor for endoplasmic reticulummembrane proteins, putative
PCHAS_041930	308.512	75.0196	0	0	0.588689	308.512	5.25861	conserved Plasmodium protein, unknown function
PCHAS_041940	400.43	43.5934	2.50369	2.11917	5.66402	120.228	400.43	Plasmodium exported protein, unknown function
PCHAS_041950	126.524	0.115207	0	0	23.9561	19.0036	126.524	CIR protein
PCHAS_041960	2.21663	0.393532	0	0	2.21663	1.97608	1.59452	CIR protein
PCHAS_041970	24.3562	24.3562	0	0	0	3.58271	4.24231	CIR protein
PCHAS_041980	26.3282	0	21.6155	26.3282	0.194536	0.586976	0.0956923	CIR protein
PCHAS_041990	21.5679	0.137924	21.5679	13.7347	0.0408597	0.436697	0	CIR protein
PCHAS_042000	0.279885	0.243425	0	0	0.0415576	0.0674429	0.279885	CIR protein
PCHAS_042010	8.56087	0.07774	0.412189	0.033199	3.97569	4.44527	8.56087	CIR protein
PCHAS_042020	2.10781	0.18514	0	2.10781	0.0504903	0.123197	0.115095	CIR protein
PCHAS_042030	0.850305	0.850305	0	0	0.175299	0.430806	0.359254	CIR protein
PCHAS_042040	17.7031	17.7031	6.32058	0.0464643	0.0268451	0.0219953	0.104582	fam-a protein
PCHAS_042050	37.305	37.305	1.78039	0.74269	2.88732	1.89527	2.0887	fam-a protein
PCHAS_042060	11.0983	11.0826	11.0983	0.868544	5.13801	0.081144	0.0393448	lysophospholipase, putative
PCHAS_042070	16.1844	16.1844	0.273715	0.271217	1.06689	1.66772	1.80615	CIR protein
PCHAS_042080	244.745	244.745	13.9364	10.9931	0.175604	5.5934	1.44626	hypothetical protein, pseudogene
PCHAS_050010	48.963	20.505	21.6987	48.963	25.4915	1.94106	1.72006	fam-a protein
PCHAS_050020	20.9813	2.35799	18.4614	0	6.165	12.5275	20.9813	CIR protein
PCHAS_050030	20.4312	20.4312	0.90723	8.28968	16.4992	4.08651	1.90516	fam-b protein
PCHAS_050040	1.18648	0.425342	0.0902159	0	0.0120224	0.378801	1.18648	CIR protein
PCHAS_050050	80.4492	59.8557	7.22408	80.4492	57.509	67.054	45.8854	phosphatidylinositol 4-kinase, putative
PCHAS_050060	2.72366	2.72366	0.260535	0.827621	0	2.13656	1.789	CIR protein
PCHAS_050070	6.01548	2.61591	0.380233	0.101095	0.468672	6.01548	0.360534	CIR protein
PCHAS_050080	421.837	27.193	8.53254	34.9384	13.5359	421.837	6.5809	fam-a protein
PCHAS_050090	655.755	114.211	76.9555	8.93907	12.8168	5.84721	655.755	fam-a protein
PCHAS_050100	16.0764	10.0582	1.90358	6.02287	16.0764	4.01031	3.98911	reticulocyte binding protein, putative
PCHAS_050110	113.734	113.734	18.8307	25.3606	55.352	52.6941	66.6064	Plasmodium exported protein, unknown function
PCHAS_050120	557.338	557.338	48.9889	44.4882	35.6304	13.2078	20.9535	early transcribed membrane protein
PCHAS_050130	2.24652	1.0129	0.375266	0	1.17504	0.72556	2.24652	early transcribed membrane protein
PCHAS_050140	63.9637	63.9637	24.9239	1.23589	2.89793	13.5322	52.7766	DNA polymerase delta catalytic subunit, putative
PCHAS_050150	65.6277	65.6277	36.5181	17.7887	24.7702	11.1217	9.52656	conserved Plasmodium protein, unknown function
PCHAS_050160	67.3252	41.376	11.0058	26.5908	24.9289	2.25401	67.3252	conserved Plasmodium protein, unknown function
PCHAS_050170	53.1584	9.76636	6.4979	14.2117	0.303899	53.1584	1.58711	golgi re-assembly stacking protein, putative
PCHAS_050180	59.0625	44.5924	4.03381	2.96933	19.8631	59.0625	14.0051	phosphomannomutase, putative
PCHAS_050190	130.124	62.3877	41.9768	51.8198	11.3803	124.16	130.124	conserved Plasmodium protein, unknown function
PCHAS_050200	95.1888	95.1888	0.495218	1.43304	33.5969	5.4336	4.50558	conserved Plasmodium protein, unknown function
PCHAS_050210	63.5548	1.80968	0.327959	37.416	0.378165	63.5548	49.3657	conserved Plasmodium protein, unknown function
PCHAS_050220	14.7524	13.9208	14.7524	0	7.96392	13.7272	12.0412	conserved Plasmodium protein, unknown function
PCHAS_050230	191.316	191.316	25.3108	8.11654	25.5984	7.40642	12.0864	26s proteasome subunit p55, putative
PCHAS_050240	21.8615	21.8615	7.44472	6.99941	9.88138	9.40661	11.6948	tRNA pseudouridine synthase, putative
PCHAS_050250	331.503	23.2844	0.249113	0.257975	1.86542	302.115	331.503	conserved Plasmodium protein, unknown function
PCHAS_050260	18.0645	18.0645	1.28431	2.13087	4.22905	10.8399	2.84791	serine/threonine protein phosphatase, putative
PCHAS_050270	137.332	129.813	59.8634	113.153	80.7701	3.56826	137.332	conserved Plasmodium protein, unknown function
PCHAS_050275	74.0936	4.11037	0.303011	40.5735	0.380749	24.082	74.0936	conserved Plasmodium protein, unknown function
PCHAS_050280	172.189	56.1502	172.189	6.07588	49.1658	78.0135	21.1585	PHF5-like protein, putative
PCHAS_050290	24.3353	24.3353	2.63485	3.13587	5.90856	2.3045	15.5771	conserved Plasmodium protein, unknown function
PCHAS_050300	139.616	139.616	13.3557	5.97893	12.4627	103.969	91.2018	conserved Plasmodium protein, unknown function
PCHAS_050310	68.5711	2.97827	0.427053	0	0.131076	68.5711	2.39257	conserved Plasmodium protein, unknown function
PCHAS_050320	18.3075	18.3075	3.7447	1.48962	4.56788	1.38176	1.41762	conserved Plasmodium protein, unknown function
PCHAS_050330	87.2339	87.2339	21.2156	29.2584	27.0575	5.90648	10.3282	eukaryotic translation initiation factor subuniteIF2A, putative
PCHAS_050340	6.89026	6.89026	4.47315	0.988091	2.37237	1.09437	0.635932	conserved Plasmodium protein, unknown function
PCHAS_050350	6.08959	4.20563	0	0	0.44844	3.93067	6.08959	conserved Plasmodium protein, unknown function
PCHAS_050360	1548.71	2.89415	476.374	201.551	219.798	1548.71	1.76035	zinc finger protein, putative
PCHAS_050370	1823.49	698.768	0.159223	0.413206	1.00651	2.83612	1823.49	60S ribosomal protein L30e, putative
PCHAS_050380	43.5201	43.5201	11.6054	6.05648	1.6147	32.7457	5.95724	conserved Plasmodium protein, unknown function
PCHAS_050390	50.307	6.06171	0.0979398	1.07357	12.3913	17.8668	50.307	conserved Plasmodium protein, unknown function
PCHAS_050400	47.2056	31.0195	21.8171	31.5993	13.9967	0.0373478	47.2056	conserved Plasmodium protein, unknown function
PCHAS_050410	38.6237	24.8267	8.1556	0	9.5158	38.6237	18.2007	tRNA methyltransferase, putative
PCHAS_050420	65.9744	44.4665	7.2261	18.9842	9.11705	65.9744	36.1409	autophagy-related protein 8, putative
PCHAS_050430	23.1218	23.1218	0	5.99841	11.6943	16.0859	3.47524	large subunit rRNA processing RRM protein,putative
PCHAS_050440	16.6466	4.29219	16.6466	9.33036	1.09478	9.01759	14.8042	flagellar outer arm dynein-associated protein,putative
PCHAS_050450	51.6924	2.15191	33.2097	0.475639	6.03908	5.37325	51.6924	conserved Plasmodium protein, unknown function
PCHAS_050460	9.37014	1.67437	0.0373318	0	0.460057	9.37014	3.57678	cytoplasmic dynein intermediate chain, putative
PCHAS_050470	23.2737	23.2737	1.88343	5.06086	0.273029	1.02294	1.5253	S-adenosyl-L-methionine-dependentmethyltransferase, putative
PCHAS_050480	27.0056	27.0056	2.25243	1.28867	2.69347	2.9707	2.35182	conserved Plasmodium protein, unknown function
PCHAS_050490	692.558	17.6332	2.77021	6.26381	22.9332	663.312	692.558	conserved Plasmodium protein, unknown function
PCHAS_050500	247.366	36.5187	247.366	225.591	8.62929	0.176648	19.1679	conserved Plasmodium protein, unknown function
PCHAS_050510	36.0708	0.859398	0	0	0.0760966	36.0708	0.0217767	dihydrolipoamide acyltransferase, putative
PCHAS_050520	403.025	403.025	6.68692	3.55135	212.671	19.6797	0.0465819	ADP-ribosylation factor, putative
PCHAS_050530	99.7468	99.7468	15.2595	27.2035	4.6501	4.59037	3.85176	conserved Plasmodium protein, unknown function
PCHAS_050540	121.779	51.2664	8.93422	3.52149	12.3253	105.867	121.779	conserved Plasmodium protein, unknown function
PCHAS_050550	157.081	73.4705	0.572711	5.04656	14.8914	157.081	123.866	conserved Plasmodium protein, unknown function
PCHAS_050560	78.8616	63.1132	20.5921	0.615787	3.04791	78.8616	57.8249	conserved Plasmodium protein, unknown function
PCHAS_050570	72.8364	47.2449	33.1863	9.1335	31.1923	72.8364	62.0635	endomembrane protein 70, putative
PCHAS_050580	89.0796	25.8944	6.22468	7.23826	5.37692	89.0796	26.3751	RNA helicase, putative
PCHAS_050590	50.2862	50.2862	8.72194	15.6867	7.70011	19.645	21.3904	deoxyribose-phosphate aldolase, putative
PCHAS_050600	285.114	33.9954	26.3753	61.0102	36.9737	285.114	149.263	conserved Plasmodium protein, unknown function
PCHAS_050610	91.9672	28.3815	5.43315	76.3455	3.39585	26.6602	91.9672	conserved Plasmodium protein, unknown function
PCHAS_050620	187.345	187.345	49.3028	0.810908	6.56126	11.2369	0.83527	conserved Plasmodium protein, unknown function
PCHAS_050630	55.6048	55.6048	34.7676	54.2237	5.26602	22.3716	31.3483	conserved Plasmodium protein, unknown function
PCHAS_050640	65.0387	36.1411	7.98011	7.63026	65.0387	37.0953	19.6172	conserved Plasmodium protein, unknown function
PCHAS_050650	158.764	158.764	10.9966	1.70325	6.87235	43.4939	59.7171	conserved Plasmodium membrane protein, unknownfunction
PCHAS_050660	38.5024	31.7256	8.42441	14.164	6.9042	25.8057	38.5024	zinc transporter, putative
PCHAS_050670	222.217	133.288	15.0664	9.3763	48.0505	107.798	222.217	pre-mRNA splicing factor, putative
PCHAS_050680	69.8833	38.3309	6.17354	8.1249	6.17996	6.50287	69.8833	citrate synthase, mitochondrial precursor,putative
PCHAS_050690	72.5452	28.5871	9.99742	72.5452	2.55381	6.60331	8.05785	conserved Plasmodium protein, unknown function
PCHAS_050700	243.333	3.13209	1.26083	2.23365	8.61269	243.333	7.53441	conserved Plasmodium protein, unknown function
PCHAS_050710	579.309	32.2709	10.0532	5.15471	7.79257	579.309	13.7815	4-hydroxy-3-methylbut-2-en-1-yl diphosphatesynthase, putative
PCHAS_050720	655.143	117.15	45.6051	36.5421	46.3683	12.5304	655.143	CDGSH iron-sulfur domain-containing protein,putative
PCHAS_050730	29.4655	29.4655	5.84582	20.0543	10.544	16.4907	11.2812	conserved Plasmodium protein, unknown function
PCHAS_050740	3.92316	1.74477	0	0	3.92316	0.558142	0.319751	dynein heavy chain, putative
PCHAS_050750	950.175	39.7907	10.3998	8.26432	19.5718	684.228	950.175	orotidine-monophosphate-decarboxylase, putative
PCHAS_050760	73.4411	73.4411	32.9792	37.1912	18.8276	29.7138	43.2141	conserved Plasmodium protein, unknown function
PCHAS_050770	585.354	36.5579	2.56612	5.3544	9.53474	79.9709	585.354	HORMA domain protein, putative
PCHAS_050780	477.187	50.995	12.1493	0	2.06459	477.187	96.4282	conserved Plasmodium protein, unknown function
PCHAS_050790	47.2342	47.2342	1.6716	0	0.33248	9.908	6.96994	conserved Plasmodium protein, unknown function
PCHAS_050800	0.916321	0.830445	0	0	0	0.916321	0.49579	conserved Plasmodium protein, unknown function
PCHAS_050810	0.320757	0.159369	0	0	0.319985	0.259158	0.320757	conserved Plasmodium protein, unknown function
PCHAS_050820	208.898	208.898	4.2083	41.2111	33.8065	58.9424	81.2719	chromodomain-helicase-DNA-binding protein 1,putative
PCHAS_050830	81.9257	68.5403	16.2587	6.96726	9.11509	81.9257	72.0311	conserved Plasmodium protein, unknown function
PCHAS_050840	3.62866	3.62866	0.0710258	0	0.202075	0.685716	0.610334	conserved Plasmodium protein, unknown function
PCHAS_050850	146.656	32.3412	8.72157	9.77898	22.449	100.933	146.656	RNA-binding protein, putative
PCHAS_050860	378.513	163.491	29.2132	38.5871	27.2485	378.513	361.683	conserved Plasmodium protein, unknown function
PCHAS_050870	21.3431	19.5387	3.42733	1.92517	3.83504	21.3431	21.0856	conserved Plasmodium protein, unknown function
PCHAS_050880	97.2771	51.1201	14.782	56.3256	9.7344	17.7227	97.2771	conserved Plasmodium protein, unknown function
PCHAS_050890	87.2791	38.3511	20.7656	2.7937	10.1767	87.2791	12.1764	RAP protein, putative
PCHAS_050900	59.4386	47.0874	24.298	21.2088	17.5122	59.4386	54.9445	conserved Plasmodium protein, unknown function
PCHAS_050910	353.336	353.336	5.06853	122.761	7.5434	0.489142	32.7685	conserved Plasmodium protein, unknown function
PCHAS_050920	143.799	29.6347	99.1804	2.84415	143.799	23.1853	0.58653	conserved Plasmodium protein, unknown function
PCHAS_050930	41.5391	41.5391	10.5317	13.4254	12.3079	38.438	34.6685	formin 2, putative
PCHAS_050940	46.8405	46.8405	19.4829	12.3411	13.2203	42.1228	41.2968	glucosamine--fructose-6-phosphateaminotransferase, putative
PCHAS_050950	36.3567	19.8646	3.44835	14.0974	12.2268	26.1722	36.3567	conserved Plasmodium protein, unknown function
PCHAS_050960	291.369	52.9295	17.663	19.6214	17.603	72.0442	291.369	conserved Plasmodium protein, unknown function
PCHAS_050970	7.02549	7.02549	0.26545	0.57192	2.15498	0.484484	0.354484	conserved Plasmodium protein, unknown function
PCHAS_050980	275.684	2.81927	275.684	11.7679	263.775	0.0198333	0.0252086	conserved Plasmodium protein, unknown function
PCHAS_050990	687.057	112.861	100.547	36.4953	68.3666	687.057	72.4136	cytochrome c oxidase copper chaperone, putative
PCHAS_051000	1003.44	128.386	10.5834	20.931	4.88189	0.189405	1003.44	conserved Plasmodium protein, unknown function
PCHAS_051010	221.773	155.071	125.132	33.2093	123.565	147.94	221.773	conserved Plasmodium protein, unknown function
PCHAS_051020	2914.41	11.3713	1.25374	0.936692	2.96739	2914.41	2414.3	conserved Plasmodium protein, unknown function
PCHAS_051030	65.4689	65.4689	5.10427	58.8934	13.0252	0.722128	0.154218	conserved Plasmodium protein, unknown function
PCHAS_051040	79.3567	32.5521	42.0784	7.43059	5.24865	79.3567	0.314299	conserved Plasmodium protein, unknown function
PCHAS_051050	102.756	24.0615	5.67739	0	4.47339	64.9892	102.756	conserved Plasmodium protein, unknown function
PCHAS_051060	21.5392	0.832453	0.049443	0	0.083859	21.5392	1.32195	conserved Plasmodium protein, unknown function
PCHAS_051070	31.6778	0.473727	0	0	0.324797	18.6455	31.6778	cell division cycle protein 20 homolog, putative
PCHAS_051080	3.29779	2.81565	0	3.29779	0	0.564978	0.439874	conserved Plasmodium protein, unknown function
PCHAS_051090	12.5567	12.5567	0.474642	0	0.580889	0.922299	0.815658	conserved Plasmodium protein, unknown function
PCHAS_051100	661.035	583.445	661.035	546.721	382.855	1.18292	21.5096	40S ribosomal protein S2B, putative
PCHAS_051110	4.63302	4.63302	0	1.01847	0	0.156502	0.187519	biotin--acetyl-CoA-carboxylase, putative
PCHAS_051120	94.8227	1.2245	7.46506	1.31141	94.8227	24.3332	38.0864	conserved Plasmodium protein, unknown function
PCHAS_051130	44.7785	44.7785	3.78484	4.15021	0.319431	12.6239	18.4729	small subunit rRNA processing stabilizing factor,putative
PCHAS_051140	966.37	31.3238	56.0169	66.923	13.3634	805.709	966.37	mitochondrial ribosomal protein S22 precursor,putative
PCHAS_051150	751.736	751.736	0.10628	41.5161	24.4944	20.5128	24.0173	merozoite capping protein 1, putative
PCHAS_051160	400.966	157.124	112.566	44.2125	0.374153	276.524	400.966	DNA-directed RNA polymerase II, putative
PCHAS_051170	388.881	64.9312	1.42837	1.45586	1.55104	388.881	160.142	conserved Plasmodium protein, unknown function
PCHAS_051180	327.271	15.6454	0	0	46.1592	170.521	327.271	topoisomerase, putative
PCHAS_051190	113.859	68.9119	42.1558	0.40188	32.7601	113.859	55.7556	centrin-3, putative
PCHAS_051200	1020.05	1020.05	16.6837	5.07775	3.48404	8.5807	0.311037	60S ribosomal protein L3, putative
PCHAS_051210	287.775	5.28715	0.310427	0.248471	287.775	0.268162	13.0639	DHHC-type zinc finger protein, putative
PCHAS_051220	339.989	11.2126	339.989	249.867	0.637399	17.1405	14.4474	conserved Plasmodium protein, unknown function
PCHAS_051230	40.5623	23.5692	29.8913	1.881	8.60763	23.0716	40.5623	protoporphyrinogen oxidase
PCHAS_051240	204.359	171.634	5.41317	8.37544	37.196	204.359	177.874	zinc finger, C3HC4 type, putative
PCHAS_051250	52.8354	52.8354	14.5941	19.0473	33.2268	33.8424	33.3396	nucleolar preribosomal assembly protein,putative
PCHAS_051260	57.2496	57.2496	7.56787	0.549893	3.05376	15.9437	32.4786	nucleolar preribosomal assembly protein,putative
PCHAS_051270	328.863	50.5733	27.4335	9.26187	30.4458	42.5102	328.863	conserved Plasmodium protein, unknown function
PCHAS_051280	254.723	117.773	90.029	72.1805	99.6674	254.723	37.7257	conserved Plasmodium protein, unknown function
PCHAS_051290	687.216	12.801	2.09108	5.4385	6.4104	2.69577	687.216	merozoite TRAP-like protein, putative
PCHAS_051300	748.4	228.247	149.873	44.0672	54.1168	748.4	7.76145	conserved Plasmodium protein, unknown function
PCHAS_051310	7.66519	6.20869	3.88712	1.76787	2.93359	7.66519	2.02994	conserved Plasmodium protein, unknown function
PCHAS_051320	952.735	17.2813	0	0	2.92792	952.735	55.9264	conserved Plasmodium protein, unknown function
PCHAS_051330	1072.52	43.477	6.11875	9.46521	4.92056	3.38612	1072.52	conserved Plasmodium protein, unknown function
PCHAS_051340	34.4169	15.2574	1.87584	1.32678	2.40181	20.9526	34.4169	conserved Plasmodium protein, unknown function
PCHAS_051350	75.9519	75.9519	13.5597	2.24322	0.173589	3.48225	4.29776	conserved Plasmodium protein, unknown function
PCHAS_051360	12.9866	7.2886	2.87176	4.0064	0	12.9866	6.18666	conserved Plasmodium protein, unknown function
PCHAS_051370	895.866	895.866	15.7782	0	0.336328	49.8315	56.5656	adenosine deaminase, putative
PCHAS_051380	336.07	0.182715	25.44	0.0623321	21.0395	336.07	160.852	conserved Plasmodium protein, unknown function
PCHAS_051390	257.589	28.6843	0	257.589	7.89896	41.1381	13.1123	RAP protein, putative
PCHAS_051400	802.183	802.183	10.7638	16.5646	30.6011	81.9863	96.8784	conserved Plasmodium protein, unknown function
PCHAS_051410	558.878	114.664	0.0308409	18.8944	15.9742	181.767	558.878	transcription factor, putative
PCHAS_051420	72.8528	60.1549	72.8528	20.452	47.6071	35.4213	28.432	pre-mRNA-splicing factor ATP-dependent RNAhelicase PRP22, putative
PCHAS_051430	9.32664	9.32664	5.59446	1.68443	6.32567	1.44744	1.10395	conserved Plasmodium protein, unknown function
PCHAS_051440	160.095	160.095	13.6734	65.2234	13.5482	34.6891	1.63056	conserved Plasmodium protein, unknown function
PCHAS_051450	25.677	4.37719	2.5597	0	1.02141	2.62558	25.677	conserved Plasmodium protein, unknown function
PCHAS_051460	105.2	105.2	22.5596	18.0207	4.58708	25.0046	29.8679	26S proteasome subunit, putative
PCHAS_051470	39.3785	39.3785	7.45281	6.61609	15.9572	28.5404	31.7186	glycoprotease, putative
PCHAS_051480	28.0498	22.6638	3.47773	3.75934	11.8788	13.2293	28.0498	RNA methyltransferase, putative
PCHAS_051490	106.646	31.8885	7.98287	46.6168	93.8438	106.646	16.8402	calmodulin, putative
PCHAS_051500	460.379	37.1318	2.92006	46.2465	12.7766	460.379	420.171	28 kDa ookinete surface protein, putative
PCHAS_051510	326.658	48.4416	9.86285	9.42491	10.5025	326.658	293.495	25 kDa ookinete surface antigen precursor,putative
PCHAS_051520	80.7931	45.654	28.7246	80.7931	19.7808	4.14196	4.11128	conserved Plasmodium protein, unknown function
PCHAS_051530	536.171	12.1764	1.35736	5.10955	9.22212	536.171	16.3551	MORN repeat-containing protein 1, putative
PCHAS_051540	195.142	38.4173	10.8482	4.55458	108.34	27.6564	195.142	conserved Plasmodium protein, unknown function
PCHAS_051550	58.7488	45.8847	7.29512	12.0103	9.18156	58.7488	45.4628	conserved Plasmodium protein, unknown function
PCHAS_051560	558.012	66.2393	116.316	51.2569	7.41601	191.966	558.012	protein phosphatase inhibitor 3, putative
PCHAS_051570	37.1073	29.6541	0	37.1073	9.64204	0.882556	0.548063	conserved Plasmodium protein, unknown function
PCHAS_051580	52.5186	0.796123	11.3021	0	0	52.5186	36.4551	conserved Plasmodium protein, unknown function
PCHAS_051590	20.3687	15.316	0	9.41315	4.8983	13.5377	20.3687	mitochondrial preribosomal assembly protein rimMprecursor, putative
PCHAS_051600	189.723	189.723	51.9294	13.947	72.4934	113.323	31.3464	mRNA-decapping enzyme subunit 1, putative
PCHAS_051610	21.0264	10.1928	3.32341	1.82669	0.107229	21.0264	15.0375	conserved Plasmodium protein, unknown function
PCHAS_051620	74.1038	32.5782	9.31767	61.4107	2.4783	74.1038	27.5324	conserved Plasmodium protein, unknown function
PCHAS_051630	92.2776	92.2776	1.68518	64.4519	66.2465	19.7447	79.8588	phosphatidyl inositol glycan, class A, putative
PCHAS_051640	175.886	175.886	39.8547	0.197446	11.2046	16.6405	34.241	DER1-like protein, putative
PCHAS_051650	318.572	26.8308	0.417774	2.66095	0.301508	318.572	48.1431	conserved protein, unknown function
PCHAS_051660	461.331	79.3127	38.2819	16.8437	17.1476	44.5642	461.331	conserved Plasmodium protein, unknown function
PCHAS_051670	63.4429	53.5623	22.9312	23.987	21.6717	60.5844	63.4429	leucine-rich repeat protein
PCHAS_051680	279.288	14.438	24.0955	19.6919	6.75886	279.288	250.392	RNA polymerase II-associated protein 1, putative
PCHAS_051690	75.0449	36.5678	12.3354	4.69722	15.0006	56.9447	75.0449	conserved Plasmodium protein, unknwon function
PCHAS_051700	429.937	429.937	23.8493	24.96	15.5806	21.3215	19.991	S-adenosylmethionine decarboxylase, putative
PCHAS_051710	253.968	253.968	90.0533	81.0533	94.6766	7.6385	9.34097	early transcribed membrane protein
PCHAS_051720	149.886	55.7644	63.1318	34.6491	25.2691	113.691	149.886	conserved Plasmodium protein, unknown function
PCHAS_051730	71.1913	54.7577	3.45489	15.6969	24.8529	54.2603	71.1913	haloacid dehalogenase-like hydrolase, putative
PCHAS_051740	103.381	39.7539	73.3209	54.5637	103.381	16.9606	13.0066	conserved Plasmodium protein, unknown function
PCHAS_051750	103.58	74.837	0	0.421083	0.166017	91.4212	103.58	myb2 transcription factor, putative
PCHAS_051760	157.191	157.191	16.5435	3.7521	31.2498	65.7993	59.1907	bromodomain protein, putative
PCHAS_051770	41.1917	7.41238	9.57686	17.6323	19.9712	41.1917	34.0588	plasmepsin VII, putative
PCHAS_051780	365.204	196.396	118.974	38.551	58.5286	364.315	365.204	ubiquitin-conjugating enzyme, putative
PCHAS_051790	91.1744	91.1744	18.7729	11.8781	21.1941	0.315095	0.411169	Sec1 family protein, putative
PCHAS_051800	15.607	15.607	0	0	13.2796	7.34279	5.66116	conserved Plasmodium protein, unknown function
PCHAS_051810	88.8062	66.8166	7.5774	26.659	0.67477	88.8062	83.4412	apicoplast ribosomal protein L27 precursor,putative
PCHAS_051820	99.8298	0.755731	0.0617429	0	0.177008	15.7686	99.8298	conserved Plasmodium protein, unknown function
PCHAS_051830	107.251	11.2674	84.5112	95.0845	27.619	107.251	23.1299	flavoprotein subunit of succinate dehydrogenase,putative
PCHAS_051840	30.4915	30.4915	0	12.4118	8.19366	11.039	11.6292	conserved Plasmodium protein, unknown function
PCHAS_051850	72.5406	50.2919	2.26083	16.532	4.28239	72.5406	42.7001	conserved Plasmodium protein, unknown function
PCHAS_051860	79.758	42.7584	11.0745	79.758	33.108	70.1845	56.2793	ADP-ribosylation factor, putative
PCHAS_051870	43.5827	15.5875	16.2051	5.67965	16.2411	27.706	43.5827	conserved Plasmodium protein, unknown function
PCHAS_051880	132.839	132.839	6.355	68.6223	60.9597	0.187277	0.0287393	methionine--tRNA ligase, putative
PCHAS_051890	8.81573	8.81573	0.765197	0.090059	3.6509	0.954693	0.373762	tRNA pseudouridine synthase D, putative
PCHAS_051900	61.6452	0.775766	61.6452	1.23413	0	0.804879	5.17094	conserved Plasmodium membrane protein, unknownfunction
PCHAS_051910	49.033	49.033	1.86146	26.49	27.2697	3.84823	0.296116	S-antigen, putative, fragment
PCHAS_051920	131.41	63.01	23.5977	14.9436	5.33378	131.41	87.6434	S-antigen, putative, fragment
PCHAS_051930	250.533	250.533	1.77309	4.61609	4.48685	3.08604	4.54813	CCAT-binding transcription factor-like protein,putative
PCHAS_051940	96.93	96.93	9.06517	3.60673	19.1863	27.1011	6.6531	CCAT-binding transcription factor-like protein,putative
PCHAS_051950	141.736	128.079	0	22.7716	22.3273	8.11179	141.736	conserved Plasmodium protein, unknown function
PCHAS_051960	254.93	254.93	10.6661	3.88616	5.74696	117.017	34.5519	conserved Plasmodium protein, unknown function
PCHAS_051970	227.755	6.18283	14.1611	0	0.235267	227.755	10.755	conserved Plasmodium protein, unknown function
PCHAS_051980	96.0786	36.8625	11.0989	8.43373	11.7505	62.6055	96.0786	conserved Plasmodium protein, unknown function
PCHAS_051990	72.54	26.3269	13.1656	20.6059	12.5706	54.7027	72.54	phosducin-like protein, putative
PCHAS_052000	125.366	80.5582	28.706	16.6046	21.6356	3.08587	125.366	acetyl-CoA transporter, putative
PCHAS_052010	509.537	186.739	37.5369	4.64864	10.6361	509.537	434.448	conserved Plasmodium protein, unknown function
PCHAS_052020	167.361	32.5645	0	21.4083	13.9102	167.361	3.49531	pyruvate kinase 2, putative
PCHAS_052030	48.5682	3.06182	16.5998	0	0.41161	38.8772	48.5682	conserved Plasmodium protein, unknown function
PCHAS_052040	362.838	362.838	164.822	72.1732	104.692	45.7483	27.2531	ADP/ATP transporter on adenylate translocase,putative
PCHAS_052050	832.047	37.8401	11.8558	25.3989	41.7466	613.057	832.047	conserved Plasmodium protein, unknown function
PCHAS_052060	44.0822	44.0822	11.9227	13.693	12.9856	23.8116	16.9448	dynamin-like protein, putative
PCHAS_052070	54.283	37.1067	52.061	19.9087	54.283	30.6766	29.2664	DNA repair helicase rad25, putative
PCHAS_052080	295.565	295.565	5.31701	35.1388	11.1661	18.5377	17.4117	enhancer of rudimentary homolog, putative
PCHAS_052090	1351.88	4.06416	0	1351.88	1289.99	0.989319	122.675	conserved Plasmodium protein, unknown function
PCHAS_052100	113.062	60.0511	16.4718	0	8.64755	113.062	1.28011	conserved Plasmodium protein, unknown function
PCHAS_052110	3657.35	3573.4	99.8108	7.81548	0.05736	3657.35	3117.14	antigen UB05, putative
PCHAS_052120	36.3481	36.3481	9.30532	0.126229	0.258932	3.40165	3.02594	GDP dissociation inhibitor, putative
PCHAS_052130	2159.35	71.7052	2159.35	0	137.826	687.182	1147.84	conserved Plasmodium protein, unknown function
PCHAS_052140	48.9244	4.46154	0.20333	48.9244	15.7987	21.3471	19.6436	conserved Plasmodium protein, unknown function
PCHAS_052150	253.091	59.0276	229.561	189.339	253.091	116.279	137.47	zinc finger protein, putative
PCHAS_052160	48.0961	48.0961	16.9194	5.80587	5.72198	19.3888	23.6922	RIO-like serine/threonine kinase, putative
PCHAS_052170	49.2366	0.458532	0	49.2366	15.5603	34.9846	45.7738	conserved Plasmodium protein, unknown function
PCHAS_052180	22.6543	18.7342	0	0	0	19.2169	22.6543	holo-(acyl-carrier protein) synthase, putative
PCHAS_052190	53.0939	53.0939	7.51142	9.07873	14.9095	5.06563	3.14023	transcription factor with AP2 domain, putative
PCHAS_052200	29.0305	29.0305	5.65491	3.46804	17.5064	0.132228	0.179048	ribosome recycling factor, putative
PCHAS_052210	15.6741	13.4916	6.94346	0	1.86391	15.6741	12.519	conserved Plasmodium protein, unknown function
PCHAS_052220	110.686	59.7531	17.0657	22.9154	21.9117	110.686	63.8594	conserved Plasmodium protein, unknown function
PCHAS_052230	28.3493	0.989355	28.3493	0.306416	0.0344831	3.77298	2.2521	conserved Plasmodium protein, unknown function
PCHAS_052240	9.75232	0	0	1.40235	0.644576	9.75232	7.8225	conserved Plasmodium protein, unknown function
PCHAS_052250	387.587	15.0131	0	0	0	387.587	329.994	conserved Plasmodium protein, unknown function
PCHAS_052260	12.4262	8.4711	0	1.68732	3.28501	11.3436	12.4262	steroid dehydrogenase, putative
PCHAS_052270	71.3624	71.3624	3.61408	25.0561	23.1902	0.257099	0.165736	transmembrane emp24 domain-containing protein,putative
PCHAS_052280	1848.05	60.4389	13.7676	9.24917	19.5394	1848.05	20.8092	erythrocyte membrane-associated antigen,putative
PCHAS_052290	1172.52	1172.52	7.28678	836.22	14.9307	1.89269	2.11845	alpha-tubulin 2, putative
PCHAS_052300	1517.73	1517.73	1339.45	8.81419	947.399	196.917	209.387	40S ribosomal protein S19, putative
PCHAS_052310	72.3169	72.0863	6.68811	16.4919	1.23091	72.3169	9.95603	pre-mRNA-splicing helicase BRR2, putative
PCHAS_052320	2408.96	165.154	7.33253	13.0538	8.85694	115.457	2408.96	conserved Plasmodium protein, unknown function
PCHAS_052330	1789.86	105.447	30.4782	34.3934	39.9758	1789.86	120.593	eukaryotic initiation factor, putative
PCHAS_052340	53.2659	26.6478	3.80633	1.17405	5.65861	53.2659	40.4442	serpentine receptor, putative
PCHAS_052350	230.71	63.8571	64.9124	51.9842	54.3787	160.727	230.71	conserved Plasmodium protein, unknown function
PCHAS_052360	250.528	79.3954	43.5364	9.20986	73.7265	250.528	214.971	conserved Plasmodium protein, unknown function
PCHAS_052370	63.3127	63.3127	10.3074	7.0692	11.9014	8.06357	5.37811	clathrin assembly protein, putative
PCHAS_052380	1649.76	117.821	40.0523	27.3366	17.6839	89.3397	1649.76	BSD-domain protein, putative
PCHAS_052390	100.324	52.3538	5.53136	23.9459	3.74734	6.03784	100.324	conserved Plasmodium protein, unknown function
PCHAS_052400	136.906	28.8138	1.4958	2.13165	19.5915	114.445	136.906	asparagine rich protein, putative
PCHAS_052410	87.1521	87.1521	18.2743	15.1226	43.687	10.2619	7.12107	glideosome associated protein with multiplemembrane spans 2, putative
PCHAS_052420	53.2877	41.0931	4.54995	18.9619	11.2797	25.3514	53.2877	conserved Plasmodium protein, unknown function
PCHAS_052430	11.6752	11.1428	0.302916	0	11.6752	8.59119	6.54983	conserved Plasmodium protein, unknown function
PCHAS_052440	3505	1474.12	1030.37	852.847	1573.19	2769.82	3505	early transcribed membrane protein
PCHAS_052450	3927.61	3927.61	0	10.2943	0	1.12485	0.685639	tryptophan/threonine-rich antigen, putative
PCHAS_052460	444.937	313.71	95.5434	2.09631	1.85771	444.937	39.4817	conserved Plasmodium protein, unknown function
PCHAS_052470	367.447	15.4078	73.6755	109.111	139.589	367.447	345.836	conserved rodent malaria protein, unknownfunction
PCHAS_052480	308.422	308.422	0.682959	57.143	54.8573	1.065	0.506146	CIR-like protein
PCHAS_052490	1429.75	135.297	1429.75	1380.29	35.3289	51.2936	561.65	Plasmodium exported protein, unknown function
PCHAS_052500	7159.77	7159.77	1780.09	4676.03	321.043	0.725061	0.0854844	early transcribed membrane protein
PCHAS_052510	9149.84	549.99	36.9301	199.372	4045.17	271.199	9149.84	Plasmodium exported protein, unknown function
PCHAS_052520	6.69542	6.69542	0.119584	0.220847	0.633915	0.0328424	6.38473	reticulocyte binding protein, putative
PCHAS_052530	16726.8	1.00003	368.668	40.3535	0	16726.8	419.641	fam-a protein
PCHAS_052540	10182.9	258.463	27.2215	41.6189	39.4318	10182.9	21.5343	fam-a protein
PCHAS_060010	1450.6	32.3512	0	0	1450.6	0.463661	236.592	fam-a protein
PCHAS_060020	12.6718	1.56536	7.02857	0	9.12518	12.6718	0.209136	CIR protein
PCHAS_060030	881.797	1.84967	3.01257	0.502193	0	881.797	8.82169	CIR protein
PCHAS_060040	4.58009	3.97075	0	0	0	4.58009	0.987909	conserved Plasmodium chabaudi protein, unknownfunction
PCHAS_060050	1.40526	0.82473	0	0	0	1.40526	0.0576014	CIR protein
PCHAS_060060	1.8927	1.62949	0	0	0.162261	1.8927	0.218204	CIR protein
PCHAS_060070	2.4314	2.4314	0	0	0.500657	0.431798	0.702819	CIR protein
PCHAS_060080	0.426244	0.250074	0.0957774	0.358644	0.0352227	0.32162	0.426244	CIR protein
PCHAS_060090	25123.3	0.463639	0	0	0	1.1891	25123.3	CIR protein
PCHAS_060100	21.8299	0.29916	0.266499	0.199488	0.0705702	0.197403	21.8299	CIR protein
PCHAS_060110	0.64539	0.191336	0.64539	0	0.032314	0.0757113	0.032796	CIR protein
PCHAS_060120	20.3369	7.96972	0.278349	0.597513	0.678177	20.3369	0.203713	CIR protein
PCHAS_060130	11.8974	5.08308	6.63	0.328264	1.26684	11.8974	11.0614	CIR protein
PCHAS_060140	14.683	2.15702	1.17847	0.356728	0	14.683	0.116775	CIR protein
PCHAS_060150	9.32549	9.32549	1.59444	0.488416	4.18757	2.42864	1.00188	fam-a protein
PCHAS_060160	270.326	0.402646	0.00835015	270.326	0.0220246	5.03849	5.87228	CIR protein
PCHAS_060170	41.6704	41.6704	7.47193	8.48474	5.20143	6.79743	11.9975	lysophospholipase, putative
PCHAS_060180	29.1543	29.1543	0	0	0.572252	7.01748	8.39482	fam-a protein
PCHAS_060190	8.44378	1.00756	1.09449	0.697147	8.44378	0.45233	0.538335	fam-b protein
PCHAS_060200	19.1441	10.0605	0.417721	0.0784982	0.742891	19.1441	0.246942	hypothetical protein, pseudogene
PCHAS_060210	55.8131	55.8131	26.8688	0.225154	43.5903	0.307925	22.5742	fam-a protein
PCHAS_060220	175.134	49.3476	12.8467	4.43651	4.15044	175.134	134.761	fam-a protein
PCHAS_060230	181.153	126.128	181.153	0	0.260115	0.865561	0.585301	fam-a protein
PCHAS_060240	197.55	58.8819	0	197.55	20.6628	41.6828	42.1315	XPA binding protein 1, putative
PCHAS_060250	148.79	9.28304	26.512	5.5189	148.79	20.3077	53.6831	NIMA related kinase 3, putative
PCHAS_060260	243.732	1.03806	0	9.09963	0	44.7986	243.732	conserved Plasmodium protein, unknown function
PCHAS_060270	276.294	16.2298	12.2595	1.45947	7.70873	276.294	35.193	cytochrome c oxidase assembly protein COX19,putative
PCHAS_060280	74.1088	21.6901	3.73191	36.7352	10.6751	74.1088	38.871	conserved Plasmodium protein, unknown function
PCHAS_060290	66.1661	23.8578	66.1661	39.0014	54.8067	15.8293	17.5627	ATP dependent RNA helicase, putative
PCHAS_060300	299.265	200.146	27.2131	8.60008	37.2357	299.265	261.801	mitochondrial phosphate carrier protein,putative
PCHAS_060310	363.916	1.17108	203.466	17.3992	0.137455	311.694	363.916	dynein heavy chain, putative
PCHAS_060320	235.865	54.4055	4.49024	24.1685	10.6431	140.565	235.865	peptidyl-prolyl cis-trans isomerase, putative
PCHAS_060330	220.769	29.329	4.29087	13.2049	10.1904	220.769	72.8013	trimethylguanosine synthase, putative
PCHAS_060340	154.263	77.2412	10.7642	14.8807	19.8677	28.4478	154.263	conserved protein, unknown function
PCHAS_060350	70.4502	70.4502	27.3722	16.9009	26.8378	13.8287	14.5163	conserved Plasmodium protein, unknown function
PCHAS_060360	239.512	42.5792	0	0	14.3573	48.9316	239.512	conserved Plasmodium protein, unknown function
PCHAS_060370	1720.03	821.533	477.594	226.969	376.655	1720.03	853.648	high mobility group protein B1, putative
PCHAS_060380	31.6078	31.6078	5.5064	5.06399	30.7177	16.6726	16.327	origin recognition complex 1 protein, putative
PCHAS_060390	84.4171	71.4209	3.93764	11.1318	8.06667	84.4171	13.3701	conserved Plasmodium protein, unknown function
PCHAS_060400	138.261	96.782	16.1272	17.1418	7.45444	123.121	138.261	signal recognition particle SRP14, putative
PCHAS_060410	58.4594	58.4594	10.1592	6.00476	16.8363	38.3506	29.8062	conserved Plasmodium protein, unknown function
PCHAS_060420	79.8839	79.8839	25.105	27.846	25.351	46.1371	59.2955	transporter, putative
PCHAS_060430	36.5176	36.5176	8.69877	7.32812	14.2144	13.5948	20.2867	Sua5/YciO/YrdC family protein, putative
PCHAS_060440	86.1653	29.276	22.889	12.652	12.5885	86.1653	56.8206	cytochrome c1 heme lyase, putative
PCHAS_060450	1430.77	640.441	257.943	206.255	0.386657	1198.66	1430.77	nucleosome assembly protein 1, putative
PCHAS_060460	495.746	470.422	495.746	0	360.311	13.0302	11.0394	ubiquitin-conjugating enzyme e2, putative
PCHAS_060470	332.192	6.48359	0	286.323	332.192	4.69023	5.25504	conserved Plasmodium protein, unknown function
PCHAS_060480	757.279	27.0218	1.73636	6.79375	327.38	757.279	25.8493	conserved Plasmodium protein, unknown function
PCHAS_060490	963.5	19.484	12.2072	322.858	1.77229	28.2808	963.5	conserved Plasmodium protein, unknown function
PCHAS_060500	1575.68	1575.68	0	10.8228	0.205304	66.949	79.8524	eukaryotic translation initiation factor 5a,putative
PCHAS_060510	35.338	4.00145	9.94201	9.51184	5.88267	26.5986	35.338	conserved Plasmodium protein, unknown function
PCHAS_060520	966.396	31.95	966.396	0.938703	6.56209	24.4115	27.3276	conserved Plasmodium protein, unknown function
PCHAS_060530	2056.08	19.6209	9.32165	14.8504	4.50734	2056.08	151.586	cytidine deaminase, putative
PCHAS_060540	2173.1	34.8481	18.1485	21.3377	57.3852	8.51484	2173.1	conserved Plasmodium protein, unknown function
PCHAS_060545	88.521	6.9244	11.215	2.5607	6.94092	88.521	5.97274	conserved Plasmodium protein, unknown function
PCHAS_060550	41.2762	41.2762	2.16585	0.674425	3.42663	10.1435	26.092	conserved Plasmodium protein, unknown function
PCHAS_060560	57.1257	18.9703	6.19676	1.60668	12.3295	15.0264	57.1257	O-phosphoseryl-tRNA(Sec) selenium transferase,putative
PCHAS_060570	50.2381	12.5664	1.03118	8.20924	5.663	50.2381	8.7834	conserved Plasmodium protein, unknown function
PCHAS_060580	127.551	63.2357	16.3133	6.93077	15.0386	127.551	98.1011	conserved Plasmodium protein, unknown function
PCHAS_060590	82.8237	41.4775	82.8237	10.9059	12.5348	29.9959	42.7048	conserved Plasmodium protein, unknown function
PCHAS_060600	116.048	116.048	56.196	54.2627	57.0353	52.5326	64.7048	zinc finger protein, putative
PCHAS_060610	562.752	562.752	16.2476	67.7437	79.3038	0.291653	29.7116	conserved Plasmodium protein, unknown function
PCHAS_060620	68.1323	18.4595	0	0	0.318157	68.1323	0.312781	targeted glyoxalase II, putative
PCHAS_060630	141.964	141.964	27.8681	26.6097	38.5684	74.3732	16.6984	high mobility group protein B3, putative
PCHAS_060640	62.2491	62.2491	17.558	11.3598	13.4556	28.182	18.7861	conserved protein, unknown function
PCHAS_060650	123.123	24.6788	13.7783	26.061	19.7102	91.226	123.123	shewanella-like protein phosphatase 2, putative
PCHAS_060660	152.688	152.688	46.2852	38.6571	43.309	25.3326	87.5009	eukaryotic translation initiation factor 3subunit 8, putative
PCHAS_060670	11.6716	5.82425	0.170847	0.419634	1.2466	11.6716	0.113005	conserved Plasmodium protein, unknown function
PCHAS_060680	1005.75	13.6903	8.75999	0	2.25904	979.791	1005.75	rhodanese like protein, putative
PCHAS_060690	8.71417	1.86979	0.0584719	2.1399	0.0718494	8.33232	8.71417	Tat binding protein 1(TBP-1)-interacting protein,putative
PCHAS_060700	59.6556	49.6256	3.36034	5.12759	3.52274	59.6556	51.4334	DNA-directed RNA polymerase III subunit,putative
PCHAS_060710	186.319	186.319	49.6251	86.4841	52.5975	0.837245	0.604908	eukaryotic translation initiation factor 5,putative
PCHAS_060720	61.6095	39.5163	11.3473	12.5573	14.9888	49.416	61.6095	conserved Plasmodium protein, unknown function
PCHAS_060730	13.6155	1.352	0	0	0	0.0954785	13.6155	conserved Plasmodium protein, unknown function
PCHAS_060740	131.478	28.7091	0	0	9.26853	131.478	17.4119	conserved Plasmodium protein, unknown function
PCHAS_060750	54.8813	54.8813	0	0	12.0769	1.16738	37.5943	small subunit rRNA processing factor, putative
PCHAS_060760	13.3251	0.915068	13.3251	7.06413	0	0.52712	0.398368	conserved Plasmodium protein, unknown function
[truncated: 4,018 more rows]

## Sheet: FPKM PyYM
Additional file 7 (4): RNA-seq data (FPKM values) of blood stages stages of two lines (Py-WT; Py-MUT) of P. y.yoelii YM (PyYM)
[truncated: 5,674 more rows]
