# Supplementary material for: A comprehensive evaluation of rodent malaria parasite genomes and gene expression
Source: BMC Biol. 2014 Oct 30;12:86. doi: 10.1186/s12915-014-0086-0 (PMC4242472; doi:10.1186/s12915-014-0086-0)
Supplement: Additional file 10: — Differentially expressed genes in 16 hour ookinetes compared to 24 hour ookinetes of P. berghei ANKA and GO-annotation of up- and down-regulated genes. [file 12915_2014_86_MOESM10_ESM.xlsx]

## Sheet: Differentiall expressed genes
Additional file 8 (1): Differentially expressed genes in 16 hour and 24 hour ookinetes of P. berghei ANKA
See Additional file 7 for FPKM values of all genes
Gene ID	FPKM 16h	FPKM 24h	log2 (fold_change)	p_value	Product	GO Terms
PBANKA_113330	155.591	0.330979	-8.8768	0.02875	elongation factor 1 alpha
PBANKA_114370	5542.78	56.3178	-6.62088	5e-05	secreted ookinete protein, putative	GO:0016020,GO:0020011,GO:0016021
PBANKA_061620	758.763	7.92244	-6.58156	5e-05	conserved Plasmodium protein, unknown function
PBANKA_135340	2671.13	33.5119	-6.31663	5e-05	secreted ookinete protein, putative	GO:0016020,GO:0005634,GO:0005737
PBANKA_081840	317.53	4.10129	-6.27467	5e-05	conserved Plasmodium protein, unknown function
PBANKA_112100	357.221	4.8112	-6.21428	5e-05	conserved Plasmodium protein, unknown function	GO:0016020,GO:0005737
PBANKA_102310	595.19	11.101	-5.74458	5e-05	conserved Plasmodium protein, unknown function
PBANKA_040740	302.423	5.72698	-5.72265	5e-05	serine/threonine protein kinase, putative	GO:0004713,GO:0005524,GO:0004674,GO:0006468
PBANKA_040640	84.9501	1.74719	-5.60351	5e-05	conserved Plasmodium protein, unknown function	GO:0008270,GO:0005622,GO:0005737
PBANKA_050380	500.054	10.5309	-5.56939	5e-05	conserved Plasmodium protein, unknown function	GO:0016020
PBANKA_113340	146.242	3.1443	-5.53947	5e-05	elongation factor 1 alpha
PBANKA_083280	17877.1	406.844	-5.4575	5e-05	conserved Plasmodium protein, unknown function	GO:0016020,GO:0016021
PBANKA_134340	372.771	8.63931	-5.43123	5e-05	conserved Plasmodium protein, unknown function	GO:0016020,GO:0005524,GO:0016021
PBANKA_061550	532.86	12.5593	-5.40693	5e-05	conserved Plasmodium protein, unknown function	GO:0005524,GO:0005737
PBANKA_071830	597.38	14.4201	-5.3725	5e-05	DNA helicase MCM9, putative	GO:0003677,GO:0005524,GO:0006260,GO:0006270,GO:0008094
PBANKA_031140	443.928	11.0131	-5.33304	5e-05	serine/threonine protein kinase, putative	GO:0004674,GO:0005524,GO:0004672,GO:0006468
PBANKA_123760	338.998	8.5244	-5.31354	5e-05	zinc finger protein, putative, fragment
PBANKA_130030	38.798	0.983549	-5.30184	0.0135	fam-a protein
PBANKA_021400	33.2358	0.857181	-5.277	5e-05	dynein heavy chain, putative
PBANKA_092550	350.835	9.38397	-5.22445	5e-05	calcium-dependent protein kinase 6	GO:0004713,GO:0005524,GO:0005509,GO:0006468,GO:0009931
PBANKA_111850	437.63	11.7956	-5.21339	5e-05	conserved Plasmodium protein, unknown function	GO:0005856,GO:0003779,GO:0005198,GO:0005737
PBANKA_134320	260.681	7.06718	-5.205	5e-05	conserved Plasmodium protein, unknown function	GO:0016020
PBANKA_000370	38.5511	1.10585	-5.12355	5e-05	conserved rodent malaria protein, unknownfunction
PBANKA_081020	2034.19	60.1073	-5.08077	5e-05	conserved Plasmodium protein, unknown function	GO:0016020,GO:0005576
PBANKA_133490	458.627	14.2939	-5.00385	5e-05	conserved Plasmodium protein, unknown function
PBANKA_000490	79.7733	2.51723	-4.986	5e-05	conserved rodent malaria protein, unknownfunction
PBANKA_062230	1017.15	32.1318	-4.98439	5e-05	conserved Plasmodium protein, unknown function	GO:0003779,GO:0007010
PBANKA_092650	336.261	10.9173	-4.94489	5e-05	petidase, M16 family, putative	GO:0046872,GO:0004222,GO:0006508,GO:0003824
PBANKA_082420	1620.35	53.1379	-4.93042	5e-05	perforin-like protein 3
PBANKA_144300	889.929	29.4711	-4.91632	5e-05	NIMA related kinase 1, putative	GO:0004713,GO:0004674,GO:0005524,GO:0004672,GO:0006468,GO:0007067
PBANKA_011220	136.32	4.72377	-4.85092	5e-05	myosin-like protein, putative	GO:0003779,GO:0005524,GO:0016459,GO:0003774
PBANKA_141570	51.7377	1.79402	-4.84995	5e-05	transcription factor with AP2 domain(s),putative
PBANKA_141930	469.99	16.4722	-4.83453	5e-05	conserved Plasmodium protein, unknown function	GO:0006810,GO:0016021,GO:0005886
PBANKA_123200	306.793	10.8477	-4.82181	5e-05	conserved Plasmodium protein, unknown function	GO:0016020,GO:0006350,GO:0016021,GO:0005737
PBANKA_103450	1972.8	70.4469	-4.80757	5e-05	conserved Plasmodium protein, unknown function
PBANKA_091640	674.324	24.3446	-4.79177	5e-05	ubiquitin-like protein, putative
PBANKA_040940	210.516	7.64374	-4.78351	5e-05	protein kinase, putative	GO:0004713,GO:0005524,GO:0004674,GO:0006468
PBANKA_112470	2044.52	75.6472	-4.75633	5e-05	conserved Plasmodium protein, unknown function
PBANKA_110330	449.636	16.6464	-4.75548	5e-05	myosin pfm-b, putative	GO:0003779,GO:0005524,GO:0003774,GO:0016459
PBANKA_051810	985.523	37.0466	-4.73347	5e-05	conserved Plasmodium protein, unknown function	GO:0016020,GO:0005529
PBANKA_146300	426.211	16.5615	-4.68566	5e-05	osmiophilic body protein	GO:0044310
PBANKA_080800	267.165	10.5129	-4.6675	5e-05	cdc2-related protein kinase 4	GO:0004713,GO:0004674,GO:0005524,GO:0006468
PBANKA_133480	269.548	10.6414	-4.66279	5e-05	conserved Plasmodium protein, unknown function	GO:0003697,GO:0005634,GO:0005515,GO:0033205,GO:0000724,GO:0006974,GO:0005737,GO:0007090
PBANKA_134170	71.817	2.85017	-4.65521	5e-05	conserved Plasmodium protein, unknown function	GO:0005856,GO:0005515,GO:0005737
PBANKA_020760	197.833	7.96572	-4.63433	5e-05	asparagine-rich antigen, putative
PBANKA_123770	651.032	26.7956	-4.60266	5e-05	zinc finger protein, putative, fragment
PBANKA_090860	3816.78	162.66	-4.55243	5e-05	conserved Plasmodium protein, unknown function
PBANKA_082760	198.659	8.56778	-4.53523	5e-05	conserved Plasmodium protein, unknown function	GO:0030154,GO:0007165,GO:0007275,GO:0005576,GO:0005102
PBANKA_130070	315.554	13.7071	-4.52489	5e-05	LCCL domain-containing protein	GO:0007155,GO:0007165,GO:0005102
PBANKA_092120	53054.2	2309.18	-4.52202	5e-05	conserved Plasmodium protein, unknown function	GO:0016020
PBANKA_090700	424.893	19.0281	-4.48089	5e-05	conserved Plasmodium protein, unknown function	GO:0016020,GO:0005737
PBANKA_144880	121.444	5.47512	-4.47126	5e-05	conserved Plasmodium protein, unknown function	GO:0046872,GO:0003677,GO:0016787,GO:0005524,GO:0004386,GO:0005737
PBANKA_131270	4543.59	206.669	-4.45844	5e-05	gamete egress and sporozoite traversal protein	GO:0020009,GO:0044310
PBANKA_050600	524.774	24.1134	-4.44379	5e-05	conserved Plasmodium protein, unknown function
PBANKA_110290	222.651	10.414	-4.41819	5e-05	conserved Plasmodium protein, unknown function	GO:0005524,GO:0006260,GO:0017111
PBANKA_133660	1645.36	77.9048	-4.40055	5e-05	conserved Plasmodium protein, unknown function	GO:0005524
PBANKA_090840	91.1301	4.55287	-4.32308	5e-05	conserved Plasmodium protein, unknown function
PBANKA_052170	202.976	10.26	-4.30621	5e-05	transcription factor with AP2 domain, putative	GO:0006355,GO:0003700
PBANKA_135460	487.398	24.7609	-4.29897	5e-05	conserved Plasmodium protein, unknown function
PBANKA_070710	6557.32	337.851	-4.27865	5e-05	membrane skeletal protein, putative
PBANKA_111500	433.629	22.6966	-4.25591	5e-05	conserved Plasmodium protein, unknown function
PBANKA_140090	277.279	14.7499	-4.23256	5e-05	conserved Plasmodium protein, unknown function	GO:0005783,GO:0016021
PBANKA_101440	65.6535	3.56859	-4.20145	5e-05	acid phosphatase, putative
PBANKA_122830	680.664	37.4509	-4.18387	5e-05	conserved Plasmodium protein, unknown function	GO:0009055,GO:0003779,GO:0005524,GO:0003774,GO:0016459,GO:0005516,GO:0005737,GO:0016491
PBANKA_141200	24.5105	1.42719	-4.10215	5e-05	conserved Plasmodium protein, unknown function
PBANKA_071680	10710.1	624.468	-4.10021	5e-05	conserved Plasmodium protein, unknown function
PBANKA_050610	488.509	28.5808	-4.09526	5e-05	conserved Plasmodium protein, unknown function
PBANKA_130690	51.7001	3.05841	-4.07931	5e-05	serine/threonine protein kinase, putative
PBANKA_092480	542.684	32.1081	-4.0791	5e-05	conserved Plasmodium protein, unknown function	GO:0016020,GO:0000166,GO:0005737
PBANKA_103520	237.676	14.4483	-4.04002	5e-05	LCCL domain-containing protein	GO:0016020,GO:0005044
PBANKA_135310	839.854	51.4514	-4.02886	5e-05	conserved Plasmodium protein, unknown function	GO:0003779,GO:0005524,GO:0003774,GO:0016459,GO:0005516,GO:0005737
PBANKA_070660	2354.1	144.649	-4.02455	5e-05	conserved Plasmodium protein, unknown function	GO:0005634,GO:0005515,GO:0006355,GO:0006350
PBANKA_061030	4394.56	270.634	-4.0213	5e-05	polyubiquitin, putative	GO:0005783,GO:0006511,GO:0000151,GO:0030433,GO:0010564,GO:0016887
PBANKA_082800	274.392	16.8993	-4.0212	5e-05	zinc finger protein, putative	GO:0006397,GO:0003723,GO:0005634,GO:0008270
PBANKA_082020	16207.8	999.254	-4.01969	5e-05	thioredoxin, putative
PBANKA_070650	557.432	34.4305	-4.01704	5e-05	exonuclease, putative	GO:0008408,GO:0005622,GO:0006139,GO:0003676
PBANKA_122080	226.891	14.0218	-4.01626	5e-05	conserved Plasmodium protein, unknown function	GO:0003779,GO:0003677,GO:0005524,GO:0003774,GO:0016459,GO:0005516,GO:0005737
PBANKA_123350	219.151	13.5698	-4.01345	5e-05	mRNA-binding protein PUF1	GO:0003723,GO:0006417,GO:0043487
PBANKA_051900	343.002	21.3833	-4.00366	5e-05	S-antigen, putative
PBANKA_081960	408.275	25.4788	-4.00217	5e-05	conserved Plasmodium protein, unknown function	GO:0016020,GO:0000166,GO:0005737
PBANKA_120460	162.014	10.2972	-3.9758	5e-05	conserved Plasmodium protein, unknown function
PBANKA_144230	249.035	16.0629	-3.95455	5e-05	conserved Plasmodium protein, unknown function
PBANKA_082730	104.104	6.72314	-3.95275	5e-05	conserved Plasmodium protein, unknown function
PBANKA_101580	341.957	22.2912	-3.93927	5e-05	conserved Plasmodium protein, unknown function	GO:0016020,GO:0020011,GO:0016021
PBANKA_140920	23788.5	1559.51	-3.9311	5e-05	conserved Plasmodium protein, unknown function	GO:0003676
PBANKA_143430	26.5844	1.76884	-3.9097	5e-05	conserved Plasmodium protein, unknown function
PBANKA_131530	327.404	22.1005	-3.88892	5e-05	conserved Plasmodium protein, unknown function
PBANKA_020090	46.3717	3.13704	-3.88577	5e-05	conserved rodent malaria protein, unknownfunction
PBANKA_062240	501.555	34.4856	-3.86234	5e-05	kinesin, putative	GO:0007018,GO:0005524,GO:0003777,GO:0007017,GO:0005871
PBANKA_145160	159.752	11.234	-3.82989	5e-05	ubiquitin activating enzyme, putative	GO:0005783,GO:0005524,GO:0030433,GO:0006512,GO:0004839,GO:0006464,GO:0010564,GO:0016887
PBANKA_082740	166.548	11.9053	-3.80625	5e-05	conserved Plasmodium protein, unknown function	GO:0016020,GO:0016021
PBANKA_132990	1708.92	122.185	-3.80595	5e-05	conserved Plasmodium protein, unknown function
PBANKA_092470	313.532	22.4401	-3.80446	5e-05	RAP protein, putative
PBANKA_142750	611.272	43.9288	-3.79858	5e-05	acyl CoA binding protein, putative
PBANKA_131310	481.364	34.7282	-3.79295	5e-05	conserved Plasmodium protein, unknown function	GO:0020011,GO:0003677,GO:0005515,GO:0006259,GO:0004518
PBANKA_145120	4000.91	291.178	-3.78035	5e-05	p25-alpha family protein, putative
PBANKA_061960	648.103	47.68	-3.76477	5e-05	PelOta protein homologue, putative	GO:0005634,GO:0000280,GO:0006412
PBANKA_061160	1231.97	91.4382	-3.75202	5e-05	ribonucleoside-diphosphate reductase, largesubunit, putative	GO:0004748,GO:0005524,GO:0005515,GO:0006260,GO:0055114,GO:0005971
PBANKA_120940	3735.36	278.936	-3.74324	5e-05	inner membrane complex protein, putative	GO:0070258
PBANKA_144220	213.245	15.9847	-3.73774	5e-05	cyclin-related protein, putative	GO:0016020,GO:0051726,GO:0045736
PBANKA_091990	210.201	15.916	-3.72322	5e-05	ATP-dependent phosphofructokinase, putative	GO:0003872,GO:0006096,GO:0005945
PBANKA_083380	219.003	16.7577	-3.70806	5e-05	mRNA processing protein, putative	GO:0003676
PBANKA_061320	59.5777	4.57173	-3.70396	5e-05	DNA polymerase alpha, putative
PBANKA_146000	512.687	39.472	-3.69918	5e-05	rac-beta serine/threonine protein kinase,putative	GO:0020007,GO:0004713,GO:0005524,GO:0004674,GO:0004683,GO:0043274,GO:0005737,GO:0046777,GO:0035091
PBANKA_071900	482.25	37.3357	-3.69115	5e-05	conserved Plasmodium protein, unknown function,fragment
PBANKA_145480	33.3315	2.6036	-3.67831	5e-05	RNA binding protein, putative
PBANKA_143230	17652.2	1381.12	-3.67594	5e-05	cell traversal protein for ookinetes andsporozoites	GO:0020009
PBANKA_094100	1255.28	98.3867	-3.6734	5e-05	conserved Plasmodium protein, unknown function	GO:0006810,GO:0016021,GO:0005886
PBANKA_122810	205.605	16.1702	-3.66846	5e-05	transcription factor with AP2 domain(s),putative	GO:0006355,GO:0003700
PBANKA_101480	143.272	11.2763	-3.66739	5e-05	ATP-dependent DNA helicase, putative	GO:0005524,GO:0006281,GO:0006260,GO:0005622,GO:0004003,GO:0003676,GO:0043140,GO:0006310
PBANKA_090980	704.734	55.8128	-3.65841	5e-05	RNA binding protein, putative	GO:0006397,GO:0003723,GO:0005634,GO:0000166,GO:0006417,GO:0005737,GO:0051028
PBANKA_100950	115.718	9.22204	-3.64938	5e-05	NAD(P)H-dependent glutamate synthase, putative	GO:0009055,GO:0006807,GO:0015930,GO:0006537,GO:0051536,GO:0016639,GO:0055114
PBANKA_020970	804.282	64.705	-3.63575	5e-05	zinc carboxy peptidase, putative	GO:0006508,GO:0008270,GO:0004181
PBANKA_101330	351.311	28.3314	-3.63227	5e-05	mitogen-activated protein kinase 1	GO:0004713,GO:0005524,GO:0006468,GO:0004707
PBANKA_144450	92.3309	7.49322	-3.62316	5e-05	myosin D, putative	GO:0030048,GO:0007015,GO:0005524,GO:0016459,GO:0000146
PBANKA_131950	147.399	12.2186	-3.59258	5e-05	LCCL domain-containing protein CCP2	GO:0007155,GO:0007165,GO:0005102
PBANKA_090940	1071.86	89.5769	-3.58085	5e-05	conserved Plasmodium protein, unknown function
PBANKA_060490	672.273	56.6798	-3.56814	5e-05	conserved Plasmodium protein, unknown function	GO:0003779,GO:0005524,GO:0003774,GO:0005516,GO:0005737
PBANKA_130630	34.0556	2.93782	-3.53508	5e-05	conserved Plasmodium protein, unknown function
PBANKA_092450	329.337	28.4272	-3.53422	5e-05	conserved Plasmodium protein, unknown function	GO:0005634,GO:0005524,GO:0005694,GO:0006259,GO:0005737,GO:0007076,GO:0007067,GO:0005515,GO:0051301,GO:0007049,GO:0016887
PBANKA_145920	52.118	4.50066	-3.53357	5e-05	delta-aminolevulinic acid synthetase, putative
PBANKA_102760	358.966	31.2084	-3.52384	5e-05	conserved Plasmodium protein, unknown function
PBANKA_144190	98.9121	8.62826	-3.51901	5e-05	ATP-dependent RNA helicase, putative	GO:0016070,GO:0003723,GO:0004004,GO:0005524,GO:0005739
PBANKA_100340	51.6487	4.50711	-3.51846	5e-05	lysine decarboxylase, putative
PBANKA_092270	1062.22	94.1446	-3.49606	5e-05	conserved Plasmodium protein, unknown function
PBANKA_111570	608.96	54.2385	-3.48896	5e-05	Ndc80 homolog, putative
PBANKA_081070	2381.28	213.274	-3.48096	5e-05	subpellicular microtubule protein 1, putative
PBANKA_133280	26.1957	2.41289	-3.4405	5e-05	biotin carboxylase subunit of acetyl CoAcarboxylase, putative
PBANKA_146230	227.935	21.2226	-3.42495	5e-05	conserved Plasmodium protein, unknown function
PBANKA_100170	549.373	51.5995	-3.41236	5e-05	conserved Plasmodium protein, unknown function
PBANKA_031360	76.2468	7.3052	-3.38368	5e-05	conserved Plasmodium protein, unknown function
PBANKA_060950	678.576	65.4968	-3.37301	5e-05	kinesin-related protein, putative	GO:0007018,GO:0005524,GO:0003777,GO:0016887,GO:0005871
PBANKA_020770	151.573	14.6513	-3.37092	5e-05	conserved Plasmodium protein, unknown function	GO:0008650,GO:0006364,GO:0005737
PBANKA_072100	563.597	54.8802	-3.36031	5e-05	conserved Plasmodium protein, unknown function
PBANKA_133370	218.976	21.3445	-3.35884	5e-05	phosphodiesterase delta	GO:0030552,GO:0016020,GO:0009187,GO:0004114,GO:0007165
PBANKA_134440	152.362	14.8889	-3.35519	5e-05	AMP deaminase, putative	GO:0006196,GO:0003876,GO:0009168
PBANKA_146010	309.968	30.531	-3.34377	5e-05	conserved Plasmodium protein, unknown function	GO:0016020
PBANKA_111340	476.476	47.0666	-3.33963	5e-05	secreted ookinete protein, putative
PBANKA_010530	446.22	44.2528	-3.33391	5e-05	conserved Plasmodium protein, unknown function	GO:0005524,GO:0005737
PBANKA_123830	42.6468	4.27578	-3.31818	0.00755	conserved Plasmodium protein, unknown function
PBANKA_061220	156.662	15.751	-3.31414	5e-05	conserved Plasmodium protein, unknown function	GO:0003677,GO:0005634,GO:0006355,GO:0006350
PBANKA_040370	313.512	31.5688	-3.31195	5e-05	conserved Plasmodium protein, unknown function	GO:0003779,GO:0005524,GO:0003774,GO:0016459,GO:0005516,GO:0005737
PBANKA_121370	603.764	60.925	-3.30888	5e-05	methionine aminopeptidase, putative	GO:0006508,GO:0006464,GO:0004177,GO:0009987,GO:0004239,GO:0008235
PBANKA_134250	1751.53	176.858	-3.30795	5e-05	conserved Plasmodium protein, unknown function	GO:0003779,GO:0005524,GO:0003774,GO:0016459,GO:0005516,GO:0005737
PBANKA_101690	1307.89	132.716	-3.30082	0.0002	conserved Plasmodium protein, unknown function
PBANKA_136440	2435.42	247.248	-3.30014	5e-05	conserved Plasmodium protein, unknown function	GO:0070258,GO:0016740
PBANKA_091250	83.8927	8.52862	-3.29816	5e-05	conserved Plasmodium protein, unknown function	GO:0020011,GO:0000166,GO:0005737
PBANKA_131280	727.612	74.7217	-3.28357	5e-05	conserved Plasmodium protein, unknown function	GO:0005856,GO:0005634,GO:0005874,GO:0005813,GO:0005737,GO:0007067,GO:0051301,GO:0005819,GO:0045449,GO:0003700,GO:0007049
PBANKA_136200	1355.55	139.361	-3.28198	5e-05	glutamate--tRNA ligase, putative	GO:0005524,GO:0006412,GO:0006424,GO:0005737,GO:0004818
PBANKA_091210	1435.34	147.807	-3.2796	5e-05	casein kinase 1	GO:0004713,GO:0004674,GO:0005524,GO:0006468,GO:0004681,GO:0004713,GO:0004674,GO:0005524,GO:0006468
PBANKA_020240	193.362	20.0458	-3.26993	5e-05	conserved Plasmodium protein, unknown function	GO:0016020,GO:0007155,GO:0009986,GO:0005515,GO:0005509,GO:0005576
PBANKA_110830	730.676	75.8269	-3.26845	5e-05	Pre-mRNA-processing ATP-dependent RNA helicaseprp5, putative	GO:0005524,GO:0004004,GO:0003676
PBANKA_120270	406.006	42.2305	-3.26514	5e-05	RNA-binding protein, putative	GO:0003676
PBANKA_071840	149.858	15.7235	-3.2526	5e-05	histone acetyltransferase, putative	GO:0005634,GO:0006281,GO:0004402,GO:0006974,GO:0005737,GO:0016568
PBANKA_132080	502.272	52.7142	-3.25221	5e-05	conserved Plasmodium protein, unknown function	GO:0016020
PBANKA_110310	1983.06	208.42	-3.25016	5e-05	actin-depolymerizing factor 1	GO:0051015,GO:0060327,GO:0030036,GO:0015629,GO:0005622,GO:0003785
PBANKA_145340	834.592	88.1516	-3.24301	5e-05	protein kinase 2	GO:0004713,GO:0005524,GO:0005509,GO:0004683,GO:0006468,GO:0005624,GO:0005516
PBANKA_145910	87.3569	9.3141	-3.22943	5e-05	conserved Plasmodium protein, unknown function	GO:0016020
PBANKA_123230	82.9299	8.8479	-3.22848	5e-05	UTP--glucose-1-phosphate uridylyltransferase,putative	GO:0020011,GO:0008152,GO:0016779,GO:0003983,GO:0005737
PBANKA_091410	28.9339	3.08922	-3.22745	5e-05	conserved Plasmodium protein, unknown function
PBANKA_071140	1879.31	200.688	-3.22718	5e-05	perforin-like protein 4
PBANKA_114190	1564.03	167.606	-3.22213	5e-05	conserved Plasmodium protein, unknown function
PBANKA_144800	344.598	37.047	-3.21749	5e-05	conserved Plasmodium protein, unknown function	GO:0003676
PBANKA_101910	144.114	15.5875	-3.20875	5e-05	DNA-directed DNA polymerase, putative	GO:0003887,GO:0005524,GO:0004386,GO:0008026,GO:0003676
PBANKA_072010	43.9624	4.75543	-3.20862	5e-05	conserved Plasmodium protein, unknown function
PBANKA_135380	3766.51	416.529	-3.17674	5e-05	conserved Plasmodium protein, unknown function
PBANKA_102000	423.809	47.1386	-3.16843	5e-05	conserved Plasmodium protein, unknown function	GO:0016020,GO:0005634,GO:0005737
PBANKA_020460	5179.41	581.282	-3.15548	5e-05	photosensitized INA-labeled protein 1, putative
PBANKA_135730	45.0531	5.08714	-3.1467	5e-05	conserved Plasmodium protein, unknown function
PBANKA_141740	630.319	71.3323	-3.14345	5e-05	conserved Plasmodium protein, unknown function	GO:0005524
PBANKA_132550	40.4223	4.57589	-3.14303	5e-05	conserved Plasmodium protein, unknown function
PBANKA_100450	23.5484	2.66724	-3.14221	5e-05	conserved Plasmodium protein, unknown function
PBANKA_090710	344.113	38.9934	-3.14158	5e-05	inner membrane complex protein 1b	GO:0020038,GO:0070258,GO:0005200
PBANKA_140200	50.8078	5.76005	-3.1409	5e-05	sodium/hydrogen exchanger, Na+, H+ antiporter,putative
PBANKA_130390	74.4361	8.46904	-3.13573	5e-05	conserved Plasmodium protein, unknown function
PBANKA_111200	928.356	106.991	-3.11718	5e-05	conserved Plasmodium protein, unknown function
PBANKA_011230	116.488	13.4497	-3.11453	5e-05	conserved Plasmodium protein, unknown function
PBANKA_090240	32.5957	3.77445	-3.11034	5e-05	conserved Plasmodium protein, unknown function,fragment
PBANKA_146100	1155.55	134.065	-3.10758	5e-05	methyltransferase, putative	GO:0006400,GO:0008176
PBANKA_101760	167.174	19.4464	-3.10377	5e-05	conserved Plasmodium protein, unknown function	GO:0016020,GO:0006457,GO:0020011,GO:0005524,GO:0005515,GO:0005737,GO:0015031
PBANKA_091670	2292.92	267.783	-3.09805	5e-05	conserved Plasmodium protein, unknown function	GO:0016787,GO:0005524,GO:0005737
PBANKA_145000	50.7262	5.93186	-3.09618	5e-05	tetQ family GTPase, putative
PBANKA_134590	321.58	37.6271	-3.09534	5e-05	protein kinase, putative	GO:0004674,GO:0005524,GO:0006468
PBANKA_060700	23.4918	2.78398	-3.07694	5e-05	conserved Plasmodium protein, unknown function
PBANKA_134020	3879.62	460.215	-3.07553	5e-05	U6 snRNA-associated Sm-like protein LSm6,putative	GO:0005681,GO:0031202
PBANKA_070790	27.6603	3.29565	-3.06918	5e-05	conserved Plasmodium protein, unknown function
PBANKA_113160	73.7415	8.81887	-3.06381	5e-05	DNA replication licensing factor MCM6, putative
PBANKA_051050	95.7554	11.467	-3.06186	5e-05	conserved Plasmodium protein, unknown function	GO:0006817,GO:0020011,GO:0005737
PBANKA_110970	28.6357	3.42963	-3.06169	5e-05	conserved Plasmodium protein, unknown function
PBANKA_101620	63.8971	7.7169	-3.04966	5e-05	protein kinase, putative	GO:0016020,GO:0005524,GO:0004672,GO:0006468
PBANKA_111730	596.942	72.0984	-3.04955	5e-05	conserved Plasmodium protein, unknown function
PBANKA_112880	399.072	48.2798	-3.04715	5e-05	CPW-WPC family protein, putative
PBANKA_111330	91.5914	11.1684	-3.03579	5e-05	deoxyribodipyrimidine photo-lyase, putative	GO:0003904,GO:0006281
PBANKA_091650	45.696	5.58247	-3.03309	5e-05	conserved Plasmodium protein, unknown function
PBANKA_142180	1700.25	208.034	-3.03085	5e-05	mitochondrial ATP synthase F1, epsilon subunit,putative	GO:0015986,GO:0005753,GO:0000275,GO:0005739,GO:0046933,GO:0046961
PBANKA_090190	29.5983	3.64872	-3.02005	5e-05	tubulin-tyrosine ligase, putative
PBANKA_130520	52.8188	6.516	-3.01899	5e-05	serine/threonine protein kinase, putative
PBANKA_113080	430.29	53.2622	-3.01413	5e-05	inositol-polyphosphate 5-phosphatase, putative	GO:0004445
PBANKA_092220	194.664	24.1196	-3.01271	5e-05	autophagy-related protein 7, putative	GO:0003824
PBANKA_061240	346.328	42.9337	-3.01195	5e-05	conserved Plasmodium protein, unknown function	GO:0016020,GO:0020011,GO:0016021
PBANKA_144470	126.019	15.6549	-3.00895	5e-05	conserved Plasmodium protein, unknown function	GO:0005097,GO:0016020,GO:0005622,GO:0032313
PBANKA_010700	3618.89	453.49	-2.9964	5e-05	conserved Plasmodium protein, unknown function
PBANKA_133790	140.901	17.6758	-2.99483	5e-05	conserved Plasmodium protein, unknown function	GO:0016020
PBANKA_134550	581.066	72.9695	-2.99334	5e-05	conserved Plasmodium protein, unknown function	GO:0005634,GO:0005737
PBANKA_141680	267.955	33.7109	-2.9907	5e-05	conserved Plasmodium protein, unknown function	GO:0005509,GO:0005576
PBANKA_135890	64.6008	8.12926	-2.99036	5e-05	dynactin subunit 2, putative
PBANKA_123005	79.4733	10.0111	-2.98887	5e-05	ribonuclease, putative, fragment
PBANKA_061640	1745.15	219.966	-2.98799	5e-05	conserved Plasmodium protein, unknown function	GO:0016020,GO:0016021
PBANKA_020580	126.235	15.989	-2.98096	5e-05	serine/threonine protein kinase, putative	GO:0004674,GO:0005524,GO:0004672,GO:0006468
PBANKA_101160	347.342	44.2916	-2.97125	5e-05	chromatin assembly factor 1 P55 subunit,putative	GO:0042393,GO:0016020,GO:0016585,GO:0005678,GO:0051082,GO:0006334
PBANKA_101490	96.583	12.3181	-2.97099	5e-05	coatamer protein, beta subunit, putative	GO:0006886,GO:0030126,GO:0005515,GO:0005198,GO:0006890
PBANKA_122540	49193.6	6279.64	-2.96972	5e-05	conserved Plasmodium protein, unknown function
PBANKA_123060	54.0223	6.91083	-2.96662	5e-05	conserved Plasmodium protein, unknown function	GO:0005794,GO:0015031,GO:0000139
PBANKA_102060	907.671	116.439	-2.96259	5e-05	actin-related protein, putative	GO:0005884,GO:0005515,GO:0006897,GO:0007010,GO:0005200,GO:0006887
PBANKA_041500	151.713	19.5421	-2.95669	5e-05	Maf-like protein, putative	GO:0005737
PBANKA_071010	249.798	32.2214	-2.95467	5e-05	2-oxoglutarate dehydrogenase e1, putative	GO:0006099,GO:0005759,GO:0006096,GO:0006103,GO:0004591,GO:0030976
PBANKA_112150	2398.27	309.462	-2.95416	5e-05	conserved Plasmodium protein, unknown function
PBANKA_071160	1436.77	185.437	-2.95383	5e-05	perforin-like protein 5
PBANKA_122500	109.327	14.1507	-2.9497	5e-05	serine/threonine protein kinase, FIKK family	GO:0004674,GO:0005524,GO:0006468
PBANKA_040890	280.645	36.3515	-2.94866	5e-05	conserved Plasmodium protein, unknown function
PBANKA_132520	131.933	17.1476	-2.94372	5e-05	meiotic nuclear division protein 1, putative
PBANKA_146180	423.685	55.1379	-2.94187	5e-05	26S protease regulatory subunit 8, putative	GO:0005634,GO:0006511,GO:0000502,GO:0005524,GO:0003712,GO:0005737,GO:0016887
PBANKA_050350	49.8796	6.49298	-2.9415	5e-05	zinc finger protein, putative
PBANKA_093750	340.149	44.4062	-2.93734	5e-05	conserved Plasmodium protein, unknown function	GO:0005515,GO:0005509,GO:0008270,GO:0016021,GO:0007242,GO:0019992,GO:0005886
PBANKA_112350	149.515	19.6089	-2.93071	5e-05	SNF2 helicase, putative	GO:0003677,GO:0016585,GO:0003723,GO:0005634,GO:0005524,GO:0006338,GO:0004386,GO:0008026,GO:0005515,GO:0008270
PBANKA_081480	6138.78	810.668	-2.92077	5e-05	conserved Plasmodium protein, unknown function
PBANKA_142920	552.164	73.2416	-2.91436	5e-05	conserved Plasmodium protein, unknown function	GO:0005634,GO:0005515,GO:0005737
PBANKA_071350	48.5608	6.45765	-2.91071	5e-05	asparagine-rich antigen, putative, fragment
PBANKA_040360	219.673	29.2755	-2.9076	5e-05	conserved Plasmodium protein, unknown function	GO:0005634,GO:0006350
PBANKA_144500	1360.83	181.814	-2.90395	5e-05	subpellicular microtubule protein 2, putative	GO:0016740
PBANKA_103670	58.0488	7.7853	-2.89844	5e-05	COBW domain-containing protein 1, putative
PBANKA_110420	655.586	88.4173	-2.89038	5e-05	3-methyl-2-oxobutanoate dehydrogenase(lipoamide), putative	GO:0006099,GO:0003863,GO:0030062
PBANKA_111870	135.688	18.3409	-2.88715	5e-05	acyl-CoA synthetase, putative	GO:0000287,GO:0006097,GO:0003824,GO:0030976,GO:0005324
PBANKA_144890	63.5844	8.60661	-2.88515	5e-05	DNA polymerase epsilon subunit b, putative
PBANKA_120530	549.713	74.7413	-2.8787	5e-05	conserved Plasmodium protein, unknown function
PBANKA_093010	221.866	30.2048	-2.87684	5e-05	conserved Plasmodium protein, unknown function	GO:0016020
PBANKA_090790	38.18	5.20108	-2.87593	5e-05	conserved Plasmodium protein, unknown function
PBANKA_092170	786.51	107.534	-2.87067	5e-05	conserved Plasmodium protein, unknown function	GO:0003779,GO:0005524,GO:0003774,GO:0016459,GO:0005516,GO:0005737
PBANKA_110910	215.218	29.4282	-2.87053	5e-05	conserved Plasmodium protein, unknown function	GO:0000287,GO:0003677,GO:0005634,GO:0006281,GO:0005515,GO:0004519,GO:0006310,GO:0006974
PBANKA_020340	1569.6	214.79	-2.8694	5e-05	FAD-linked sulfhydryl oxidase ERV1, putative	GO:0008283,GO:0005739,GO:0055114,GO:0016972
PBANKA_113880	32.3005	4.43748	-2.86374	5e-05	conserved Plasmodium protein, unknown function
PBANKA_071500	232.375	32.1811	-2.85217	5e-05	vacuolar sorting protein VPS9, putative
PBANKA_061630	55.0491	7.63876	-2.84931	5e-05	conserved Plasmodium protein, unknown function
PBANKA_082880	2195.08	306.487	-2.84037	5e-05	cytochrome c oxidase subunit 6B, putative	GO:0004129,GO:0005739,GO:0004129,GO:0005739
PBANKA_103890	47.9004	6.6994	-2.83793	5e-05	conserved Plasmodium protein, unknown function
PBANKA_030350	1013	142.603	-2.82855	5e-05	conserved Plasmodium protein, unknown function
PBANKA_135260	249.987	35.2004	-2.82819	5e-05	serine/threonine protein kinase, putative	GO:0020011,GO:0004674,GO:0005524,GO:0004672,GO:0006468
PBANKA_133470	364.625	51.6875	-2.81853	5e-05	conserved Plasmodium protein, unknown function	GO:0016020,GO:0016021
PBANKA_100550	63.7964	9.0932	-2.81062	5e-05	AAA family ATPase, putative
PBANKA_131940	59.2141	8.46	-2.80721	5e-05	conserved Plasmodium protein, unknown function
PBANKA_080900	560.258	80.3219	-2.80223	5e-05	translation initiation factor SUI1, putative	GO:0006413,GO:0003743
PBANKA_123070	37.4572	5.39489	-2.79558	5e-05	conserved Plasmodium protein, unknown function
PBANKA_100540	26.0416	3.75163	-2.79523	5e-05	conserved Plasmodium protein, unknown function
PBANKA_041420	184.48	26.6629	-2.79056	5e-05	conserved Plasmodium protein, unknown function	GO:0020011
PBANKA_062210	57.3393	8.32291	-2.78436	5e-05	protein kinase, putative
PBANKA_141720	151.319	22.0608	-2.77804	5e-05	conserved Plasmodium protein, unknown function	GO:0005524,GO:0005737
PBANKA_120200	12534.6	1834.52	-2.77245	5e-05	membrane skeletal protein, putative	GO:0020038,GO:0007010,GO:0070258
PBANKA_071980	276.079	40.4368	-2.77134	5e-05	conserved Plasmodium protein, unknown function
PBANKA_092250	1188.87	174.15	-2.77119	5e-05	conserved Plasmodium protein, unknown function
PBANKA_145080	975.094	142.888	-2.77066	5e-05	conserved Plasmodium protein, unknown function	GO:0005737
PBANKA_060580	2515.77	370.785	-2.76234	5e-05	conserved Plasmodium protein, unknown function	GO:0003677,GO:0020011,GO:0016787,GO:0016740,GO:0005737
PBANKA_051110	49.8837	7.4068	-2.75165	5e-05	conserved Plasmodium protein, unknown function
PBANKA_101410	111.848	16.6194	-2.7506	5e-05	exodeoxyribonuclease III, putative	GO:0006281,GO:0004536
PBANKA_071320	1020.68	152.334	-2.74422	5e-05	conserved Plasmodium protein, unknown function
PBANKA_090200	89.4829	13.4442	-2.73463	0.01735	conserved Plasmodium protein, unknown function
PBANKA_101130	795.22	119.6	-2.73313	5e-05	nicrosomal signal peptidase, putative	GO:0005792,GO:0008233,GO:0009003,GO:0016021,GO:0006465,GO:0005787
PBANKA_120800	101.939	15.3443	-2.73194	5e-05	tubulin-tyrosine ligase, putative	GO:0006464,GO:0004835
PBANKA_020520	209.824	31.5975	-2.7313	5e-05	conserved Plasmodium protein, unknown function	GO:0016020,GO:0005634
PBANKA_092240	2069.47	312.07	-2.72932	5e-05	conserved Plasmodium protein, unknown function	GO:0000166,GO:0005737
PBANKA_134130	73.4013	11.0799	-2.72786	5e-05	conserved Plasmodium protein, unknown function
PBANKA_082630	289.073	43.8842	-2.71966	5e-05	thioredoxin-like protein 2, putative	GO:0030508,GO:0006125,GO:0045454
PBANKA_082960	213.541	32.4177	-2.71966	5e-05	serine/threonine protein kinase, putative	GO:0004674,GO:0005524,GO:0006468
PBANKA_145830	116.839	17.7552	-2.7182	5e-05	kinesin-13, putative	GO:0007018,GO:0005524,GO:0003774,GO:0003777,GO:0005871
PBANKA_110400	84.8671	12.9104	-2.71667	5e-05	ATP-dependent helicase, putative	GO:0020011,GO:0005524,GO:0004386,GO:0003676,GO:0008026
PBANKA_040700	783.66	119.651	-2.7114	5e-05	conserved Plasmodium protein, unknown function	GO:0005524,GO:0005737
PBANKA_061920	20405.5	3115.74	-2.71131	5e-05	secreted ookinete protein, putative	GO:0020011
PBANKA_131860	4805.3	740.778	-2.69751	5e-05	conserved Plasmodium protein, unknown function	GO:0016020
PBANKA_110850	102.479	15.8115	-2.69629	5e-05	conserved Plasmodium protein, unknown function
PBANKA_102010	354.261	54.6665	-2.69608	5e-05	PP1-like protein serine/threonine phosphatase,putative	GO:0005509,GO:0006470,GO:0004722
PBANKA_082100	950.728	146.752	-2.69565	5e-05	chaperone protein, putative	GO:0006457,GO:0031072,GO:0051087
PBANKA_120970	267.02	41.358	-2.69071	5e-05	conserved Plasmodium protein, unknown function	GO:0006810,GO:0006665,GO:0016021
PBANKA_051040	502.345	77.8989	-2.689	5e-05	conserved Plasmodium protein, unknown function	GO:0008168,GO:0032259,GO:0003676
PBANKA_041650	32.719	5.08976	-2.68446	5e-05	ATPase, putative
PBANKA_103420	580.068	90.5007	-2.68022	0.0001	conserved Plasmodium protein, unknown function
PBANKA_030270	46.5245	7.28478	-2.67503	5e-05	methyltransferase, putative
PBANKA_123080	141.433	22.1919	-2.67201	5e-05	pyridoxal kinase-like protein, putative	GO:0070282,GO:0016310,GO:0005524,GO:0008478,GO:0008614,GO:0042819,GO:0070280,GO:0005829,GO:0000304,GO:0070281
PBANKA_060160	246.927	38.7973	-2.67006	5e-05	conserved protein, unknown function	GO:0016020,GO:0005739
PBANKA_135570	3755.21	591.857	-2.66558	5e-05	myosin A	GO:0003779,GO:0005524,GO:0003774,GO:0016459,GO:0070258,GO:0020039,GO:0005886
PBANKA_051530	327.521	51.774	-2.66129	5e-05	conserved Plasmodium protein, unknown function
PBANKA_101770	2486.61	395.36	-2.65294	5e-05	ubiquinol-cytochrome c reductase hinge protein,putative	GO:0005750,GO:0008121,GO:0005739,GO:0006122
PBANKA_101250	260.824	41.5909	-2.64874	5e-05	leucine-rich repeat protein	GO:0005515
PBANKA_020980	306.099	48.8201	-2.64845	5e-05	conserved Plasmodium protein, unknown function	GO:0046872,GO:0005515,GO:0005622,GO:0005737
PBANKA_050370	253.355	40.4265	-2.64779	5e-05	conserved Plasmodium protein, unknown function	GO:0000287,GO:0008152,GO:0015662,GO:0005524,GO:0016021,GO:0006812
PBANKA_143490	92.4848	14.7882	-2.64477	5e-05	phosphatidylethanolamine-binding protein,putative	GO:0019887,GO:0008429
PBANKA_122610	102.73	16.4567	-2.64211	5e-05	conserved Plasmodium protein, unknown function	GO:0016020
PBANKA_112220	170.534	27.3538	-2.64025	5e-05	EGF-like membrane protein, putative	GO:0016020,GO:0005515,GO:0005509,GO:0016021
PBANKA_144160	104.621	16.7949	-2.63908	5e-05	ataxin-3, putative	GO:0005634,GO:0020011,GO:0016787,GO:0006350
PBANKA_111880	99.4376	16.0688	-2.62953	5e-05	conserved Plasmodium protein, unknown function
PBANKA_030190	83.4727	13.5089	-2.6274	5e-05	conserved Plasmodium protein, unknown function	GO:0016020,GO:0016021,GO:0016740,GO:0005488
PBANKA_050950	489.846	79.4693	-2.62386	5e-05	conserved Plasmodium protein, unknown function	GO:0016020,GO:0020011
PBANKA_102260	183.859	29.865	-2.62207	5e-05	pantothenate kinase, putative	GO:0005524,GO:0004594,GO:0015937
PBANKA_050930	256.518	41.6801	-2.62163	5e-05	glucosamine--fructose-6-phosphateaminotransferase, putative	GO:0006041,GO:0020011,GO:0005529,GO:0005975,GO:0004360
PBANKA_134380	801.016	130.297	-2.62002	5e-05	transcriptional regulatory protein sir2a	GO:0006342,GO:0003677,GO:0005634,GO:0006355,GO:0005737,GO:0016233,GO:0005730,GO:0070403,GO:0008270,GO:0016811,GO:0005677,GO:0006476
PBANKA_102050	650.923	106.023	-2.61811	5e-05	14-3-3 protein, putative	GO:0019904
PBANKA_142290	4585.92	747.514	-2.61704	5e-05	conserved Plasmodium protein, unknown function	GO:0005524,GO:0016740
PBANKA_101030	29.4114	4.79454	-2.61691	5e-05	dynein-related AAA-type ATPase, putative
PBANKA_134470	184.244	30.1734	-2.61027	5e-05	conserved Plasmodium protein, unknown function	GO:0006413,GO:0003743,GO:0005622,GO:0005525,GO:0005737,GO:0003924
PBANKA_146370	108.383	17.7779	-2.60798	5e-05	DNA repair protein, putative	GO:0003677,GO:0005515,GO:0005524,GO:0000108,GO:0008270,GO:0004386,GO:0008026,GO:0006289
PBANKA_122570	833.944	136.923	-2.60659	5e-05	GTPase activating protein, putative	GO:0032312,GO:0008060,GO:0008270
PBANKA_144430	644.28	106.521	-2.59655	0.0003	conserved Plasmodium protein, unknown function
PBANKA_020350	323.537	53.673	-2.59166	5e-05	selenocysteine-specific elongation factor selBhomologue, putative	GO:0003746,GO:0006414,GO:0005525,GO:0003924
PBANKA_145980	236.256	39.2058	-2.59121	5e-05	conserved Plasmodium protein, unknown function	GO:0016020,GO:0005622,GO:0005737,GO:0003924,GO:0006413,GO:0003743,GO:0006412,GO:0005525
PBANKA_143850	54.0763	9.01187	-2.5851	5e-05	conserved Plasmodium protein, unknown function
PBANKA_143760	5045.7	842.171	-2.58287	5e-05	glideosome-associated protein 45, putative	GO:0019898,GO:0070258,GO:0033644
PBANKA_082920	979.529	164.032	-2.57811	5e-05	conserved Plasmodium protein, unknown function	GO:0016020,GO:0016021
PBANKA_062050	547.492	91.7376	-2.57725	5e-05	tRNAHis guanylyltransferase, putative
PBANKA_100990	1054.97	176.834	-2.57673	5e-05	conserved Plasmodium protein, unknown function
PBANKA_060500	240.805	40.409	-2.57512	5e-05	rhodanese like protein, putative
PBANKA_052240	325.925	55.0044	-2.56692	5e-05	steroid dehydrogenase, putative	GO:0006633,GO:0005488,GO:0016491
PBANKA_071870	2432.83	411.833	-2.56251	5e-05	CDGSH iron-sulfur domain-containing protein,putative
PBANKA_103300	40.8728	6.9345	-2.55928	5e-05	conserved Plasmodium protein, unknown function
PBANKA_133800	467.689	80.0431	-2.5467	5e-05	conserved Plasmodium protein, unknown function	GO:0005840,GO:0006412,GO:0005622,GO:0003735,GO:0000049,GO:0015935
PBANKA_101540	406.625	69.6565	-2.54537	5e-05	conserved Plasmodium protein, unknown function
PBANKA_010940	207.975	35.6922	-2.54273	0.01415	succinate dehydrogenase subunit 3, putative
PBANKA_123600	129.567	22.2393	-2.54251	5e-05	conserved Plasmodium protein, unknown function	GO:0006397,GO:0006353,GO:0005634,GO:0020011,GO:0006355,GO:0005622,GO:0006364,GO:0003676,GO:0004527,GO:0006350
PBANKA_031000	1009.33	174.012	-2.53614	5e-05	heat shock 40 kDa protein, putative	GO:0006457,GO:0006986,GO:0031072,GO:0051082,GO:0009408
PBANKA_113140	377.815	65.2157	-2.53439	5e-05	metacaspase 1	GO:0006508,GO:0030693,GO:0004197,GO:0006915
PBANKA_071090	3266.79	564.079	-2.5339	5e-05	U6 snRNA-associated Sm-like protein LSm3,putative	GO:0005732,GO:0008380,GO:0031202
PBANKA_093110	1022.04	176.624	-2.53269	5e-05	conserved Plasmodium protein, unknown function
PBANKA_071920	108.371	18.7371	-2.53201	5e-05	mRNA-binding protein PUF2	GO:0003723,GO:0017148
PBANKA_020930	659.922	114.422	-2.52794	5e-05	actin-related protein	GO:0005515,GO:0015629,GO:0005200
PBANKA_101880	193.343	33.5399	-2.52722	5e-05	conserved Plasmodium protein, unknown function
PBANKA_093910	298.611	51.802	-2.52719	5e-05	transcription factor with AP2 domain(s),putative	GO:0006355,GO:0003700
PBANKA_114160	389.756	67.6471	-2.52647	5e-05	conserved Plasmodium protein, unknown function	GO:0005524
PBANKA_102650	72.1523	12.533	-2.52531	5e-05	metacaspase-like protein	GO:0006508,GO:0004197
PBANKA_145670	16217.4	2833.4	-2.51694	5e-05	conserved Plasmodium protein, unknown function	GO:0005524,GO:0016740,GO:0005737
PBANKA_010640	360.15	62.9315	-2.51674	5e-05	GTP-binding protein, putative	GO:0006400,GO:0005525,GO:0003924
PBANKA_134770	97.4462	17.0817	-2.51216	5e-05	isoleucine--tRNA ligase, putative	GO:0005524,GO:0006428,GO:0008270,GO:0006412,GO:0005737,GO:0004822
PBANKA_112890	618.789	108.584	-2.51064	5e-05	conserved Plasmodium protein, unknown function	GO:0016787
PBANKA_121630	58.7457	10.3373	-2.50663	5e-05	conserved Plasmodium protein, unknown function
PBANKA_082380	79.5646	14.0538	-2.50117	5e-05	3-oxoacyl-(acyl-carrier protein) reductase,putative
PBANKA_090690	90.683	16.046	-2.49862	5e-05	conserved Plasmodium protein, unknown function	GO:0006457,GO:0031072,GO:0005737
PBANKA_061850	58.6081	10.3951	-2.4952	5e-05	conserved Plasmodium protein, unknown function
PBANKA_121360	136.541	24.3988	-2.48445	5e-05	cysteine--tRNA ligase, putative
PBANKA_093260	929.53	166.236	-2.48327	5e-05	conserved Plasmodium protein, unknown function
PBANKA_071590	52.8954	9.47847	-2.48042	5e-05	ubiquitin carboxyl-terminal hydrolase 13,putative
PBANKA_124060	5045.34	904.602	-2.47959	5e-05	membrane skeletal protein, putative	GO:0070258
PBANKA_061560	99.434	17.8298	-2.47945	5e-05	conserved Plasmodium protein, unknown function
PBANKA_110600	1156	207.388	-2.47873	5e-05	conserved Plasmodium protein, unknown function
PBANKA_102820	127.807	22.9885	-2.47499	5e-05	atypical protein kinase, ABC-1 family, putative
PBANKA_031320	79.9682	14.3842	-2.47495	5e-05	conserved Plasmodium protein, unknown function	GO:0004713,GO:0005634,GO:0005524,GO:0004674,GO:0006468
PBANKA_052230	4244.79	764.211	-2.47365	5e-05	conserved Plasmodium protein, unknown function	GO:0016740,GO:0005737
PBANKA_010420	168.761	30.4486	-2.47053	5e-05	calcium-binding protein, putative	GO:0005509
PBANKA_133050	175.09	31.9399	-2.45466	5e-05	conserved Plasmodium protein, unknown function
PBANKA_080860	163.008	29.808	-2.45117	5e-05	conserved Plasmodium protein, unknown function	GO:0005634
PBANKA_050830	1507.96	277.129	-2.44397	5e-05	conserved Plasmodium protein, unknown function
PBANKA_090170	507.533	93.3156	-2.44331	0.0049	conserved Plasmodium protein, unknown function	GO:0005965,GO:0008270,GO:0018347,GO:0004660
PBANKA_142370	457.146	84.1143	-2.44223	5e-05	GDP-mannose 4,6-dehydratase, putative	GO:0019673,GO:0005622,GO:0006004,GO:0008446,GO:0005737,GO:0050662
PBANKA_071430	8921.64	1642.49	-2.44142	5e-05	small heat shock protein HSP20	GO:0006986,GO:0009408
PBANKA_143520	872.347	161.682	-2.43175	5e-05	conserved Plasmodium protein, unknown function
PBANKA_135490	1449.7	268.906	-2.43058	5e-05	conserved Plasmodium protein, unknown function	GO:0000166,GO:0005737
PBANKA_112140	188.449	34.9628	-2.43028	5e-05	RNA methyltransferase, putative	GO:0008173,GO:0006364
PBANKA_113980	31.9455	5.93027	-2.42944	5e-05	conserved Plasmodium protein, unknown function
PBANKA_142310	290.979	54.1701	-2.42534	5e-05	phospholipase, putative	GO:0046872
PBANKA_083040	3175.21	593.039	-2.42065	5e-05	conserved Plasmodium protein, unknown function
PBANKA_135860	79.0396	14.7784	-2.41908	5e-05	isocitrate dehydrogenase (NADP), mitochondrialprecursor, putative
PBANKA_131920	113.86	21.3226	-2.41681	5e-05	gamma-adaptin, putative	GO:0006886,GO:0030117,GO:0005515,GO:0030131,GO:0005802,GO:0016192
PBANKA_145030	305.231	57.2409	-2.41478	5e-05	ATP synthase subunit beta, mitochondrial,putative	GO:0045261,GO:0016469,GO:0015986,GO:0000166,GO:0005739,GO:0008553,GO:0006818,GO:0046933,GO:0046961
PBANKA_141480	893.044	167.66	-2.41319	5e-05	conserved Plasmodium protein, unknown function
PBANKA_122620	135.955	25.5418	-2.4122	5e-05	methionine aminopeptidase, putative	GO:0020011,GO:0004177,GO:0006508,GO:0009987,GO:0004239,GO:0008235
PBANKA_133750	30.8282	5.79334	-2.41178	5e-05	conserved Plasmodium protein, unknown function
PBANKA_051790	48.3481	9.0954	-2.41025	0.0003	conserved Plasmodium protein, unknown function
PBANKA_051070	9330.09	1757.65	-2.40824	5e-05	conserved Plasmodium protein, unknown function
PBANKA_081820	63.6768	12.0063	-2.40698	5e-05	conserved Plasmodium membrane protein, unknownfunction
PBANKA_133870	126.413	23.9223	-2.40171	5e-05	plasmepsin V, putative	GO:0016020,GO:0005783,GO:0020011,GO:0006508,GO:0016021,GO:0004190
PBANKA_122220	1261.55	239.673	-2.39606	5e-05	conserved rodent malaria protein, unknownfunction
PBANKA_081310	43.9307	8.35481	-2.39455	5e-05	conserved Plasmodium protein, unknown function
PBANKA_134230.2	252.248	48.2373	-2.38662	5e-05	conserved Plasmodium protein, unknown function
PBANKA_093550	101.649	19.5636	-2.37735	5e-05	conserved Plasmodium protein, unknown function	GO:0016020,GO:0005634,GO:0005524,GO:0004674,GO:0006468,GO:0005737
PBANKA_110770	461.417	89.1698	-2.37144	5e-05	SET domain protein, putative	GO:0005634,GO:0008270
PBANKA_111180	67.6451	13.0863	-2.36993	5e-05	glutathione synthetase	GO:0006979,GO:0005524,GO:0004363,GO:0006750
PBANKA_110690	1568.37	303.603	-2.36901	5e-05	conserved Plasmodium protein, unknown function
PBANKA_135130	48.9094	9.47609	-2.36775	5e-05	conserved Plasmodium protein, unknown function
PBANKA_050450	228.411	44.3983	-2.36306	5e-05	cytoplasmic dynein intermediate chain, putative	GO:0007018,GO:0005868,GO:0003777
PBANKA_143960	29.0042	5.63976	-2.36256	5e-05	conserved Plasmodium protein, unknown function
PBANKA_031620	111.243	21.6311	-2.36254	5e-05	Plasmodium exported protein, unknown function
PBANKA_070500	377.722	73.4517	-2.36246	0.0045	cytochrome c oxidase assembly protein, putative
PBANKA_142160	36.5569	7.11332	-2.36155	5e-05	calcium/calmodulin-dependent protein kinase,putative
PBANKA_140700	61.7959	12.0754	-2.35544	5e-05	conserved Plasmodium protein, unknown function
PBANKA_132320	22.9327	4.48728	-2.3535	5e-05	conserved Plasmodium protein, unknown function
PBANKA_102080	435.383	85.2465	-2.35257	5e-05	conserved Plasmodium protein, unknown function	GO:0006817,GO:0005576,GO:0005198,GO:0005737,GO:0005488
PBANKA_040900	968.222	190.018	-2.3492	5e-05	conserved Plasmodium protein, unknown function	GO:0016020,GO:0016021
PBANKA_135230	100.393	19.7391	-2.34653	5e-05	conserved Plasmodium protein, unknown function	GO:0016020
PBANKA_123370	3348.46	659.834	-2.34332	5e-05	conserved Plasmodium protein, unknown function	GO:0005737
PBANKA_030250	695.053	137.23	-2.34053	5e-05	hexose transporter	GO:0016020,GO:0015149,GO:0055085,GO:0005887,GO:0015145,GO:0008646
PBANKA_093880	389.784	77.1859	-2.33627	5e-05	conserved Plasmodium protein, unknown function	GO:0005576
PBANKA_110250	116.84	23.1814	-2.33349	5e-05	DnaJ protein, putative	GO:0031072
PBANKA_142450	219.158	43.5887	-2.32995	5e-05	conserved Plasmodium protein, unknown function	GO:0005737
PBANKA_030450	271.306	54.0854	-2.32661	5e-05	conserved Plasmodium protein, unknown function
PBANKA_031330	1186.01	236.766	-2.32458	5e-05	MtN3-like protein	GO:0016020,GO:0016021
PBANKA_120210	68.3279	13.6619	-2.32232	5e-05	conserved Plasmodium protein, unknown function	GO:0000287,GO:0003677,GO:0005634,GO:0006281,GO:0004519
PBANKA_121380	54.6934	10.981	-2.31636	5e-05	conserved Plasmodium protein, unknown function
PBANKA_040590	102.032	20.5322	-2.31306	5e-05	conserved Plasmodium protein, unknown function
PBANKA_131970	44.4383	8.95316	-2.31134	5e-05	transcription factor with AP2 domain(s),putative
PBANKA_080960	35.8597	7.22725	-2.31085	5e-05	conserved Plasmodium protein, unknown function
PBANKA_141140	1577.78	318.636	-2.30791	5e-05	ubiquitin-like protein nedd8 homologue, putative	GO:0019941
PBANKA_131720	82.8309	16.8295	-2.29918	5e-05	pyridine nucleotide transhydrogenase, putative
PBANKA_142800	57.8025	11.7622	-2.29697	5e-05	conserved Plasmodium protein, unknown function
PBANKA_133320	58.8158	11.9868	-2.29476	0.008	autophagy-related protein 12, putative	GO:0000045,GO:0005737
PBANKA_134410	51.259	10.4749	-2.29087	5e-05	myosin, putative
PBANKA_103840	414.788	84.8733	-2.28899	5e-05	selenoprotein, putative	GO:0016209,GO:0005783,GO:0016491,GO:0045454
PBANKA_030180	25.9469	5.35143	-2.27757	5e-05	conserved Plasmodium protein, unknown function
PBANKA_051100	653.106	134.716	-2.27739	5e-05	biotin--acetyl-CoA-carboxylase, putative
PBANKA_102770	284.297	58.6973	-2.27603	5e-05	uracil-DNA glycosylase, putative	GO:0006284,GO:0004844
PBANKA_092360	420.687	87.1579	-2.27105	5e-05	GrpE protein homolog, mitochondrial, putative	GO:0005759,GO:0006457,GO:0051082,GO:0005739,GO:0000774,GO:0051087,GO:0042803,GO:0030150
PBANKA_113230	33.0072	6.84234	-2.27022	5e-05	conserved Plasmodium protein, unknown function
PBANKA_110320	171.08	35.4712	-2.26995	5e-05	protein kinase, putative	GO:0004672,GO:0006468,GO:0005488
PBANKA_121910	787.389	163.854	-2.26466	5e-05	heat shock protein 90, putative	GO:0006986,GO:0009408
PBANKA_090380	587.962	122.614	-2.2616	5e-05	serine/threonine protein kinase, putative	GO:0016020,GO:0020011,GO:0005524,GO:0006468,GO:0005737,GO:0004713,GO:0004674,GO:0005515
PBANKA_083510	228.589	47.6735	-2.2615	5e-05	conserved Plasmodium protein, unknown function	GO:0005737
PBANKA_071080	76.9063	16.0734	-2.25843	5e-05	Snf2-related CBP activator, putative	GO:0003677,GO:0005524,GO:0004386,GO:0008026
PBANKA_092870	34.5929	7.26007	-2.25242	5e-05	ubiquitin-protein ligase, putative
PBANKA_080280	38.8667	8.16602	-2.25083	5e-05	conserved Plasmodium protein, unknown function
PBANKA_123280	537.547	113.22	-2.24726	5e-05	conserved Plasmodium protein, unknown function	GO:0005634,GO:0000151,GO:0016567,GO:0005737,GO:0004842
PBANKA_134620	206.026	43.4496	-2.24541	5e-05	signal peptidase 21 kDa subunit, putative	GO:0016020,GO:0005783,GO:0008233,GO:0006508,GO:0009003,GO:0006465,GO:0005787
PBANKA_050810	116.285	24.5245	-2.24537	5e-05	chromodomain-helicase-DNA-binding protein 1,putative	GO:0006333,GO:0005634,GO:0003677,GO:0005524,GO:0000785,GO:0003682,GO:0004386
PBANKA_020680	68.0072	14.3553	-2.2441	5e-05	conserved Plasmodium protein, unknown function
PBANKA_070230	76.5148	16.1713	-2.2423	5e-05	mitochondrial inner membrane translocase,putative	GO:0016021,GO:0051205
PBANKA_031150	2119.22	447.907	-2.24226	5e-05	conserved Plasmodium protein, unknown function	GO:0016020
PBANKA_070860	135.464	28.6405	-2.24178	5e-05	quinone oxidoreductase, putative
PBANKA_123500	94.5027	19.9894	-2.24112	5e-05	conserved Plasmodium protein, unknown function	GO:0010295
PBANKA_145150	76.0636	16.1895	-2.23215	5e-05	conserved Plasmodium protein, unknown function	GO:0016020
PBANKA_080890	132.228	28.2924	-2.22454	5e-05	ATP-dependent protease ATPase subunit ClpY,putative	GO:0070011,GO:0005515,GO:0005524,GO:0009376,GO:0005737,GO:0016887
PBANKA_145350	68.3568	14.7013	-2.21715	5e-05	phosphohydrolase, putative	GO:0003824
PBANKA_050690	254.334	54.795	-2.21461	5e-05	conserved Plasmodium protein, unknown function
PBANKA_111110	52.9442	11.4459	-2.20964	5e-05	RNA pseudouridylate synthase, putative, fragment
PBANKA_123900	2607.94	567.038	-2.2014	5e-05	conserved Plasmodium membrane protein, unknownfunction	GO:0016020,GO:0016021
PBANKA_030130	13610.5	2967.93	-2.19719	5e-05	conserved Plasmodium protein, unknown function	GO:0005737
PBANKA_030690	4222.32	921.626	-2.19578	5e-05	Sec61-gamma subunit of protein translocationcomplex, putative	GO:0006605,GO:0043952,GO:0005515,GO:0005784,GO:0008565,GO:0015450,GO:0005789
PBANKA_031020	974.841	213.101	-2.19363	0.00035	conserved Plasmodium protein, unknown function
PBANKA_040970	320.84	70.2948	-2.19036	5e-05	plasmepsin VI	GO:0006508,GO:0004190
PBANKA_131070	512.925	112.534	-2.18838	5e-05	glutaminyl-peptide cyclotransferase, putative	GO:0016020,GO:0020011
PBANKA_122150	980.79	215.189	-2.18834	5e-05	mitochondrial ribosomal protein L1 precursor,putative	GO:0006396,GO:0005840,GO:0003723,GO:0006412,GO:0003735
PBANKA_061670	310.364	68.1296	-2.18761	5e-05	NIMA related kinase 4	GO:0004713,GO:0007165,GO:0005524,GO:0004674,GO:0006468
PBANKA_135600	51.6834	11.3571	-2.18611	5e-05	transcription factor with AP2 domain(s),putative
PBANKA_010630	33.8852	7.45917	-2.18357	5e-05	conserved Plasmodium protein, unknown function
PBANKA_071380	47.1041	10.3751	-2.18273	5e-05	ubiquitin-activating enzyme, putative
PBANKA_121310	237.235	52.2911	-2.18168	5e-05	prohibitin, putative	GO:0016020,GO:0009987,GO:0005739
PBANKA_090960	23.9638	5.29784	-2.17738	5e-05	transcription factor with AP2 domain(s),putative
PBANKA_051850	189.301	41.8687	-2.17674	5e-05	ADP-ribosylation factor, putative	GO:0006886,GO:0007264,GO:0005622,GO:0005525,GO:0005215
PBANKA_090590	48.9931	10.8384	-2.17643	5e-05	transcription factor with AP2 domain(s)
PBANKA_123150	51.91	11.4851	-2.17625	5e-05	ubiquitin carboxyl-terminal hydrolase 2,putative
PBANKA_136370	401.406	89.0504	-2.17237	5e-05	transcription factor with AP2 domain(s),putative	GO:0016020,GO:0006355,GO:0003700
PBANKA_112460	1713.47	380.616	-2.17052	5e-05	conserved Plasmodium protein, unknown function
PBANKA_020450	104.505	23.2312	-2.16943	5e-05	LCCL domain-containing protein
PBANKA_062040	370.098	82.4997	-2.16545	5e-05	conserved Plasmodium protein, unknown function
PBANKA_081900	957.735	213.827	-2.16319	5e-05	glideosome-associated protein 50, putative	GO:0043495,GO:0005783,GO:0070258
PBANKA_122680	672.446	150.192	-2.16261	5e-05	DNA repair protein RAD54, putative	GO:0005524,GO:0003684,GO:0004386,GO:0000724,GO:0006310
PBANKA_113820	280.854	62.7389	-2.16239	5e-05	RuvB-like helicase, putative	GO:0005634,GO:0005524,GO:0004003,GO:0016887
PBANKA_050440	445.818	99.6805	-2.16107	5e-05	conserved Plasmodium protein, unknown function	GO:0016020
PBANKA_091660	81.4296	18.2235	-2.15975	5e-05	oxysterol-binding protein, putative	GO:0008202
PBANKA_060230	59.562	13.3381	-2.15884	5e-05	conserved Plasmodium protein, unknown function	GO:0005488
PBANKA_093600	110.988	24.8559	-2.15875	5e-05	inositol-5 phosphatase, putative	GO:0004437
PBANKA_050430	1655.68	371.866	-2.15457	5e-05	flagellar outer arm dynein-associated protein,putative
PBANKA_071390	31.3663	7.05212	-2.15308	5e-05	adenylate kinase 2, putative
PBANKA_143090	43.0147	9.68086	-2.15162	5e-05	conserved Plasmodium protein, unknown function
PBANKA_010920	131.503	29.6593	-2.14853	5e-05	trancription factor, putative	GO:0006357,GO:0003711,GO:0006350
PBANKA_080210	81.6509	18.445	-2.14624	5e-05	phosphoinositide-binding protein, putative	GO:0005515,GO:0007154,GO:0035091
PBANKA_124520	221.65	50.1877	-2.14288	5e-05	conserved Plasmodium protein, unknown function
PBANKA_144420	131.92	29.9067	-2.14113	5e-05	conserved Plasmodium protein, unknown function	GO:0020011,GO:0005515,GO:0005737
PBANKA_132940	125.585	28.5042	-2.13942	5e-05	conserved Plasmodium protein, unknown function
PBANKA_010830	194.076	44.1406	-2.13645	5e-05	zinc finger protein, putative	GO:0008270,GO:0016021,GO:0003676
PBANKA_092700	27.5198	6.26015	-2.1362	5e-05	protein kinase, putative
PBANKA_031250	93.799	21.3797	-2.13333	5e-05	origin recognition complex subunit 5, putative	GO:0003688,GO:0006267,GO:0005524,GO:0005656,GO:0016887
PBANKA_051390	114.367	26.1757	-2.12737	5e-05	conserved Plasmodium protein, unknown function	GO:0005737
PBANKA_146490	28.2489	6.48414	-2.12321	5e-05	rhoptry neck protein 3, putative
PBANKA_102870	1132.9	261.036	-2.1177	5e-05	26S proteasome regulatory subunit RPN13,putative	GO:0043248,GO:0005634,GO:0000502,GO:0005829,GO:0008538,GO:0005737
PBANKA_122820	59.5767	13.7406	-2.1163	5e-05	glutamate dehydrogenase, putative
PBANKA_070680	65.5304	15.1325	-2.11451	5e-05	DnaJ protein, putative	GO:0006457,GO:0051082,GO:0031072
PBANKA_140260	29.4355	6.79958	-2.11404	5e-05	DNA ligase I, putative
PBANKA_130130	100.39	23.1964	-2.11365	5e-05	trailer hitch homolog, putative	GO:0005737
PBANKA_132280	44.9063	10.4037	-2.10982	5e-05	GTP-binding protein, putative
PBANKA_093720.1	420.788	97.5411	-2.10901	5e-05	asparagine-rich antigen, putative
PBANKA_040690	972.374	227.351	-2.09659	5e-05	conserved Plasmodium protein, unknown function
PBANKA_134080	833.176	194.835	-2.09637	0.00165	conserved Plasmodium protein, unknown function
PBANKA_062310	188.305	44.1433	-2.09281	5e-05	Plasmodium exported protein, unknown function
PBANKA_083490	205.336	48.1397	-2.09269	5e-05	DNA excision-repair helicase, putative	GO:0003677,GO:0005634,GO:0005524,GO:0006289,GO:0004003
PBANKA_111270	160.784	37.74	-2.09096	5e-05	conserved Plasmodium protein, unknown function
PBANKA_062315	611.12	143.694	-2.08845	0.0031	conserved rodent malaria protein, unknownfunction
PBANKA_114390	149.176	35.0848	-2.0881	5e-05	conserved Plasmodium protein, unknown function
PBANKA_145210	109.839	25.8528	-2.087	5e-05	conserved Plasmodium protein, unknown function	GO:0016020,GO:0020011,GO:0005737
PBANKA_092590	125.414	29.5679	-2.08459	5e-05	conserved Plasmodium protein, unknown function	GO:0003779,GO:0005524,GO:0003774,GO:0016459,GO:0005737
PBANKA_113150	274.483	64.821	-2.08218	5e-05	conserved Plasmodium protein, unknown function	GO:0016020,GO:0020011,GO:0016021
PBANKA_132200	23.8945	5.65297	-2.0796	5e-05	conserved Plasmodium protein, unknown function
PBANKA_010520	82.5302	19.5306	-2.07919	5e-05	polypyrimidine tract binding protein, putative	GO:0008187,GO:0008380
PBANKA_142940	270.124	63.9259	-2.07915	0.00625	dynein light chain 1, putative	GO:0007018,GO:0005875,GO:0005868,GO:0003774,GO:0003777
PBANKA_093800	38.5767	9.13628	-2.07805	5e-05	conserved Plasmodium protein, unknown function
PBANKA_070970	162.1	38.4068	-2.07745	5e-05	protein kinase 1	GO:0004713,GO:0005524,GO:0004674,GO:0006468
PBANKA_061530	73.3847	17.3928	-2.07699	5e-05	conserved Plasmodium protein, unknown function
PBANKA_112010	61.4025	14.59	-2.07332	5e-05	conserved Plasmodium protein, unknown function	GO:0005737
PBANKA_101320	521.474	124.032	-2.07188	5e-05	ATP-specific succinyl-CoA synthetase betasubunit, putative	GO:0004775,GO:0006099,GO:0005759,GO:0006104,GO:0005739
PBANKA_094170	32.0824	7.65729	-2.06688	5e-05	conserved Plasmodium protein, unknown function
PBANKA_110870	91.8536	22.0221	-2.06038	5e-05	chromosome condensation protein, putative	GO:0005515,GO:0005524,GO:0051276,GO:0005694
PBANKA_031200	2620.45	628.787	-2.05917	5e-05	conserved Plasmodium protein, unknown function	GO:0005737
PBANKA_031580	4374.66	1051.67	-2.05649	5e-05	ribosome associated membrane protein RAMP4,putative	GO:0016020
PBANKA_142050	34.2525	8.23774	-2.05589	5e-05	conserved Plasmodium protein, unknown function
PBANKA_020360	469.988	113.118	-2.05479	5e-05	conserved Plasmodium protein, unknown function
PBANKA_030360	344.705	83.0662	-2.05303	5e-05	proteasome 26S regulatory subunit, putative	GO:0006511,GO:0000502,GO:0042176,GO:0030234,GO:0005838,GO:0005488
PBANKA_130450	42.8471	10.3425	-2.05061	5e-05	conserved Plasmodium protein, unknown function
PBANKA_122650	520.801	126.082	-2.04637	5e-05	proteasome beta-subunit, putative	GO:0004175,GO:0051603,GO:0004298,GO:0005839
PBANKA_091230	110.341	26.7415	-2.04482	5e-05	tudor staphylococcal nuclease, putative	GO:0005634,GO:0003723,GO:0005509,GO:0004518
PBANKA_122270	229.819	55.9139	-2.03922	5e-05	conserved Plasmodium protein, unknown function	GO:0004252,GO:0020011,GO:0006508,GO:0008233,GO:0005737
PBANKA_093700	62.7521	15.2764	-2.03836	5e-05	mitochondrial ribosomal protein L11 precursor,putative
PBANKA_010960	386.178	94.0523	-2.03773	5e-05	conserved Plasmodium protein, unknown function
PBANKA_112230	165.276	40.4119	-2.03202	5e-05	RNA-binding protein, putative	GO:0003723,GO:0045836
PBANKA_080940	106.429	26.0461	-2.03076	5e-05	P1 nuclease, putative	GO:0016788
PBANKA_094280	309.479	75.9032	-2.02761	5e-05	syntaxin, putative	GO:0006886,GO:0005484,GO:0020020,GO:0031338,GO:0031201,GO:0005886,GO:0016192
PBANKA_111610	175.25	43.0587	-2.02504	5e-05	conserved Plasmodium protein, unknown function
PBANKA_082950	56.095	13.7827	-2.02501	5e-05	conserved Plasmodium protein, unknown function
PBANKA_093900	79.3203	19.4923	-2.02479	5e-05	ion channel protein, putative	GO:0016020
PBANKA_122490	154.969	38.1405	-2.02258	5e-05	conserved Plasmodium protein, unknown function
PBANKA_090450	470.957	116.109	-2.02012	5e-05	ubiquitin activating enzyme (E1) subunit Aos1,putative
PBANKA_090630	156.873	38.6778	-2.02002	5e-05	methyltransferase, putative	GO:0005737
PBANKA_122550	291.781	71.9513	-2.01979	5e-05	conserved Plasmodium protein, unknown function
PBANKA_050500	147.847	36.4844	-2.01876	5e-05	dihydrolipoamide acyltransferase, putative	GO:0016020,GO:0020011,GO:0004742,GO:0006099,GO:0045254,GO:0004739,GO:0006633,GO:0006086
PBANKA_093970	134.95	33.3289	-2.01758	5e-05	conserved Plasmodium protein, unknown function
PBANKA_050160	206.425	51.1029	-2.01414	5e-05	golgi re-assembly stacking protein, putative	GO:0005515,GO:0005794,GO:0016020,GO:0005794,GO:0007030,GO:0046983
PBANKA_120470	123.143	30.4861	-2.01411	5e-05	conserved Plasmodium protein, unknown function
PBANKA_136210	26.3456	6.54759	-2.00853	5e-05	serine/threonine protein kinase, putative
PBANKA_112040	629.266	156.819	-2.00457	5e-05	Pfs77 homologue, putative	GO:0070258
PBANKA_133040	110.722	27.597	-2.00435	5e-05	DNA-3-methyladenine glycosylase, putative	GO:0003905,GO:0003677,GO:0006284
PBANKA_060860	1763.94	439.828	-2.00379	5e-05	zinc finger protein, putative	GO:0008270,GO:0003676
PBANKA_135220	62.8456	15.6763	-2.00322	5e-05	conserved Plasmodium protein, unknown function
PBANKA_110760	2082.34	519.637	-2.00263	5e-05	6-cysteine protein	GO:0016255
PBANKA_040810	227.385	56.8561	-1.99975	5e-05	conserved Plasmodium protein, unknown function	GO:0005840,GO:0020011,GO:0006412,GO:0005622,GO:0003735,GO:0019843
PBANKA_145620	85.7121	21.4626	-1.99768	5e-05	rab specific GDP dissociation inhibitor,putative	GO:0005097,GO:0043087,GO:0005093,GO:0015031,GO:0016192
PBANKA_071670	104.371	26.1881	-1.99473	5e-05	GTP-binding protein, putative	GO:0020011,GO:0005525
PBANKA_121810	3992.94	1002.37	-1.99404	5e-05	oocyst capsule protein
PBANKA_060560	129.118	32.4372	-1.99297	5e-05	conserved Plasmodium protein, unknown function	GO:0003779,GO:0005524,GO:0003774,GO:0016459,GO:0005516,GO:0005737
PBANKA_124270	129.917	32.6874	-1.99078	5e-05	beta adaptin protein, putative	GO:0006886,GO:0030117,GO:0005515,GO:0008565,GO:0030131,GO:0016192
PBANKA_050470	54.0585	13.6398	-1.9867	5e-05	conserved Plasmodium protein, unknown function
PBANKA_090610	78.4329	19.8769	-1.98037	5e-05	conserved Plasmodium protein, unknown function
PBANKA_051490	44299.2	11234.2	-1.97939	5e-05	28 kDa ookinete surface protein	GO:0016020,GO:0009986,GO:0016255
PBANKA_010460	119.37	30.3446	-1.97593	5e-05	DNA repair protein RAD50, putative	GO:0006302,GO:0005524,GO:0005694,GO:0000014
PBANKA_040110	182.239	46.5304	-1.96959	5e-05	serine/threonine protein kinase, putative	GO:0004674,GO:0005524,GO:0006468
PBANKA_135870	43.6602	11.1587	-1.96815	5e-05	conserved Plasmodium protein, unknown function
PBANKA_101430	184.464	47.2394	-1.96528	5e-05	conserved Plasmodium protein, unknown function	GO:0016020,GO:0019835,GO:0005737,GO:0005509,GO:0005576,GO:0016021,GO:0006914,GO:0009405,GO:0019836
PBANKA_145930	975.982	250.012	-1.96486	5e-05	actin I	GO:0005884,GO:0005515,GO:0007010,GO:0005200
PBANKA_110960	60.7636	15.6096	-1.96077	5e-05	conserved Plasmodium protein, unknown function
PBANKA_121230	26.426	6.79072	-1.96032	5e-05	initiation factor 2 subunit family, putative
PBANKA_146170	606.467	156.23	-1.95676	0.0001	conserved Plasmodium protein, unknown function	GO:0046872,GO:0005524,GO:0005737
PBANKA_142200	71.7262	18.5771	-1.94897	0.0009	conserved Plasmodium protein, unknown function	GO:0003677,GO:0016779
PBANKA_135080	52.5007	13.6616	-1.94221	5e-05	endopeptidase, putative
PBANKA_123020	34.9383	9.1019	-1.94057	5e-05	cdc2-related protein kinase 5
PBANKA_110990	1447.83	377.413	-1.93968	5e-05	conserved Plasmodium protein, unknown function	GO:0005737
PBANKA_144670	278.701	72.7201	-1.93829	5e-05	phenylalanyl-tRNA synthetase alpha chain,putative	GO:0000287,GO:0020011,GO:0006432,GO:0005524,GO:0000049,GO:0005737,GO:0008033,GO:0004826
PBANKA_143105	662.589	172.982	-1.93749	5e-05	10 kDa chaperonin, putative	GO:0006457,GO:0006986,GO:0005524,GO:0051082,GO:0005739,GO:0009408
PBANKA_134000	51.4288	13.4398	-1.93607	5e-05	dihydrofolate synthase/folylpolyglutamatesynthase, putative
PBANKA_141030	114.551	29.9479	-1.93546	5e-05	M1-family aminopeptidase, putative	GO:0020020,GO:0005634,GO:0004222,GO:0006508,GO:0004177,GO:0008270,GO:0005737
PBANKA_021150	458.798	119.968	-1.93521	5e-05	proteasome subunit alpha type 5, putative	GO:0004175,GO:0019773,GO:0004298,GO:0006511,GO:0005839
PBANKA_111910	280.616	73.4038	-1.93467	5e-05	splicing factor 3A subunit 2, putative	GO:0005634,GO:0005681,GO:0008270,GO:0008380,GO:0003676
PBANKA_134720	1222.33	319.844	-1.93419	5e-05	nucleotidyltransferase, putative	GO:0016779
PBANKA_082110	35.7316	9.3529	-1.93372	5e-05	CS domain protein, putative
PBANKA_135420	282.148	73.8701	-1.93339	0.0002	conserved Plasmodium protein, unknown function	GO:0005739
PBANKA_143440	55.8315	14.6401	-1.93115	5e-05	secreted ookinete protein, putative
PBANKA_134700	782.721	205.401	-1.93006	5e-05	conserved Plasmodium protein, unknown function	GO:0006413,GO:0003743,GO:0005622,GO:0005525,GO:0005737,GO:0003924
PBANKA_020700	84.4488	22.1637	-1.92988	5e-05	calcium-transporting ATPase, putative	GO:0016020,GO:0006754,GO:0005524,GO:0008152,GO:0005388,GO:0016021,GO:0006816
PBANKA_111640	219.948	58.0938	-1.92071	5e-05	conserved Plasmodium protein, unknown function	GO:0005634,GO:0005515
PBANKA_080720	1366.3	361.206	-1.91938	5e-05	conserved Plasmodium protein, unknown function
PBANKA_050670	45.6174	12.0842	-1.91647	5e-05	citrate synthase, mitochondrial precursor,putative
PBANKA_030890	96.1845	25.5001	-1.9153	5e-05	conserved Plasmodium protein, unknown function
PBANKA_041040	318.642	84.6057	-1.91311	5e-05	glycogen synthase kinase 3	GO:0004713,GO:0005524,GO:0018105,GO:0004696,GO:0020036
PBANKA_030940	46.4241	12.3277	-1.91298	5e-05	conserved Plasmodium protein, unknown function
PBANKA_020800	147.466	39.1784	-1.91225	5e-05	cyclase-associated protein	GO:0007010,GO:0003785,GO:0008179,GO:0046983
PBANKA_020840	109.731	29.2321	-1.90834	5e-05	transporter, putative
PBANKA_060800	639.599	170.58	-1.90672	5e-05	porphobilinogen deaminase, putative	GO:0020011,GO:0004418,GO:0004852,GO:0006783,GO:0006779
PBANKA_144380	70.0815	18.6962	-1.90629	5e-05	multidrug resistance-associated protein 1
PBANKA_082140	923.174	247.324	-1.9002	5e-05	ADP-ribosylation factor-like protein	GO:0007264,GO:0005622,GO:0005525
PBANKA_111710	4058.29	1087.59	-1.89974	5e-05	histone H3, putative	GO:0005634,GO:0003677,GO:0006334,GO:0007001,GO:0000786
PBANKA_100980	57.302	15.3876	-1.89681	5e-05	cytochrome c oxidase assembly protein, putative
PBANKA_071040	26.0228	7.03764	-1.88661	5e-05	conserved Plasmodium protein, unknown function
PBANKA_041330	197.249	53.3846	-1.88552	5e-05	mitochondrial ribosomal protein L29/L47precursor, putative	GO:0005761,GO:0006412,GO:0003735
PBANKA_146130	3843.36	1041	-1.88439	5e-05	conserved Plasmodium protein, unknown function	GO:0020011
PBANKA_101500	186.376	50.5129	-1.8835	5e-05	mitochondrial ribosomal protein L15 precursor,putative	GO:0005840,GO:0005762,GO:0005622,GO:0006412,GO:0005739,GO:0003735
PBANKA_082450	373.58	101.377	-1.88168	5e-05	lipoate-protein ligase a type 2, putative	GO:0020011,GO:0005739
PBANKA_080030	55.2231	15.0039	-1.87994	5e-05	conserved Plasmodium protein, unknown function
PBANKA_133120	148.777	40.5099	-1.8768	5e-05	rab GTPase activator, putative	GO:0005097,GO:0005622,GO:0032313
PBANKA_112340	3034.08	827.309	-1.87476	5e-05	anaphase-promoting complex subunit, putative	GO:0005515,GO:0008270,GO:0005680
PBANKA_030410	301.098	82.2228	-1.87262	5e-05	conserved Plasmodium protein, unknown function	GO:0016020,GO:0005515
PBANKA_061930	1416.11	387.255	-1.87058	5e-05	conserved Plasmodium protein, unknown function
PBANKA_010695	64.6217	17.6845	-1.86953	5e-05	sorting assembly machinery 50 kDa subunit,putative	GO:0008415,GO:0009245,GO:0008610
PBANKA_040830	72.1864	19.7585	-1.86925	5e-05	phd finger protein, putative	GO:0016020,GO:0005515,GO:0008270
PBANKA_131130	2022.89	554.182	-1.86799	5e-05	conserved Plasmodium protein, unknown function	GO:0005737
PBANKA_090180	26.9937	7.4036	-1.86632	5e-05	conserved Plasmodium protein, unknown function
PBANKA_122380	1008.47	277.391	-1.86218	5e-05	vacuolar proton-translocating ATPase subunit A,putative	GO:0009055,GO:0016020,GO:0016469,GO:0015986,GO:0033177,GO:0005624,GO:0006818,GO:0046933,GO:0046961
PBANKA_061080	320.17	88.1391	-1.86099	5e-05	eukaryotic initiation factor 2a, putative	GO:0003735
PBANKA_082250	62.8274	17.3007	-1.86056	5e-05	conserved Plasmodium protein, unknown function
PBANKA_101920	435.507	119.991	-1.85977	5e-05	conserved Plasmodium protein, unknown function	GO:0005737
PBANKA_071290	25864.6	7128.61	-1.85929	5e-05	high mobility group protein B2, putative	GO:0005634,GO:0002720,GO:0003677,GO:0006359,GO:0005694,GO:0005829,GO:0045449,GO:0008301
PBANKA_134790	60.6454	16.7303	-1.85794	5e-05	ubiquitin activating enzyme, putative	GO:0016020,GO:0008641,GO:0020011,GO:0005524,GO:0006464,GO:0030433,GO:0010564,GO:0016887
PBANKA_144180	65.145	17.9959	-1.85598	0.00015	conserved Plasmodium protein, unknown function
PBANKA_110730	46.7773	12.9495	-1.85292	5e-05	nuclear protein localization protein 4, putative
PBANKA_041430	994.865	275.822	-1.85076	5e-05	conserved Plasmodium protein, unknown function	GO:0005634,GO:0005524,GO:0051301,GO:0007049,GO:0005737,GO:0000775,GO:0007067
PBANKA_114340	594.349	164.903	-1.8497	5e-05	NADH-cytochrome b5 reductase, putative	GO:0009055,GO:0006118,GO:0016491
PBANKA_135250	880.808	244.77	-1.8474	5e-05	conserved Plasmodium protein, unknown function	GO:0009986
PBANKA_123010	110.432	30.7198	-1.84591	5e-05	ribonuclease, putative, fragment
PBANKA_051760	144.104	40.1885	-1.84225	5e-05	plasmepsin VII, putative	GO:0016020,GO:0006508,GO:0004190
PBANKA_060450	280.333	78.2544	-1.8409	5e-05	high mobility group protein B3, putative	GO:0005634,GO:0003677
PBANKA_134500	949.971	266.092	-1.83596	5e-05	thioredoxin, putative
PBANKA_113760	160.057	44.9014	-1.83376	5e-05	conserved Plasmodium protein, unknown function	GO:0016226
PBANKA_040470	1584.83	444.967	-1.83256	5e-05	glutaredoxin 1, putative	GO:0015035,GO:0009055,GO:0016209,GO:0006979,GO:0019153,GO:0016959,GO:0045454
PBANKA_092660	43.1408	12.1409	-1.82918	5e-05	protein GCN20, putative
PBANKA_071630	1293.2	364.269	-1.82787	5e-05	Rab5-interacting protein, putative	GO:0016020,GO:0016021
PBANKA_011010	37.1931	10.4951	-1.82531	5e-05	conserved Plasmodium protein, unknown function
PBANKA_091490	93.264	26.3219	-1.82506	5e-05	conserved Plasmodium protein, unknown function
PBANKA_021020	144.459	40.8512	-1.82221	5e-05	aspartate--tRNA ligase, putative	GO:0006422,GO:0005524,GO:0006412,GO:0004815,GO:0005737,GO:0042803,GO:0003676
PBANKA_052040	38.4809	10.8841	-1.82193	5e-05	dynamin-like protein, putative
PBANKA_070320	420.878	119.08	-1.82147	5e-05	apicoplast ribosomal protein L21 precursor,putative	GO:0005840,GO:0000311,GO:0003723,GO:0020011,GO:0005622,GO:0006412,GO:0003735
PBANKA_010080	41.3609	11.7028	-1.82142	5e-05	conserved Plasmodium protein, unknown function
PBANKA_130440	44.1101	12.4861	-1.82078	5e-05	allantoicase, putative
PBANKA_093660	654.341	185.415	-1.81929	5e-05	conserved Plasmodium protein, unknown function	GO:0008757,GO:0003723,GO:0006364
PBANKA_010370	218.345	61.9579	-1.81725	0.0226	conserved Plasmodium protein, unknown function
PBANKA_010380	202.446	57.7618	-1.80935	5e-05	50S ribosomal protein L24, putative	GO:0005840,GO:0009282,GO:0006412,GO:0005622,GO:0003735
PBANKA_131200	46.0752	13.1485	-1.80909	5e-05	conserved Plasmodium protein, unknown function
PBANKA_070410	44.5897	12.7253	-1.80901	5e-05	ubiquitin conjugation factor E4 B, putative
PBANKA_135540	47.5802	13.6104	-1.80565	5e-05	conserved Plasmodium protein, unknown function
PBANKA_093430	93.0848	26.7028	-1.80155	5e-05	protein tyrosine phosphatase, putative	GO:0016020,GO:0005459,GO:0015785
PBANKA_071760	469.602	134.943	-1.79909	5e-05	GTP:AMP phosphotransferase, putative	GO:0005759,GO:0005524,GO:0005739,GO:0006139,GO:0004017,GO:0046899
PBANKA_061610	54.4483	15.6821	-1.79577	5e-05	prefoldin subunit 3, putative
PBANKA_134560	210.693	60.687	-1.79568	5e-05	elongation factor Tu, putative	GO:0003746,GO:0005622,GO:0006414,GO:0005525,GO:0005739,GO:0003924
PBANKA_093190	92.4498	26.629	-1.79568	5e-05	serine esterase, putative	GO:0020020
PBANKA_082330	96.329	27.7569	-1.79512	5e-05	para-aminobenzoic acid synthetase, putative	GO:0006541,GO:0003824,GO:0008153
PBANKA_136380	32.6115	9.39714	-1.79509	5e-05	phosphatidylinositol transfer protein, putative
PBANKA_113850	24.3529	7.02019	-1.79451	5e-05	exonuclease, putative
PBANKA_133890	1314.33	379.019	-1.79399	5e-05	glideosome associated protein with multiplemembrane spans 1, putative	GO:0005515,GO:0042643,GO:0016021,GO:0070258,GO:0005886
PBANKA_141450	105.82	30.5681	-1.79151	5e-05	protein kinase, putative
PBANKA_041065	2211.2	638.889	-1.79119	5e-05	conserved Plasmodium protein, unknown function
PBANKA_114200	42.1699	12.2306	-1.78571	0.0008	conserved Plasmodium protein, unknown function
PBANKA_110160	30.3218	8.80224	-1.78441	5e-05	chromosome assembly factor 1, putative
PBANKA_131140	594.971	172.79	-1.7838	5e-05	conserved Plasmodium protein, unknown function
PBANKA_093090	70.5757	20.5111	-1.78277	5e-05	deubiquinating/deneddylating enzyme, putative
PBANKA_082550	124.808	36.2981	-1.78174	5e-05	conserved Plasmodium protein, unknown function	GO:0000166
PBANKA_082930	908.88	264.432	-1.78119	5e-05	conserved Plasmodium protein, unknown function	GO:0005515
PBANKA_144820	43.0663	12.5828	-1.7751	5e-05	asparagine/aspartate rich protein, putative
PBANKA_040980	72.882	21.2954	-1.77502	5e-05	conserved protein, unknown function
PBANKA_090440	310.593	90.8126	-1.77406	5e-05	conserved Plasmodium protein, unknown function
PBANKA_083440	359.748	105.308	-1.77238	5e-05	mitochondrial-processing peptidase subunit beta,putative	GO:0006508,GO:0004222,GO:0008270,GO:0003824
PBANKA_070900	1821.76	534.614	-1.76876	5e-05	protein-transport protein sec61 beta 1 subunit,putative	GO:0006886,GO:0043952,GO:0005515,GO:0005784,GO:0008565,GO:0005789
PBANKA_123290	104.698	30.7484	-1.76764	5e-05	RAP protein, putative
PBANKA_090520	219.014	64.4023	-1.76584	5e-05	conserved Plasmodium protein, unknown function	GO:0016020,GO:0016787
PBANKA_122560	80.9101	23.792	-1.76584	5e-05	alpha/beta hydrolase, putative
PBANKA_135850	233.648	68.7423	-1.76506	5e-05	inner membrane complex protein, putative	GO:0070258
PBANKA_100790	963.144	283.5	-1.7644	5e-05	conserved Plasmodium protein, unknown function	GO:0005524,GO:0005737
PBANKA_080320	30.296	8.92003	-1.76401	5e-05	inositol-phosphate phosphatase, putative
PBANKA_145850	58.951	17.3883	-1.7614	5e-05	ubiquitin-conjugating enzyme e2, putative
PBANKA_132510	48.8807	14.44	-1.75919	5e-05	conserved Plasmodium protein, unknown function
PBANKA_041380	70.3503	20.8744	-1.75282	5e-05	conserved Plasmodium protein, unknown function
PBANKA_100880	103.207	30.7197	-1.74831	5e-05	glucose-6-phosphate isomerase, putative	GO:0004347,GO:0006098,GO:0006094,GO:0006096
PBANKA_110930	175.361	52.4156	-1.74226	5e-05	conserved Plasmodium protein, unknown function	GO:0020011
PBANKA_121830	186.679	55.8947	-1.73978	5e-05	CPW-WPC family protein, putative
PBANKA_051500	20224.3	6094.21	-1.73058	5e-05	25 kDa ookinete surface antigen precursor	GO:0016020,GO:0009986,GO:0016255
PBANKA_112620	126.191	38.0483	-1.72971	5e-05	4-methyl-5(B-hydroxyethyl)-thiazol monophosphatebiosynthesis enzyme, putative	GO:0009228
PBANKA_062080	365.455	110.246	-1.72896	5e-05	conserved Plasmodium protein, unknown function	GO:0003677,GO:0005634,GO:0006355,GO:0006350,GO:0008270,GO:0005622
PBANKA_102480	391.424	118.138	-1.72826	5e-05	conserved Plasmodium protein, unknown function
PBANKA_140650	23.7366	7.16524	-1.72803	5e-05	conserved Plasmodium protein, unknown function
PBANKA_134730	500.751	151.342	-1.72628	5e-05	SAM-dependent RNA methyltransferase, putative	GO:0005737
PBANKA_091150	38.2364	11.5743	-1.72402	5e-05	conserved Plasmodium membrane protein, unknownfunction
PBANKA_142230	42.9792	13.0505	-1.71953	5e-05	FAD-dependent monooxygenase, putative
PBANKA_140620	165.435	50.2867	-1.71801	5e-05	conserved Plasmodium protein, unknown function	GO:0006886,GO:0016020,GO:0005634
PBANKA_041770	180.939	55.0451	-1.71681	5e-05	alpha tubulin 1
PBANKA_020290	324.917	98.9294	-1.7156	5e-05	transcription initiation factor TFIIB, putative	GO:0005634,GO:0006355,GO:0003702,GO:0006413,GO:0003743,GO:0005515,GO:0005667,GO:0008270,GO:0006367
PBANKA_010620	32.7314	9.97482	-1.71431	5e-05	conserved Plasmodium protein, unknown function
PBANKA_114090	368.278	112.47	-1.71125	5e-05	mitochondrial ribosomal protein S17 precursor,putative	GO:0005840,GO:0000314,GO:0005622,GO:0006412,GO:0003735
PBANKA_133140	49.1592	15.0318	-1.70944	5e-05	conserved Plasmodium protein, unknown function
PBANKA_136180	34.1278	10.4446	-1.70819	5e-05	conserved Plasmodium protein, unknown function
PBANKA_131480	486.686	148.964	-1.70803	5e-05	elongation factor 2, putative	GO:0003746,GO:0006414,GO:0005525,GO:0003924
PBANKA_146070	38.0838	11.6567	-1.70802	5e-05	dipeptidyl peptidase 2, putative
PBANKA_111350	243.796	74.8033	-1.7045	5e-05	Rab1a, putative	GO:0016020,GO:0060627,GO:0005622,GO:0005793,GO:0003924,GO:0006886,GO:0005515,GO:0006913,GO:0007264,GO:0005525
PBANKA_092280	908.974	279.504	-1.70137	5e-05	small nuclear ribonucleoprotein D1, putative	GO:0003723,GO:0005634,GO:0000398,GO:0030532,GO:0008380,GO:0031202
PBANKA_133630	35.9701	11.1067	-1.69537	5e-05	GTPase activator, putative
PBANKA_124200	42.4929	13.202	-1.68647	5e-05	ubiquitin carboxyl-terminal hydrolase, putative
PBANKA_041720	551.908	171.805	-1.68366	5e-05	conserved Plasmodium protein, unknown function	GO:0016020,GO:0020011
PBANKA_083570	136.862	42.6507	-1.68208	5e-05	conserved Plasmodium protein, unknown function	GO:0016020
PBANKA_050250	35.3018	11.0111	-1.68079	5e-05	serine/threonine protein phosphatase, putative
PBANKA_082790	125.408	39.1312	-1.68024	5e-05	conserved Plasmodium protein, unknown function	GO:0046872,GO:0016787,GO:0005737
PBANKA_061810	209.38	65.3343	-1.68021	5e-05	conserved Plasmodium protein, unknown function	GO:0005737
PBANKA_061700	192.684	60.1449	-1.67972	5e-05	conserved membrane protein, unknown function	GO:0016020,GO:0016021
PBANKA_140640	41.1374	12.8522	-1.67844	5e-05	tripartite motif protein, putative
PBANKA_094340	203.233	63.5983	-1.67608	5e-05	CPW-WPC family protein, putative	GO:0020011
PBANKA_144770	119.696	37.4855	-1.67497	5e-05	elongation factor G, putative	GO:0005622,GO:0003746,GO:0005739,GO:0005525,GO:0006414,GO:0003924
PBANKA_093220	202.609	63.4628	-1.67471	5e-05	peptidyl-prolyl cis-trans isomerase, putative	GO:0006457,GO:0005783,GO:0003755,GO:0016018
PBANKA_051300	1882.39	591.301	-1.6706	5e-05	conserved Plasmodium protein, unknown function	GO:0016020
PBANKA_092970	108.374	34.0513	-1.67024	5e-05	haloacid dehalogenase-like hydrolase, putative	GO:0008152,GO:0008967
PBANKA_102570	1320.3	414.864	-1.67016	5e-05	conserved Plasmodium protein, unknown function	GO:0016020
PBANKA_114380	2592.47	814.707	-1.66997	5e-05	conserved Plasmodium protein, unknown function	GO:0016020,GO:0020011
PBANKA_101470	113.456	35.676	-1.66911	5e-05	conserved Plasmodium protein, unknown function	GO:0016020,GO:0005737
PBANKA_103240	74.9713	23.6384	-1.6652	5e-05	alpha/beta hydrolase, putative
PBANKA_070470	68.5514	21.6215	-1.66472	5e-05	conserved Plasmodium protein, unknown function
PBANKA_123780	44.884	14.1589	-1.66449	5e-05	multidrug resistance protein, putative
PBANKA_091540	173277	54676.3	-1.66409	0.00095	conserved Plasmodium protein, unknown function
PBANKA_100890	83.0933	26.2526	-1.66227	5e-05	conserved Plasmodium protein, unknown function
PBANKA_145320.1	85.8368	27.1454	-1.66089	0.00585	conserved Plasmodium protein, unknown function
PBANKA_050680	30.4364	9.69766	-1.65009	5e-05	conserved Plasmodium protein, unknown function
PBANKA_136130	120.222	38.4697	-1.6439	5e-05	TBC domain protein, putative	GO:0005097,GO:0005622,GO:0032313
PBANKA_040270	852.885	273.203	-1.64238	5e-05	membrane skeletal protein, putative	GO:0070258
PBANKA_145950	12233.3	3922.47	-1.64098	5e-05	myosin A tail domain interacting protein MTIP,putative	GO:0070258
PBANKA_071690	414.582	133.134	-1.63878	5e-05	armadillo-domain containing rhoptry protein,putative	GO:0005488,GO:0031225,GO:0020008
PBANKA_071950	72.5037	23.2953	-1.63802	5e-05	conserved Plasmodium protein, unknown function
PBANKA_093670	689.609	221.622	-1.63768	5e-05	ES2 protein, putative	GO:0005515
PBANKA_142150	24.2854	7.81372	-1.63601	5e-05	conserved Plasmodium protein, unknown function
PBANKA_146050	89.4749	28.7918	-1.63583	5e-05	serine/threonine protein kinase, putative	GO:0004713,GO:0030140,GO:0005524,GO:0004674,GO:0004693,GO:0006468
PBANKA_144920	71.1186	22.8874	-1.63567	5e-05	conserved Plasmodium protein, unknown function	GO:0016020,GO:0019867,GO:0005634,GO:0020011
PBANKA_113280	144.163	46.4069	-1.63529	5e-05	conserved Plasmodium protein, unknown function	GO:0016021,GO:0000139
PBANKA_080110	58.1276	18.7193	-1.6347	5e-05	conserved Plasmodium protein, unknown function	GO:0016020
PBANKA_110086	1290.32	415.603	-1.63445	0.0001	fam-c protein
PBANKA_060280	1331.16	429.651	-1.63145	5e-05	ubiquitin-conjugating enzyme e2, putative	GO:0043687,GO:0005783,GO:0030433,GO:0051246,GO:0006512,GO:0005737,GO:0004842,GO:0006464,GO:0010564,GO:0016887
PBANKA_041640	81.8936	26.448	-1.63059	5e-05	conserved Plasmodium protein, unknown function	GO:0016020
PBANKA_135820	614.983	199.085	-1.62716	0.00785	conserved Plasmodium protein, unknown function
PBANKA_135100	105.738	34.2622	-1.6258	5e-05	1-deoxy-D-xylulose 5-phosphate synthase,putative	GO:0020011,GO:0008152,GO:0003824
PBANKA_050330	43.0562	13.9953	-1.62128	5e-05	conserved Plasmodium protein, unknown function
PBANKA_010740	87.1241	28.3417	-1.62014	5e-05	ornithine aminotransferase, putative
PBANKA_123140	42.8776	13.9602	-1.61891	5e-05	sporozoite surface antigen MB2, putative
PBANKA_092850	56.3291	18.3711	-1.61644	5e-05	peptidase, putative
PBANKA_111160	284.321	92.8454	-1.61462	5e-05	prefoldin subunit, putative	GO:0016272,GO:0006457,GO:0051082
PBANKA_050890	354.686	115.824	-1.61461	5e-05	conserved Plasmodium protein, unknown function	GO:0005737
PBANKA_100110	47.9411	15.7132	-1.60929	5e-05	ubiquitin-specific protease, putative
PBANKA_071400	307.512	101.055	-1.60551	5e-05	meiotic recombination protein DMC1	GO:0005634,GO:0003677,GO:0005524,GO:0005622,GO:0005515,GO:0007131,GO:0000794,GO:0008094
PBANKA_091630	30.3437	10.0301	-1.59706	5e-05	conserved Plasmodium protein, unknown function
PBANKA_133100	399.638	132.133	-1.59671	0.024	conserved Plasmodium protein, unknown function	GO:0005737
PBANKA_082810	74.0131	24.4749	-1.59648	5e-05	fumarate hydratase, putative	GO:0016836
PBANKA_040440	662.822	219.26	-1.59598	5e-05	conserved Plasmodium protein, unknown function	GO:0005737
PBANKA_081530	170.814	56.5378	-1.59514	5e-05	met-10+ like protein, putative	GO:0020011
PBANKA_103880	227.758	75.5358	-1.59227	5e-05	conserved Plasmodium protein, unknown function	GO:0016020,GO:0005576
PBANKA_031270	24.4236	8.1001	-1.59227	5e-05	DEAD/DEAH helicase, putative
PBANKA_090870	154.917	51.3824	-1.59215	5e-05	conserved Plasmodium protein, unknown function	GO:0003677,GO:0005634,GO:0006281,GO:0005524,GO:0005622,GO:0006259,GO:0003684,GO:0005515,GO:0000166,GO:0043565,GO:0008094,GO:0006974,GO:0006310
PBANKA_110460	43.3848	14.4078	-1.59034	5e-05	conserved Plasmodium protein, unknown function
PBANKA_061300	48.5636	16.1392	-1.58931	5e-05	conserved Plasmodium protein, unknown function
PBANKA_101220	145.682	48.4151	-1.58929	5e-05	protein-L-isoaspartate(D-aspartate)O-methyltransferase, putative	GO:0006464,GO:0030091,GO:0004719
PBANKA_030840	362.456	120.491	-1.58888	5e-05	dolichol-linked oligosaccharide biosynthesisenzyme, putative	GO:0016020
PBANKA_010140	55.2202	18.362	-1.58848	5e-05	conserved Plasmodium protein, unknown function
PBANKA_135970	27.2386	9.06126	-1.58787	5e-05	6-cysteine protein
PBANKA_141150	34.901	11.6127	-1.58756	5e-05	conserved Plasmodium protein, unknown function
PBANKA_120590	48.6157	16.1774	-1.58744	5e-05	transcription factor with AP2 domain(s),putative
PBANKA_140600	973.745	324.282	-1.5863	0.00155	conserved Plasmodium protein, unknown function	GO:0020011,GO:0005737
PBANKA_123330	264.985	88.2846	-1.58568	5e-05	ATP-dependent RNA helicase DDX23, putative	GO:0020011,GO:0005524,GO:0004386,GO:0008026,GO:0003676
PBANKA_112810	104.269	34.7814	-1.58392	5e-05	phosphatidylcholine-sterol acyltransferase	GO:0009986,GO:0030260,GO:0016787,GO:0016298,GO:0004607,GO:0006629
PBANKA_090260	131.29	43.8051	-1.58359	5e-05	CCAAT-box DNA binding protein subunit B,putative	GO:0005634,GO:0003677,GO:0006355,GO:0005622,GO:0043565
PBANKA_103720	168.492	56.2902	-1.58172	5e-05	conserved Plasmodium protein, unknown function
PBANKA_132430	508.352	169.871	-1.58139	5e-05	inner membrane complex protein, putative	GO:0070258
PBANKA_060110	133.711	44.6829	-1.58132	5e-05	mitochondrial phosphate carrier protein,putative	GO:0006810,GO:0005743,GO:0005739,GO:0005488
PBANKA_061650	3183.41	1064.64	-1.58021	5e-05	conserved Plasmodium protein, unknown function
PBANKA_060470	79.4688	26.6725	-1.57503	5e-05	shewanella-like protein phosphatase 2, putative	GO:0016787
PBANKA_093020	314.16	105.457	-1.57484	5e-05	DNA mismatch repair protein MLH, putative	GO:0005634,GO:0005524,GO:0006298,GO:0030983,GO:0004519,GO:0016887
PBANKA_134860	63.5531	21.3398	-1.57442	5e-05	conserved Plasmodium protein, unknown function	GO:0016020,GO:0003723,GO:0008233,GO:0005524,GO:0016779,GO:0004386,GO:0005737,GO:0006410,GO:0004527,GO:0006508,GO:0008234,GO:0008270,GO:0016021,GO:0004519
PBANKA_020440	80.7533	27.1211	-1.57411	5e-05	mRNA cleavage factor-like protein, putative
PBANKA_061020	104.461	35.1924	-1.56963	5e-05	DNA replication licensing factor MCM5, putative	GO:0003677,GO:0005524,GO:0006260,GO:0005656,GO:0006270,GO:0008094,GO:0006271,GO:0004003
PBANKA_101890	78.9305	26.6189	-1.56813	5e-05	conserved Plasmodium protein, unknown function	GO:0006810,GO:0016021
PBANKA_051170	395.71	133.828	-1.56407	5e-05	topoisomerase, putative	GO:0003677,GO:0005524,GO:0005694,GO:0003824,GO:0006259
PBANKA_062130	26.6791	9.04574	-1.5604	5e-05	conserved Plasmodium protein, unknown function
PBANKA_040210	78.2893	26.5515	-1.56002	5e-05	spindle pole body protein, putative	GO:0000226,GO:0000922,GO:0005815
PBANKA_133110	923.036	313.197	-1.55932	0.001	conserved Plasmodium protein, unknown function
PBANKA_082320	370.094	125.624	-1.55878	5e-05	conserved Plasmodium protein, unknown function
PBANKA_123860	44.8606	15.264	-1.55532	5e-05	transporter, putative
PBANKA_091450	39.6985	13.5967	-1.54582	5e-05	conserved Plasmodium protein, unknown function
PBANKA_071260	976.929	334.817	-1.54488	5e-05	14-3-3 protein, putative	GO:0042393,GO:0005634,GO:0020020,GO:0019904,GO:0005737
PBANKA_030220	504.677	173.112	-1.54366	0.00025	dynein light chain, putative
PBANKA_132840	250.532	86.0096	-1.54243	5e-05	conserved Plasmodium protein, unknown function	GO:0016020,GO:0000166
PBANKA_141110	93.5201	32.1418	-1.54082	5e-05	branched-chain alpha keto-acid dehydrogenase,putative	GO:0008152,GO:0003826,GO:0005947,GO:0016624
PBANKA_101380	474.565	163.112	-1.54074	5e-05	cytochrome c oxidase subunit 2, putative	GO:0016020,GO:0004129,GO:0005507,GO:0005739,GO:0005751
PBANKA_100720	29.6972	10.2131	-1.53991	5e-05	replication protein A1, large subunit, putative
PBANKA_061520	144.169	49.636	-1.5383	5e-05	calcium-dependent protein kinase 4	GO:0004713,GO:0004674,GO:0005524,GO:0005509,GO:0006468,GO:0003824,GO:0004723
PBANKA_052390	449.1	154.675	-1.5378	5e-05	glideosome associated protein with multiplemembrane spans 2, putative	GO:0006810,GO:0016020,GO:0046872,GO:0005515,GO:0042643,GO:0070258,GO:0016021
PBANKA_010980	55.429	19.1163	-1.53584	5e-05	conserved Plasmodium protein, unknown function
PBANKA_102630	90.5633	31.2831	-1.53354	5e-05	conserved Plasmodium protein, unknown function	GO:0003779,GO:0005524,GO:0003774,GO:0016459,GO:0005516,GO:0005737
PBANKA_010450	1345.11	464.836	-1.53293	5e-05	conserved Plasmodium protein, unknown function
PBANKA_031350	90.5715	31.3567	-1.53028	5e-05	conserved Plasmodium protein, unknown function	GO:0005319,GO:0008203,GO:0006869,GO:0005509,GO:0004872,GO:0005905,GO:0006897,GO:0016021
PBANKA_101260	72.9118	25.2482	-1.52997	5e-05	conserved Plasmodium protein, unknown function	GO:0006886,GO:0005643,GO:0005634,GO:0008565,GO:0000059,GO:0005488,GO:0005737
PBANKA_040260	26.3375	9.13893	-1.52702	5e-05	inner membrane complex protein 1a
PBANKA_143730	140.479	48.9473	-1.52106	5e-05	endoplasmin, putative	GO:0006457,GO:0005783,GO:0005524,GO:0051082,GO:0009408
PBANKA_071550	81.3621	28.3524	-1.52089	5e-05	phosphoglucomutase-2
PBANKA_132070	259.825	90.6555	-1.51908	5e-05	signal peptide peptidase, putative	GO:0005783,GO:0008233,GO:0016021,GO:0004190
PBANKA_140930	35.2561	12.3015	-1.51904	5e-05	conserved Plasmodium protein, unknown function
PBANKA_132330	30.4181	10.6169	-1.51857	0.0005	pyridoxal 5'-phosphate synthase, putative
PBANKA_040580	179.013	62.8547	-1.50997	5e-05	conserved Plasmodium protein, unknown function	GO:0016020
PBANKA_140610	117.363	41.2335	-1.50908	5e-05	DNA-directed RNA polymerase alpha chain,putative	GO:0003899,GO:0003677,GO:0020011,GO:0006350,GO:0046983
PBANKA_124070	44.5903	15.6721	-1.50854	5e-05	NIMA related kinase 2
PBANKA_071150	32.5125	11.4277	-1.50846	5e-05	conserved Plasmodium protein, unknown function
PBANKA_143360	173.282	60.9751	-1.50683	5e-05	thrombospondin-related apical membrane protein	GO:0002020,GO:0005783,GO:0009986,GO:0005794,GO:0020008
PBANKA_031380	340.435	119.884	-1.50574	5e-05	ATP synthase F1, alpha subunit, putative	GO:0015986,GO:0045261,GO:0016469,GO:0005739,GO:0046961,GO:0046933
PBANKA_112170	52.7181	18.613	-1.50199	5e-05	leucine--tRNA ligase, putative
PBANKA_040490	327.127	115.776	-1.49851	5e-05	conserved Plasmodium protein, unknown function	GO:0046872,GO:0005737
PBANKA_060620	140.829	49.8462	-1.49839	5e-05	blood stage antigen 41-3 precursor, putative
PBANKA_093950	626.291	221.711	-1.49815	5e-05	Rad51 homolog, putative	GO:0005634,GO:0003677,GO:0005524,GO:0006281,GO:0000150,GO:0005515,GO:0003684,GO:0008094,GO:0006310
PBANKA_144260	170.602	60.9244	-1.48554	5e-05	RNA pseudouridylate synthase, putative	GO:0003723,GO:0009451,GO:0001522,GO:0009982
PBANKA_111520	155.225	55.5778	-1.48178	5e-05	conserved Plasmodium protein, unknown function	GO:0016020,GO:0006817,GO:0005737
PBANKA_052470	103.149	36.9356	-1.48164	5e-05	Plasmodium exported protein, unknown function
PBANKA_112260	117.28	42.0473	-1.47988	5e-05	ATP-dependent DEAD box helicase, putative	GO:0016070,GO:0005524,GO:0004004,GO:0003676
PBANKA_123730	79.3343	28.5019	-1.47689	5e-05	inner membrane complex protein, putative	GO:0016020,GO:0016021,GO:0070258
PBANKA_071580	150.96	54.2413	-1.47671	5e-05	conserved Plasmodium protein, unknown function	GO:0005840,GO:0020011,GO:0003735
PBANKA_082150	50.5495	18.1764	-1.47563	5e-05	conserved Plasmodium protein, unknown function
PBANKA_134070	163.765	58.9469	-1.47413	5e-05	conserved Plasmodium protein, unknown function	GO:0016021,GO:0005741,GO:0005739,GO:0005488
PBANKA_092160	235.787	84.9109	-1.47346	5e-05	RNA binding protein, putative	GO:0006397,GO:0003723,GO:0005634,GO:0000166,GO:0006417,GO:0051028
PBANKA_041540	212.305	76.5351	-1.47194	5e-05	conserved Plasmodium protein, unknown function,pseudogene
PBANKA_121510	35.916	12.9694	-1.46952	5e-05	Rh5 interacting protein, putative
PBANKA_071810	143.227	51.746	-1.46879	5e-05	glutamyl-tRNA(Gln) amidotransferase subunit A,putative	GO:0020011,GO:0050567
PBANKA_093820	86.2282	31.1579	-1.46856	0.0001	conserved Plasmodium protein, unknown function	GO:0005515,GO:0005737
PBANKA_145880	21.222	7.67006	-1.46825	5e-05	kinesin, putative
PBANKA_061790	393.373	142.399	-1.46596	5e-05	ferrodoxin reductase-like protein, putative	GO:0015036,GO:0009055,GO:0051537,GO:0050660,GO:0006118,GO:0055114,GO:0016491
PBANKA_010340	180.503	65.4627	-1.46328	5e-05	glyoxalase I, putative	GO:0004462,GO:0020011,GO:0009438
PBANKA_071420	29.2147	10.6109	-1.46115	5e-05	ClpB protein, putative
PBANKA_030370	75.6802	27.5193	-1.45947	5e-05	DNA repair endonuclease, putative
PBANKA_113010	415.7	151.993	-1.45154	5e-05	Transcription factor Tfb4, putative	GO:0005634,GO:0006281,GO:0016251,GO:0006355,GO:0000439,GO:0006350,GO:0008270,GO:0006974,GO:0003700
PBANKA_124530	31.348	11.5049	-1.44612	5e-05	formin 1, putative
PBANKA_062090	394.928	144.996	-1.44557	5e-05	conserved Plasmodium protein, unknown function
PBANKA_051820	28.7971	10.5777	-1.44489	5e-05	flavoprotein subunit of succinate dehydrogenase,putative
PBANKA_120345	1089.63	400.349	-1.44451	0.03425	conserved Plasmodium protein, unknown function
PBANKA_123250	156.3	57.4808	-1.44317	5e-05	eukaryotic translation initiation factor 3subunit, putative	GO:0006413,GO:0003743,GO:0003723
PBANKA_081280	26.0785	9.59272	-1.44285	5e-05	GTP-binding protein, putative
PBANKA_081440	260.626	95.9842	-1.44111	5e-05	conserved Plasmodium protein, unknown function	GO:0006412,GO:0006414,GO:0005737
PBANKA_060350	462.926	170.658	-1.43967	5e-05	cytidine deaminase, putative	GO:0016787,GO:0008270,GO:0008033
PBANKA_010200	27.7772	10.2403	-1.43965	5e-05	bcs1-like protein, putative
PBANKA_122190	236.322	87.1246	-1.4396	5e-05	conserved Plasmodium protein, unknown function
PBANKA_061040	114.303	42.1534	-1.43914	5e-05	ATPase, putative	GO:0016020,GO:0002028,GO:0005524,GO:0015662,GO:0008152,GO:0006812,GO:0006754,GO:0015078,GO:0016887
PBANKA_135040	322.449	119.015	-1.43793	0.02625	conserved Plasmodium protein, unknown function	GO:0009055,GO:0020037,GO:0022904,GO:0005507,GO:0004129,GO:0016021,GO:0005743,GO:0005746
PBANKA_136040	149.982	55.4214	-1.43627	5e-05	conserved Plasmodium protein, unknown function
PBANKA_121770	151.972	56.2797	-1.43312	5e-05	ATP-dependent RNA helicase DDX6	GO:0005515,GO:0005524,GO:0004004,GO:0005737,GO:0003676
PBANKA_082620	103.294	38.3346	-1.43004	5e-05	protein phosphatase-beta, putative	GO:0016787
PBANKA_071450	86.4523	32.0965	-1.42949	5e-05	conserved Plasmodium protein, unknown function	GO:0005737
PBANKA_071250	27.9032	10.406	-1.42302	5e-05	dynactin subunit 6, putative
PBANKA_123090	29.7028	11.0827	-1.4223	5e-05	RAP protein, putative
PBANKA_143240	40.4786	15.1206	-1.42064	5e-05	perforin-like protein 2
PBANKA_121460	62.563	23.3815	-1.41994	5e-05	conserved Plasmodium protein, unknown function	GO:0043087,GO:0046982,GO:0005737,GO:0005625,GO:0005096
PBANKA_132950	35.3714	13.2353	-1.4182	5e-05	protein phosphatase containing kelch-likedomains
PBANKA_120880	165.678	62.082	-1.41614	5e-05	conserved Plasmodium protein, unknown function
PBANKA_130550	195.806	73.4626	-1.41434	5e-05	acid cluster protein 33 homologue, putative
PBANKA_021040	100.592	37.7426	-1.41424	5e-05	mismatch repair protein PMS1, putative	GO:0005524,GO:0003684,GO:0006260,GO:0006298,GO:0030983
PBANKA_141040	58.3019	21.8782	-1.41405	5e-05	vacuolar ATP synthase subunit a, putative
PBANKA_071030	117.2	44.0138	-1.41295	5e-05	conserved Plasmodium protein, unknown function
PBANKA_061660	662.437	248.958	-1.41188	5e-05	conserved Plasmodium protein, unknown function	GO:0016020
PBANKA_110710	134.276	50.5876	-1.40835	5e-05	subtilisin-like protease 1, putative	GO:0004252,GO:0020026,GO:0006508,GO:0020003,GO:0008236,GO:0004289
PBANKA_132970	51.7643	19.5024	-1.40831	5e-05	26S proteasome subunit, putative
PBANKA_060180	384.119	144.829	-1.4072	0.0245	conserved Plasmodium protein, unknown function
PBANKA_110390	1508.73	569.747	-1.40494	5e-05	conserved Plasmodium protein, unknown function	GO:0005737
PBANKA_134540	664.374	251.472	-1.4016	5e-05	ER lumen protein retaining receptor 1, putative	GO:0006886,GO:0005783,GO:0005046,GO:0016021,GO:0006621,GO:0046923,GO:0016021,GO:0006621
PBANKA_010930	63.0965	23.8885	-1.40124	5e-05	SNARE associated Golgi protein, putative
PBANKA_010470	119.717	45.4538	-1.39715	5e-05	long chain polyunsaturated fatty acid elongationenzyme, putative	GO:0016021,GO:0019368
PBANKA_091780	196.994	74.7949	-1.39714	5e-05	conserved Plasmodium protein, unknown function	GO:0005524
PBANKA_071910	302.601	114.898	-1.39706	5e-05	conserved Plasmodium protein, unknown function	GO:0020011
PBANKA_061780	5048.17	1919.97	-1.39468	5e-05	conserved Plasmodium protein, unknown function
PBANKA_092800	8780.47	3339.88	-1.3945	5e-05	conserved Plasmodium protein, unknown function	GO:0016021,GO:0016740,GO:0005737
PBANKA_090620	261.518	99.4799	-1.39443	5e-05	conserved Plasmodium protein, unknown function
PBANKA_092880	229.786	87.4957	-1.39301	5e-05	U2 snRNP auxiliary factor, small subunit,putative	GO:0005634,GO:0003723,GO:0005686,GO:0000398,GO:0008270
PBANKA_131320	280.66	106.882	-1.3928	5e-05	transcription factor with AP2 domain(s),putative	GO:0006355,GO:0003700
PBANKA_031490	126.786	48.3007	-1.39228	5e-05	conserved Plasmodium protein, unknown function
PBANKA_111000	529.514	201.771	-1.39195	5e-05	conserved Plasmodium protein, unknown function	GO:0005737
PBANKA_111170	213.284	81.3165	-1.39115	5e-05	conserved Plasmodium protein, unknown function
PBANKA_080310	33.2179	12.6657	-1.39103	5e-05	DNA replication licensing factor MCM7, putative
PBANKA_060780	77.4934	29.55	-1.39091	5e-05	conserved Plasmodium protein, unknown function	GO:0005634,GO:0005737
PBANKA_082180	79.2933	30.2917	-1.38828	5e-05	U4/U6 snRNA-associated-splicing factor, putative	GO:0003676
PBANKA_082690	23.3195	8.92132	-1.38621	5e-05	protein kinase, putative
PBANKA_141560	28.0267	10.7254	-1.38577	5e-05	DNA replication licensing factor MCM4, putative
PBANKA_051010	165.437	63.3937	-1.38387	5e-05	conserved Plasmodium protein, unknown function	GO:0003779,GO:0016020,GO:0005524,GO:0003774,GO:0016459,GO:0005516,GO:0005737
PBANKA_112130	79.8243	30.6151	-1.38259	0.0041	conserved Plasmodium protein, unknown function	GO:0016787
PBANKA_112330	621.073	238.328	-1.38182	5e-05	conserved Plasmodium protein, unknown function	GO:0000166,GO:0005737
PBANKA_134870	134.579	51.7401	-1.37909	5e-05	conserved Plasmodium protein, unknown function	GO:0005515,GO:0008270,GO:0005622,GO:0006512,GO:0005737,GO:0016874
PBANKA_133060	96.4936	37.1281	-1.37792	5e-05	1-deoxy-D-xylulose 5-phosphate reductoisomerase,putative	GO:0008299,GO:0020011,GO:0046872,GO:0019288,GO:0030604
PBANKA_080790	163.155	62.8894	-1.37535	5e-05	conserved Plasmodium protein, unknown function	GO:0003779,GO:0005524,GO:0003774,GO:0016459,GO:0005516,GO:0005737
PBANKA_082440	263.077	101.474	-1.37437	5e-05	cyclin-dependent kinases regulatory subunit,putative	GO:0016538,GO:0005622,GO:0005737,GO:0003924,GO:0006413,GO:0003743,GO:0006412,GO:0005525,GO:0007049
PBANKA_145290	96.6944	37.315	-1.37367	5e-05	conserved Plasmodium protein, unknown function
PBANKA_122860	100.886	38.9831	-1.37181	0.0015	conserved Plasmodium protein, unknown function	GO:0016020,GO:0016021
PBANKA_092560	196.542	76.0012	-1.37074	5e-05	conserved Plasmodium protein, unknown function	GO:0016020,GO:0020011
PBANKA_123120	237.82	92.126	-1.36819	5e-05	phosducin-like protein, putative	GO:0005737
PBANKA_134600	29.1875	11.3085	-1.36794	5e-05	DEAD box helicase, putative
PBANKA_041630	61.2245	23.73	-1.36739	5e-05	nucleoporin NUP100/NSP100, putative
PBANKA_083430	47.3183	18.3543	-1.36628	5e-05	gamma-tubulin complex component, putative
PBANKA_101900	444.461	172.467	-1.36573	5e-05	conserved Plasmodium protein, unknown function
PBANKA_083270	119.977	46.5895	-1.36468	5e-05	adenylate kinase-like protein 2, putative	GO:0005829
PBANKA_082570	1584.62	615.851	-1.36348	0.00095	telomeric repeat binding factor 1, putative
PBANKA_134820	382.209	148.611	-1.36282	5e-05	conserved Plasmodium protein, unknown function
PBANKA_081890	666.778	259.461	-1.36169	5e-05	heat shock protein 70, putative
PBANKA_122320	198.169	77.119	-1.36157	5e-05	conserved Plasmodium protein, unknown function
PBANKA_050410	328.366	128.087	-1.35818	5e-05	autophagy-related protein 8	GO:0020011,GO:0005829
PBANKA_060390	1106.28	431.623	-1.35788	5e-05	conserved Plasmodium protein, unknown function	GO:0005737
PBANKA_092940	824.468	321.892	-1.35689	5e-05	conserved Plasmodium protein, unknown function	GO:0003779,GO:0005524,GO:0003774,GO:0016459,GO:0005737
PBANKA_040410	38.5454	15.0508	-1.35672	5e-05	AP endonuclease (DNA-[apurinic or apyrimidinicsite] lyase), putative
PBANKA_122750	28.6822	11.222	-1.35382	5e-05	conserved Plasmodium protein, unknown function
PBANKA_040170	30.4547	11.9358	-1.35137	5e-05	conserved Plasmodium protein, unknown function
PBANKA_060300	94.6013	37.0835	-1.35108	5e-05	conserved Plasmodium protein, unknown function
PBANKA_136020	526.165	206.372	-1.35027	5e-05	conserved Plasmodium protein, unknown function	GO:0016021,GO:0005886
PBANKA_061130	386.37	151.61	-1.34962	5e-05	conserved Plasmodium protein, unknown function	GO:0016021,GO:0005886
PBANKA_020530	24.6644	9.71199	-1.34459	5e-05	conserved Plasmodium protein, unknown function
PBANKA_052260	66.903	26.3539	-1.34405	5e-05	erythrocyte membrane-associated antigen,putative
PBANKA_071110	232.903	91.7887	-1.34334	5e-05	conserved Plasmodium protein, unknown function	GO:0005634,GO:0020011
PBANKA_041490	122.234	48.1797	-1.34315	5e-05	dynein light intermediate chain 2, putative	GO:0051959,GO:0003774
PBANKA_135520	47.761	18.8398	-1.34205	5e-05	aconitate hydratase, putative
PBANKA_122990	228.02	90.2112	-1.33778	5e-05	conserved Plasmodium protein, unknown function
PBANKA_102830	185.936	73.6806	-1.33545	5e-05	serine/threonine protein phosphatase, putative	GO:0000163,GO:0016787,GO:0006470
PBANKA_140070	622.934	247.811	-1.32984	5e-05	Plasmodium exported protein, unknown function
PBANKA_130700	76.3191	30.4027	-1.32784	5e-05	conserved Plasmodium protein, unknown function
PBANKA_103700	109.867	43.778	-1.32748	5e-05	sybindin, putative	GO:0006888,GO:0005801
PBANKA_020750	27.2757	10.8723	-1.32696	5e-05	conserved Plasmodium protein, unknown function
PBANKA_021280	27.887	11.1372	-1.32421	5e-05	alpha/beta hydrolase, putative
PBANKA_090800	22.7224	9.07644	-1.32392	5e-05	conserved Plasmodium protein, unknown function
PBANKA_145870	60.7734	24.2893	-1.32312	5e-05	conserved Plasmodium protein, unknown function
PBANKA_061350	152.188	60.8317	-1.32295	5e-05	conserved Plasmodium protein, unknown function
PBANKA_133760	84.0491	33.6718	-1.31969	5e-05	translation initiation factor EIF-2B subunit,putative	GO:0005622,GO:0044237
PBANKA_083020	49.0399	19.6482	-1.31956	5e-05	high molecular weight rhoptry protein 2,putative
PBANKA_081730	31.9508	12.8059	-1.31904	0.00025	conserved Plasmodium protein, unknown function
PBANKA_144970	16026	6429.08	-1.31773	5e-05	conserved Plasmodium protein, unknown function
PBANKA_090770	45.8303	18.3915	-1.31726	5e-05	conserved Plasmodium protein, unknown function
PBANKA_123270	54.2944	21.7896	-1.31716	5e-05	zinc finger protein, putative
PBANKA_142910	266.744	107.176	-1.31547	0.00055	conserved Plasmodium protein, unknown function
PBANKA_123640	60.2629	24.2267	-1.31468	5e-05	nucleotide binding protein, putative
PBANKA_070520	382.936	154.084	-1.31338	5e-05	conserved Plasmodium protein, unknown function
PBANKA_082530	389.434	156.774	-1.31269	5e-05	conserved Plasmodium protein, unknown function	GO:0005634,GO:0006350,GO:0005737
PBANKA_030210	282.812	113.919	-1.31183	5e-05	conserved Plasmodium protein, unknown function	GO:0005524,GO:0005515,GO:0005737
PBANKA_124350	277.258	111.907	-1.30893	5e-05	conserved Plasmodium protein, unknown function	GO:0005840,GO:0006412,GO:0005622,GO:0003735,GO:0019843
PBANKA_092370	77.4278	31.2846	-1.3074	5e-05	ethanolamine kinase, putative	GO:0006646,GO:0004305,GO:0006656,GO:0005737,GO:0006629
PBANKA_050880	185.459	74.9552	-1.307	5e-05	RAP protein, putative	GO:0016020,GO:0005524,GO:0005737
PBANKA_050400	110.669	44.75	-1.30629	5e-05	tRNA methyltransferase, putative	GO:0016740,GO:0005737,GO:0008033
PBANKA_124100	346.383	140.4	-1.30283	5e-05	ADP-ribosylation factor GTPase-activatingprotein, putative	GO:0032312,GO:0008060,GO:0043087,GO:0008270,GO:0008060,GO:0032312,GO:0008270
PBANKA_083590	2330.64	944.689	-1.30281	0.0021	conserved protein, unknown function
PBANKA_146320	148.123	60.0718	-1.30204	5e-05	Hbeta58/Vps26 protein homologue, putative	GO:0030904,GO:0042147,GO:0007034
PBANKA_103550	151.972	61.7047	-1.30036	5e-05	vacuolar sorting protein 29, putative	GO:0016787
PBANKA_145110	1879.96	763.596	-1.29982	5e-05	conserved Plasmodium protein, unknown function	GO:0003855,GO:0009073
PBANKA_090600	60.3133	24.5009	-1.29964	5e-05	alpha/beta hydrolase, putative
PBANKA_132630	69.5756	28.2741	-1.2991	5e-05	cytochrome c1 precursor, putative
PBANKA_122210	45.2811	18.4392	-1.29613	5e-05	regulator of chromosome condensation, putative
PBANKA_060100	25.5135	10.3987	-1.29486	5e-05	ATP dependent RNA helicase, putative
PBANKA_135960	41.6824	16.9973	-1.29413	5e-05	6-cysteine protein
PBANKA_122690	78.3931	31.9829	-1.29342	5e-05	mitogen-activated protein kinase organizer 1,putative
PBANKA_071370	103.572	42.2888	-1.29228	5e-05	GTPase, putative	GO:0005622,GO:0005525
PBANKA_145010	80.8201	33.0067	-1.29196	5e-05	mRNA methyltransferase, putative	GO:0008168,GO:0006139
PBANKA_040820	5331.64	2178.93	-1.29096	5e-05	calcium-dependent protein kinase 3	GO:0004713,GO:0005524,GO:0005509,GO:0004683,GO:0006468
PBANKA_041130	81.1865	33.2182	-1.28926	5e-05	conserved Plasmodium protein, unknown function
PBANKA_080930	423.583	173.317	-1.28924	5e-05	peptide deformylase, putative	GO:0031365,GO:0042586,GO:0020011,GO:0006412,GO:0043686,GO:0008198
PBANKA_123160	32.4461	13.3314	-1.28322	5e-05	transcription factor with AP2 domain(s),putative
PBANKA_136120	23.6466	9.71707	-1.28304	5e-05	conserved Plasmodium protein, unknown function
PBANKA_010650	369.218	151.737	-1.2829	5e-05	conserved Plasmodium protein, unknown function	GO:0005524,GO:0005737
PBANKA_082290	167.319	68.8291	-1.28151	5e-05	conserved Plasmodium protein, unknown function
PBANKA_081540	437.226	180.063	-1.27988	5e-05	conserved Plasmodium protein, unknown function	GO:0000166,GO:0005737
PBANKA_111840	105.735	43.5504	-1.2797	5e-05	conserved Plasmodium protein, unknown function	GO:0006413,GO:0003743,GO:0006412,GO:0005622,GO:0005525,GO:0005737,GO:0003924
PBANKA_135410	332.114	136.942	-1.27811	5e-05	Rab GTPase 11b	GO:0016020,GO:0060627,GO:0005622,GO:0003924,GO:0006886,GO:0005515,GO:0006913,GO:0007264,GO:0005525
PBANKA_040750	28.1561	11.618	-1.27708	5e-05	N2227-like protein, putative
PBANKA_082750	30.4053	12.5496	-1.27668	5e-05	NAD synthase, putative
PBANKA_040230	78.3702	32.3532	-1.2764	5e-05	dihydrolipoamide acyltransferase, putative	GO:0008415,GO:0008152
PBANKA_020190	1280.02	528.782	-1.27542	0.0077	conserved Plasmodium protein, unknown function	GO:0005737
PBANKA_083390	41.4765	17.1341	-1.27542	5e-05	conserved Plasmodium protein, unknown function
PBANKA_050740	165.817	68.5079	-1.27525	5e-05	orotidine-monophosphate-decarboxylase, putative	GO:0006221,GO:0004590,GO:0006207
PBANKA_131870	26.2707	10.8569	-1.27484	5e-05	protein phosphatase, putative
PBANKA_081230	118.929	49.1566	-1.27464	5e-05	conserved Plasmodium protein, unknown function
PBANKA_123990	168.375	69.6052	-1.27441	5e-05	acyl-CoA synthetase, putative	GO:0006631,GO:0004467
PBANKA_110450	175.067	72.4215	-1.27342	5e-05	conserved protein, unknown function	GO:0016020,GO:0016021
PBANKA_123440	53.9715	22.3367	-1.27278	5e-05	zinc finger protein, putative
PBANKA_143800	135.553	56.1576	-1.27131	5e-05	CAMP-dependent protein kinase regulatory subunit,putative	GO:0001932,GO:0008603,GO:0005952
PBANKA_031210	113.129	46.8744	-1.27109	5e-05	conserved Plasmodium protein, unknown function	GO:0016020
PBANKA_135950	178.228	73.9321	-1.26945	5e-05	conserved Plasmodium protein, unknown function	GO:0005198
PBANKA_072040	1093.76	454.514	-1.2669	5e-05	conserved Plasmodium protein, unknown function
PBANKA_071600	57.9775	24.0933	-1.26686	5e-05	chromosome associated protein, putative
PBANKA_100960	320.331	133.289	-1.265	5e-05	conserved Plasmodium protein, unknown function
PBANKA_134840	359.492	149.634	-1.26452	5e-05	histone H3 variant, putative	GO:0005634,GO:0003677,GO:0006333,GO:0006334,GO:0000786
PBANKA_050265	162.982	67.8825	-1.2636	5e-05	conserved Plasmodium protein, unknown function
PBANKA_101510	231.632	96.5547	-1.26242	5e-05	conserved Plasmodium protein, unknown function	GO:0016020
PBANKA_071540	180.556	75.343	-1.2609	5e-05	conserved Plasmodium protein, unknown function
PBANKA_112780	51.6457	21.5562	-1.26055	5e-05	DnaJ protein, putative
PBANKA_142980	54.7213	22.8407	-1.2605	0.00315	conserved Plasmodium protein, unknown function
PBANKA_040560	134.389	56.1417	-1.25927	5e-05	EB1 homolog, putative	GO:0008017
PBANKA_130280	207.726	86.9377	-1.25663	5e-05	thioredoxin peroxidase 1	GO:0042262,GO:0009408,GO:0008379,GO:0045454,GO:0046983,GO:0016209,GO:0006979,GO:0005829
PBANKA_090140	180.825	75.7115	-1.25601	5e-05	mitochondrial ATP synthase delta subunit,putative	GO:0045261,GO:0042776,GO:0005739,GO:0046961,GO:0046933
PBANKA_082470	186.729	78.1897	-1.25589	5e-05	thioredoxin reductase, putative	GO:0050661,GO:0050660,GO:0055114,GO:0005737,GO:0004791,GO:0045454,GO:0050661,GO:0050660,GO:0005739,GO:0005737,GO:0055114,GO:0004791,GO:0045454
PBANKA_143610	70.3295	29.4535	-1.25569	0.0001	heterochromatin protein 1, putative
PBANKA_144930	56.4442	23.6384	-1.25569	5e-05	CPW-WPC family protein, putative
PBANKA_113810	1669.85	700.441	-1.25338	5e-05	14-3-3 protein, putative	GO:0019904
PBANKA_114240	223.338	93.8769	-1.25039	5e-05	nucleoside diphosphate kinase b, putative	GO:0000287,GO:0005524,GO:0006241,GO:0032553,GO:0004550,GO:0006228,GO:0032552,GO:0006183
PBANKA_131620	27.1864	11.4424	-1.2485	0.0023	SNARE protein, putative
PBANKA_123380	91.9363	38.7147	-1.24775	5e-05	conserved Plasmodium protein, unknown function	GO:0006397,GO:0003723,GO:0005634,GO:0005737
PBANKA_130980	41.094	17.345	-1.24441	5e-05	conserved Plasmodium protein, unknown function
PBANKA_083000	214.335	90.5247	-1.24348	5e-05	RNA-binding protein, putative	GO:0003676
PBANKA_110650	210.096	88.8035	-1.24236	5e-05	rhomboid protease ROM4	GO:0004252,GO:0008233,GO:0016021,GO:0006465
PBANKA_135160	50.5358	21.3737	-1.24147	0.0002	conserved Plasmodium protein, unknown function
PBANKA_070890	409.222	173.112	-1.24118	0.00185	conserved Plasmodium protein, unknown function	GO:0046872,GO:0005524
PBANKA_082770	83.9413	35.5589	-1.23917	5e-05	replication termination factor, putative	GO:0005634,GO:0000151,GO:0016567,GO:0004842
PBANKA_071560	321.769	136.382	-1.23837	5e-05	26S proteasome AAA-ATPase subunit RPT3, putative	GO:0005634,GO:0005524,GO:0006511,GO:0005838,GO:0005737,GO:0016887
PBANKA_113040	229.535	97.4001	-1.23672	5e-05	proteasome subunit, putative	GO:0004175,GO:0004298,GO:0006511,GO:0005839
PBANKA_136430	216.504	91.9267	-1.23584	5e-05	glycerol kinase, putative	GO:0006071,GO:0005524,GO:0006072,GO:0004370,GO:0005975
PBANKA_102510	29.734	12.6273	-1.23556	5e-05	conserved Plasmodium protein, unknown function
PBANKA_011090	268.79	114.281	-1.2339	5e-05	PP-loop family protein, putative
PBANKA_112860	36.8825	15.7187	-1.23046	5e-05	cullin-like protein, putative
PBANKA_101420	21.5259	9.18147	-1.22927	0.0006	conserved Plasmodium protein, unknown function
PBANKA_071970	204.06	87.0789	-1.2286	5e-05	conserved Plasmodium protein, unknown function	GO:0005524,GO:0008270,GO:0005737
PBANKA_052270	207.252	88.7809	-1.22306	5e-05	alpha tubulin 2
PBANKA_051380	191.207	82.0244	-1.22101	5e-05	RAP protein, putative
PBANKA_143220	1856.24	796.348	-1.22091	5e-05	male development gene 1	GO:0005774,GO:0020005,GO:0044310
PBANKA_031010	303.121	130.066	-1.22065	5e-05	conserved Plasmodium protein, unknown function	GO:0016020,GO:0020011
PBANKA_060710	858.766	369.33	-1.21735	0.0294	mitochondrial import inner membrane translocasesubunit tim10, putative	GO:0006626,GO:0005744,GO:0015450,GO:0015031,GO:0042719,GO:0045039
PBANKA_052030	22.4107	9.64878	-1.21577	5e-05	conserved Plasmodium protein, unknown function
PBANKA_061070	67.965	29.2664	-1.21554	5e-05	conserved Plasmodium protein, unknown function
PBANKA_070810	67.6194	29.1853	-1.21219	5e-05	dynein light chain 1
PBANKA_132600	123.595	53.3798	-1.21126	5e-05	conserved Plasmodium protein, unknown function	GO:0016021,GO:0005525,GO:0003924
PBANKA_133500	94.3396	40.7587	-1.21076	5e-05	conserved Plasmodium protein, unknown function
PBANKA_092130	67.9958	29.377	-1.21076	0.0003	deoxyuridine 5'-triphosphate nucleotidohydrolase,putative	GO:0006399,GO:0006260,GO:0046080,GO:0004170
PBANKA_092520	70.6683	30.5438	-1.21018	5e-05	calcium-dependent protein kinase 7
PBANKA_145390	43.0498	18.6134	-1.20966	0.0022	conserved Plasmodium protein, unknown function
PBANKA_081030	48.6128	21.0233	-1.20935	5e-05	conserved Plasmodium protein, unknown function	GO:0016020
PBANKA_062160	142.589	61.6832	-1.20892	5e-05	conserved Plasmodium protein, unknown function	GO:0003779,GO:0005524,GO:0003774,GO:0016459,GO:0005516,GO:0005737
PBANKA_050170	73.399	31.7729	-1.20796	5e-05	phosphomannomutase, putative
PBANKA_052290	28.3973	12.2953	-1.20764	5e-05	pre-mRNA-splicing helicase BRR2, putative
PBANKA_021060	31.4739	13.6412	-1.20619	5e-05	ubiquitin carboxyl-terminal hydrolase, putative
PBANKA_124330	154.182	66.833	-1.206	5e-05	peptidyl-prolyl cis-trans isomerase, putative	GO:0006457,GO:0003755,GO:0016018
PBANKA_051800	69.6527	30.2143	-1.20495	0.0002	apicoplast ribosomal protein L27 precursor,putative
PBANKA_080750	26.1433	11.3599	-1.2025	5e-05	conserved Plasmodium protein, unknown function
PBANKA_140740	88.0885	38.2908	-1.20195	5e-05	mRNA-decapping enzyme 2, putative
PBANKA_114180	766.008	333.446	-1.19991	0.0094	conserved Plasmodium protein, unknown function	GO:0005737
PBANKA_092980	31.8624	13.8758	-1.19928	5e-05	insulinase, putative
PBANKA_102100	119.215	51.9272	-1.199	5e-05	conserved Plasmodium protein, unknown function	GO:0016020,GO:0007169,GO:0005524,GO:0006468,GO:0016021,GO:0045095,GO:0004714
PBANKA_124400	248.65	108.352	-1.1984	5e-05	cell cycle regulator protein, putative	GO:0003723,GO:0000074
PBANKA_101790	148.986	65.0468	-1.19563	5e-05	phosphoenolpyruvate carboxylase	GO:0006099,GO:0008964
PBANKA_142710	84.5812	36.9634	-1.19424	5e-05	aquaporin, putative	GO:0006810,GO:0016021,GO:0005886,GO:0005215
PBANKA_102300	46.7589	20.4891	-1.19038	5e-05	conserved Plasmodium protein, unknown function
PBANKA_110550	349.932	153.427	-1.18952	5e-05	conserved Plasmodium protein, unknown function	GO:0006457,GO:0016272,GO:0051082,GO:0005737
PBANKA_134810	92.5651	40.6104	-1.18862	5e-05	conserved Plasmodium protein, unknown function
PBANKA_091460	44.5412	19.5433	-1.18847	5e-05	RNA (uracil-5-)methyltransferase, putative
PBANKA_102030	188.083	82.6963	-1.18547	5e-05	ankyrin, putative
PBANKA_061120	170.312	74.9034	-1.18508	5e-05	conserved Plasmodium protein, unknown function
PBANKA_051535	48.3843	21.2926	-1.18419	5e-05	OTU-like cysteine protease, putative
PBANKA_111280	129.984	57.2129	-1.18392	5e-05	conserved Plasmodium protein, unknown function	GO:0005737
PBANKA_083060	90.8995	40.0296	-1.1832	0.00015	conserved Plasmodium protein, unknown function
PBANKA_111020	264.083	116.354	-1.18246	5e-05	conserved Plasmodium protein, unknown function
PBANKA_103830	72.098	31.7812	-1.18178	5e-05	translocation associated membrane protein,putative	GO:0065002,GO:0005515,GO:0016021,GO:0005789
PBANKA_091830	783.595	345.506	-1.1814	5e-05	transporter, putative	GO:0016020
PBANKA_144480	126.625	55.8853	-1.18002	5e-05	conserved Plasmodium protein, unknown function
PBANKA_062030	90.6685	40.0208	-1.17985	5e-05	conserved Plasmodium protein, unknown function
PBANKA_101240	137.942	60.896	-1.17964	5e-05	RNA methyltransferase, putative
PBANKA_082870	191.772	84.7365	-1.17833	5e-05	phosphatidylserine decarboxylase, putative	GO:0008654,GO:0016020,GO:0005783,GO:0004609
PBANKA_134430	72.3224	31.9995	-1.17639	5e-05	chromatin assembly factor 1 subunit, putative
PBANKA_123510	469.219	207.671	-1.17596	0.0036	U6 snRNA-associated sm-like protein lsm2,putative
PBANKA_041050	159.738	70.7052	-1.17582	5e-05	transporter, putative	GO:0016021
PBANKA_113490	512.177	226.927	-1.17441	5e-05	zinc finger protein, putative	GO:0003723,GO:0005634,GO:0008270
PBANKA_061820	69.4067	30.8992	-1.1675	5e-05	phosphoinositide-binding protein, putative	GO:0005515,GO:0007154,GO:0035091
PBANKA_040730	100.849	44.9525	-1.16573	0.0001	conserved Plasmodium protein, unknown function	GO:0005737
PBANKA_143060	1204.59	536.977	-1.16561	5e-05	conserved Plasmodium protein, unknown function	GO:0020011
PBANKA_081500	99.966	44.6024	-1.16431	5e-05	pseudouridylate synthase, putative	GO:0020011,GO:0003723,GO:0009982,GO:0001522
PBANKA_101460	67.3421	30.0505	-1.16412	5e-05	phosphotyrosyl phosphatase activator, putative
PBANKA_050860	112.549	50.251	-1.16332	5e-05	conserved Plasmodium protein, unknown function	GO:0006396,GO:0003723,GO:0004540,GO:0004519,GO:0005737
PBANKA_041740	122.38	54.7744	-1.15979	5e-05	GTPase activating protein, putative	GO:0005097,GO:0005622,GO:0032313
PBANKA_123470	172.874	77.4084	-1.15916	5e-05	conserved Plasmodium protein, unknown function	GO:0020011
PBANKA_143970	113.737	50.9986	-1.15717	5e-05	conserved Plasmodium protein, unknown function
PBANKA_070280	298.83	134.071	-1.15633	5e-05	protein disulfide isomerase	GO:0005788,GO:0006457,GO:0005783,GO:0003756,GO:0045454
PBANKA_040520	172.25	77.3219	-1.15555	5e-05	T-complex protein beta subunit, putative	GO:0006457,GO:0005524,GO:0051082,GO:0005832
PBANKA_060880	27.6134	12.3956	-1.15554	0.00025	conserved Plasmodium protein, unknown function
PBANKA_121130	98.2796	44.1677	-1.1539	5e-05	autophagy-related protein 18, putative	GO:0005774,GO:0006914,GO:0015031,GO:0005773
PBANKA_092860	55.6551	25.0433	-1.15209	5e-05	clathrin coat assembly protein, putative
PBANKA_010410	62.6821	28.2092	-1.15189	5e-05	serine/threonine protein kinase, putative
PBANKA_061110	56.1378	25.2711	-1.15148	5e-05	succinyl-CoA ligase, putative
PBANKA_144700	59.1748	26.6548	-1.15058	0.00305	cytochrome b5, putative
PBANKA_030660	499.866	225.329	-1.14951	5e-05	conserved Plasmodium protein, unknown function	GO:0006413,GO:0003743,GO:0006412,GO:0005622,GO:0005525,GO:0005737,GO:0003924
PBANKA_111620	93.585	42.2299	-1.14801	5e-05	ras GTPAse, putative	GO:0007264,GO:0005525,GO:0015031,GO:0005886
PBANKA_141380	23.6765	10.693	-1.14679	0.00015	conserved Plasmodium protein, unknown function
PBANKA_121860	58.6515	26.495	-1.14645	0.0001	conserved Plasmodium protein, unknown function
PBANKA_070850	46.4443	20.9879	-1.14595	5e-05	conserved Plasmodium protein, unknown function
PBANKA_080490	25.8296	11.6734	-1.1458	5e-05	ubiquitin-protein ligase e3, putative
PBANKA_093840	222.724	100.72	-1.14491	5e-05	endoplasmic reticulum-resident calcium bindingprotein, putative	GO:0006886,GO:0005783,GO:0005509
PBANKA_101800	139.696	63.2045	-1.14419	5e-05	conserved Plasmodium protein, unknown function
PBANKA_132360	54.6629	24.7344	-1.14404	5e-05	biotin protein ligase, putative
PBANKA_101560	36.9699	16.7334	-1.14362	5e-05	apicoplast ribosomal protein L15 precursor,putative
PBANKA_102440	10169.9	4604	-1.14334	5e-05	calmodulin, putative	GO:0005509
PBANKA_031300	65.4719	29.6434	-1.14316	5e-05	conserved Plasmodium protein, unknown function	GO:0016020
PBANKA_030590	103.363	46.8345	-1.14208	5e-05	conserved Plasmodium protein, unknown function	GO:0016020,GO:0020011
PBANKA_133510	22.1401	10.0399	-1.14093	5e-05	conserved Plasmodium protein, unknown function
PBANKA_141470	60.7443	27.5847	-1.13888	5e-05	ADP-ribosylation factor, putative
PBANKA_061010	60.6749	27.556	-1.13873	5e-05	lysine-specific histone demethylase 1, putative
PBANKA_061170	93.4379	42.4537	-1.13812	0.00015	conserved Plasmodium protein, unknown function	GO:0016020,GO:0046872,GO:0005634,GO:0020011
PBANKA_140470	102.711	46.6777	-1.13778	5e-05	conserved Plasmodium protein, unknown function	GO:0020011,GO:0016740,GO:0005737
PBANKA_071890	134.724	61.2505	-1.13721	5e-05	conserved Plasmodium protein, unknown function,fragment
PBANKA_143080	35.7879	16.2835	-1.13606	0.00185	thioredoxin peroxidase 2, putative
PBANKA_090750	28.9307	13.1737	-1.13494	0.001	conserved Plasmodium protein, unknown function
PBANKA_103330	94.4869	43.0471	-1.1342	0.00015	conserved Plasmodium protein, unknown function	GO:0020011
PBANKA_030620	82.4287	37.5543	-1.13417	5e-05	phospholipase A2, putative
PBANKA_091740	137.552	62.8214	-1.13065	5e-05	armadillo repeat protein PF16	GO:0005488
PBANKA_090830	30.9803	14.1671	-1.12881	5e-05	conserved Plasmodium protein, unknown function
PBANKA_091950	26.4734	12.1275	-1.12626	0.0001	transamidase, putative
PBANKA_021290	243.364	111.498	-1.1261	5e-05	conserved Plasmodium protein, unknown function	GO:0005634,GO:0005737
PBANKA_114480	203.305	93.2249	-1.12486	5e-05	conserved Plasmodium protein, unknown function	GO:0005515
PBANKA_080700	67.3009	30.888	-1.12358	5e-05	DNA-directed RNA polymerase II, putative
PBANKA_082520	137.129	62.9948	-1.12223	5e-05	thiamin pyrophosphokinase, putative	GO:0020011,GO:0005524,GO:0004788,GO:0009229,GO:0006772
PBANKA_060430	412.646	189.826	-1.12022	5e-05	conserved Plasmodium protein, unknown function
PBANKA_121970	87.2641	40.2176	-1.11756	0.0001	glutaredoxin-like protein	GO:0009055,GO:0015035,GO:0045454
PBANKA_103540	719.056	331.947	-1.11515	5e-05	glideosome associated protein with multiplemembrane spans 3, putative	GO:0016020,GO:0016021,GO:0070258
PBANKA_071770	111.836	51.6324	-1.11504	5e-05	conserved Plasmodium protein, unknown function	GO:0020011,GO:0005737
PBANKA_133840	531.056	245.241	-1.11466	0.00015	vacuolar ATP synthase subunit g, putative	GO:0020020,GO:0016820,GO:0016471,GO:0015992,GO:0007035,GO:0000221
PBANKA_091170	141.438	65.4773	-1.11111	5e-05	subtilisin-like protease 2	GO:0004252,GO:0020026,GO:0020009,GO:0006508,GO:0051604,GO:0016021,GO:0008236
PBANKA_083080	141.312	65.4232	-1.11101	5e-05	conserved Plasmodium protein, unknown function	GO:0020011
PBANKA_101970	150.751	69.9569	-1.10763	5e-05	conserved Plasmodium protein, unknown function	GO:0005524,GO:0005737
PBANKA_082410	51.549	23.9292	-1.10717	5e-05	flavodoxin-like protein
PBANKA_121050	40.6916	18.9495	-1.10257	5e-05	conserved Plasmodium protein, unknown function
PBANKA_123680	56.8441	26.4771	-1.10226	5e-05	conserved Plasmodium protein, unknown function
PBANKA_133850	69.034	32.2024	-1.10014	5e-05	acetyltransferase, GNAT family, putative
PBANKA_093250	63.2995	29.5558	-1.09876	0.0001	SET domain protein, putative
PBANKA_020300	143.792	67.2296	-1.09681	5e-05	chromatin assembly factor 1 protein WD40 domain,putative	GO:0042393,GO:0005678,GO:0051082,GO:0006334
PBANKA_114360	42.3667	19.8159	-1.09628	0.0001	alanine--tRNA ligase, putative
PBANKA_120630	39.9062	18.6789	-1.09521	5e-05	conserved Plasmodium protein, unknown function
PBANKA_010790	304.5	142.655	-1.09391	5e-05	conserved Plasmodium protein, unknown function
PBANKA_122250	1672.85	784.011	-1.09336	5e-05	plasmepsin X	GO:0006508,GO:0004194,GO:0004190
PBANKA_113640	41.2468	19.3337	-1.09316	0.0006	conserved Plasmodium protein, unknown function
PBANKA_134660	100.549	47.1479	-1.09263	5e-05	glutamine--tRNA ligase, putative	GO:0005524,GO:0004819,GO:0006412,GO:0005737,GO:0006425
PBANKA_135720	56.3781	26.4432	-1.09224	5e-05	heat shock protein 110, putative
PBANKA_051060	28.2222	13.2482	-1.09104	0.0002	cell division cycle protein 20 homolog
PBANKA_100440	33.5318	15.7428	-1.09084	0.0011	conserved Plasmodium protein, unknown function
PBANKA_133730	86.0549	40.4424	-1.08939	5e-05	conserved Plasmodium protein, unknown function	GO:0020011
PBANKA_136360	437.082	205.451	-1.08911	5e-05	conserved Plasmodium protein, unknown function
PBANKA_135350	225.025	105.858	-1.08796	5e-05	exosome complex component RRP42, putative	GO:0006396,GO:0003723,GO:0000175,GO:0008033
PBANKA_021270	78.1717	36.8052	-1.08674	5e-05	zinc finger protein, putative	GO:0005515,GO:0008270
PBANKA_081600	27.3415	12.8768	-1.08632	0.00035	type II NADH:ubiquinone oxidoreductase
PBANKA_051520	33.396	15.7293	-1.08622	0.00015	MORN repeat-containing protein 1, putative
PBANKA_124110	40.4024	19.0682	-1.08327	0.00015	nucleolar Jumonji domain interacting protein,putative
PBANKA_111080	33.4922	15.8253	-1.0816	5e-05	conserved Plasmodium protein, unknown function
PBANKA_021140	48.671	23.0501	-1.07829	5e-05	DNA (cytosine-5)-methyltransferase, putative
PBANKA_041390	47.3383	22.4399	-1.07694	0.00025	mitochondrial ribosomal protein L27 precursor,putative
PBANKA_133930	77.5727	36.7884	-1.0763	5e-05	conserved Plasmodium protein, unknown function	GO:0016020,GO:0020011,GO:0005737
PBANKA_081040	48.757	23.1359	-1.07548	5e-05	GDP-fucose protein O-fucosyltransferase 2,putative
PBANKA_121430	688.751	327.2	-1.07381	5e-05	enolase, putative	GO:0005856,GO:0005634,GO:0002253,GO:0004634,GO:0006094,GO:0006096,GO:0005737,GO:0020020,GO:0009986,GO:0006350,GO:0000015,GO:0005886,GO:0000045
PBANKA_112490	22.4392	10.6717	-1.07223	0.00085	oxidoreductase, putative
PBANKA_101570	62.9799	29.9589	-1.07191	0.00065	protein archease, putative
PBANKA_083260	42.511	20.2561	-1.06948	0.0006	proteasome precursor, putative
PBANKA_113050	174.449	83.1594	-1.06886	5e-05	proteasome subunit, putative	GO:0004175,GO:0004298,GO:0006511,GO:0005839
PBANKA_061330	44.1742	21.0655	-1.06832	0.0001	conserved Plasmodium protein, unknown function
PBANKA_133950	28.8664	13.7693	-1.06793	5e-05	conserved Plasmodium protein, unknown function
PBANKA_040180	56.0862	26.771	-1.06698	5e-05	HAD superfamily protein, putative
PBANKA_062140	42.5729	20.34	-1.06561	5e-05	conserved Plasmodium protein, unknown function
PBANKA_011100	159.714	76.3274	-1.06522	5e-05	6-cysteine protein	GO:0030260,GO:0045177,GO:0016255
PBANKA_135480	295.628	141.284	-1.06518	0.0223	conserved Plasmodium protein, unknown function
PBANKA_091020	118.6	56.8475	-1.06093	5e-05	protein phosphatase 2C, putative	GO:0006470,GO:0004722
PBANKA_051690	369.402	177.145	-1.06026	5e-05	S-adenosylmethionine decarboxylase, putative	GO:0004014,GO:0004586,GO:0006597,GO:0008295,GO:0009445,GO:0006596
PBANKA_102450	27.378	13.1509	-1.05786	0.02745	conserved Plasmodium protein, unknown function
PBANKA_140990	45.4307	21.8226	-1.05784	0.0001	clathrin-adaptor medium chain, putative
PBANKA_094180	3061.46	1472.96	-1.0555	5e-05	histone H2B, putative	GO:0005634,GO:0003677,GO:0006334,GO:0007001,GO:0000786
PBANKA_071330	124.828	60.1109	-1.05424	5e-05	protein kinase c inhibitor-like protein,putative	GO:0008426,GO:0003824
PBANKA_010670	116.449	56.1387	-1.05264	5e-05	conserved Plasmodium protein, unknown function	GO:0020011,GO:0005524,GO:0005515,GO:0005737
PBANKA_080230	95.5916	46.1592	-1.05027	5e-05	ubiquitin transferase, putative	GO:0006464,GO:0005622,GO:0016881,GO:0005488
PBANKA_011110	519.975	251.124	-1.05004	5e-05	6-cysteine protein	GO:0016255
PBANKA_112190	61.4715	29.749	-1.04707	0.0001	chorismate synthase, putative
PBANKA_081320	58.221	28.1948	-1.04611	5e-05	conserved Plasmodium protein, unknown function
PBANKA_090760	56.5465	27.3996	-1.04529	0.00025	phosphatidylinositolN-acetylglucosaminyltransferase subunit H, putative
PBANKA_070150	88.2795	42.7841	-1.045	0.00015	prohibitin, putative	GO:0016020,GO:0042127
PBANKA_102780	54.0249	26.2426	-1.04171	5e-05	ATP-dependent protease, putative	GO:0004252,GO:0005524,GO:0006508,GO:0017111,GO:0004176,GO:0005739,GO:0006510
PBANKA_090490	87.0215	42.3438	-1.03922	0.02135	conserved Plasmodium protein, unknown function	GO:0005840,GO:0006412,GO:0005622,GO:0005739,GO:0003735
PBANKA_021010	50.5426	24.6418	-1.03639	0.00035	vacuolar protein sorting-associated protein VTA1,putative
PBANKA_091940	36.72	17.9126	-1.03559	0.0001	conserved Plasmodium protein, unknown function
PBANKA_121820	49.1417	23.9806	-1.03508	0.00015	T-complex protein 1 epsilon subunit, putative
PBANKA_011080	1538.42	751.926	-1.03279	0.0001	conserved Plasmodium protein, unknown function
PBANKA_111960	84.229	41.1809	-1.03234	5e-05	merozoite surface protein 10, putative
PBANKA_041000	94.754	46.329	-1.03227	0.00465	conserved Plasmodium protein, unknown function	GO:0046872,GO:0005524,GO:0005737
PBANKA_060220	390.957	191.227	-1.03173	0.01975	signal recognition particle SRP14, putative	GO:0006614,GO:0043022,GO:0005515,GO:0005786,GO:0045900,GO:0030942,GO:0008312
PBANKA_122420	207.725	101.946	-1.02686	5e-05	DnaJ protein, putative	GO:0006457,GO:0051082,GO:0031072
PBANKA_144870	56.3859	27.6949	-1.02572	5e-05	conserved Plasmodium protein, unknown function
PBANKA_122580	147.853	72.6895	-1.02434	5e-05	peptidyl-prolyl cis-trans isomerase, putative	GO:0006457,GO:0003755,GO:0016018
PBANKA_124320	4657.32	2292.68	-1.02247	0.0002	conserved Plasmodium protein, unknown function
PBANKA_051590	202.827	99.9977	-1.02028	5e-05	mRNA-decapping enzyme subunit 1, putative	GO:0005634,GO:0016787
PBANKA_102120	197.95	97.7286	-1.01829	5e-05	conserved Plasmodium protein, unknown function
PBANKA_092330	263.764	130.484	-1.01538	5e-05	conserved Plasmodium protein, unknown function	GO:0006810,GO:0020011,GO:0005524,GO:0005886,GO:0016887
PBANKA_070480	427.378	211.493	-1.0149	5e-05	conserved Plasmodium protein, unknown function	GO:0016020,GO:0005524,GO:0005515,GO:0005737
PBANKA_070640	29.4551	14.5927	-1.01327	0.00035	conserved Plasmodium protein, unknown function
PBANKA_050320	63.1374	31.3028	-1.0122	5e-05	eukaryotic translation initiation factor subuniteIF2A, putative
PBANKA_144980	23.2971	11.5604	-1.01096	5e-05	inorganic pyrophosphatase, putative
PBANKA_141340	76.291	37.9304	-1.00816	0.00015	TFIIH basal transcription factor subunit,putative
PBANKA_111490	22.3959	11.1377	-1.00778	0.0002	phosphatidylinositol 3-kinase, putative
PBANKA_021240	87.692	43.6529	-1.00637	0.00035	conserved Plasmodium protein, unknown function	GO:0005737
PBANKA_120820	29.3328	14.6156	-1.00501	5e-05	conserved Plasmodium protein, unknown function
PBANKA_030070	134.473	67.1639	-1.00156	5e-05	conserved Plasmodium protein, unknown function	GO:0016020,GO:0019835,GO:0005509,GO:0005576,GO:0009405,GO:0019836
PBANKA_050260	60.1685	30.0551	-1.0014	0.0001	conserved Plasmodium protein, unknown function
PBANKA_081560	746.746	373.748	-0.998551	0.00695	zinc binding protein, putative
PBANKA_060440	42.0195	21.0538	-0.996976	0.00045	targeted glyoxalase II, putative
PBANKA_135610	41.7384	20.9172	-0.996683	0.00035	conserved Plasmodium protein, unknown function
PBANKA_102860	146.271	73.3176	-0.996412	5e-05	conserved Plasmodium protein, unknown function	GO:0005634,GO:0008270,GO:0003676
PBANKA_134290	23.7126	11.8885	-0.996087	0.0049	regulator of nonsense transcripts 3B, putative
PBANKA_083480	148.738	74.5782	-0.995944	5e-05	histidine--tRNA ligase, putative	GO:0020011,GO:0005524,GO:0004821,GO:0006412,GO:0006427,GO:0005737
PBANKA_100910	95.1248	47.7154	-0.995367	5e-05	ataxin-2 like protein, putative	GO:0005737
PBANKA_010580	83.7312	42.0015	-0.995323	5e-05	RING zinc finger protein, putative	GO:0016020,GO:0005515,GO:0008270,GO:0016021,GO:0006512
PBANKA_110370	305.977	153.506	-0.995122	0.00015	zinc finger protein, putative	GO:0008270
PBANKA_143020	159.118	79.8903	-0.994007	0.0036	conserved Plasmodium protein, unknown function	GO:0018348,GO:0016021
PBANKA_094270	31.9437	16.0422	-0.993661	5e-05	chromatin remodeling protein, putative
PBANKA_111190	167.376	84.1333	-0.992346	0.0002	CDK-activating kinase assembly factor, putative	GO:0005634,GO:0005515,GO:0008270,GO:0007049
PBANKA_134650	153.52	77.1997	-0.991759	0.00025	protein tyrosine phosphatase, putative
PBANKA_143030	152.517	76.7205	-0.991283	0.00015	conserved Plasmodium protein, unknown function	GO:0020011
PBANKA_081520	136.084	68.7288	-0.985514	5e-05	phospholipid or glycerol acyltransferase,putative	GO:0008415,GO:0020011,GO:0008152
PBANKA_133070	1032.39	521.438	-0.985418	5e-05	50S ribosomal protein L22, apicoplast, putative	GO:0005840,GO:0020011,GO:0006412,GO:0005622,GO:0003735
PBANKA_136140	44.3747	22.4478	-0.983161	0.00055	conserved Plasmodium protein, unknown function
PBANKA_142620	82.5077	41.7691	-0.982092	5e-05	CCR4-associated factor 1, putative	GO:0005634,GO:0003676
PBANKA_133460	24.5731	12.4431	-0.981733	0.0006	diacylglycerol kinase, putative
PBANKA_123840	29.1522	14.7632	-0.981601	0.01025	conserved Plasmodium protein, unknown function
PBANKA_050520	631.398	319.816	-0.981307	5e-05	conserved Plasmodium protein, unknown function	GO:0006412,GO:0050567
PBANKA_102250	195.834	99.4001	-0.978311	5e-05	surface protein, putative	GO:0016020,GO:0016255
PBANKA_144900	39.0642	19.8672	-0.97546	0.00015	aspartyl protease, putative
PBANKA_123340	51.0479	25.9835	-0.974253	5e-05	conserved Plasmodium protein, unknown function
PBANKA_122760	24.0548	12.262	-0.972131	0.00015	adenylyl cyclase beta, putative
PBANKA_051080	97.5552	49.7392	-0.971835	5e-05	conserved Plasmodium protein, unknown function
PBANKA_130400	185.696	94.7848	-0.970215	5e-05	conserved Plasmodium protein, unknown function
PBANKA_111530	357.405	182.587	-0.968973	0.00015	glideosome-associated protein 40, putative
PBANKA_092050	365.111	186.561	-0.968692	5e-05	conserved Plasmodium protein, unknown function	GO:0005856,GO:0005515,GO:0030286,GO:0005874,GO:0003774,GO:0005737
PBANKA_124290	271.447	138.776	-0.967917	5e-05	conserved Plasmodium protein, unknown function	GO:0046872,GO:0005634,GO:0005737
PBANKA_131230	858.401	438.924	-0.967683	0.0001	SNARE protein, putative	GO:0005484,GO:0006886,GO:0005515,GO:0031338,GO:0031201,GO:0016192
PBANKA_010730	70.6019	36.1156	-0.967084	0.0001	chaperone, putative
PBANKA_040960	35.8141	18.3248	-0.966731	0.00025	dolichyl-diphosphooligosaccharide--proteinglycosyltransferase subunit 1, putative
PBANKA_061140	102.688	52.5598	-0.966234	5e-05	pantothenate kinase, putative	GO:0005524,GO:0004594,GO:0015937
PBANKA_122160	131.518	67.365	-0.965185	5e-05	cell division cycle ATPase, putative
PBANKA_071740	100.434	51.464	-0.96461	0.00025	nonclathrin coat protein, putative	GO:0006886,GO:0005515,GO:0030126,GO:0016192
PBANKA_051600	188.219	96.5145	-0.963596	0.0016	conserved Plasmodium protein, unknown function
PBANKA_146390	374.049	191.819	-0.963482	0.00025	conserved Plasmodium protein, unknown function	GO:0016021
PBANKA_060140	130.257	66.8814	-0.961688	0.00025	peptidyl-prolyl cis-trans isomerase, putative	GO:0006457,GO:0003755
PBANKA_040840	47.2591	24.2846	-0.960551	5e-05	phosphoglycerate mutase, putative
PBANKA_081690	468.96	241.061	-0.960066	0.00015	conserved Plasmodium protein, unknown function	GO:0016020
PBANKA_062060	139.696	71.8891	-0.958444	5e-05	conserved Plasmodium protein, unknown function
PBANKA_030740	49.8369	25.7499	-0.952649	5e-05	conserved Plasmodium protein, unknown function
PBANKA_141730	150.878	77.9772	-0.95226	0.0001	DnaJ/SEC63 protein, putative	GO:0006457,GO:0043952,GO:0031072,GO:0045047,GO:0005515,GO:0051082,GO:0030176,GO:0005784
PBANKA_082590	1439.97	744.332	-0.95202	5e-05	conserved Plasmodium protein, unknown function	GO:0016020,GO:0016021
PBANKA_140770	107	55.3215	-0.951702	5e-05	protein phosphatase 2c-like protein, putative	GO:0008287,GO:0006468,GO:0004722
PBANKA_051090	1177.42	609.003	-0.951103	5e-05	40S ribosomal protein S2B, putative	GO:0005840,GO:0006412,GO:0005622,GO:0003735,GO:0005843,GO:0015935
PBANKA_082070	74.1969	38.3788	-0.95105	0.00015	TLD domain-containing protein
PBANKA_080120	71.1321	36.8089	-0.950447	5e-05	erythrocyte membrane-associated antigen,putative	GO:0016020
PBANKA_081510	40.3502	20.8902	-0.949753	0.00035	conserved Plasmodium protein, unknown function
PBANKA_120690	223.762	115.968	-0.948236	5e-05	tubulin beta chain, putative	GO:0051258,GO:0007018,GO:0000226,GO:0005874,GO:0043234,GO:0005525,GO:0005200,GO:0003924
PBANKA_122950	120.885	62.6816	-0.947526	0.00045	endonuclease III homologue, putative	GO:0003677,GO:0006284,GO:0006281,GO:0051539,GO:0004519
PBANKA_091620	60.3003	31.3481	-0.943788	0.0003	TCP-1/cpn60 chaperonin family, putative
PBANKA_135900	451.367	234.697	-0.943504	5e-05	protein transport protein SEC61 subunit alpha,putative	GO:0016020,GO:0015450,GO:0015031
PBANKA_145770	3758.14	1954.37	-0.943315	5e-05	conserved Plasmodium protein, unknown function	GO:0016020
PBANKA_093870	41.2819	21.506	-0.940769	0.0154	D-tyrosyl-tRNA(Tyr) deacylase, putative
PBANKA_142690	157.318	81.9652	-0.940604	5e-05	RNA helicase, putative	GO:0005524,GO:0003724,GO:0003676,GO:0008026
PBANKA_112000	63.9134	33.3394	-0.93889	0.00015	conserved Plasmodium protein, unknown function	GO:0020011,GO:0006355,GO:0006350,GO:0003700,GO:0016987,GO:0006352
PBANKA_082540	82.2955	43.0106	-0.93612	5e-05	conserved Plasmodium protein, unknown function	GO:0005515,GO:0005576
PBANKA_142930	62.0909	32.4551	-0.935937	0.0002	integral membrane protein GPR180, putative	GO:0020011,GO:0016021
PBANKA_093200	32.781	17.1471	-0.934894	0.00035	rhoptry neck protein 4, putative
PBANKA_092630	58.5926	30.7235	-0.931377	0.00015	conserved Plasmodium protein, unknown function
PBANKA_061870	166.709	87.4243	-0.931226	5e-05	conserved Plasmodium protein, unknown function
PBANKA_020540	205.872	107.968	-0.931142	0.0004	beta3 proteasome subunit, putative	GO:0004175,GO:0006511,GO:0004298,GO:0005839
PBANKA_051990	154.677	81.1575	-0.930462	5e-05	conserved Plasmodium protein, unknown function
PBANKA_141840	42.6438	22.4822	-0.923556	0.00985	ATP-dependent Clp protease adaptor protein,putative
PBANKA_120440	1133.42	599.173	-0.919633	0.0023	DNA/RNA-binding protein Alba 3, putative	GO:0003723,GO:0003677,GO:0005634
PBANKA_110280	22.7456	12.0338	-0.918499	0.0009	4-diphosphocytidyl-2c-methyl-D-erythritol kinase(CMK), putative
PBANKA_021380	53.3403	28.2809	-0.915399	0.0002	conserved Plasmodium protein, unknown function
PBANKA_122800	236.914	125.766	-0.913624	0.00025	1-cys peroxiredoxin, putative	GO:0006979,GO:0016209,GO:0005829,GO:0004601,GO:0045454
PBANKA_135550	209.713	111.348	-0.913335	0.0002	casein kinase II beta chain, putative	GO:0005634,GO:0004674,GO:0019887,GO:0005956,GO:0005737
PBANKA_135180	39.6134	21.042	-0.912714	0.0005	proteasome regulatory component, putative
PBANKA_120890	245.757	130.734	-0.910597	0.0004	conserved Plasmodium protein, unknown function
PBANKA_121470	81.3868	43.3694	-0.908118	0.00015	conserved Plasmodium protein, unknown function	GO:0016020,GO:0020011
PBANKA_092260	52.6729	28.1084	-0.906059	0.0001	conserved Plasmodium protein, unknown function
PBANKA_051620	22.5213	12.0397	-0.90349	0.00235	phosphatidyl inositol glycan, class A, putative
PBANKA_136400	147.534	79.1537	-0.898317	0.0001	conserved Plasmodium protein, unknown function	GO:0043169,GO:0004565,GO:0009341,GO:0005529,GO:0005975,GO:0005576
PBANKA_081090	122.313	65.6544	-0.897611	0.0001	FHA domain protein, putative	GO:0008270
PBANKA_144340	252.838	135.798	-0.896748	5e-05	conserved Plasmodium protein, unknown function	GO:0016020,GO:0020011
PBANKA_092840	90.4297	48.5939	-0.896021	0.0006	conserved Plasmodium protein, unknown function	GO:0003899,GO:0005634,GO:0006350,GO:0006355,GO:0016779,GO:0003700
PBANKA_081640	314.156	168.845	-0.895781	5e-05	6-phosphofructokinase, putative	GO:0003872,GO:0005524,GO:0006096,GO:0005945,GO:0047334,GO:0005737
PBANKA_122460	649.407	349.22	-0.894988	5e-05	conserved Plasmodium protein, unknown function
PBANKA_111390	135.803	73.0526	-0.894512	0.0001	conserved Plasmodium protein, unknown function	GO:0016020,GO:0020011,GO:0016255
PBANKA_103640	465.861	250.819	-0.893255	5e-05	BOP1-like protein, putative	GO:0005634,GO:0006364
PBANKA_112510	75.5285	40.6793	-0.892726	0.0004	3-oxoacyl-acyl-carrier protein synthase,putative
PBANKA_061100	200.607	108.088	-0.892168	0.0003	transport protein particle (TRAPP) component,putative	GO:0020002
PBANKA_113220	77.102	41.5695	-0.891244	0.00015	conserved Plasmodium protein, unknown function
PBANKA_131150	46.8647	25.3576	-0.886085	0.0016	conserved Plasmodium protein, unknown function
PBANKA_140980	30.2524	16.4005	-0.883309	0.0054	ATP synthase subunit gamma, mitochondrial,putative
PBANKA_124010	539.276	293.053	-0.879862	5e-05	conserved Plasmodium protein, unknown function
PBANKA_011240	168.063	91.4053	-0.878656	0.00025	conserved Plasmodium protein, unknown function
PBANKA_110780	219.198	119.221	-0.8786	0.00055	longevity-assurance (LAG1) protein, putative	GO:0020011,GO:0016021
PBANKA_133810	291.592	158.663	-0.877986	0.00015	conserved Plasmodium protein, unknown function
PBANKA_121070	190.235	103.848	-0.873305	0.0005	ubiquinol-cytochrome c reductase complex subunit,putative	GO:0008121,GO:0005739,GO:0006122
PBANKA_122260	71.0224	38.7895	-0.872607	0.00035	conserved Plasmodium protein, unknown function	GO:0008565,GO:0031410,GO:0030131,GO:0006886,GO:0030117,GO:0005515,GO:0005794,GO:0006897,GO:0005886,GO:0006461
PBANKA_100380	51.0226	27.8933	-0.871219	0.001	vacuolar ATP synthase subunit b, putative
PBANKA_060400	175.209	95.8177	-0.870712	0.0006	conserved Plasmodium protein, unknown function
PBANKA_143940	153.435	84.0219	-0.868787	0.0006	histone chaperone ASF1, putative	GO:0005634,GO:0006333,GO:0005678,GO:0016458,GO:0003682,GO:0051082
PBANKA_120580	402.04	220.221	-0.868389	0.01425	conserved Plasmodium protein, unknown function	GO:0005622,GO:0005737
PBANKA_011170	168.373	92.8344	-0.858929	0.00105	apicoplast ribosomal protein L18 precursor,putative	GO:0005840,GO:0042254,GO:0020011,GO:0005622,GO:0006412,GO:0003735
PBANKA_081450	35.3654	19.5093	-0.858175	0.0019	protease, putative
PBANKA_131540	112.763	62.2395	-0.85739	0.00215	protein phosphatase 2b regulatory subunit,putative	GO:0005509,GO:0008597,GO:0006470,GO:0005955
PBANKA_124590	25.5647	14.1117	-0.857265	0.00275	Plasmodium exported protein, unknown function
PBANKA_142090	27.5946	15.2391	-0.856607	0.0004	ERF2 subunit of a palmitoyltransferase, putative
PBANKA_112310	300.153	165.937	-0.855066	0.0007	conserved Plasmodium protein, unknown function	GO:0006396,GO:0003723
PBANKA_124130	110.4	61.1454	-0.852426	0.00035	conserved Plasmodium protein, unknown function	GO:0006397,GO:0005634,GO:0005681,GO:0005622,GO:0008380,GO:0007049,GO:0005488
PBANKA_071800	45.8056	25.4128	-0.849966	0.00115	conserved Plasmodium protein, unknown function
PBANKA_134190	205.068	113.873	-0.848672	0.0004	conserved Plasmodium protein, unknown function	GO:0016020,GO:0016042,GO:0016787,GO:0004806,GO:0005576
PBANKA_144120	23.8999	13.3146	-0.843993	0.00105	conserved Plasmodium protein, unknown function
PBANKA_010310	33.9036	18.9222	-0.841359	0.00115	conserved Plasmodium protein, unknown function
PBANKA_111070	58.1727	32.5338	-0.838401	0.0006	stearoyl-CoA desaturase, putative	GO:0005783,GO:0006633,GO:0004768,GO:0055114
PBANKA_102390	100.526	56.2863	-0.836707	0.0022	glutathione S-transferase, putative	GO:0004364
PBANKA_083120	40.2004	22.5319	-0.83524	0.0009	diacylglycerol kinase, putative
PBANKA_094190	11145.1	6246.74	-0.835227	0.00055	histone H4, putative	GO:0005634,GO:0003677,GO:0006334,GO:0007001,GO:0016986,GO:0006352,GO:0000786
PBANKA_123130	169.739	95.2454	-0.833593	0.00055	metabolite/drug transporter, putative	GO:0006810,GO:0015904,GO:0046677,GO:0016021,GO:0015520,GO:0005215
PBANKA_113320	546.18	307.589	-0.828371	0.0005	cdc2-related kinase 2	GO:0004713,GO:0005634,GO:0005524,GO:0004693,GO:0006468,GO:0007049
PBANKA_020480	356.061	200.756	-0.826685	0.00015	secreted ookinete protein, putative	GO:0016020,GO:0005634
PBANKA_134780	596.451	336.533	-0.825656	0.0004	20 kDa chaperonin, putative	GO:0006457,GO:0020011,GO:0005524,GO:0051087
PBANKA_110750	365.958	206.775	-0.823616	0.00685	conserved Plasmodium protein, unknown function	GO:0006810,GO:0016021,GO:0005886
PBANKA_060240	61.2659	34.6758	-0.821156	0.00055	transporter, putative
PBANKA_142300	845.641	480.065	-0.816815	0.00025	conserved Plasmodium protein, unknown function
PBANKA_113770	198.07	112.445	-0.816796	0.0014	cytochrome c oxidase subunit 2, putative	GO:0016020,GO:0004129,GO:0005507
PBANKA_061340	100.57	57.1967	-0.814195	0.00105	mitochondrial ribosomal protein S12 precursor,putative	GO:0005840,GO:0005622,GO:0006412,GO:0003735,GO:0015935
PBANKA_030800	98.7634	56.259	-0.811891	0.00295	Rab5a, GTPase, putative	GO:0016020,GO:0060627,GO:0005622,GO:0005768,GO:0007264,GO:0005525,GO:0032889,GO:0015031
PBANKA_140850	43.2141	24.6216	-0.811581	0.0072	mitochondrial ATP synthase delta subunit,putative
PBANKA_121780	58.7639	33.548	-0.808702	0.01315	signal peptidase complex subunit 2, putative
PBANKA_080450	34.0783	19.4776	-0.807034	0.00195	rhoptry associated membrane antigen, putative
PBANKA_060270	332.74	190.289	-0.806207	0.0007	nucleosome assembly protein 1, putative	GO:0042393,GO:0005634,GO:0003677,GO:0006334,GO:0005737
PBANKA_051200	141.947	81.5848	-0.798981	0.00155	DHHC-type zinc finger protein, putative	GO:0016020,GO:0008270
PBANKA_121400	58.1758	33.4476	-0.798514	0.00175	heat shock protein 60, putative
PBANKA_132780	1658.65	953.634	-0.798502	0.00435	conserved Plasmodium protein, unknown function	GO:0016020,GO:0003677,GO:0005634,GO:0006355,GO:0006350,GO:0008270,GO:0005622
PBANKA_081720	51.0234	29.342	-0.798193	0.0015	conserved Plasmodium protein, unknown function
PBANKA_113840	37.1512	21.3856	-0.796773	0.00045	calpain, putative
PBANKA_093890	266.592	153.726	-0.794271	0.0008	IWS1-like protein, putative
PBANKA_143900	313.281	180.815	-0.792946	0.00135	conserved Plasmodium protein, unknown function
PBANKA_040510	313.619	181.276	-0.790826	0.01625	membrane magnesium transporter, putative	GO:0016020
PBANKA_050990	93.8356	54.2443	-0.790663	0.0047	conserved Plasmodium protein, unknown function	GO:0003779,GO:0005524,GO:0003774,GO:0016459,GO:0005516,GO:0005737
PBANKA_134830	116.205	67.2823	-0.788369	0.0005	U3 snoRNA-associated small subunit rRNAprocessing associated protein, putative	GO:0016020,GO:0005737
PBANKA_050870	121.576	70.4401	-0.787391	0.0024	conserved Plasmodium protein, unknown function	GO:0016020,GO:0005524,GO:0016740
PBANKA_136250	341.645	198.04	-0.786708	0.00105	conserved Plasmodium protein, unknown function	GO:0006810,GO:0016020,GO:0016021
PBANKA_143810	85.3359	49.4687	-0.786637	0.00125	nucleus export protein BRR6, putative	GO:0006406,GO:0005783,GO:0005634,GO:0005635,GO:0016021,GO:0006611,GO:0006998
PBANKA_092040	80.2464	46.5506	-0.785636	0.0007	conserved Plasmodium protein, unknown function
PBANKA_051430	197.695	115.072	-0.780738	0.00045	conserved Plasmodium protein, unknown function	GO:0006413,GO:0003743,GO:0006412,GO:0005622,GO:0005525,GO:0005737,GO:0003924
PBANKA_092930	199.534	116.166	-0.780449	0.0013	conserved Plasmodium protein, unknown function	GO:0005856,GO:0005737
PBANKA_070880	118.658	69.1052	-0.779946	0.00135	mitochondrial ribosomal protein L4 precursor,putative	GO:0005840,GO:0005622,GO:0006412,GO:0003735
PBANKA_136470	110.671	64.4593	-0.779819	0.0005	conserved Plasmodium protein, unknown function	GO:0020011,GO:0006400,GO:0005622,GO:0005525,GO:0003924
PBANKA_031130	163.885	95.5544	-0.778286	0.00155	conserved Plasmodium protein, unknown function
PBANKA_121010	110.367	64.3533	-0.778225	0.00125	DNA repair protein RAD23, putative	GO:0003684,GO:0043161,GO:0006289
PBANKA_030630	218.515	127.456	-0.777733	0.0021	3' exoribonuclease, putative	GO:0006396,GO:0016020,GO:0003723,GO:0000175
PBANKA_144960	30.8122	18.0356	-0.772656	0.005	PIH1 domain-containing protein, putative
PBANKA_122740	116.115	68.0749	-0.770358	0.00185	protein phosphatase, putative	GO:0006470,GO:0004723,GO:0004722
PBANKA_112270	270.593	158.668	-0.770114	0.00025	protein kinase, putative	GO:0004713,GO:0004674,GO:0005524,GO:0004672,GO:0006468
PBANKA_110410	65.75	38.5616	-0.769826	0.0044	conserved Plasmodium protein, unknown function
PBANKA_020470	334.739	196.975	-0.765023	0.0008	conserved Plasmodium protein, unknown function	GO:0006810,GO:0016021,GO:0005743,GO:0005739,GO:0005488,GO:0005215
PBANKA_091160	31.1986	18.3616	-0.764791	0.01395	mitochondrial ribosomal protein S9 precursor,putative
PBANKA_120510	403.107	237.26	-0.764692	0.00205	PPPDE peptidase, putative
PBANKA_020810	135.92	80.0946	-0.762979	0.0011	conserved Plasmodium protein, unknown function	GO:0005524
PBANKA_113500	133.09	78.4396	-0.762744	0.008	HVA22-like protein, putative	GO:0016021
PBANKA_111060	194.849	114.891	-0.762089	0.0226	conserved Plasmodium protein, unknown function
PBANKA_051250	465.542	274.513	-0.762036	0.00055	nucleolar preribosomal assembly protein,putative	GO:0005634,GO:0005730
PBANKA_113380	64.931	38.3061	-0.761332	0.0016	DNA helicase, putative
PBANKA_123240	44.3389	26.2234	-0.757718	0.0068	f-actin capping protein beta subunit
PBANKA_110900	28.2436	16.7206	-0.756295	0.00135	RNA polymerase I, putative
PBANKA_135590	486.2	288.572	-0.752617	0.0009	phosphoenolpyruvate carboxykinase, putative	GO:0005524,GO:0006094,GO:0004612
PBANKA_031220	56.4444	33.5033	-0.752528	0.00215	conserved Plasmodium protein, unknown function
PBANKA_060420	112.681	66.9561	-0.750952	0.0012	zinc finger protein, putative	GO:0005515,GO:0008270,GO:0005737
PBANKA_130330	79.1074	47.0438	-0.749807	0.00245	ubiquinol-cytochrome c reductase iron-sulfursubunit, putative
PBANKA_134800	64.0531	38.114	-0.748947	0.0102	transmembrane protein Tmp21 homologue, putative
PBANKA_061880	213.814	127.478	-0.74611	0.00105	DEAD box helicase, putative	GO:0016070,GO:0003723,GO:0005524,GO:0004004
PBANKA_051550	267.385	159.443	-0.745876	0.02765	protein phosphatase inhibitor 3, putative	GO:0004864,GO:0005634,GO:0005515,GO:0006470
PBANKA_141910	53.2069	31.7307	-0.745734	0.0053	dihydrolipoyllysine-residue succinyltransferasecomponent of 2-oxoglutarate dehydrogenase complex,putative
PBANKA_094210	53.5783	32.0102	-0.743119	0.004	metabolite/drug transporter, putative
PBANKA_082240	40.6444	24.3026	-0.741947	0.0052	conserved Plasmodium protein, unknown function
PBANKA_081140	26.6828	15.959	-0.741542	0.00195	conserved Plasmodium protein, unknown function
PBANKA_070490	292.128	174.948	-0.739671	0.00195	conserved Plasmodium protein, unknown function
PBANKA_031470	249.954	149.776	-0.738862	0.00185	replication factor C, subunit 2, putative	GO:0005663,GO:0003689,GO:0005524,GO:0006260
PBANKA_112430	102.741	61.5654	-0.738819	0.0025	conserved Plasmodium protein, unknown function	GO:0005524,GO:0005737
PBANKA_060080	93.1586	55.8308	-0.738629	0.0062	cytochrome c oxidase assembly protein COX19,putative
PBANKA_060910	175.749	105.349	-0.738332	0.0009	conserved Plasmodium protein, unknown function	GO:0005634,GO:0005515,GO:0005737
PBANKA_094090	70.9248	42.6137	-0.734973	0.00315	RuvB DNA helicase, putative
PBANKA_135830	29.3462	17.6929	-0.730007	0.00255	conserved Plasmodium protein, unknown function
PBANKA_121290	82.7739	49.939	-0.729008	0.00195	conserved Plasmodium protein, unknown function	GO:0016020
PBANKA_122890	14238.9	8595.15	-0.728243	0.0016	von willebrand factor a-domain-related protein	GO:0050693,GO:0007155,GO:0050839,GO:0008201,GO:0034494
PBANKA_111380	141.877	85.7366	-0.726653	0.00215	ATP-dependent DNA helicase UvrD, putative	GO:0003677,GO:0005634,GO:0006281,GO:0005524,GO:0043138,GO:0004003
PBANKA_142630	65.2775	39.4696	-0.725845	0.002	conserved Plasmodium protein, unknown function
PBANKA_133240	35.9555	21.7488	-0.725277	0.0094	shewanella-like protein phosphatase 1
PBANKA_080870	52.4984	31.7628	-0.724936	0.0032	GTPase activator, putative
PBANKA_143300	207.624	125.901	-0.721677	0.002	conserved Plasmodium protein, unknown function	GO:0016020,GO:0020011
PBANKA_111440	88.5452	53.7889	-0.719105	0.0024	kinase, putative	GO:0008440
PBANKA_142510	182.001	110.624	-0.718289	0.00265	karyopherin alpha, putative	GO:0005634,GO:0005643,GO:0006607,GO:0008565,GO:0046982,GO:0031015,GO:0005737,GO:0006913,GO:0019904
PBANKA_142890	48.4782	29.5277	-0.715268	0.00285	bromodomain protein, putative
PBANKA_134120	115.267	70.235	-0.714712	0.00325	conserved Plasmodium protein, unknown function
PBANKA_090950	51.567	31.4435	-0.713686	0.0038	AAA family ATPase, putative
PBANKA_141350	75.024	45.7794	-0.712654	0.0106	conserved Plasmodium protein, unknown function	GO:0016020,GO:0016021
PBANKA_101550	70.2762	42.8859	-0.712533	0.0033	transcription factor with AP2 domain(s),putative	GO:0006355,GO:0003700
PBANKA_050280	124.131	75.7862	-0.71185	0.0016	conserved Plasmodium protein, unknown function	GO:0008168,GO:0008033
PBANKA_120670	27.3898	16.7305	-0.711158	0.0045	conserved Plasmodium protein, unknown function
PBANKA_134760	273.666	167.326	-0.709754	0.00355	translation initiation factor 6, putative	GO:0043022,GO:0042256
PBANKA_071070	212.276	130.133	-0.705955	0.00335	conserved Plasmodium protein, putative	GO:0003723,GO:0005737
PBANKA_136270	627.365	385.464	-0.702709	0.00365	conserved Plasmodium protein, unknown function	GO:0004814,GO:0005524,GO:0006420,GO:0005737
PBANKA_143530	311.401	191.551	-0.701046	0.0023	pre-mRNA splicing factor, putative	GO:0005681,GO:0031202
PBANKA_092730	47.5105	29.2363	-0.700486	0.01345	zinc finger, DHHC-type, putative
PBANKA_082170	47.5269	29.2572	-0.699952	0.0048	inosine-5'-monophosphate dehydrogenase, putative
PBANKA_102790	605.243	372.983	-0.698402	0.0032	small nuclear ribonucleoprotein-associatedprotein B, putative	GO:0005681,GO:0008380
PBANKA_030520	84.628	52.1542	-0.698352	0.00185	conserved Plasmodium protein, unknown function	GO:0005737
PBANKA_103660	61.2168	37.7803	-0.696295	0.007	ribonucleotide reductase small subunit, putative
PBANKA_083045	85.0164	52.525	-0.694738	0.00445	conserved Plasmodium protein, unknown function
PBANKA_091710	97.0511	59.9849	-0.694145	0.0042	conserved Plasmodium protein, unknown function	GO:0016020
PBANKA_124150	447.496	276.687	-0.693619	0.00175	conserved Plasmodium protein, unknown function	GO:0005634,GO:0020011,GO:0005737
PBANKA_142720	45.8561	28.3802	-0.692229	0.0066	protein phosphatase 2C, putative
PBANKA_061210	23.1855	14.3677	-0.690399	0.007	conserved Plasmodium protein, unknown function
PBANKA_091760	63.1772	39.1816	-0.68923	0.00465	structural maintenance of chromosome protein,putative, fragment
PBANKA_132400	6530.24	4051.06	-0.688837	0.02725	ribosomal protein L29, putative
PBANKA_145090	163.102	101.206	-0.688486	0.0046	conserved Plasmodium protein, unknown function	GO:0005488
PBANKA_132270	163.968	101.841	-0.687091	0.00425	ATP-dependent RNA helicase DBP5, putative	GO:0005524,GO:0004004,GO:0003676
PBANKA_092090	114.603	71.4309	-0.682019	0.00605	conserved Plasmodium protein, unknown function	GO:0005788,GO:0016020,GO:0005783,GO:0003756,GO:0045454
PBANKA_080770	92.694	57.802	-0.681356	0.0035	kinesin-5, putative	GO:0007018,GO:0005524,GO:0003777,GO:0005871
PBANKA_081550	22.5765	14.0879	-0.680363	0.0052	conserved Plasmodium protein, unknown function
PBANKA_090420	43.9441	27.4396	-0.679408	0.0076	conserved Plasmodium protein, unknown function
PBANKA_113580	96.4376	60.3106	-0.677185	0.0224	conserved Plasmodium protein, unknown function
PBANKA_110380	106.746	66.7724	-0.676854	0.0043	ATP-dependent helicase, putative	GO:0020011,GO:0005524,GO:0004386,GO:0003676,GO:0008026
PBANKA_143290	62.5186	39.127	-0.676123	0.00525	GTP-binding protein, putative
PBANKA_061690	23.34	14.6242	-0.674451	0.00675	conserved Plasmodium protein, unknown function
PBANKA_060200	44.133	27.7142	-0.671232	0.00555	origin recognition complex 1 protein, putative
PBANKA_134350	159.201	100.288	-0.666705	0.0062	conserved Plasmodium protein, unknown function	GO:0016020
PBANKA_041780	51.348	32.3621	-0.666003	0.0059	conserved Plasmodium protein, unknown function
PBANKA_080950	29.6671	18.7114	-0.664942	0.01215	conserved Plasmodium protein, unknown function
PBANKA_134450	23.376	14.7572	-0.663611	0.00575	conserved Plasmodium protein, unknown function
PBANKA_135280	695.436	439.054	-0.663517	0.00625	conserved Plasmodium protein, unknown function
PBANKA_081580	83.9371	53.0133	-0.662953	0.01695	GINS complex subunit Psf3, putative
PBANKA_144940	47.7307	30.1687	-0.661867	0.00565	Splicing factor 3B subunit 3, putative
PBANKA_071860	29.2499	18.5213	-0.659248	0.03275	prohibitin-like protein, putative
PBANKA_093690	106.094	67.1802	-0.659236	0.0077	actin-like protein, putative	GO:0005856,GO:0005884,GO:0005524,GO:0005515,GO:0007010,GO:0005200,GO:0005737
PBANKA_103530	54.0065	34.2178	-0.658386	0.0125	radical SAM protein, putative
PBANKA_070920	209.291	132.62	-0.658208	0.0049	clp1-related protein, putative
PBANKA_110210	44.1694	28.0005	-0.657594	0.0223	conserved Plasmodium protein, unknown function
PBANKA_132830	24.084	15.2873	-0.655738	0.0112	ATP-dependent protease la, putative
PBANKA_050940	27.8114	17.663	-0.654944	0.02575	conserved Plasmodium protein, unknown function
PBANKA_113550	63.802	40.5231	-0.654857	0.01815	high mobility group protein B4, putative
PBANKA_112630	53.3731	33.9063	-0.65456	0.01215	conserved Plasmodium protein, unknown function
PBANKA_031430	83.5669	53.0985	-0.654262	0.005	conserved Plasmodium protein, unknown function	GO:0016787,GO:0016021
PBANKA_040250	131.389	83.5301	-0.653473	0.01385	conserved Plasmodium protein, unknown function
PBANKA_142535	30.8729	19.6354	-0.652886	0.03195	GTPase, putative
PBANKA_060740	40.4427	25.7854	-0.649326	0.00695	conserved Plasmodium protein, unknown function
PBANKA_081330	59.8562	38.1639	-0.649294	0.00925	conserved Plasmodium protein, unknown function	GO:0016020,GO:0016021
PBANKA_141420	55.2063	35.2363	-0.647771	0.0156	methyltranserase, putative
PBANKA_071220	2332.58	1490.39	-0.646236	0.003	conserved Plasmodium protein, unknown function	GO:0016020,GO:0016787
PBANKA_021340	165.158	105.601	-0.64523	0.0049	60S ribosomal subunit export protein, putative	GO:0000055,GO:0000027,GO:0042273
PBANKA_091690	127.492	81.8938	-0.638582	0.00815	conserved Plasmodium protein, unknown function	GO:0020011
PBANKA_140590	40.5296	26.1712	-0.630993	0.0219	conserved Plasmodium protein, unknown function
PBANKA_143370	355.969	230.078	-0.629626	0.0063	conserved Plasmodium protein, unknown function	GO:0016020,GO:0020011
PBANKA_120600	128.561	83.1703	-0.628309	0.00645	conserved Plasmodium protein, unknown function	GO:0005515,GO:0005737
PBANKA_114010	56.7728	36.7424	-0.627756	0.00645	conserved Plasmodium protein, unknown function
PBANKA_091610	73.9589	47.8779	-0.627366	0.0179	nucleic acid binding protein, putative
PBANKA_070760	59.0092	38.2316	-0.626175	0.0083	protein kinase, putative	GO:0005634,GO:0005524,GO:0006468,GO:0019992,GO:0004697,GO:0005737,GO:0008270,GO:0007242
PBANKA_123610	151.725	98.3185	-0.62592	0.00805	ribosomal large subunit pseudouridylate synthase,putative	GO:0003723,GO:0001522,GO:0009982,GO:0006364,GO:0004730
PBANKA_122330	128.057	83.2363	-0.621497	0.017	GTPase, Rab18, putative	GO:0016020,GO:0060627,GO:0005622,GO:0003924,GO:0006886,GO:0005515,GO:0006913,GO:0007264,GO:0005525
PBANKA_144080	153.089	99.5367	-0.621073	0.00825	conserved Plasmodium protein, unknown function	GO:0016020
PBANKA_030760	165.71	107.787	-0.620481	0.01085	syntaxin, putative	GO:0006886,GO:0005484,GO:0031338,GO:0031201,GO:0005886,GO:0016192
PBANKA_102130	42.9126	27.9256	-0.619815	0.0198	mitochondrial ribosomal protein L21 precursor,putative
PBANKA_141520	27.9208	18.1997	-0.617428	0.0185	conserved Plasmodium protein, unknown function
PBANKA_040320	669.735	436.661	-0.617077	0.0071	circumsporozoite (CS) protein
PBANKA_081910	162.244	105.965	-0.614574	0.02905	cytochrome b5, putative	GO:0020037
PBANKA_070240	99.4665	64.9947	-0.613889	0.01215	conserved Plasmodium protein, unknown function	GO:0016020,GO:0005634,GO:0005524
PBANKA_121090	338.498	221.444	-0.612201	0.0063	phosphoglucomutase, putative	GO:0005975,GO:0016868
PBANKA_143770	442.156	289.879	-0.609105	0.0102	conserved Plasmodium protein, unknown function	GO:0005737
PBANKA_090660	157.759	103.621	-0.606412	0.0094	coproporphyrinogen-III oxidase, putative	GO:0005829,GO:0004109,GO:0055114,GO:0006783
PBANKA_112940	26.7979	17.6247	-0.604521	0.0161	conserved Plasmodium protein, unknown function
PBANKA_103270	226.718	149.113	-0.604494	0.01035	RNA binding protein Bruno, putative	GO:0003723,GO:0005515
PBANKA_061280	28.0735	18.4703	-0.603998	0.0134	DEAD box ATP-dependent RNA helicase, putative
PBANKA_141830	51.7307	34.0425	-0.603685	0.01055	rhoptry protein 2, putative
PBANKA_145300	28.695	18.8853	-0.603536	0.0123	conserved Plasmodium protein, unknown function
PBANKA_103120	30.2568	19.937	-0.601811	0.02015	conserved Plasmodium protein, unknown function
PBANKA_050900	51.2006	33.7621	-0.600755	0.01285	conserved Plasmodium protein, unknown function
PBANKA_143660	72.4293	47.863	-0.597665	0.015	inner membrane complex protein 1h	GO:0070258
PBANKA_080842	136.083	89.9287	-0.597635	0.0159	tubulin-specific chaperone, putative
PBANKA_091590	21.7027	14.3579	-0.596032	0.01725	amino acid transporter, putative
PBANKA_061750	1031	683.021	-0.594038	0.011	3'-5' exoribonuclease Csl4 homolog, putative	GO:0006364,GO:0000175,GO:0000178,GO:0008312
PBANKA_030580	134.242	89.0088	-0.592818	0.01755	conserved Plasmodium protein, unknown function
PBANKA_083310	129.524	86.0669	-0.589691	0.01365	aspartyl aminopeptidase, putative	GO:0004177,GO:0006508,GO:0008270,GO:0005773
PBANKA_081680	251.091	166.902	-0.589208	0.01525	glycolipid transfer protein, putative	GO:0017089,GO:0051861,GO:0046836,GO:0005737
PBANKA_092300	176.92	118.027	-0.583974	0.0088	DNA-directed RNA polymerase, putative	GO:0003899,GO:0003677,GO:0006350,GO:0005739
PBANKA_080350	230.727	154.073	-0.582571	0.02395	ATP synthase subunit C, putative	GO:0015986,GO:0016020,GO:0045263,GO:0016469,GO:0046933,GO:0046961
PBANKA_010840	25.0768	16.7651	-0.580892	0.0179	conserved Plasmodium protein, unknown function
PBANKA_040780	50.5406	33.7998	-0.58043	0.0187	SECIS-binding protein 2, putative
PBANKA_120450	283.757	189.803	-0.580152	0.02715	conserved Plasmodium protein, unknown function
PBANKA_132980	45.5947	30.5121	-0.579484	0.01815	transcription factor with AP2 domain(s)
PBANKA_111650	78.3116	52.4547	-0.578155	0.01955	mitochondrial import receptor subunit tom40,putative	GO:0006820,GO:0008308,GO:0005741
PBANKA_136410	198.916	133.29	-0.577594	0.01495	conserved Plasmodium protein, unknown function	GO:0016021
PBANKA_090300	388.16	260.321	-0.576359	0.01955	conserved Plasmodium protein, unknown function	GO:0016020
PBANKA_021130	258.338	173.275	-0.576196	0.0124	cysteine desulfurase, putative	GO:0004123,GO:0006534,GO:0005739
PBANKA_131790	40.7956	27.4258	-0.572881	0.016	conserved Plasmodium protein, unknown function
PBANKA_134110	262.882	177.137	-0.56955	0.02345	conserved Plasmodium protein, unknown function
PBANKA_062070	200.19	135.263	-0.5656	0.01805	conserved Plasmodium protein, unknown function	GO:0016020
PBANKA_093960	28.876	19.5218	-0.564788	0.0163	polyadenylate-binding protein-interacting protein1, putative
PBANKA_146350	94.0736	63.7234	-0.561966	0.01985	eukaryotic translation initiation factor 2b,putative	GO:0006413,GO:0005851,GO:0005525,GO:0044237
PBANKA_146040	79.1901	53.7515	-0.559015	0.02425	FK506-binding protein (FKBP)-type peptidyl-prolylisomerase, putative
PBANKA_030160	594.532	404.091	-0.557072	0.012	conserved Plasmodium protein, unknown function
PBANKA_113070	58.2784	39.6292	-0.556396	0.0313	conserved Plasmodium protein, unknown function
PBANKA_020900	39.5732	26.9174	-0.555984	0.02355	conserved Plasmodium protein, unknown function
PBANKA_103690	87.0894	59.3034	-0.554383	0.0187	conserved Plasmodium protein, unknown function	GO:0006269,GO:0006260,GO:0003896
PBANKA_080360	38.9928	26.5637	-0.553754	0.02085	conserved Plasmodium protein, unknown function
PBANKA_040290	167.463	114.579	-0.547502	0.0154	conserved Plasmodium protein, unknown function	GO:0005737
PBANKA_030920	77.1074	52.8387	-0.545276	0.0173	conserved Plasmodium protein, unknown function,fragment
PBANKA_121670	34.3413	23.5353	-0.545117	0.0199	conserved Plasmodium protein, unknown function
PBANKA_010850	110.009	75.438	-0.544258	0.02655	mitochondrial ribosomal protein L19 precursor,putative	GO:0005840,GO:0005622,GO:0006412,GO:0003735
PBANKA_111820	87.4449	60.0111	-0.543145	0.0176	conserved Plasmodium protein, unknown function	GO:0007155,GO:0006817,GO:0005201,GO:0005576,GO:0005581,GO:0005737
PBANKA_136480	85.7295	58.94	-0.540544	0.02115	ABC transporter, putative	GO:0006810,GO:0016020,GO:0020011,GO:0005524,GO:0016021,GO:0042626
PBANKA_122060	30.6827	21.1411	-0.537377	0.0237	conserved Plasmodium protein, unknown function
PBANKA_121540	46.9208	32.5274	-0.528572	0.02495	conserved Plasmodium protein, unknown function
PBANKA_082130	24.9918	17.356	-0.526026	0.03135	conserved Plasmodium protein, unknown function
PBANKA_121930	96.4089	66.9874	-0.525278	0.02625	heat shock protein 110, putative	GO:0005524,GO:0005737
PBANKA_010720	544.233	378.926	-0.522306	0.0271	conserved Plasmodium protein, unknown function
PBANKA_136030	99.9069	69.5812	-0.521887	0.0326	DNA/RNA-binding protein Alba 4, putative	GO:0005634,GO:0003723,GO:0003677,GO:0005737
PBANKA_061840	675.026	471.271	-0.518385	0.0291	conserved Plasmodium protein, unknown function	GO:0005634,GO:0005737
PBANKA_111370	503.713	356.423	-0.49901	0.02675	tubulin-tyrosine ligase, putative	GO:0006464,GO:0004835
PBANKA_062150	75.515	53.5171	-0.496765	0.03	Rab GTPase activator and protein kinase,putative	GO:0005097,GO:0005524,GO:0005622,GO:0006468,GO:0032313,GO:0004707
PBANKA_134740	177.356	125.713	-0.496515	0.0338	apurinic/apyrimidinic endonuclease Apn1,putative	GO:0003677,GO:0006281,GO:0008270,GO:0005622,GO:0004519
PBANKA_050570	463.067	328.642	-0.494706	0.02745	RNA helicase, putative	GO:0005524,GO:0003724,GO:0003676,GO:0008026
PBANKA_113130	416.049	297.415	-0.484276	0.03415	conserved Plasmodium protein, unknown function	GO:0006413,GO:0003743,GO:0006412,GO:0005622,GO:0005525,GO:0003924
PBANKA_050920	206.289	290.01	0.491437	0.0264	formin 2, putative
PBANKA_110120	264.149	372.794	0.497024	0.02985	Plasmodium exported protein, unknown function
PBANKA_123450	563.399	796.597	0.499692	0.03035	conserved Plasmodium protein, unknown function
PBANKA_101520	775.207	1096.12	0.499754	0.02225	diphthamide synthesis protein, putative
PBANKA_081650	277.038	392.369	0.502127	0.0272	conserved Plasmodium protein, unknown function
PBANKA_011120	246.98	350.69	0.5058	0.02395	nucleolar GTP-binding protein 1, putative	GO:0005525
PBANKA_144250	30.3919	43.3344	0.511824	0.03175	histone acetyltransferase, putative
PBANKA_100650	94.4493	134.935	0.51465	0.02785	peptidase, M22 family, putative	GO:0004175,GO:0008270,GO:0004175,GO:0008270
PBANKA_141780	54.4324	78.0493	0.519921	0.0283	N2,N2-dimethylguanosine tRNA methyltransferase,putative	GO:0020011,GO:0004809,GO:0003723,GO:0006400
PBANKA_092990	60.3329	86.5273	0.520212	0.02945	heat shock protein 90, putative	GO:0006457,GO:0006986,GO:0005524,GO:0051082,GO:0005739,GO:0009408,GO:0016887
PBANKA_040350	50.8254	73.0799	0.523926	0.03335	elongation factor (EF-TS), putative	GO:0020011,GO:0003746,GO:0005622,GO:0006414
PBANKA_101120	29.1771	42.0012	0.525593	0.0273	conserved Plasmodium protein, unknown function
PBANKA_052430	184.233	265.692	0.528222	0.02545	tryptophan/threonine-rich antigen, putative	GO:0033644
PBANKA_093350	500.342	723.069	0.531217	0.01955	rhomboid protease ROM1	GO:0020009,GO:0008233,GO:0016021,GO:0006465,GO:0016021
PBANKA_113020	103.545	149.727	0.532074	0.0334	ER lumen protein retaining receptor, putative	GO:0005794,GO:0004872,GO:0005046,GO:0016021,GO:0006621
PBANKA_030230	51.9657	75.223	0.533613	0.0287	aspartate aminotransferase, putative	GO:0009058,GO:0006520,GO:0008483,GO:0030170
PBANKA_122870	109.078	157.898	0.533634	0.02335	conserved Plasmodium protein, unknown function	GO:0005634
PBANKA_131100	108.449	157.09	0.534577	0.02335	conserved Plasmodium protein, unknown function	GO:0005524
PBANKA_102920	60.562	87.9962	0.539028	0.0306	FeS assembly ATPase SufC, putative	GO:0006810,GO:0016020,GO:0020011,GO:0005524,GO:0042626
PBANKA_110720	48.4349	70.4843	0.541255	0.0251	cell differentiation protein, putative	GO:0030154,GO:0005488
PBANKA_134180	14.4752	21.0939	0.543238	0.02095	conserved Plasmodium protein, unknown function
PBANKA_040570	80.2652	117.071	0.544543	0.0257	ATP-dependent Clp protease proteolytic subunit,putative	GO:0004252,GO:0020011,GO:0006508,GO:0016787,GO:0004176,GO:0009368
PBANKA_111420	171.401	250.054	0.544864	0.0237	ribose 5-phosphate epimerase, putative	GO:0009052,GO:0004751
PBANKA_121270	21.2715	31.0949	0.547759	0.0216	conserved Plasmodium protein, unknown function
PBANKA_031280	111.336	162.801	0.54819	0.0155	conserved Plasmodium protein, unknown function	GO:0016020
PBANKA_113200	26.8325	39.3041	0.550698	0.02235	phosphatase, putative
PBANKA_070440	30.9878	45.447	0.552483	0.0293	alpha/beta hydrolase, putative
PBANKA_144070	36.6022	53.9355	0.559305	0.02085	ubiquitin-activating enzyme e1, putative
PBANKA_061910	565.254	833.35	0.560024	0.01785	40S ribosomal protein S5, putative	GO:0005840,GO:0006412,GO:0005622,GO:0005843,GO:0003735,GO:0015935
PBANKA_112410	143.752	212.049	0.560816	0.01725	conserved Plasmodium protein, unknown function	GO:0003899,GO:0003677,GO:0020011,GO:0016779,GO:0006351
PBANKA_020620	26.5755	39.2949	0.564243	0.0296	conserved Plasmodium protein, unknown function
PBANKA_145680	798.049	1180.42	0.564753	0.0132	endosome sorting protein (SNF7 homologue),putative	GO:0015031
PBANKA_111670	49.9888	74.0243	0.566395	0.01645	alpha adaptin-like protein, putative, fragment	GO:0006886,GO:0030130,GO:0005515,GO:0030122,GO:0006461,GO:0016192
PBANKA_111260	94.8739	140.492	0.566404	0.0204	conserved Plasmodium protein, unknown function	GO:0005622,GO:0003824,GO:0005737
PBANKA_111600	23.563	34.9205	0.56755	0.01875	TRAP-like protein
PBANKA_060150	28.5337	42.3157	0.568525	0.01985	trimethylguanosine synthase, putative
PBANKA_131600	55.9775	83.2117	0.571938	0.0211	degradation in the ER (DER1) like protein,putative	GO:0020011,GO:0030433,GO:0016021,GO:0010564,GO:0016887
PBANKA_122070	20.1342	30.0162	0.576092	0.03275	conserved Plasmodium protein, unknown function
PBANKA_040310	1624.51	2422.95	0.576757	0.01185	1-cys-glutaredoxin-like protein-1, putative	GO:0015035,GO:0009055,GO:0015036,GO:0015038,GO:0045454
PBANKA_082560	81.529	121.88	0.58008	0.01505	splicing factor 3A subunit 3, putative	GO:0005634,GO:0008270,GO:0003676
PBANKA_031170	23.0258	34.433	0.580539	0.01965	rhoptry neck protein 6, putative
PBANKA_071360	31.2279	46.8593	0.585501	0.0179	conserved Plasmodium protein, unknown function
PBANKA_112590	22.0192	33.0672	0.58664	0.01485	conserved Plasmodium protein, unknown function
PBANKA_111550	96.5891	145.795	0.594012	0.01445	nif-like protein, putative	GO:0016791
PBANKA_082270	100.495	151.826	0.595292	0.014	conserved Plasmodium protein, unknown function
PBANKA_135090	36.2475	54.7739	0.595608	0.028	protein kinase 6
PBANKA_083470	150.034	226.726	0.595664	0.0133	conserved Plasmodium protein, unknown function	GO:0015074,GO:0000287,GO:0003723,GO:0005634,GO:0008233,GO:0005524,GO:0004523,GO:0016779,GO:0005737,GO:0004190,GO:0003887,GO:0006508,GO:0008270,GO:0032196,GO:0006310
PBANKA_144950	1104.22	1670.47	0.597223	0.01395	conserved Plasmodium protein, unknown function	GO:0000166,GO:0005739,GO:0005737
PBANKA_131750	57.6929	87.3641	0.598648	0.01085	glucose-6-phosphate dehydrogenase-6-phosphogluconolactonase	GO:0006098,GO:0017057,GO:0006010,GO:0055114,GO:0005488,GO:0004345
PBANKA_114170	1563.62	2368.31	0.598962	0.01075	60S ribosomal protein L40/UBI, putative	GO:0005840,GO:0031386,GO:0006511,GO:0006464,GO:0005622,GO:0006412,GO:0003735
PBANKA_052310	33.4684	50.6976	0.599115	0.02255	eukaryotic initiation factor, putative
PBANKA_100410	29.4329	44.6126	0.600021	0.0151	conserved Plasmodium protein, unknown function
PBANKA_060480	27.2586	41.3568	0.601412	0.01235	eukaryotic translation initiation factor 3subunit 8, putative
PBANKA_100640	2731.83	4150.65	0.603473	0.0068	conserved Plasmodium protein, unknown function
PBANKA_030440	101.576	154.782	0.607684	0.0171	merozoite surface protein 4/5	GO:0016021
PBANKA_093470	25.0761	38.3243	0.611949	0.027	conserved Plasmodium protein, unknown function
PBANKA_134920	93.4787	143.205	0.615375	0.01195	MSP7-like protein
PBANKA_130510	220.895	338.811	0.617119	0.0117	60S ribosomal protein L10a, putative	GO:0006396,GO:0005842,GO:0003723,GO:0006412,GO:0003735
PBANKA_083180	26.0661	40.0422	0.619347	0.01175	elongation factor Tu, putative
PBANKA_081150	21.8646	33.6095	0.620271	0.02095	conserved Plasmodium protein, unknown function
PBANKA_060770	161.827	249.058	0.622027	0.0049	zinc finger transcription factor, putative	GO:0005634,GO:0003677,GO:0006355,GO:0008270,GO:0005622
PBANKA_060370	57.3534	88.5044	0.625871	0.01005	conserved Plasmodium protein, unknown function	GO:0016020
PBANKA_142240	39.2533	60.6391	0.627436	0.00975	importin beta, putative	GO:0005634,GO:0005643,GO:0006607,GO:0008565,GO:0005737,GO:0000059,GO:0008139
PBANKA_120660	25.1014	38.8066	0.628537	0.017	26S proteasome regulatory subunit 4, putative
PBANKA_131430	70.7722	109.55	0.63033	0.0083	conserved Plasmodium protein, unknown function	GO:0003723,GO:0006479,GO:0008276,GO:0005737
PBANKA_090320	25.6921	39.7863	0.630945	0.00955	conserved Plasmodium protein, unknown function
PBANKA_031160	24.7034	38.2853	0.63208	0.0089	conserved Plasmodium protein, unknown function
PBANKA_020850	14.1245	21.9385	0.635267	0.0102	conserved Plasmodium protein, unknown function
PBANKA_051240	206.554	320.935	0.635762	0.0079	nucleolar preribosomal assembly protein,putative
PBANKA_130350	110.131	171.14	0.635959	0.01535	conserved Plasmodium protein, unknown function	GO:0016020,GO:0005739
PBANKA_121490	77.091	119.995	0.638346	0.0077	conserved Plasmodium protein, unknown function
PBANKA_031340	75.4857	117.565	0.639186	0.00405	conserved Plasmodium protein, unknown function
PBANKA_102070	164.7	256.73	0.64041	0.0041	conserved Plasmodium protein, unknown function	GO:0016020,GO:0005634
PBANKA_101960	155.713	242.722	0.640413	0.00495	conserved Plasmodium protein, unknown function	GO:0016020,GO:0016021
PBANKA_094250	53.2094	82.957	0.640684	0.0094	conserved Plasmodium protein, unknown function	GO:0005788,GO:0005783,GO:0020011,GO:0003756,GO:0045454
PBANKA_082300	58.4552	91.2183	0.641992	0.0059	ubiquitin-like protein, putative
PBANKA_082720	16.083	25.0977	0.642013	0.0206	monocarboxylase transporter, putative
PBANKA_070270	85.8068	133.976	0.642812	0.0102	rhomboid protease ROM3	GO:0008233,GO:0016021,GO:0006465
PBANKA_071940	125.977	196.863	0.644031	0.0054	LETM1-like protein, putative	GO:0020011
PBANKA_120070	616.966	965.822	0.646565	0.00335	conserved Plasmodium protein, unknown function	GO:0020011,GO:0005509,GO:0005576
PBANKA_134390	47.7192	74.7142	0.646813	0.00895	conserved Plasmodium protein, unknown function
PBANKA_030750	27.7687	43.5063	0.647767	0.0136	conserved Plasmodium protein, unknown function
PBANKA_051330	78.6205	123.27	0.648838	0.00615	conserved Plasmodium protein, unknown function	GO:0005737
PBANKA_103790	118.94	186.555	0.649366	0.019	conserved Plasmodium protein, unknown function
PBANKA_052250	79.1187	124.154	0.650043	0.008	transmembrane emp24 domain-containing protein,putative	GO:0005783,GO:0005794,GO:0016021,GO:0005789,GO:0015031,GO:0016192,GO:0000139
PBANKA_102320	28.4856	44.8036	0.65338	0.01255	splicing factor 3B subunit 4, putative
PBANKA_102290	114.21	179.895	0.655464	0.0078	zinc finger protein, putative
PBANKA_135390	18.2394	28.7489	0.656449	0.0076	conserved Plasmodium protein, unknown function
PBANKA_030550	19.4226	30.6286	0.657142	0.0064	conserved Plasmodium protein, unknown function
PBANKA_090330	26.6521	42.0573	0.658111	0.01365	conserved Plasmodium protein, unknown function
PBANKA_092490	18.1278	28.6822	0.661955	0.0147	translation elongation factor EF-1, subunitalpha, putative
PBANKA_130220	15.073	23.8745	0.663506	0.029	translocation protein sec62, putative
PBANKA_050550	59.4668	94.393	0.666596	0.0072	conserved Plasmodium protein, unknown function	GO:0016020,GO:0020011
PBANKA_103160	143.398	227.745	0.667395	0.00425	ribosome maturation protein SBDS, putative	GO:0042254,GO:0005737
PBANKA_071100	78.9424	125.377	0.6674	0.0036	conserved Plasmodium protein, unknown function
PBANKA_060840	31.2027	49.6465	0.670019	0.0119	mitochondrial ribosomal protein L1-2 precursor,putative
PBANKA_122930	35.7291	56.9428	0.672414	0.0072	conserved Plasmodium protein, unknown function
PBANKA_113520	34.3728	54.8108	0.673193	0.00905	GTP-binding protein, putative
PBANKA_040460	179.859	286.969	0.674025	0.00365	activator of Hsp90 ATPase, putative	GO:0001671,GO:0051087,GO:0005737
PBANKA_103710	29.8308	47.6071	0.674372	0.0052	GTPase-activating protein, putative
PBANKA_081270	28.9468	46.231	0.675454	0.0102	conserved Plasmodium protein, unknown function
PBANKA_135270	515.212	822.878	0.675513	0.0036	conserved Plasmodium protein, unknown function	GO:0005634
PBANKA_142280	1570.72	2509.7	0.676088	0.00205	conserved Plasmodium protein, unknown function
PBANKA_121890	120.623	192.841	0.676911	0.0151	elongation factor 1 (EF-1), putative	GO:0003746,GO:0006414,GO:0005853
PBANKA_083220	674.979	1084.28	0.683824	0.0027	conserved Plasmodium protein, unknown function
PBANKA_030150	106.492	171.226	0.685158	0.00515	nucleolar preribosomal assembly protein,putative
PBANKA_103190	24.9834	40.1713	0.685194	0.0094	eukaryotic translation initiation factor 2 gammasubunit, putative
PBANKA_101590	110.721	178.155	0.686209	0.0048	transcription initiation TFIID-like, putative	GO:0016020,GO:0005634,GO:0003677,GO:0006355,GO:0003702,GO:0005669,GO:0006367,GO:0005634,GO:0003677,GO:0006355,GO:0003702,GO:0006367,GO:0005669
PBANKA_112520	56.602	91.1077	0.686719	0.0034	Sec14 protein, putative
PBANKA_131340	62.5339	101.02	0.691937	0.0031	exosome complex exonuclease RRP6, putative	GO:0008408,GO:0005622,GO:0006139,GO:0003676
PBANKA_010950	43.958	71.2422	0.696606	0.0085	transcription factor with AP2 domain(s),putative	GO:0006355,GO:0003700
PBANKA_122240	177.263	288.202	0.701192	0.00365	ubiquitin regulatory protein, putative
PBANKA_030720	27.3212	44.4629	0.70258	0.00635	monocarboxylate transporter, putative	GO:0016020,GO:0008028,GO:0015718
PBANKA_091980	20.4758	33.3551	0.703988	0.0137	geranylgeranyl pyrophosphate synthase, putative
PBANKA_021300	21.4645	35.019	0.706187	0.00725	RNA-binding protein, putative
PBANKA_131250	140.631	229.451	0.706271	0.00355	Appr-1-p processing domain protein
PBANKA_100630	25.4606	41.5849	0.707792	0.0042	perforin-like protein 1
PBANKA_112280	88.4188	144.549	0.70913	0.00395	ribonuclease H2 subunit A, putative	GO:0006401,GO:0003723,GO:0004523
PBANKA_051150	48.8899	79.9407	0.709395	0.02465	DNA-directed RNA polymerase II, putative	GO:0005665,GO:0003899,GO:0006366
PBANKA_142220	24.7664	40.5473	0.71122	0.00615	zinc transporter, putative
PBANKA_091190	12.9799	21.2738	0.712804	0.0206	conserved Plasmodium protein, unknown function
PBANKA_091200	76.3586	125.195	0.713317	0.0022	conserved Plasmodium protein, unknown function	GO:0003779,GO:0005524,GO:0003774,GO:0005737
PBANKA_061290	94.529	155.028	0.713701	0.0327	conserved Plasmodium protein, unknown function
PBANKA_121480	263.883	434.716	0.720177	0.00135	U4/U6.U5 tri-snRNP-associated protein 1,putative	GO:0005524
PBANKA_082310	709.233	1168.42	0.720223	0.00135	S-adenosylmethionine synthetase, putative	GO:0043531,GO:0046872,GO:0042301,GO:0005524,GO:0006730,GO:0004478,GO:0042803,GO:0006556
PBANKA_061490	66.1079	108.949	0.720761	0.00355	conserved Plasmodium protein, unknown function	GO:0016020
PBANKA_101670	137.059	226.091	0.722106	0.00265	conserved Plasmodium protein, unknown function	GO:0005515
PBANKA_010990	39.1725	64.6342	0.722456	0.00305	conserved Plasmodium protein, unknown function
PBANKA_141630	910.878	1503.59	0.723083	0.00295	40S ribosomal protein S15/S19, putative	GO:0005840,GO:0005622,GO:0006412,GO:0003735,GO:0005843,GO:0015935
PBANKA_103800	252.788	417.425	0.723585	0.0268	cytochrome c, putative	GO:0009055,GO:0020037,GO:0005506,GO:0005739,GO:0006118,GO:0005746
PBANKA_122590	47.303	78.2543	0.726239	0.0017	conserved Plasmodium protein, unknown function
PBANKA_101060	273.137	452.071	0.726924	0.005	calmodulin, putative	GO:0005509,GO:0019899
PBANKA_123690	836.773	1389.04	0.731178	0.00535	conserved Plasmodium protein, unknown function	GO:0005737
PBANKA_061460	19.7654	32.8368	0.732337	0.0139	drug metabolite transporter, putative
PBANKA_122030	166.653	277.226	0.734217	0.002	lysophospholipase, putative	GO:0016787,GO:0006644
PBANKA_062260	51.9581	86.5563	0.736289	0.0017	conserved Plasmodium protein, unknown function
PBANKA_070740	99.4164	165.864	0.738444	0.0036	RNA-binding protein, putative	GO:0003723,GO:0005515,GO:0006417
PBANKA_051700	159.701	266.641	0.739526	0.0027	early transcribed membrane protein
PBANKA_102380	14.834	24.8304	0.743201	0.00215	conserved Plasmodium protein, unknown function
PBANKA_091860	18.3263	30.6799	0.74338	0.00295	phosphatidylinositol-4-phosphate 5-kinase,putative
PBANKA_091320	17.4496	29.2437	0.74493	0.0103	conserved Plasmodium membrane protein, unknownfunction
PBANKA_102330	32.9197	55.2455	0.746903	0.00215	YTH domain-containing protein, putative
PBANKA_011040	83.0067	139.404	0.747975	0.00195	eukaryotic translation initiation factor 3subunit L, putative
PBANKA_145170	14.7349	24.8578	0.754461	0.0017	conserved Plasmodium protein, unknown function
PBANKA_110800	18.9632	31.9992	0.754832	0.00795	transcription factor IIb, putative
PBANKA_101950	713.838	1205.17	0.755568	0.00105	60S ribosomal protein L5, putative	GO:0005840,GO:0005842,GO:0005622,GO:0006412,GO:0008097,GO:0003735,GO:0005739
PBANKA_134930	73.89	124.929	0.757658	0.0051	conserved Plasmodium protein, unknown function
PBANKA_041470	325.579	550.696	0.75825	0.00065	zinc finger protein, putative	GO:0006397,GO:0003723,GO:0005634,GO:0008270
PBANKA_124210	242.682	411.883	0.763166	0.0013	methionine aminopeptidase, putative	GO:0006508,GO:0004177,GO:0009987,GO:0004239,GO:0008235
PBANKA_131550	49.4955	84.0167	0.763377	0.00165	sortilin, putative	GO:0005319,GO:0006897,GO:0016021
PBANKA_120380	237.933	404.998	0.767362	0.00105	DnaJ protein, putative	GO:0031072,GO:0008270,GO:0005622
PBANKA_112650	19.9561	34.0316	0.770043	0.0022	acetyl-CoA synthetase, putative
PBANKA_030540	27.8124	47.434	0.770193	0.00135	conserved Plasmodium protein, unknown function
PBANKA_010600	49.8675	85.1455	0.77183	0.00155	G-protein associated signal transduction protein,putative	GO:0016021
PBANKA_121750	19.0205	32.5199	0.773765	0.00375	conserved Plasmodium protein, unknown function
PBANKA_080410	22.6875	38.7932	0.773906	0.0008	conserved Plasmodium protein, unknown function
PBANKA_102900	14.7663	25.2585	0.77446	0.00215	conserved Plasmodium protein, unknown function
PBANKA_142870	61.2498	104.895	0.776164	0.00075	eukaryotic translation initiation factor 3subunit 10, putative
PBANKA_133780	71.3545	122.221	0.776419	0.00085	DHHC-type zinc finger protein, putative	GO:0016020,GO:0005783,GO:0008270
PBANKA_030570	180.055	308.476	0.776717	0.0017	ribosome-recycling factor, putative	GO:0020011,GO:0006412,GO:0032790
PBANKA_140160	26.2238	44.9579	0.777697	0.01715	methyl transferase-like protein, putative
PBANKA_103620	465.431	799.161	0.779917	0.0268	RNA-binding protein, putative	GO:0006396,GO:0005634,GO:0003729,GO:0005737
PBANKA_060920	63.8817	109.761	0.780893	0.0015	conserved Plasmodium protein, unknown function
PBANKA_091665	1099.59	1891.23	0.782364	0.0011	conserved Plasmodium protein, unknown function
PBANKA_031050	19.2065	33.0385	0.782553	0.0011	conserved Plasmodium protein, unknown function
PBANKA_030340	77.3998	133.202	0.783213	0.0038	conserved Plasmodium protein, unknown function	GO:0003676,GO:0003676
PBANKA_020160	499.358	859.933	0.784151	0.00125	early transcribed membrane protein
PBANKA_051270	141.587	244.023	0.785326	0.00505	conserved Plasmodium protein, unknown function
PBANKA_094110	1382.55	2390.07	0.789722	0.00045	conserved Plasmodium protein, unknown function	GO:0016020
PBANKA_134980	91.0516	157.743	0.792818	0.00055	thrombospondin-related anonymous protein	GO:0016020,GO:0044409,GO:0006928,GO:0020009,GO:0005737
PBANKA_130780	23.2775	40.3276	0.79283	0.0015	heat shock protein 90, putative
PBANKA_131240	242.464	420.359	0.793854	0.0009	conserved Plasmodium protein, unknown function
PBANKA_030950	87.1776	151.204	0.794472	0.0015	secreted protein with altered thrombospondinrepeat domain, putative	GO:0009986,GO:0016337,GO:0020008
PBANKA_144520	51.3971	89.2755	0.796577	0.00155	conserved Plasmodium protein, unknown function
PBANKA_081420	340.867	592.386	0.797328	0.0006	elongation factor 1-beta, putative	GO:0003746,GO:0006414,GO:0005853
PBANKA_030080	13.6565	23.7417	0.797834	0.0048	octaprenyl pyrophosphate synthase, putative
PBANKA_132260	38.8572	67.755	0.802148	0.00635	conserved Plasmodium protein, unknown function	GO:0016020,GO:0016021
PBANKA_090570	50.6593	88.3484	0.802375	0.00175	DNA-directed RNA polymerase I, putative	GO:0003899,GO:0003677,GO:0006350,GO:0046983
PBANKA_114290	92.1128	161.001	0.8056	0.0052	suppressor of kinetochore protein 1, putative	GO:0005515,GO:0006511
PBANKA_121150	27.5957	48.2449	0.805931	0.00095	U3 snoRNA-associated small subunit rRNAprocessing protein, putative
PBANKA_040800	15.3785	26.916	0.807551	0.001	conserved Plasmodium protein, unknown function
PBANKA_121100	31.8545	55.7865	0.808421	0.00125	GMP synthetase, putative
PBANKA_092190	188.873	330.795	0.808522	0.0003	conserved Plasmodium protein, unknown function
PBANKA_051030	258.25	453.051	0.810905	0.00085	conserved Plasmodium protein, unknown function
PBANKA_082060	172.893	303.399	0.811339	0.00115	pyridoxal 5'-phosphate dependent enzyme classIII, putative
PBANKA_093180	17.8076	31.2769	0.812602	0.02425	pyridoxine biosynthesis protein PDX2, putative
PBANKA_081060	27.5041	48.3152	0.81283	0.00055	exoribonuclease, putative
PBANKA_010220	22.3934	39.422	0.81593	0.00135	trophozoite exported protein 1, putative
PBANKA_070980	64.4227	113.52	0.817305	0.0011	conserved Plasmodium protein, unknown function	GO:0005524,GO:0005509,GO:0005622,GO:0005525,GO:0003924
PBANKA_135530	14.709	25.9206	0.817404	0.00095	conserved Plasmodium protein, unknown function
PBANKA_144840	49.5936	87.3982	0.817447	0.00475	conserved Plasmodium protein, unknown function	GO:0016020,GO:0046872,GO:0008152,GO:0005524,GO:0003824
PBANKA_020880	53.4599	94.3923	0.820212	5e-05	ubiquitin carboxyl-terminal hydrolase 1,putative	GO:0006511,GO:0000502,GO:0004221
PBANKA_030710	12.5311	22.1294	0.820454	0.0008	conserved Plasmodium protein, unknown function
PBANKA_082260	36.0732	63.7086	0.820563	0.00115	conserved Plasmodium protein, unknown function
PBANKA_110790	86.4031	152.714	0.821678	0.00045	triose phosphate transporter	GO:0016020,GO:0020011,GO:0046323,GO:0009670,GO:0008524,GO:0031355
PBANKA_050180	1418.63	2508.86	0.822533	0.00065	conserved Plasmodium protein, unknown function
PBANKA_142640	60.1668	106.458	0.823252	0.0009	mitochondrial carrier protein, putative	GO:0016020,GO:0006810,GO:0005488
PBANKA_130970	1007.13	1783.68	0.824611	0.0001	helicase, putative	GO:0005524,GO:0004386,GO:0003676,GO:0008026
PBANKA_133830	472.876	837.826	0.82519	0.00045	60S ribosomal protein L6, putative	GO:0005840,GO:0003723,GO:0015934,GO:0006412,GO:0003735,GO:0019843
PBANKA_120410	190.826	338.175	0.825516	0.0004	conserved Plasmodium protein, unknown function	GO:0020011,GO:0016787,GO:0005524,GO:0016740,GO:0005737
PBANKA_132740	16.362	29.0437	0.827875	0.00275	conserved Plasmodium protein, unknown function
PBANKA_145280	157.843	280.384	0.828911	0.00015	cell cycle control protein, putative	GO:0016070,GO:0000074,GO:0005515
PBANKA_102160	84.6805	150.446	0.82914	0.00095	conserved Plasmodium protein, unknown function
PBANKA_120260	133.981	238.134	0.829753	0.0001	zinc finger, C3HC4 type, putative	GO:0005515,GO:0008270
PBANKA_130890	13.18	23.4407	0.830665	0.00115	histidine--tRNA ligase, putative
PBANKA_123400	2824.08	5025.99	0.831629	0.0002	V-type proton ATPase 16 kDa proteolipid subunit,putative	GO:0033179,GO:0015986,GO:0016020,GO:0006818,GO:0046961
PBANKA_061980	48.6082	86.5455	0.832259	0.00035	zinc finger protein, putative	GO:0008270,GO:0004221
PBANKA_031510	196.512	349.98	0.832652	0.0003	DEAD/DEAH helicase, putative	GO:0005524,GO:0004004,GO:0003676
PBANKA_124510	14.723	26.2461	0.834031	0.00115	conserved Plasmodium protein, unknown function
PBANKA_041480	150.015	267.971	0.836972	0.00045	arginase	GO:0006525,GO:0046872,GO:0004053
PBANKA_124250	44.736	80.0721	0.839865	0.00065	RNA helicase, putative
PBANKA_102410	23.002	41.2657	0.843185	0.00075	ATP-dependent RNA helicase, putative
PBANKA_120340	35.5217	63.7733	0.844254	0.00015	conserved protein, unknown function
PBANKA_100610	109.289	196.801	0.848584	0.00045	flap endonuclease 1, putative	GO:0004520,GO:0008409,GO:0003677,GO:0048256,GO:0006281,GO:0006259
PBANKA_061720	773.731	1394.06	0.849391	0.0009	40S ribosomal protein S10, putative	GO:0006412,GO:0003735,GO:0005843
PBANKA_093450	209.597	377.872	0.850283	0.0005	protein tyrosine phosphatase, putative	GO:0009986,GO:0020009,GO:0018342,GO:0008138,GO:0006470,GO:0004725,GO:0020008
PBANKA_111990	48.9895	88.3609	0.850934	0.00065	DnaJ protein, putative	GO:0031072
PBANKA_135190	322.068	582.273	0.85433	0.00035	60S ribosomal protein L6-2, putative	GO:0005840,GO:0005842,GO:0005622,GO:0006412,GO:0003735
PBANKA_146420	19.7665	35.8512	0.858961	0.0168	thymidylate kinase, putative
PBANKA_131820	491.479	892.061	0.860015	0.0002	nifU protein, putative	GO:0006879,GO:0016226,GO:0005515,GO:0005506,GO:0005739,GO:0051536
PBANKA_061860	123.411	224.413	0.862684	0.00065	conserved Plasmodium protein, unknown function	GO:0020011
PBANKA_010170	42.9132	78.1145	0.864171	0.0007	conserved Plasmodium protein, unknown function
PBANKA_132340	412.126	750.788	0.865319	0.0001	bax inhibitor 1, putative	GO:0016021,GO:0005886
PBANKA_135120	26.1823	47.7002	0.865403	0.00085	conserved Plasmodium protein, unknown function
PBANKA_101750	23.8316	43.5605	0.870147	0.00055	lipase, putative
PBANKA_061970	13.7544	25.1561	0.871012	0.00175	rhoptry-associated leucine zipper-like protein 1,putative
PBANKA_051220	63.8311	116.872	0.872602	0.00015	protoporphyrinogen oxidase	GO:0016020,GO:0005739,GO:0055114,GO:0004729,GO:0006783,GO:0019353
PBANKA_070370	97.9499	179.391	0.872991	0.0001	ATP-dependent RNA helicase DBP10, putative	GO:0020011,GO:0005524,GO:0004386,GO:0003676,GO:0008026
PBANKA_020660	35.2286	64.5355	0.873348	0.00025	asparagine and aspartate rich protein 2,putative
PBANKA_011250	28.7536	52.7489	0.8754	0.00065	organic anion transporter, putative
PBANKA_141790	15.0268	27.5718	0.875652	0.0009	conserved Plasmodium protein, unknown function
PBANKA_011070	20.0784	36.8793	0.877162	0.0091	conserved Plasmodium protein, unknown function
PBANKA_101840	99.0059	182.104	0.879176	0.0004	arginine methyltransferase 1, putative	GO:0016070,GO:0006396,GO:0016571,GO:0005634,GO:0042254,GO:0005737,GO:0016274
PBANKA_081930	194.733	358.9	0.882086	0.00025	eukaryotic translation initiation factor 3subunit 5, putative	GO:0006446,GO:0003743,GO:0006412
PBANKA_080640	13.9282	25.6992	0.883721	0.0035	conserved protein, unknown function
PBANKA_111400	17.7972	32.8795	0.885537	0.0004	aspartate--tRNA ligase, putative
PBANKA_120990	4371.39	8076.93	0.885715	5e-05	conserved Plasmodium protein, unknown function	GO:0016021,GO:0005886
PBANKA_050480	29.8392	55.3021	0.890123	0.00015	conserved Plasmodium protein, unknown function
PBANKA_146380	16.7722	31.1108	0.891346	0.00145	conserved Plasmodium protein, unknown function
PBANKA_130320	22.2103	41.3476	0.896577	0.00015	conserved Plasmodium protein, unknown function
PBANKA_123300	72.8178	135.683	0.897873	0.01985	SWIB/MDM2 domain-containing protein, putative	GO:0005634,GO:0005515,GO:0006355,GO:0006350,GO:0016568
PBANKA_131300	51.1179	95.368	0.899676	0.00025	transcription factor IIIb subunit, putative	GO:0005634,GO:0045941,GO:0006355,GO:0003709,GO:0016563,GO:0006413,GO:0003743,GO:0000126,GO:0005515,GO:0008270,GO:0006384
PBANKA_030120	14.2581	26.6458	0.902125	0.02165	ERCC1 nucleotide excision repair protein,putative
PBANKA_144110	51.6203	96.6952	0.905504	0.00075	hydrolase, putative	GO:0016787,GO:0008152
PBANKA_130380	143.632	269.613	0.908512	5e-05	triose-phosphate isomerase, putative	GO:0006098,GO:0006094,GO:0004807,GO:0006096,GO:0006633
PBANKA_131590	14.4638	27.1533	0.908686	0.0011	aminomethyltransferase, putative
PBANKA_041700	19.391	36.4292	0.909703	0.0197	signal peptidase complex subunit 3, putative
PBANKA_142360	579.912	1089.91	0.910298	0.0002	40S ribosomal protein S16, putative	GO:0005840,GO:0006412,GO:0005622,GO:0003735,GO:0005843
PBANKA_100780	15.6431	29.4818	0.914298	0.005	exosome complex component RRP4, putative
PBANKA_111220	31.6574	59.7093	0.915413	0.0003	conserved Plasmodium protein, unknown function
PBANKA_124020	26.0818	49.2098	0.915901	0.0006	G-protein coupled receptor, putative
PBANKA_120480	113.534	214.24	0.916099	0.0004	phosducin-like protein, putative
PBANKA_070110	68.2815	129.414	0.922422	0.00305	conserved Plasmodium protein, unknown function
PBANKA_122720	249.346	474.342	0.92778	5e-05	peptidyl-prolyl cis-trans isomerase, putative	GO:0003755
PBANKA_080600	62.9812	119.834	0.928051	0.0039	ubiquitin-conjugating enzyme, putative	GO:0043687,GO:0051246,GO:0006512,GO:0004842
PBANKA_145970	35.3382	67.242	0.928133	0.00035	pre-mRNA-splicing factor, putative
PBANKA_101280	49.4056	94.2895	0.932423	0.00045	conserved Plasmodium protein, unknown function
PBANKA_050720	144.397	275.933	0.934273	5e-05	conserved Plasmodium protein, unknown function	GO:0016020,GO:0005524
PBANKA_052020	114.176	218.562	0.936791	0.00015	ADP/ATP transporter on adenylate translocase,putative	GO:0006810,GO:0005471,GO:0005743,GO:0005488
PBANKA_143330	102.88	197.115	0.938072	5e-05	conserved Plasmodium protein, unknown function	GO:0007155,GO:0005515,GO:0005509,GO:0005576
PBANKA_143820	18.9291	36.282	0.938652	5e-05	DNA GyrAse a-subunit, putative
PBANKA_122450	21.86	41.9088	0.938961	0.00025	conserved Plasmodium protein, unknown function
PBANKA_110580	266.263	510.639	0.939452	0.0001	transcription initiation factor tfiid, putative	GO:0005634,GO:0003677,GO:0006355,GO:0003702,GO:0006367,GO:0005669,GO:0006366
PBANKA_040870	119.047	228.482	0.940553	0.0018	aybindin-like protein, putative	GO:0006888,GO:0005801
PBANKA_082480	253.671	486.89	0.940638	0.00025	RNA-binding protein, putative	GO:0003676
PBANKA_145960	20.4415	39.2502	0.9412	0.0004	conserved Plasmodium protein, unknown function
PBANKA_122360	30.4186	58.4338	0.941849	0.00375	gas41 homologue, putative	GO:0005634,GO:0006355,GO:0003700
PBANKA_030780	231.462	444.959	0.942895	0.00025	conserved Plasmodium protein, unknown function
PBANKA_030910	65.4629	125.847	0.942927	0.00025	peptide chain release factor subunit 1, putative	GO:0006449,GO:0006415,GO:0005737,GO:0016149,GO:0003747
PBANKA_071120	243.101	467.822	0.944402	5e-05	conserved Plasmodium protein, unknown function	GO:0016020
PBANKA_070930	49.6137	95.711	0.947946	0.001	small ribosomal subunit processingmicrotubule-associated protein, putative	GO:0042254,GO:0005634
PBANKA_135010	71.6018	138.141	0.948071	0.00015	conserved Plasmodium protein, unknown function	GO:0006413,GO:0003743,GO:0005525,GO:0005737,GO:0003924
PBANKA_031570	141.604	274.043	0.952542	0.0026	conserved Plasmodium protein, unknown function
PBANKA_130370	129.905	251.415	0.952618	0.00025	vesicle-associated membrane protein, putative	GO:0005198,GO:0006944,GO:0016192
PBANKA_112560	184.951	358.278	0.953931	0.0001	pyruvate kinase, putative	GO:0030955,GO:0000287,GO:0051289,GO:0004743,GO:0006096
PBANKA_050200	12.634	24.4917	0.95498	0.00105	conserved Plasmodium protein, unknown function
PBANKA_050760	20.4768	39.8124	0.959228	0.0128	HORMA domain protein, putative
PBANKA_100060	37.4206	72.9694	0.96346	0.0003	erythrocyte membrane antigen 1
PBANKA_141760	25.7221	50.1874	0.964319	0.0002	conserved protein, unknown function
PBANKA_062200	76.5226	149.347	0.964713	0.00025	conserved Plasmodium protein, unknown function	GO:0005515,GO:0005737
PBANKA_101720	36.9902	72.2055	0.964967	0.0002	conserved Plasmodium protein, unknown function	GO:0016020
PBANKA_061400	34.0204	66.4414	0.965681	0.00015	conserved Plasmodium protein, unknown function
PBANKA_145520	54.6604	107.3	0.973079	5e-05	DEAD/DEAH helicase, putative	GO:0016070,GO:0005524,GO:0004004,GO:0003676
PBANKA_141550	23.9203	46.9571	0.973108	0.00015	U4/U6.U5 tri-snRNP-associated protein 2,putative
PBANKA_135560	22.7741	44.7229	0.973619	0.00395	sporozoite protein essential for cell traversal
PBANKA_142320	32.2091	63.3366	0.975569	0.0003	ATPase, putative
PBANKA_090340	59.9753	118.129	0.977918	5e-05	conserved protein, unknown function	GO:0016021
PBANKA_123890	125.087	246.452	0.978382	5e-05	conserved Plasmodium protein, unknown function	GO:0005634
PBANKA_100750	41.814	82.4262	0.979117	0.00015	actin-like protein, putative	GO:0005515,GO:0007010,GO:0015629,GO:0005200
PBANKA_114400	21.5785	42.5492	0.979534	0.00105	proteasome regulatory subunit, putative
PBANKA_143350	53.2289	104.986	0.979909	5e-05	conserved protein, unknown function
PBANKA_131760	176.4	348.197	0.981057	5e-05	conserved Plasmodium protein, unknown function
PBANKA_070060	19.238	38.0095	0.982404	0.0057	Plasmodium exported protein, unknown function
PBANKA_090680	204.705	405.877	0.987497	0.00015	conserved Plasmodium protein, unknown function
PBANKA_122840	17.0647	33.8793	0.989388	0.00025	mannose-6-phosphate isomerase, putative
PBANKA_130850	18.7154	37.1745	0.990088	0.01255	conserved Plasmodium protein, unknown function
PBANKA_100570	14.1375	28.1986	0.996103	5e-05	conserved Plasmodium protein, unknown function
PBANKA_040760	236.704	473.272	0.999587	5e-05	asparagine synthetase, putative	GO:0006529,GO:0004066
PBANKA_040530	517.894	1035.59	0.999727	0.00015	40S ribosomal protein S23, putative	GO:0005840,GO:0006412,GO:0005622,GO:0003735,GO:0005843,GO:0015935
PBANKA_082910	75.5322	151.13	1.00063	0.00025	conserved Plasmodium protein, unknown function
PBANKA_121160	14.2425	28.5183	1.00169	5e-05	conserved Plasmodium protein, unknown function
PBANKA_146110	385.361	772.084	1.00255	5e-05	RNA-binding protein, putative	GO:0008270,GO:0003676
PBANKA_091270	13.8655	27.7844	1.00277	0.00405	3-oxo-5-alpha-steroid 4-dehydrogenase, putative
PBANKA_141640	34.6311	69.4848	1.00463	0.0001	conserved Plasmodium protein, unknown function	GO:0005634,GO:0005524
PBANKA_083550	89.6649	180.452	1.009	0.0001	conserved Plasmodium protein, unknown function
PBANKA_090220	13.2096	26.6281	1.01136	0.02555	conserved Plasmodium protein, unknown function
PBANKA_145180	27.9293	56.3989	1.01389	5e-05	conserved Plasmodium protein, unknown function
PBANKA_130060	16.96	34.3049	1.01628	0.0001	conserved Plasmodium protein, unknown function
PBANKA_123820	217.561	440.515	1.01777	5e-05	DnaJ protein, putative	GO:0006457,GO:0051082,GO:0031072
PBANKA_040550	501.191	1014.81	1.01778	5e-05	60S ribosomal protein L7, putative	GO:0005840,GO:0005842,GO:0015934,GO:0005622,GO:0030528,GO:0006412,GO:0003735
PBANKA_071170	112.079	226.991	1.01812	5e-05	BRIX domain, putative
PBANKA_094000	67.1426	136.044	1.01877	0.00085	conserved Plasmodium protein, unknown function	GO:0005524,GO:0005737
PBANKA_102980	19.2137	38.9945	1.02114	0.0004	N-myristoyltransferase, putative
PBANKA_010800	23.7995	48.3282	1.02194	0.0001	mitochondrial cardiolipin synthase, putative
PBANKA_114230	22.698	46.2019	1.02539	5e-05	rhoptry protein, putative
PBANKA_100740	131.008	266.687	1.02549	5e-05	zinc finger protein, putative	GO:0003677,GO:0005634,GO:0006355,GO:0006350,GO:0008270,GO:0005622
PBANKA_091400	19.466	39.6383	1.02594	0.0156	conserved Plasmodium protein, unknown function
PBANKA_100930	76.0873	155.192	1.02833	5e-05	conserved Plasmodium protein, unknown function
PBANKA_142700	39.9972	81.6231	1.02908	0.0001	protein phosphatase, putative	GO:0008287,GO:0006470,GO:0004722
PBANKA_144630	17.5819	35.8972	1.02978	5e-05	pre-mRNA-splicing factor ATP-dependent RNAhelicase PRP2, putative
PBANKA_021210	205.636	421.048	1.03389	5e-05	eukaryotic translation initiation factor 2 alphasubunit, putative	GO:0006413,GO:0003723,GO:0003743,GO:0006412,GO:0005850
PBANKA_051660	11.4517	23.4797	1.03585	0.0037	leucine-rich repeat protein
PBANKA_133410	14.542	29.8772	1.03882	0.0145	20S proteasome beta 4 subunit, putative
PBANKA_113860	18.3315	37.6899	1.03986	0.0013	conserved Plasmodium protein, unknown function
PBANKA_091930	50.2986	103.45	1.04034	5e-05	spermidine synthase, putative	GO:0005829,GO:0008295,GO:0004766
PBANKA_121440	52.0878	107.331	1.04305	0.0001	conserved Plasmodium protein, unknown function	GO:0005524,GO:0005515,GO:0005886,GO:0005737
PBANKA_133270	16.1376	33.3395	1.04681	0.0002	duffy-binding protein
PBANKA_020170	22257.5	46136.8	1.05163	5e-05	conserved Plasmodium protein, unknown function
PBANKA_093860	23.6706	49.0662	1.05163	0.0002	casein kinase 2, alpha subunit
PBANKA_101210	174.191	361.175	1.05203	5e-05	conserved Plasmodium protein, unknown function	GO:0016020,GO:0046872
PBANKA_040860	144.829	300.334	1.05222	0.0001	SAC3/GNAP family-related protein, putative	GO:0006413,GO:0003743,GO:0005634,GO:0006413,GO:0003743,GO:0005634
PBANKA_052210	14.5985	30.3048	1.05372	0.0001	conserved Plasmodium protein, unknown function
PBANKA_103260	61.4323	127.562	1.05413	5e-05	cytidine diphosphate-diacylglycerol synthase,putative	GO:0016020,GO:0008654,GO:0004605,GO:0016772
PBANKA_140940	17.7147	36.8075	1.05505	0.00145	mitochondrial ribosomal protein S15 precursor,putative
PBANKA_133230	35.4545	73.7219	1.05612	0.00035	conserved Plasmodium protein, unknown function	GO:0016020,GO:0005737
PBANKA_114030	11.0771	23.0777	1.05892	5e-05	conserved Plasmodium protein, unknown function
PBANKA_136450	22.5961	47.0967	1.05955	0.00635	conserved Plasmodium protein, unknown function
PBANKA_103590	83.372	174.105	1.06232	5e-05	glycerophosphodiester phosphodiesterase,putative	GO:0008889,GO:0020003,GO:0004629,GO:0006071,GO:0020020,GO:0005829,GO:0007242,GO:0006629
PBANKA_030110	58.8061	122.831	1.06264	0.0001	conserved Plasmodium protein, unknown function
PBANKA_145990	37.2547	77.902	1.06424	0.0002	signal recognition particle, beta subunit,putative	GO:0006614,GO:0007264,GO:0005622,GO:0005525,GO:0005047,GO:0003924,GO:0005785
PBANKA_122410	37.1443	77.6982	1.06474	5e-05	kinesin-like protein, putative	GO:0007018,GO:0005524,GO:0003777
PBANKA_133390	24.032	50.3383	1.0667	5e-05	conserved Plasmodium protein, unknown function
PBANKA_111680	1313.12	2752.99	1.068	5e-05	conserved Plasmodium protein, unknown function	GO:0003779,GO:0005524,GO:0003774,GO:0016459,GO:0005516,GO:0005737
PBANKA_133350	438.051	920.496	1.07131	0.00155	conserved Plasmodium protein, unknown function
PBANKA_135060	198.465	417.264	1.07208	5e-05	nuclear movement protein, putative
PBANKA_080480	33.1308	69.6924	1.07283	0.0002	conserved Plasmodium protein, unknown function
PBANKA_135440	689.19	1453.15	1.07621	5e-05	60S ribosomal protein L18, putative	GO:0005840,GO:0005842,GO:0005622,GO:0006412,GO:0003735
PBANKA_051320	97.791	206.469	1.07815	5e-05	conserved Plasmodium protein, unknown function	GO:0006810,GO:0005874,GO:0005737
PBANKA_031410	430.489	909.396	1.07893	5e-05	conserved Plasmodium protein, unknown function	GO:0016020,GO:0006281,GO:0006260,GO:0043565,GO:0005622,GO:0006974,GO:0003911
PBANKA_143640	389.654	823.813	1.08012	0.0256	conserved Plasmodium protein, unknown function	GO:0006810,GO:0031404,GO:0005524,GO:0042626,GO:0005254,GO:0016021
PBANKA_136230	31.0843	65.8524	1.08305	5e-05	conserved Plasmodium protein, unknown function
PBANKA_080820	98.8591	209.457	1.08321	5e-05	proteasome component C8, putative	GO:0004175,GO:0004298,GO:0006511,GO:0005839
PBANKA_123410	207.626	440.306	1.08452	5e-05	cytochrome c oxidase assembly protein, putative	GO:0004659,GO:0016021,GO:0008495,GO:0048034
PBANKA_111360	61.5675	130.837	1.08753	5e-05	conserved Plasmodium protein, unknown function	GO:0016020
PBANKA_133700	177.063	376.842	1.0897	5e-05	conserved Plasmodium protein, unknown function	GO:0003677,GO:0005634,GO:0008270,GO:0005622
PBANKA_061900	18.7757	40.0575	1.09321	5e-05	conserved Plasmodium protein, unknown function
PBANKA_136420	724.614	1547.06	1.09425	5e-05	60S ribosomal protein L17, putative	GO:0005840,GO:0005842,GO:0015934,GO:0005622,GO:0006412,GO:0003735
PBANKA_083540	60.6715	129.57	1.09464	0.0003	conserved Plasmodium protein, unknown function	GO:0006412
PBANKA_112950	100.051	213.913	1.09629	5e-05	bifunctional methylenetetrahydrofolatedehydrogenase/cyclohydrolase, putative	GO:0004477,GO:0006730,GO:0005488,GO:0009396,GO:0004488,GO:0000105,GO:0006164,GO:0009086
PBANKA_082890	17.2219	36.9206	1.10018	0.0003	conserved Plasmodium protein, unknown function
PBANKA_030700	1939.72	4168.75	1.10377	0.0007	60S ribosomal protein L37ae, putative	GO:0005840,GO:0005622,GO:0006412,GO:0003735,GO:0005840,GO:0005842,GO:0005622,GO:0006412,GO:0003735,GO:0005739
PBANKA_020130	9.84619	21.1919	1.10587	0.0006	lysophospholipase, putative
PBANKA_132370	21.0537	45.3963	1.1085	0.00025	zinc finger protein, putative
PBANKA_114420	26.3897	56.9135	1.1088	0.00115	conserved Plasmodium protein, unknown function
PBANKA_041450	63.343	136.713	1.1099	5e-05	HVA22/TB2/DP1 family protein, putative
PBANKA_145260	24.7732	53.5051	1.1109	0.00065	calcyclin binding protein, putative
PBANKA_110590	305.883	661.193	1.11209	5e-05	conserved Plasmodium protein, unknown function	GO:0016740
PBANKA_081260	24.9412	54.023	1.11504	0.00175	conserved Plasmodium protein, unknown function
PBANKA_080760	1296.42	2808.79	1.11541	5e-05	40S ribosomal protein S11, putative	GO:0005840,GO:0005622,GO:0006412,GO:0005843,GO:0003735
PBANKA_051770	45.4009	98.3734	1.11555	0.001	ubiquitin-conjugating enzyme, putative	GO:0043687,GO:0006511,GO:0016567,GO:0051246,GO:0004842
PBANKA_041600	13.3806	29.0155	1.11668	5e-05	RhopH3, putative
PBANKA_092500	60.7451	131.92	1.11882	5e-05	RING zinc finger protein, putative	GO:0016020,GO:0005515,GO:0008270,GO:0005622,GO:0005737
PBANKA_122710	177.967	387.291	1.1218	5e-05	conserved Plasmodium protein, unknown function	GO:0016020,GO:0005634,GO:0005524,GO:0006350,GO:0016021,GO:0005737
PBANKA_100800	146.005	317.745	1.12185	5e-05	conserved Plasmodium protein, unknown function	GO:0005856,GO:0006417,GO:0005488,GO:0005737
PBANKA_082580	14.8541	32.3282	1.12194	0.00455	conserved Plasmodium protein, unknown function
PBANKA_090890	447.787	979.89	1.12981	5e-05	vacuolar ATP synthase subunit f, putative	GO:0015986,GO:0005753,GO:0033180,GO:0007035,GO:0046933,GO:0046961
PBANKA_141000	40.7473	89.2162	1.1306	0.0001	26S proteasome regulatory subunit 7, putative	GO:0004175,GO:0005634,GO:0005524,GO:0006511,GO:0017111,GO:0005838,GO:0005737
PBANKA_071780	455.732	997.947	1.13078	5e-05	60S ribosomal protein L15, putative	GO:0005840,GO:0006412,GO:0005622,GO:0003735
PBANKA_142430	4773.33	10452.7	1.13081	5e-05	conserved Plasmodium protein, unknown function	GO:0016020,GO:0020020,GO:0005634,GO:0005524,GO:0005737
PBANKA_113830	112.306	246.09	1.13175	5e-05	conserved Plasmodium protein, unknown function	GO:0005783,GO:0005794,GO:0016021,GO:0005789,GO:0000139
PBANKA_092890	588.967	1294.64	1.13629	5e-05	conserved protein, unknown function	GO:0006457,GO:0005524,GO:0051082,GO:0006950
PBANKA_021100	23.1902	50.9895	1.13668	0.0001	mitochondrial inner membrane translocase subunittim50, putative
PBANKA_124140	1053.62	2320.71	1.13921	5e-05	conserved Plasmodium protein, unknown function
PBANKA_040200	11.6241	25.6483	1.14175	5e-05	binding protein, putative
PBANKA_133680	2097.42	4629.71	1.1423	5e-05	conserved Plasmodium protein, unknown function
PBANKA_051400	298.426	659.1	1.14313	5e-05	transcription factor, putative	GO:0008159,GO:0005634,GO:0045941,GO:0006350,GO:0003682,GO:0008270,GO:0003700
PBANKA_061190	65.8812	145.521	1.14329	5e-05	histidine triad protein, putative	GO:0008270,GO:0003824
PBANKA_100080	14.4848	32.0105	1.14401	0.0005	conserved Plasmodium protein, unknown function
PBANKA_020310	43.49	96.1844	1.14512	5e-05	phosphatidylinositol-4-phosphate 5-kinase,putative	GO:0046488,GO:0030306,GO:0048015,GO:0016308
PBANKA_134150	26.3901	58.4678	1.14765	5e-05	RNA binding protein, putative
PBANKA_103210	19.5028	43.2866	1.15024	5e-05	rhoptry-associated protein 1, putative
PBANKA_082710	17.3181	38.5042	1.15273	5e-05	protein kinase, putative
PBANKA_071720	10.5766	23.5246	1.1533	5e-05	conserved Plasmodium protein, unknown function
PBANKA_133940	122.923	273.748	1.1551	5e-05	microfibril-associated protein homologue,putative	GO:0005201,GO:0005576,GO:0005578
PBANKA_010180	238.709	531.736	1.15546	5e-05	conserved Plasmodium protein, unknown function	GO:0016020,GO:0005737
PBANKA_090550	41.1175	91.5957	1.15553	5e-05	conserved Plasmodium protein, unknown function	GO:0005634,GO:0005515,GO:0005085,GO:0007049,GO:0005737
PBANKA_051940	28.6628	63.9135	1.15694	5e-05	conserved Plasmodium protein, unknown function
PBANKA_110640	28.2593	63.0378	1.15749	5e-05	transcription factor 25, putative
PBANKA_050580	140.434	313.521	1.15867	5e-05	deoxyribose-phosphate aldolase, putative	GO:0006098,GO:0004139,GO:0005737,GO:0009264
PBANKA_123980	83.6028	186.687	1.159	5e-05	zinc finger protein, putative	GO:0006397,GO:0003723,GO:0005634,GO:0008270,GO:0003676
PBANKA_143930	90.883	203.596	1.16363	5e-05	conserved Plasmodium protein, unknown function	GO:0005634
PBANKA_110190	11.8823	26.6477	1.1652	0.0031	HCNGP-like protein, putative
PBANKA_080040	4203.55	9434.23	1.16629	0.0024	conserved Plasmodium protein, unknown function
PBANKA_103600	12.9549	29.114	1.16822	5e-05	conserved Plasmodium protein, unknown function
PBANKA_100260	17.8291	40.2506	1.17477	5e-05	6-cysteine protein
PBANKA_124280	50.4124	113.817	1.17486	5e-05	eukaryotic translation initiation factor 3,subunit 6, putative
PBANKA_113570	153.39	348.193	1.18268	5e-05	RNA-binding protein, putative	GO:0003723,GO:0005515
PBANKA_136300	1467.08	3331.08	1.18304	0.00195	small nuclear ribonucleoprotein E, putative	GO:0006396,GO:0005732,GO:0031202
PBANKA_094150	289.184	657.499	1.185	5e-05	40S ribosomal protein S4, putative	GO:0005840,GO:0003723,GO:0005622,GO:0006412,GO:0003735,GO:0005739,GO:0015935
PBANKA_132530	40.2625	91.7602	1.18843	5e-05	splicing factor 3B subunit 2, putative	GO:0006397,GO:0005634
PBANKA_111890	48.7294	111.057	1.18844	5e-05	conserved Plasmodium protein, unknown function
PBANKA_142420	52.0043	118.571	1.18905	5e-05	conserved Plasmodium protein, unknown function	GO:0005634,GO:0000166
PBANKA_140220	24.1043	55.037	1.19111	5e-05	conserved Plasmodium protein, unknown function
PBANKA_101340	22.2329	50.8015	1.19218	5e-05	conserved Plasmodium protein, unknown function
PBANKA_135070	19.5762	44.7482	1.19273	0.0001	tryptophan--tRNA ligase, putative
PBANKA_041350	71.8142	164.217	1.19326	5e-05	conserved Plasmodium protein, unknown function	GO:0016020
PBANKA_133720	52.4009	119.911	1.1943	5e-05	SFT2-like protein, putative	GO:0016020
PBANKA_135580	2469.05	5651.19	1.1946	0.02355	transcription activator, putative	GO:0003899,GO:0006350,GO:0003700
PBANKA_123210	70.1587	160.773	1.19633	5e-05	pre-mRNA-splicing factor, putative	GO:0006397,GO:0005634,GO:0005681,GO:0008380,GO:0005737,GO:0003676
PBANKA_031540	119.037	273.285	1.199	5e-05	pre-mRNA-processing protein 45, putative	GO:0005634,GO:0005515,GO:0000398,GO:0005681
PBANKA_145650	48.3435	111.142	1.20101	5e-05	zinc finger protein, putative	GO:0003677,GO:0005634,GO:0008270,GO:0005622
PBANKA_060050	65.1915	150.065	1.20283	5e-05	XPA binding protein 1, putative	GO:0005524
PBANKA_062170	25.2771	58.206	1.20334	5e-05	conserved Plasmodium protein, unknown function
PBANKA_100150	40.2495	92.6954	1.20353	5e-05	alpha/beta hydrolase, putative	GO:0016787
PBANKA_113100	255.991	590.088	1.20484	5e-05	V-type proton ATPase 21 kDa proteolipid subunit,putative	GO:0033179,GO:0015986,GO:0015078,GO:0016471
PBANKA_091180	66.6291	153.844	1.20725	5e-05	DnaJ protein, putative	GO:0016020,GO:0006457,GO:0051082,GO:0031072
PBANKA_111290	24.7831	57.3415	1.21022	5e-05	conserved Plasmodium protein, unknown function	GO:0006397,GO:0003723,GO:0005634
PBANKA_081190	37.3677	86.4777	1.21054	5e-05	nucleotide binding protein, putative	GO:0020011
PBANKA_141020	70.4866	163.477	1.21367	0.0006	cytochrome c2 precursor,putative	GO:0009055,GO:0020037,GO:0005506,GO:0006118,GO:0005746
PBANKA_140760	346.657	806.327	1.21786	5e-05	60S ribosomal protein L24, putative	GO:0005840,GO:0005842,GO:0005622,GO:0006412,GO:0003735
PBANKA_135760	10.6547	24.9394	1.22694	5e-05	conserved Plasmodium protein, unknown function
PBANKA_021360	24.3204	56.9718	1.22808	5e-05	mRNA (N6-adenosine)-methyltransferase, putative
PBANKA_070390	165.933	388.942	1.22896	5e-05	receptor for activated C kinase, putative	GO:0005080,GO:0005829
PBANKA_112600	132.795	311.992	1.23231	5e-05	E3 ubiquitin-protein ligase RNF5, putative	GO:0005515,GO:0008270
PBANKA_122350	41.6008	97.7985	1.2332	5e-05	RNA helicase, putative	GO:0005524,GO:0004386,GO:0008026,GO:0003676
PBANKA_123920	38.8246	91.3404	1.23428	5e-05	cytosolic preribosomal GTP-binding protein,putative	GO:0005622,GO:0005525
PBANKA_060990	200.644	472.205	1.23478	5e-05	heat shock protein DNAJ homologue Pfj4, putative	GO:0006986,GO:0031072,GO:0051082,GO:0009408
PBANKA_134610	61.5805	144.972	1.23523	0.0001	conserved Plasmodium protein, unknown function
PBANKA_145780	69.9781	164.8	1.23574	5e-05	ADP-ribosylation factor GTPase-activatingprotein, putative	GO:0032312,GO:0008060,GO:0003677,GO:0008270
PBANKA_141750	8.98806	21.1935	1.23754	5e-05	conserved Plasmodium protein, unknown function
PBANKA_135000	90.1911	212.813	1.23853	5e-05	conserved Plasmodium protein, unknown function	GO:0005737
PBANKA_041530	27.5185	65.0955	1.24216	5e-05	RNB-like protein, putative
PBANKA_120840	20.8122	49.3121	1.24451	0.001	ribosomal protein L43, mitochondrial, putative
PBANKA_020710	15.5421	36.9594	1.24976	0.00245	conserved Plasmodium protein, unknown function
PBANKA_093780	316.373	752.793	1.25063	5e-05	U3/U14 snoRNA-associated small subunit rRNAprocessing protein, putative
PBANKA_103340	17.3417	41.2807	1.25122	5e-05	oxidoreductase, putative
PBANKA_092110	12.9649	30.9131	1.25361	0.0007	methyltransferase, putative
PBANKA_133640	51.7449	123.41	1.25397	5e-05	DnaJ protein, putative	GO:0031072
PBANKA_146460	11.4549	27.3415	1.25513	5e-05	conserved Plasmodium protein, unknown function
PBANKA_072170	288.754	691.374	1.25962	5e-05	ran binding protein 1, putative	GO:0046907,GO:0006260,GO:0005525,GO:0003924
PBANKA_134160	17.4896	41.8781	1.2597	5e-05	translation initiation factor EIF-2B gammasubunit, putative
PBANKA_081620	191.723	459.271	1.26032	5e-05	ribonuclease H2 subunit C, putative
PBANKA_133010	763.046	1836.21	1.26689	5e-05	large ribosomal subunit assembling protein,putative	GO:0003723,GO:0005634,GO:0005515,GO:0042255
PBANKA_114570	16.7951	40.4297	1.26738	0.00685	U2 small nuclear ribonucleoprotein A, putative
PBANKA_142330	959.729	2315.94	1.2709	5e-05	DNA/RNA-binding protein Alba 1, putative	GO:0005634,GO:0003723,GO:0003677,GO:0005737
PBANKA_081400	338.596	818.595	1.27358	5e-05	conserved Plasmodium protein, unknown function
PBANKA_111790	17.9014	43.3567	1.27618	0.00085	transport protein particle (TRAPP) component,putative
PBANKA_071730	28.477	68.989	1.27657	5e-05	cdc2-related protein kinase 3
PBANKA_102800	30.2203	73.2976	1.27825	5e-05	ubiquitin carboxyl-terminal hydrolase, putative
PBANKA_041550	25.6352	62.2144	1.27912	5e-05	beta subunit of coatomer complex, putative	GO:0006886,GO:0030117,GO:0005515,GO:0005198,GO:0016192
PBANKA_062345	151.901	368.912	1.28015	5e-05	fam-a protein, pseudogene
PBANKA_021080	60.7708	148.318	1.28725	5e-05	conserved Plasmodium protein, unknown function	GO:0020011,GO:0005737
PBANKA_090280	30.2072	73.9485	1.29163	5e-05	conserved Plasmodium protein, unknown function
PBANKA_010330	25.4061	62.4248	1.29694	5e-05	conserved Plasmodium protein, unknown function
PBANKA_011190	70.5447	173.493	1.29826	5e-05	conserved Plasmodium protein, unknown function	GO:0020011
PBANKA_110440	37.4083	92.2132	1.30162	5e-05	conserved Plasmodium protein, unknown function	GO:0006817,GO:0005576,GO:0016740,GO:0005198,GO:0005737
PBANKA_103060	49.2718	121.556	1.30278	5e-05	p1/s1 nuclease, putative	GO:0006308,GO:0008270,GO:0005576,GO:0004519,GO:0003676
PBANKA_114020	15.0974	37.2521	1.30302	5e-05	pre-mRNA-splicing factor ATP-dependent RNAhelicase PRP16, putative
PBANKA_102270	40.773	100.632	1.3034	5e-05	conserved Plasmodium protein, unknown function	GO:0016021
PBANKA_142820	8.56552	21.2026	1.30763	5e-05	conserved Plasmodium protein, unknown function
PBANKA_143190	8.73061	21.6235	1.30845	0.0006	glycerol-3-phosphate dehydrogenase, putative
PBANKA_136260	52.5138	130.085	1.30868	5e-05	nucleolar preribosomal associated cytoplasmicATPase, putative	GO:0005524
PBANKA_111090	37.1845	92.1314	1.30899	5e-05	conserved Plasmodium protein, unknown function
PBANKA_092530	25.7235	63.7427	1.30918	5e-05	conserved Plasmodium protein, unknown function
PBANKA_092000	156.723	388.522	1.30977	5e-05	multiprotein bridging factor type 1, putative	GO:0034399,GO:0003713,GO:0005829,GO:0006355,GO:0043565
PBANKA_052280	943.99	2340.43	1.30993	5e-05	40S ribosomal protein S19, putative	GO:0005840,GO:0005622,GO:0006412,GO:0003735
PBANKA_000350	10.8982	27.0556	1.31183	0.0015	fam-a protein, pseudogene
PBANKA_135800	58.8624	146.643	1.31689	0.0002	thioredoxin, putative	GO:0030508,GO:0005739,GO:0020003,GO:0045454,GO:0006125
PBANKA_010860	100.788	251.255	1.31782	5e-05	Pre-mRNA-splicing factor SLU7, putative	GO:0005681,GO:0008380,GO:0031202
PBANKA_071460	41.0395	102.313	1.3179	5e-05	vacuolar sorting protein, putative	GO:0015031
PBANKA_101710	19.0849	47.6226	1.31921	5e-05	DNA mismatch repair protein MSH2, putative
PBANKA_145710	9.68863	24.2418	1.32313	0.00025	conserved Plasmodium protein, unknown function
PBANKA_070180	153.417	383.969	1.32353	5e-05	conserved Plasmodium protein, unknown function	GO:0016740
PBANKA_071240	421.319	1056.02	1.32566	5e-05	nucleolar preribosomal assembly protein,putative
PBANKA_112300	10.5457	26.4736	1.3279	0.00115	conserved Plasmodium protein, unknown function
PBANKA_051750	53.7182	134.861	1.32798	5e-05	bromodomain protein, putative	GO:0005634
PBANKA_080970	75.9109	190.73	1.32915	5e-05	conserved Plasmodium protein, unknown function	GO:0005524,GO:0005216,GO:0016021,GO:0006811,GO:0005886
PBANKA_090560	981.478	2466.75	1.32958	5e-05	translation initiation factor eIF-1A, putative	GO:0016282,GO:0006413,GO:0003723,GO:0003743
PBANKA_112700	136.584	344.57	1.33501	5e-05	choline/ethanolaminephosphotransferase	GO:0016020,GO:0008654,GO:0005783,GO:0016021,GO:0004307,GO:0006629
PBANKA_031550	20.9388	52.9596	1.33871	5e-05	conserved Plasmodium protein, unknown function,pseudogene
PBANKA_135920	116.046	293.555	1.33893	5e-05	DNA/RNA-binding protein Alba 2, putative	GO:0005634,GO:0003723,GO:0003677,GO:0005737
PBANKA_051410	88.2155	223.185	1.33914	5e-05	pre-mRNA-splicing factor ATP-dependent RNAhelicase PRP22, putative	GO:0003723,GO:0004004,GO:0005524,GO:0008380
PBANKA_130240	12.4228	31.4365	1.33945	5e-05	cleavage and polyadenylation specifity factor,putative
PBANKA_135880	66.2233	167.613	1.33972	5e-05	conserved Plasmodium protein, unknown function
PBANKA_140510	30.5855	77.4502	1.34042	5e-05	vacuolar ATP synthase subunit h, putative	GO:0015986,GO:0005488,GO:0007035,GO:0000221,GO:0046961,GO:0046933
PBANKA_070340	242.342	613.691	1.34047	5e-05	conserved Plasmodium protein, unknown function	GO:0020011,GO:0005737
PBANKA_124600	14.216	36.0658	1.34312	0.00075	fam-b protein
PBANKA_131850	48.9615	124.504	1.34647	0.0004	conserved Plasmodium protein, unknown function
PBANKA_122670	23.5111	59.9453	1.3503	5e-05	AAA family ATPase, putative	GO:0005524,GO:0017111
PBANKA_040140	74.5874	190.209	1.35058	5e-05	conserved Plasmodium protein, unknown function	GO:0003723,GO:0005634
PBANKA_050850	57.6339	147.072	1.35153	0.002	conserved Plasmodium protein, unknown function	GO:0016020
PBANKA_093170	19.4586	49.6865	1.35244	0.0044	peptidyl-prolyl cis-trans isomerase, putative
PBANKA_010560	25.403	65.028	1.35606	5e-05	translation initiation factor IF-2, putative
PBANKA_071790	200.085	512.51	1.35696	5e-05	RNA-binding protein, putative	GO:0003723,GO:0003676
PBANKA_020560	9.41929	24.1548	1.35862	5e-05	DNA repair exonuclease, putative
PBANKA_142100	9.70613	24.8951	1.3589	0.00345	calmodulin, putative
PBANKA_072020	45.8947	117.818	1.36016	5e-05	conserved Plasmodium protein, unknown function	GO:0005737
[truncated: 743 more rows]

## Sheet: 16h upregulated
Additional file 8 (2): GO-annotation of genes up-regulated in 16 hour ookinetes compared to 24 hour ookinetes of P. berghei ANKA (in bold P-values < 0.01)
	Biological process								Cell component								Molecular function
Rank	GO.ID	Term	Annotated	Significant	Expected	P-value		Rank	GO.ID	Term	Annotated	Significant	Expected	P-value		Rank	GO.ID	Term	Annotated	Significant	Expected	P-value
1	GO:0006468	protein phosphorylation	46	35	19.16	7.1e-07		1	GO:0070258	inner membrane complex	18	18	7.8	2.5e-07		1	GO:0005524	ATP binding	256	155	111.41	7.5e-10
2	GO:0006508	proteolysis	65	33	27.07	0.0043		2	GO:0016459	myosin complex	26	18	11.27	0.0065		2	GO:0004674	protein serine/threonine kinase activity	39	29	16.97	0.00018
3	GO:0032313	regulation of Rab GTPase activity	5	5	2.08	0.0124		3	GO:0005884	actin filament	5	5	2.17	0.0152		3	GO:0004713	protein tyrosine kinase activity	28	20	12.19	0.0024
4	GO:0051301	cell division	4	4	1.67	0.0298		4	GO:0005759	mitochondrial matrix	12	8	5.2	0.0289		4	GO:0003774	motor activity	39	27	16.97	0.00483
5	GO:0006914	autophagy	4	4	1.67	0.0298		5	GO:0045261	proton-transporting ATP synthase complex...	4	4	1.73	0.0351		5	GO:0005097	Rab GTPase activator activity	6	6	2.61	0.00669
6	GO:0006281	DNA repair	32	22	13.33	0.042		6	GO:0005871	kinesin complex	4	4	1.73	0.0351		6	GO:0005515	protein binding	257	129	111.84	0.008
7	GO:0051276	chromosome organization	25	14	10.41	0.071		7	GO:0005783	endoplasmic reticulum	49	24	21.24	0.0705		7	GO:0005509	calcium ion binding	25	17	10.88	0.01117
8	GO:0007033	vacuole organization	3	3	1.25	0.0719		8	GO:0005694	chromosome	19	13	8.24	0.072		8	GO:0003779	actin binding	35	22	15.23	0.01544
9	GO:0043952	protein transport by the Sec complex	3	3	1.25	0.0719		9	GO:0020011	apicoplast	179	87	77.6	0.0755		9	GO:0016831	carboxy-lyase activity	5	5	2.18	0.01545
10	GO:0006302	double-strand break repair	3	3	1.25	0.0719		10	GO:0005784	Sec61 translocon complex	3	3	1.3	0.0812		10	GO:0004003	ATP-dependent DNA helicase activity	5	5	2.18	0.01545
11	GO:0008219	cell death	3	3	1.25	0.0719		11	GO:0044310	osmiophilic body	3	3	1.3	0.0812		11	GO:0003684	damaged DNA binding	5	5	2.18	0.01545
12	GO:0042364	water-soluble vitamin biosynthetic process	3	3	1.25	0.0719		12	GO:0005678	chromatin assembly complex	3	3	1.3	0.0812		12	GO:0005516	calmodulin binding	21	14	9.14	0.0268
13	GO:0051028	mRNA transport	3	3	1.25	0.0719		13	GO:0030286	dynein complex	3	3	1.3	0.0812		13	GO:0016624	oxidoreductase activity, acting on the aldehyde or oxo group of donors, disulfide as acceptor	4	4	1.74	0.03565
14	GO:0007049	cell cycle	30	16	12.49	0.0984		14	GO:0009986	cell surface	10	7	4.34	0.0833		14	GO:0015662	ATPase activity, coupled to transmembrane movement of ions, phosphorylative mechanism	4	4	1.74	0.03565
15	GO:0065008	regulation of biological quality	31	15	12.91	0.0996		15	GO:0044445	cytosolic part	11	6	4.77	0.1153		15	GO:0016787	hydrolase activity	308	171	134.04	0.05219
16	GO:0006099	tricarboxylic acid cycle	7	5	2.91	0.1122		16	GO:0005737	cytoplasm	821	349	355.9	0.1546		16	GO:0008094	DNA-dependent ATPase activity	11	10	4.79	0.05795
17	GO:0007018	microtubule-based movement	11	7	4.58	0.1196		17	GO:0044427	chromosomal part	11	7	4.77	0.1871		17	GO:0019904	protein domain specific binding	6	5	2.61	0.05926
18	GO:0007154	cell communication	40	25	16.66	0.1671		18	GO:0032993	protein-DNA complex	10	6	4.34	0.1874		18	GO:0003777	microtubule motor activity	8	6	3.48	0.07469
19	GO:0006996	organelle organization	77	40	32.06	0.1673		19	GO:0016023	cytoplasmic membrane-bounded vesicle	30	14	13.01	0.1878		19	GO:0016773	phosphotransferase activity, alcohol group as acceptor	55	41	23.94	0.079
20	GO:0009117	nucleotide metabolic process	45	24	18.74	0.1697		20	GO:0005774	vacuolar membrane	7	3	3.03	0.1885		20	GO:0030234	enzyme regulator activity	25	18	10.88	0.07977
21	GO:0048583	regulation of response to stimulus	10	9	4.16	0.1702		21	GO:0012505	endomembrane system	37	15	16.04	0.1891		21	GO:0008289	lipid binding	8	7	3.48	0.08137
22	GO:0043087	regulation of GTPase activity	10	9	4.16	0.1702		22	GO:0031966	mitochondrial membrane	27	9	11.7	0.1902		22	GO:0000175	3'-5'-exoribonuclease activity	3	3	1.31	0.08217
23	GO:0046128	purine ribonucleoside metabolic process	18	12	7.5	0.1704										23	GO:0016887	ATPase activity	85	48	36.99	0.09227
24	GO:0006333	chromatin assembly or disassembly	14	9	5.83	0.1715										24	GO:0042393	histone binding	5	4	2.18	0.11645
25	GO:0000279	M phase	9	6	3.75	0.1723										25	GO:0004129	cytochrome-c oxidase activity	5	4	2.18	0.11645
26	GO:0070925	organelle assembly	5	4	2.08	0.1726										26	GO:0016881	acid-amino acid ligase activity	18	7	7.83	0.11838
27	GO:0006754	ATP biosynthetic process	15	8	6.25	0.1727										27	GO:0003924	GTPase activity	35	19	15.23	0.12955
28	GO:0033036	macromolecule localization	88	37	36.65	0.1739										28	GO:0004190	aspartic-type endopeptidase activity	7	5	3.05	0.13374
29	GO:0016044	cellular membrane organization	20	7	8.33	0.1752										29	GO:0004252	serine-type endopeptidase activity	7	5	3.05	0.13374
30	GO:0006605	protein targeting	23	8	9.58	0.1755										30	GO:0004722	protein serine/threonine phosphatase activity	7	5	3.05	0.13374
31	GO:0016310	phosphorylation	50	38	20.82	0.179										31	GO:0019887	protein kinase regulator activity	7	5	3.05	0.13374
32	GO:0006259	DNA metabolic process	70	43	29.15	0.1834										32	GO:0016836	hydro-lyase activity	9	6	3.92	0.14303
33	GO:0007165	signal transduction	34	20	14.16	0.1866										33	GO:0005200	structural constituent of cytoskeleton	9	6	3.92	0.14303
34	GO:0006310	DNA recombination	12	7	5	0.1874										34	GO:0046933	hydrogen ion transporting ATP synthase activity	9	6	3.92	0.14303
35	GO:0016255	attachment of GPI anchor to protein	12	7	5	0.1874										35	GO:0008026	ATP-dependent helicase activity	36	20	15.67	0.14814
36	GO:0006334	nucleosome assembly	12	7	5	0.1874										36	GO:0003700	sequence-specific DNA binding transcription factor activity	17	10	7.4	0.15044
37	GO:0033554	cellular response to stress	36	25	14.99	0.1877										37	GO:0004672	protein kinase activity	43	33	18.71	0.18018
38	GO:0006139	nucleobase-containing compound metabolic...	291	128	121.18	0.1891										38	GO:0019842	vitamin binding	5	3	2.18	0.1894
39	GO:0007010	cytoskeleton organization	17	10	7.08	0.1919										39	GO:0003724	RNA helicase activity	18	8	7.83	0.18985
40	GO:0006470	protein dephosphorylation	10	6	4.16	0.1939
41	GO:1901135	carbohydrate derivative metabolic process	37	18	15.41	0.1966
42	GO:0006066	alcohol metabolic process	4	3	1.67	0.1982
43	GO:0006081	cellular aldehyde metabolic process	4	3	1.67	0.1982
44	GO:0006897	endocytosis	4	3	1.67	0.1982
45	GO:0031668	cellular response to extracellular stimulus	4	3	1.67	0.1982
46	GO:0006284	base-excision repair	4	3	1.67	0.1982
47	GO:0006289	nucleotide-excision repair	4	3	1.67	0.1982

## Sheet: 24h upregulated
Additional file 8 (3): GO-annotation of genes up-regulated in 24 hour ookinetes compared to 16 hour ookinetes of P. berghei ANKA (in bold P-values < 0.01)
	Biological process								Cell component								Molecular function
Rank	GO.ID	Term	Annotated	Significant	Expected	P-value		Rank	GO.ID	Term	Annotated	Significant	Expected	P-value		Rank	GO.ID	Term	Annotated	Significant	Expected	P-value
1	GO:0006412	translation	188	105	68.55	5.1e-13		1	GO:0005840	ribosome	105	70	36.76	2.1e-07		1	GO:0003735	structural constituent of ribosome	110	74	39.72	3.7e-12
2	GO:0042254	ribosome biogenesis	38	21	13.86	0.03		2	GO:0015934	large ribosomal subunit	19	14	6.65	1e-05		2	GO:0031072	heat shock protein binding	26	17	9.39	0.0021
3	GO:0006730	one-carbon metabolic process	3	3	1.09	0.048		3	GO:0015935	small ribosomal subunit	16	12	5.6	0.0024		3	GO:0003899	DNA-directed RNA polymerase activity	21	13	7.58	0.0137
4	GO:0008616	queuosine biosynthetic process	3	3	1.09	0.048		4	GO:0005730	nucleolus	9	7	3.15	0.011		4	GO:0016763	transferase activity, transferring pentosyl groups	4	4	1.44	0.0169
5	GO:0009165	nucleotide biosynthetic process	24	10	8.75	0.048		5	GO:0005681	spliceosomal complex	16	10	5.6	0.0223		5	GO:0003723	RNA binding	144	69	52	0.0252
6	GO:0016226	iron-sulfur cluster assembly	5	4	1.82	0.062		6	GO:0005634	nucleus	258	109	90.33	0.035		6	GO:0019843	rRNA binding	8	6	2.89	0.0293
7	GO:0006351	transcription, DNA-dependent	59	26	21.51	0.13		7	GO:0020003	symbiont-containing vacuole	7	5	2.45	0.0552		7	GO:0003729	mRNA binding	3	3	1.08	0.0469
8	GO:0046129	purine ribonucleoside biosynthetic process	6	5	2.19	0.132		8	GO:0030529	ribonucleoprotein complex	139	88	48.66	0.0873		8	GO:0004221	ubiquitin thiolesterase activity	3	3	1.08	0.0469
9	GO:0051128	regulation of cellular component organization	15	8	5.47	0.132		9	GO:0005743	mitochondrial inner membrane	25	12	8.75	0.1116		9	GO:0004520	endodeoxyribonuclease activity	5	4	1.81	0.0601
10	GO:0008652	cellular amino acid biosynthetic process	11	6	4.01	0.133		10	GO:0005622	intracellular	1097	400	384.07	0.1184		10	GO:0003743	translation initiation factor activity	33	16	11.92	0.0956
11	GO:0006098	pentose-phosphate shunt	6	4	2.19	0.133		11	GO:0005654	nucleoplasm	21	10	7.35	0.1217		11	GO:0051536	iron-sulfur cluster binding	11	6	3.97	0.1188
12	GO:0044265	cellular macromolecule catabolic process	39	13	14.22	0.135		12	GO:0044459	plasma membrane part	6	4	2.1	0.1221		12	GO:0016853	isomerase activity	27	11	9.75	0.1302
13	GO:0071103	DNA conformation change	15	3	5.47	0.135		13	GO:0055029	nuclear DNA-directed RNA polymerase complex	12	6	4.2	0.1222		13	GO:0004721	phosphoprotein phosphatase activity	9	3	3.25	0.1311
14	GO:0006396	RNA processing	90	43	32.82	0.139		14	GO:0020008	rhoptry	9	5	3.15	0.1712		14	GO:0008170	N-methyltransferase activity	4	3	1.44	0.137
15	GO:0006383	transcription from RNA polymerase III promoter	4	3	1.46	0.14		15	GO:0005789	endoplasmic reticulum membrane	19	8	6.65	0.1839		15	GO:0015103	inorganic anion transmembrane transporter activity	4	3	1.44	0.137
16	GO:0006520	cellular amino acid metabolic process	32	13	11.67	0.141										16	GO:0017111	nucleoside-triphosphatase activity	170	53	61.39	0.1399
17	GO:0006364	rRNA processing	25	13	9.12	0.148										17	GO:0051082	unfolded protein binding	33	15	11.92	0.171
18	GO:0016070	RNA metabolic process	175	76	63.81	0.152										18	GO:0003676	nucleic acid binding	307	129	110.86	0.1823
																19	GO:0008270	zinc ion binding	101	41	36.47	0.1919
