# Supplementary material for: A comprehensive evaluation of rodent malaria parasite genomes and gene expression
Source: BMC Biol. 2014 Oct 30;12:86. doi: 10.1186/s12915-014-0086-0 (PMC4242472; doi:10.1186/s12915-014-0086-0)
Supplement: Additional file 11: — Overview and details of spliced transcripts and alternative splicing (AS) in the RMP genomes based on RNA-seq analyses. [file 12915_2014_86_MOESM11_ESM.xlsx]

## Sheet: Spliced genes
Additional file 9 (1): Overview of spliced transcripts and alternative splicing (AS) of the RMP genomes based on RNA-seq analyses;
P. berghei ANKA (PbA), P. c. chabaudi AS (PcAS) and P. y. yoelii (PyYM)
feature	PbA	Pc AS	Py YM
Predicted protein coding genes	4979	5138	5675
Predicted spliced transcripts	2630	2741	3321
Predicted splice sites	8350	8791	9678
Confirmed splice sites (by 5 Illumina reads)	7829	7294	7154
Confirmed splice sites (by 10 Illumina reads)	7765	6850	6875
Alternative splicing AS
Gene Model with AS*	222	117	228
% Gene Models with AS*	4.45873	2.27715	4.01762
Putative Alternative splice sites	371	141	327
Alternative Start / Stop	110	39	97
3' / 5 extension	116	34	85
Exon Skipping	16	9	17
Shared AS
AS orthologous Gene Models	182	74	206
Shared with Pb A	182	29	57
Shared with Pc AS	29	74	25
Shared with Py YM	57	25	206
* 10 split reads evident for PbA, 5 for others

## Sheet: Splices Pb A
Additional file 9 (2): Splices based on RNA-Seq samples of different life cycle stages of P. berghei ANKA (PbA)
Chromosome	Strand	Position	Gene	Pb_ring	Pb_ringR	Pb_trophozoite	Pb_trophozoiteR	Pb_schizont	Pb_schizontR	Pb_gametocyte	Pb_gametocyteR1	Pb_gametocyte (S)	Pb_ookinete	Pb_ookinete (S1)	Sum of reads per site	Type
berg01	1	2974..3269	PBANKA_010010	0	0	1	1	0	0	0	2	7	0	0	11	3' 5' extension
berg01	1	19059..19430	PBANKA_010060	32	13	10	31	0	3	27	13	26	3	3	161	Alternative Start / Stop
berg01	1	19151..19430	PBANKA_010060	18	3	4	5	0	1	5	1	4	3	0	44	Alternative Start / Stop
berg01	1	19343..19430	PBANKA_010060	12	0	0	3	34	46	0	3	0	6	0	104	Alternative Start / Stop
berg01	1	62200..62278	PBANKA_010180	10	0	2	3	1	5	55	90	102	58	110	436	two new
berg01	1	89239..89361	PBANKA_010250	4	0	1	4	0	0	2	4	15	0	5	35	two new
berg01	1	143382..143551	PBANKA_010380	0	0	0	0	0	0	1	0	0	2	22	25	Alternative Start / Stop
berg01	1	146683..146964	PBANKA_010390	0	0	0	0	0	0	5	1	4	3	1	14	Alternative Start / Stop
berg01	0	255944..256107	PBANKA_010680	14	4	16	18	5	31	20	32	45	70	197	452	3' 5' extension
berg01	0	339032..339153	PBANKA_010870	4	3	1	5	1	7	4	47	4	2	10	88	Alternative Start / Stop
berg01	0	339060..339153	PBANKA_010870	0	0	0	2	0	0	1	9	2	0	4	18	Alternative Start / Stop
berg02	1	151101..151326	PBANKA_020350	0	0	0	1	0	0	0	1	2	3	16	23	two new
berg02	1	152113..152325	PBANKA_020350	0	0	0	0	0	0	0	0	0	0	22	22	two new
berg02	0	153605..153780	PBANKA_020370	0	0	0	0	0	0	0	0	0	0	16	16	3' 5' extension
berg02	0	154797..155091	PBANKA_020370	1	0	0	1	0	2	2	2	0	43	32	83	3' 5' extension
berg02	0	156558..156667	PBANKA_020370	3	5	0	1	12	28	6	4	6	34	15	114	3' 5' extension
berg02	0	156582..156667	PBANKA_020370	0	0	0	0	0	2	0	0	0	7	1	10	3' 5' extension
berg02	0	157052..157123	PBANKA_020370	1	0	0	0	4	12	2	4	4	6	16	49	3' 5' extension
berg02	0	157052..157210	PBANKA_020370	0	0	0	0	0	0	1	0	5	8	9	23	3' 5' extension
berg02	0	157474..157797	PBANKA_020370	0	0	0	0	0	0	0	1	0	2	10	13	two new
berg02	0	175303..175816	PBANKA_020460	7	0	2	0	2	1	38	45	89	0	152	336	Alternative Start / Stop
berg02	0	209623..210100	PBANKA_020570	0	0	0	0	0	0	0	0	0	0	27	27	two new
berg02	0	209957..210100	PBANKA_020570	0	0	0	0	0	0	0	0	0	4	6	10	two new
berg02	0	301906..302148	PBANKA_020820	5	0	0	5	4	4	7	2	6	3	13	49	Alternative Start / Stop
berg02	0	307407..307559	PBANKA_020840	0	0	0	0	0	0	5	5	5	0	29	44	two new
berg02	0	307645..307778	PBANKA_020840	0	0	0	0	0	0	0	3	1	3	13	20	two new
berg02	0	309040..309171	PBANKA_020840	1	0	0	0	0	1	8	26	15	6	9	66	two new
berg02	1	363855..364034	PBANKA_020970	0	0	0	0	0	0	0	0	0	3	8	11	Alternative Start / Stop
berg02	1	381796..381891	PBANKA_021030	27	9	0	18	12	181	53	103	62	140	145	750	two new
berg02	1	525934..526135	PBANKA_021370	139	23	55	203	15	87	165	266	187	611	179	1930	3' 5' extension
berg02	1	526197..526419	PBANKA_021370	2	0	0	0	0	1	0	5	0	7	6	21	3' 5' extension
berg02	1	526533..526648	PBANKA_021370	4	1	0	2	0	5	1	7	5	2	0	27	3' 5' extension
berg02	1	531329..531721	PBANKA_021390	0	0	0	0	0	0	17	3	44	0	2	66	Alternative Start / Stop
berg02	1	590365..590486	PBANKA_021500	0	0	10	22	3	14	0	10	18	0	0	77	Alternative Start / Stop
berg02	1	591381..591470	PBANKA_021500	0	0	6	7	1	2	0	3	2	0	0	21	3' 5' extension
berg02	0	592481..592578	PBANKA_021510	0	41	0	0	3	0	0	2	0	0	0	46	3' 5' extension
berg02	1	619282..619403	PBANKA_021560	1	0	0	8	0	0	0	0	0	0	1	10	Alternative Start / Stop
berg02	1	619317..619403	PBANKA_021560	6	15	0	7	0	2	0	0	0	0	0	30	Alternative Start / Stop
berg03	0	90422..90687	PBANKA_030280	6	2	0	0	4	1	9	12	16	0	2	52	Exon Skipping
berg03	1	98189..98297	PBANKA_030310	1	0	0	0	0	0	7	2	5	5	26	46	two new
berg03	1	104192..104455	PBANKA_030330	1	0	0	0	1	0	5	5	13	1	1	27	Alternative Start / Stop
berg03	1	120861..120986	PBANKA_030390	0	0	0	0	0	0	7	0	7	6	4	24	Alternative Start / Stop
berg03	1	123554..123807	PBANKA_030400	0	0	0	0	1	2	0	5	2	9	27	46	Alternative Start / Stop
berg03	0	324627..325727	PBANKA_030930	23	3	15	18	13	34	5	14	10	15	33	183	Alternative Start / Stop
berg03	0	440683..440790	PBANKA_031260	13	4	0	0	46	49	10	3	17	4	30	176	3' 5' extension
berg03	0	544529..544732	PBANKA_031570	2	1	0	0	0	0	1	0	5	10	7	26	Alternative Start / Stop
berg03	1	564268..564357	PBANKA_031640	0	0	4	5	1	0	0	8	3	0	3	24	3' 5' extension
berg04	0	86271..86470	PBANKA_040190	239	69	57	181	31	120	94	101	156	124	185	1357	Alternative Start / Stop
berg04	1	118931..119067	PBANKA_040290	0	0	0	0	0	0	0	3	7	0	0	10	two new
berg04	0	240581..240714	PBANKA_040620	0	3	0	0	0	0	0	8	0	0	2	13	two new
berg04	0	500130..500248	PBANKA_041360	4	0	0	0	0	0	0	0	0	5	2	11	Alternative Start / Stop
berg04	0	509147..509248	PBANKA_041400	0	0	0	1	0	2	3	5	0	0	3	14	two new
berg04	0	544842..544981	PBANKA_041500	3	3	0	7	1	0	0	0	0	2	36	52	Alternative Start / Stop
berg04	0	680520..680631	PBANKA_041780	0	0	0	1	14	30	0	6	0	0	3	54	3' 5' extension
berg04	0	680520..680812	PBANKA_041780	2	0	0	0	3	4	1	0	0	0	2	12	Exon Skipping
berg04	0	683473..683651	PBANKA_041780	0	0	0	0	0	10	0	1	0	0	0	11	3' 5' extension
berg05	1	2540..2743	PBANKA_050010	0	1	0	0	7	23	0	1	0	0	0	32	3' 5' extension
berg05	1	3396..3591	PBANKA_050010	24	7	4	0	97	241	1	3	6	22	8	413	3' 5' extension
berg05	0	40593..40788	PBANKA_050095	0	3	3	9	0	1	0	1	5	0	0	22	Alternative Start / Stop
berg05	0	111869..112009	PBANKA_050280	1	0	0	0	0	1	3	4	0	2	4	15	two new
berg05	1	161043..161137	PBANKA_050380	0	0	0	0	1	0	3	11	5	0	1	21	two new
berg05	1	228154..228392	PBANKA_050580	0	0	1	1	0	0	1	0	0	3	4	10	Alternative Start / Stop
berg05	0	396936..397112	PBANKA_050960	6	0	0	0	25	32	3	0	1	5	97	169	3' 5' extension
berg05	0	397300..397436	PBANKA_050960	23	7	2	2	82	101	12	4	7	28	89	357	3' 5' extension
berg05	0	425494..425604	PBANKA_051020	288	156	93	414	39	105	81	118	160	264	313	2031	3' 5' extension
berg05	0	426213..426404	PBANKA_051020	11	1	11	36	4	9	10	10	8	7	9	116	3' 5' extension
berg05	0	426238..426448	PBANKA_051020	2	2	2	0	0	0	0	3	0	3	1	13	3' 5' extension
berg05	1	485447..485563	PBANKA_051220	0	0	0	0	0	0	1	1	4	0	5	11	two new
berg05	0	520296..520424	PBANKA_051340	0	0	3	1	0	6	1	0	0	0	1	12	two new
berg05	0	565152..565279	PBANKA_051490	12	5	0	0	1	0	94	250	247	3	89	701	Alternative Start / Stop
berg05	0	565278..565378	PBANKA_051490	0	0	0	0	0	0	0	7	5	1	3	16	two new
berg05	0	565753..566021	PBANKA_051490	1	0	0	0	0	0	6	0	17	0	2	26	Alternative Start / Stop
berg05	0	667600..667704	PBANKA_051820	0	0	0	1	0	4	1	2	2	0	0	10	two new
berg05	1	706467..706908	PBANKA_051940	1	0	0	0	0	8	0	0	0	1	7	17	Alternative Start / Stop
berg06	0	92731..93941	PBANKA_060190	0	0	0	0	0	3	0	3	4	6	0	16	Alternative Start / Stop
berg06	0	93178..93941	PBANKA_060190	4	0	0	0	0	0	0	1	10	4	0	19	Alternative Start / Stop
berg06	1	140405..140543	PBANKA_060365	3	0	0	0	2	5	1	2	0	12	9	34	3' 5' extension
berg06	1	172007..172262	PBANKA_060440	1	0	0	0	0	0	13	10	13	0	2	39	Alternative Start / Stop
berg06	0	247679..247770	PBANKA_060620	118	72	2	32	37	72	1878	3551	2717	50	517	9046	3' 5' extension
berg06	1	309482..309993	PBANKA_060740	1	0	0	0	0	0	6	11	4	0	6	28	two new
berg06	1	309482..309750	PBANKA_060740	13	2	8	16	16	76	13	22	31	6	40	243	two new
berg06	1	309794..309993	PBANKA_060740	1	0	0	0	0	5	14	11	17	0	4	52	two new
berg06	1	309842..309993	PBANKA_060740	1	0	0	0	0	1	3	2	3	0	2	12	two new
berg06	1	309860..309993	PBANKA_060740	4	0	0	4	2	5	1	0	3	0	5	24	two new
berg06	1	309875..309993	PBANKA_060740	0	0	2	0	0	0	3	0	2	0	3	10	two new
berg06	1	309881..309993	PBANKA_060740	1	0	5	2	1	17	1	1	2	2	0	32	two new
berg06	1	335683..336181	PBANKA_060810	25	4	9	28	24	29	13	15	27	55	43	272	Exon Skipping
berg06	1	336083..336181	PBANKA_060810	7	0	4	5	32	41	14	18	37	10	28	196	3' 5' extension
berg06	0	349326..349429	PBANKA_060860	1	0	0	0	0	0	7	12	6	0	5	31	two new
berg06	1	486311..486704	PBANKA_061240	0	0	0	0	0	0	1	0	0	0	32	33	Alternative Start / Stop
berg06	1	532816..532963	PBANKA_061360	0	0	1	7	1	4	7	4	10	1	5	40	two new
berg06	1	537204..537336	PBANKA_061370	1	1	2	3	1	2	4	22	10	3	21	70	two new
berg06	1	725208..725355	PBANKA_061860	0	0	15	0	0	0	0	0	0	0	0	15	Alternative Start / Stop
berg06	0	728999..729129	PBANKA_061870	0	0	0	0	0	0	0	0	0	2	8	10	two new
berg06	1	741631..742161	PBANKA_061920	0	0	0	0	0	0	7	12	7	1	2	29	Alternative Start / Stop
berg06	1	767714..767832	PBANKA_062030	0	0	0	0	0	0	10	3	7	0	0	20	two new
berg06	0	773560..773942	PBANKA_062060	0	0	0	0	1	2	4	3	3	0	0	13	two new
berg06	1	779760..779889	PBANKA_062080	0	0	0	0	0	0	0	0	0	0	22	22	two new
berg06	0	785136..785308	PBANKA_062100	0	0	0	0	0	0	3	0	8	1	2	14	two new
berg07	0	81506..421258	PBANKA_070200	0	0	0	0	0	0	0	0	4	11	0	15	two new
berg07	1	94397..94773	PBANKA_070240	1	0	0	0	0	0	11	7	18	0	4	41	two new
berg07	0	360478..360723	PBANKA_071030	0	0	0	0	0	0	0	1	2	2	6	11	two new
berg07	0	401478..401560	PBANKA_071130	1	0	1	2	6	4	57	93	92	58	191	505	3' 5' extension
berg07	0	420257..420312	PBANKA_071190	1	0	0	0	0	1	0	0	0	0	11	13	two new
berg07	1	510161..510276	PBANKA_071450	1	0	0	0	0	0	18	4	33	0	0	56	3' 5' extension
berg07	1	510750..511001	PBANKA_071450	1	0	0	0	0	0	0	0	2	0	12	15	Exon Skipping
berg07	1	511743..511899	PBANKA_071450	0	1	0	0	0	0	9	5	13	1	0	29	two new
berg07	0	603049..603148	PBANKA_071770	0	0	0	0	0	0	0	0	0	1	20	21	two new
berg07	1	728864..729108	PBANKA_072080	0	0	0	0	0	0	1	2	0	10	0	13	Alternative Start / Stop
berg07	1	812891..813023	PBANKA_072290	0	3	7	1	0	0	0	0	3	0	0	14	Alternative Start / Stop
berg08	1	7956..8148	PBANKA_080020	1	3	3	4	0	0	22	13	19	0	3	68	3' 5' extension
berg08	1	17805..17881	PBANKA_080050	0	0	0	0	0	0	0	0	0	0	10	10	two new
berg08	1	17814..17881	PBANKA_080050	0	0	0	0	0	0	0	0	0	0	10	10	two new
berg08	1	17838..17923	PBANKA_080050	0	0	0	0	0	0	0	0	0	0	24	24	two new
berg08	1	17838..17899	PBANKA_080050	0	0	0	0	0	0	0	0	0	0	25	25	two new
berg08	1	17856..17923	PBANKA_080050	0	0	0	0	0	0	0	0	0	0	55	55	two new
berg08	1	17856..17947	PBANKA_080050	0	0	0	0	0	0	0	0	0	0	30	30	two new
berg08	1	17856..17971	PBANKA_080050	0	0	0	0	0	0	0	0	0	0	13	13	two new
berg08	1	17892..17947	PBANKA_080050	0	0	0	0	0	0	0	0	0	0	20	20	two new
berg08	1	17916..17971	PBANKA_080050	0	0	0	0	0	0	0	0	0	0	26	26	two new
berg08	1	17940..17995	PBANKA_080050	0	0	0	0	0	0	0	0	0	0	35	35	two new
berg08	1	19224..19321	PBANKA_080050	0	0	0	0	0	0	0	0	0	5	49	54	two new
berg08	0	96402..96501	PBANKA_080190	3	0	0	0	0	1	0	4	2	0	4	14	two new
berg08	0	96405..96501	PBANKA_080190	7	0	0	2	0	2	0	5	0	1	2	19	two new
berg08	0	292623..555604	PBANKA_080630	0	0	0	0	0	0	0	0	248	0	0	248	two new
berg08	0	341575..341691	PBANKA_080720	0	0	0	0	0	0	4	3	8	1	0	16	Alternative Start / Stop
berg08	1	472800..472919	PBANKA_081070	0	0	0	0	0	0	0	0	0	0	84	84	two new
berg08	0	577846..578324	PBANKA_081330	2	0	1	0	2	3	1	7	3	0	6	25	Alternative Start / Stop
berg08	0	595479..595720	PBANKA_081410	0	0	0	0	0	0	0	2	8	0	0	10	Alternative Start / Stop
berg08	0	649684..649896	PBANKA_081580	0	0	0	0	0	0	1	1	6	0	4	12	Alternative Start / Stop
berg08	1	660218..660364	PBANKA_081620	0	0	0	0	0	0	2	1	1	6	2	12	two new
berg08	1	895084..895244	PBANKA_082320	0	0	0	0	0	0	3	8	2	0	0	13	3' 5' extension
berg08	1	895293..895407	PBANKA_082320	1	0	0	0	0	0	8	10	19	2	34	74	3' 5' extension
berg08	1	895456..895689	PBANKA_082320	2	0	0	0	0	0	14	23	22	2	12	75	Exon Skipping
berg08	1	895511..895689	PBANKA_082320	0	0	0	0	0	0	0	0	16	0	0	16	3' 5' extension
berg08	1	895624..895833	PBANKA_082320	0	0	0	0	0	0	2	5	8	0	3	18	3' 5' extension
berg08	1	895735..895798	PBANKA_082320	0	0	0	0	0	0	4	12	12	2	2	32	3' 5' extension
berg08	1	895907..896076	PBANKA_082320	0	0	0	0	0	0	0	0	8	0	2	10	3' 5' extension
berg08	1	897180..897292	PBANKA_082320	0	0	0	0	0	0	1	9	11	0	0	21	3' 5' extension
berg08	1	897202..897292	PBANKA_082320	0	0	0	0	0	0	4	3	2	0	3	12	3' 5' extension
berg08	1	932987..933208	PBANKA_082420	0	0	0	0	1	0	12	25	18	4	45	105	Alternative Start / Stop
berg08	0	1103044..1103283	PBANKA_082890	5	5	0	0	1	5	38	72	41	9	6	182	Alternative Start / Stop
berg08	0	1103044..1103259	PBANKA_082890	5	0	0	2	0	3	10	53	15	0	0	88	Alternative Start / Stop
berg08	0	1144875..1144960	PBANKA_083045	0	3	0	2	0	0	2	1	5	0	17	30	two new
berg08	0	1242871..1242983	PBANKA_083330	3	1	2	6	7	7	0	1	6	6	68	107	3' 5' extension
berg08	0	1243616..1243813	PBANKA_083330	0	0	0	0	0	4	2	0	3	3	37	49	3' 5' extension
berg08	0	1244678..1244804	PBANKA_083330	10	2	2	0	27	66	22	31	49	55	206	470	3' 5' extension
berg08	0	1257545..1257937	PBANKA_083370	0	0	0	0	0	0	4	6	6	2	0	18	Alternative Start / Stop
berg08	0	1257545..1257969	PBANKA_083370	5	2	1	0	1	2	38	11	39	4	2	105	Alternative Start / Stop
berg09	0	208731..208869	PBANKA_090530	0	0	0	0	0	0	0	0	0	0	43	43	two new
berg09	0	209044..209191	PBANKA_090530	0	0	0	0	1	0	0	4	3	1	2	11	3' 5' extension
berg09	0	209344..209500	PBANKA_090530	1	2	0	0	5	4	15	17	22	3	45	114	3' 5' extension
berg09	0	210137..210300	PBANKA_090530	0	0	0	0	0	0	0	1	1	1	8	11	3' 5' extension
berg09	1	227469..227569	PBANKA_090590	14	13	2	3	19	29	216	736	292	7	90	1421	Alternative Start / Stop
berg09	1	278788..279002	PBANKA_090740	0	0	0	0	0	3	3	8	2	1	3	20	two new
berg09	0	409370..409809	PBANKA_091020	25	4	74	254	14	74	9	40	38	14	171	717	Alternative Start / Stop
berg09	1	499507..499647	PBANKA_091240	6	10	0	0	10	15	0	0	0	1	0	42	3' 5' extension
berg09	1	696572..696730	PBANKA_091760	0	0	0	1	0	0	0	0	0	0	14	15	two new
berg09	1	752463..752583	PBANKA_091920	0	3	1	2	7	13	1	0	0	0	2	29	two new
berg09	0	835404..838656	PBANKA_092190	2	0	0	0	0	0	0	0	0	16	5	23	Alternative Start / Stop
berg09	0	853684..853853	PBANKA_092240	3	2	0	0	0	0	0	2	7	1	15	30	Alternative Start / Stop
berg09	0	853688..853853	PBANKA_092240	0	2	1	10	1	7	5	4	10	9	33	82	Alternative Start / Stop
berg09	0	853688..853820	PBANKA_092240	3	3	0	4	0	0	3	0	4	0	2	19	Alternative Start / Stop
berg09	0	853688..854585	PBANKA_092240	0	0	0	0	0	2	2	1	2	3	0	10	Alternative Start / Stop
berg09	0	1126680..1126977	PBANKA_092980	0	0	0	4	1	1	0	0	0	0	4	10	Alternative Start / Stop
berg09	1	1184330..1184489	PBANKA_093140	3	0	1	6	1	0	0	0	3	1	3	18	Alternative Start / Stop
berg09	0	1277618..1277766	PBANKA_093430	0	0	0	0	3	0	3	7	3	0	10	26	two new
berg09	0	1278006..1278126	PBANKA_093430	3	1	0	2	12	15	10	7	13	0	25	88	two new
berg09	0	1523715..1523870	PBANKA_094110	0	0	0	0	0	0	0	0	0	3	14	17	3' 5' extension
berg09	0	1525088..1525215	PBANKA_094110	337	122	92	351	52	241	96	85	148	2180	2788	6492	3' 5' extension
berg09	0	1525300..1525772	PBANKA_094110	0	0	0	0	0	0	0	0	0	5	16	21	3' 5' extension
berg09	0	1525345..1525561	PBANKA_094110	1	0	0	0	0	0	0	0	0	7	19	27	3' 5' extension
berg09	0	1525345..1525471	PBANKA_094110	0	2	0	0	2	7	0	1	1	5	9	27	3' 5' extension
berg09	0	1525345..1525556	PBANKA_094110	3	1	0	2	0	4	4	0	0	30	75	119	3' 5' extension
berg09	0	1525624..1525772	PBANKA_094110	4	1	3	10	0	6	3	0	6	35	124	192	3' 5' extension
berg09	1	1609410..1609494	PBANKA_094340	0	0	0	0	0	0	4	5	5	0	4	18	Alternative Start / Stop
berg09	1	1609938..1610083	PBANKA_094340	0	0	0	0	0	0	8	34	15	0	5	62	3' 5' extension
berg09	1	1610103..1610408	PBANKA_094340	0	0	0	3	0	0	7	108	71	0	1	190	Exon Skipping
berg09	1	1610614..1610731	PBANKA_094340	0	0	0	0	0	0	3	4	4	0	0	11	3' 5' extension
berg09	1	1610634..1610731	PBANKA_094340	1	0	0	0	0	0	4	5	3	0	0	13	3' 5' extension
berg09	1	1610794..1610957	PBANKA_094340	0	0	0	0	0	0	4	4	9	0	1	18	3' 5' extension
berg09	1	1610986..1611197	PBANKA_094340	0	0	0	0	0	0	15	0	42	0	0	57	3' 5' extension
berg09	1	1611071..1611197	PBANKA_094340	7	1	0	0	4	3	144	135	220	7	72	593	3' 5' extension
berg09	1	1611224..1611373	PBANKA_094340	0	0	0	0	0	0	5	10	12	0	1	28	3' 5' extension
berg09	1	1611418..1611720	PBANKA_094340	0	0	0	0	0	0	0	0	69	0	1	70	Exon Skipping
berg09	1	1611747..1611972	PBANKA_094340	0	0	0	0	0	0	6	39	42	0	0	87	3' 5' extension
berg09	1	1612300..1612474	PBANKA_094340	0	0	0	0	1	0	2	7	11	0	5	26	3' 5' extension
berg10	1	51862..52029	PBANKA_100120	3	0	0	0	0	0	0	5	4	0	1	13	two new
berg10	0	127402..127549	PBANKA_100260	1	1	0	0	4	4	1	3	4	1	0	19	two new
berg10	1	184533..184831	PBANKA_100370	1	0	0	0	0	0	8	10	11	0	1	31	two new
berg10	0	264065..264392	PBANKA_100610	13	1	0	0	3	15	68	108	105	40	47	400	Alternative Start / Stop
berg10	1	370262..370867	PBANKA_100890	1	0	0	0	1	0	12	4	12	3	2	35	Alternative Start / Stop
berg10	0	625284..625369	PBANKA_101520	0	0	0	0	0	0	0	0	0	4	11	15	two new
berg10	1	635003..635112	PBANKA_101540	0	0	0	0	0	0	2	0	5	0	5	12	3' 5' extension
berg10	1	635003..635328	PBANKA_101540	0	0	0	0	0	0	0	0	3	1	21	25	3' 5' extension
berg10	1	635008..635127	PBANKA_101540	0	0	0	0	0	0	0	0	17	0	0	17	3' 5' extension
berg10	1	636314..636441	PBANKA_101540	0	0	0	0	0	0	4	0	4	0	5	13	3' 5' extension
berg10	1	636567..636642	PBANKA_101540	0	0	0	0	0	0	0	0	0	0	26	26	3' 5' extension
berg10	1	636695..637367	PBANKA_101540	1	0	0	0	1	0	0	1	3	3	13	22	Alternative Start / Stop
berg10	1	644902..645002	PBANKA_101570	2	0	1	1	0	2	1	2	1	0	1	11	two new
berg10	0	654214..654302	PBANKA_101610	24	3	11	49	16	78	11	14	19	7	11	243	3' 5' extension
berg10	1	730349..730475	PBANKA_101800	0	1	0	0	0	0	1	0	0	0	19	21	two new
berg10	0	942371..942759	PBANKA_102440	0	0	5	6	5	5	1	0	0	3	15	40	Alternative Start / Stop
berg10	0	942371..942660	PBANKA_102440	0	0	0	0	0	0	1	0	2	27	40	70	Alternative Start / Stop
berg10	1	1045913..1046080	PBANKA_102630	8	0	0	0	3	6	26	98	40	16	95	292	3' 5' extension
berg10	1	1045913..1046083	PBANKA_102630	5	1	0	2	1	5	21	46	43	13	69	206	two new
berg10	0	1122662..1123111	PBANKA_102840	533	338	192	577	38	184	81	108	186	193	824	3254	Alternative Start / Stop
berg10	1	1146375..1146467	PBANKA_102900	1	1	1	4	8	5	1	13	0	0	1	35	3' 5' extension
berg10	1	1146936..1147044	PBANKA_102900	4	13	13	21	29	33	0	57	5	13	47	235	3' 5' extension
berg10	1	1161491..1161865	PBANKA_102960	3	0	0	0	0	8	30	31	40	866	68	1046	Alternative Start / Stop
berg10	1	1161636..1161865	PBANKA_102960	0	0	0	0	0	0	2	0	1	37	18	58	Alternative Start / Stop
berg10	1	1161694..1161865	PBANKA_102960	0	0	0	0	0	0	0	0	0	11	2	13	Alternative Start / Stop
berg10	1	1161719..1161865	PBANKA_102960	0	0	0	0	0	0	1	2	1	14	2	20	Alternative Start / Stop
berg10	0	1230612..1230741	PBANKA_103150	0	0	0	0	0	0	0	7	3	0	0	10	3' 5' extension
berg10	0	1232541..1232759	PBANKA_103150	0	1	0	0	3	3	0	31	5	0	1	44	3' 5' extension
berg10	0	1242987..1243152	PBANKA_103170	0	4	0	0	25	59	7	9	18	2	4	128	3' 5' extension
berg10	0	1243178..1243330	PBANKA_103170	0	0	0	0	0	16	0	0	1	0	0	17	3' 5' extension
berg10	0	1243181..1243330	PBANKA_103170	0	0	0	1	35	90	20	13	34	4	4	201	3' 5' extension
berg10	0	1251216..1251352	PBANKA_103190	9	4	0	4	0	1	3	1	0	0	2	24	Alternative Start / Stop
berg10	0	1296673..1296844	PBANKA_103290	18	14	11	38	31	99	2	6	5	6	14	244	Alternative Start / Stop
berg10	0	1354863..1354961	PBANKA_103420	5	0	0	3	0	2	11	16	17	17	150	221	two new
berg10	1	1514007..1514192	PBANKA_103870	0	0	0	0	0	0	2	8	1	1	0	12	two new
berg10	1	1515246..1515439	PBANKA_103880	1	0	0	0	0	0	3	5	5	0	2	16	Alternative Start / Stop
berg10	1	1515335..1515439	PBANKA_103880	4	0	0	0	0	0	2	5	2	0	2	15	two new
berg11	0	90002..90144	PBANKA_110230	0	1	0	0	0	2	5	3	2	1	2	16	3' 5' extension
berg11	0	92078..92257	PBANKA_110230	1	2	2	2	0	1	17	37	24	0	3	89	3' 5' extension
berg11	1	197487..197667	PBANKA_110520	8	0	0	6	3	4	32	22	34	16	8	133	Alternative Start / Stop
berg11	0	439486..439697	PBANKA_111120	0	0	0	0	0	0	0	1	1	0	8	10	Alternative Start / Stop
berg11	0	591516..591701	PBANKA_111610	0	0	0	4	0	3	2	3	3	0	0	15	two new
berg11	0	656291..656491	PBANKA_111820	0	0	0	0	0	0	0	0	0	1	10	11	two new
berg11	0	657120..657278	PBANKA_111820	0	0	0	1	0	2	1	1	2	9	61	77	3' 5' extension
berg11	0	661256..661459	PBANKA_111820	3	0	1	0	0	0	1	1	0	4	4	14	3' 5' extension
berg11	0	721828..722033	PBANKA_111990	0	0	0	0	0	2	1	4	0	0	7	14	two new
berg11	0	721860..722033	PBANKA_111990	1	0	0	0	0	0	0	0	0	3	12	16	two new
berg11	1	804340..804415	PBANKA_112210	0	0	3	0	0	0	0	3	0	2	8	16	Alternative Start / Stop
berg11	1	840420..840618	PBANKA_112320	0	0	0	3	0	0	0	0	1	4	5	13	3' 5' extension
berg11	1	841355..841481	PBANKA_112320	0	0	0	0	0	0	0	23	27	0	3	53	3' 5' extension
berg11	1	841355..841519	PBANKA_112320	0	0	0	0	0	0	0	9	0	1	0	10	3' 5' extension
berg11	1	841359..841473	PBANKA_112320	0	0	0	0	0	0	13	13	24	5	4	59	3' 5' extension
berg11	1	841548..841667	PBANKA_112320	0	0	0	0	0	0	1	1	1	4	103	110	3' 5' extension
berg11	1	845215..845389	PBANKA_112340	0	0	3	5	2	4	8	0	26	36	89	173	Alternative Start / Stop
berg11	1	845230..845389	PBANKA_112340	0	0	0	0	0	0	0	0	0	1	12	13	Alternative Start / Stop
berg11	0	1015218..1015480	PBANKA_112750	3	6	1	75	0	17	4	12	2	1	3	124	Alternative Start / Stop
berg11	1	1616086..1616150	PBANKA_114370	0	0	0	0	0	0	0	0	0	0	11	11	two new
berg11	1	1617423..1617532	PBANKA_114370	0	0	0	0	0	0	0	0	0	0	26	26	two new
berg11	1	1617522..1617631	PBANKA_114370	0	0	0	0	0	0	0	0	0	0	26	26	two new
berg11	1	1634390..1634543	PBANKA_114440	2	0	0	3	3	7	8	29	11	5	1	69	Alternative Start / Stop
berg11	1	1724427..1724677	PBANKA_114660	0	0	0	0	0	0	0	0	0	0	30	30	Alternative Start / Stop
berg12	0	210515..210678	PBANKA_120600	11	17	1	3	8	27	45	218	114	3	90	537	two new
berg12	1	307797..308059	PBANKA_120850	9	0	5	25	2	10	0	1	5	0	0	57	Alternative Start / Stop
berg12	0	344640..344773	PBANKA_121000	3	0	0	4	1	2	3	2	6	0	3	24	two new
berg12	1	535356..535459	PBANKA_121480	0	0	0	0	0	3	0	4	2	0	1	10	Alternative Start / Stop
berg12	1	535356..535463	PBANKA_121480	1	2	0	0	0	1	0	14	2	2	2	24	Alternative Start / Stop
berg12	1	571850..571946	PBANKA_121580	1	4	7	12	2	5	1	18	8	10	102	170	3' 5' extension
berg12	1	571856..571952	PBANKA_121580	0	0	0	0	0	0	0	0	0	0	22	22	3' 5' extension
berg12	1	671940..672008	PBANKA_121810	0	0	0	0	0	0	0	0	0	8	10	18	two new
berg12	0	905860..906007	PBANKA_122460	0	0	0	0	0	0	1	5	0	43	107	156	two new
berg12	0	1139795..1140817	PBANKA_123010	2	6	2	16	5	47	0	16	0	1	2	97	Alternative Start / Stop
berg12	1	1178484..1178620	PBANKA_123110	2	0	1	0	0	1	1	1	4	1	7	18	two new
berg12	0	1236625..1236865	PBANKA_123260	6	5	0	0	1	1	80	144	127	9	66	439	Alternative Start / Stop
berg12	1	1523619..1523740	PBANKA_124020	0	0	1	1	4	6	1	1	1	1	0	16	two new
berg12	1	1554128..1554241	PBANKA_124130	5	4	0	11	5	13	4	22	3	2	4	73	two new
berg12	1	1578824..1578925	PBANKA_124220	3	3	0	3	0	0	1	0	0	0	0	10	two new
berg12	1	1725239..1738558	PBANKA_124620	0	6	0	4	0	5	0	0	2	0	0	17	Alternative Start / Stop
berg12	1	1760510..1760883	PBANKA_124680	0	0	0	0	0	0	5	3	8	0	0	16	Alternative Start / Stop
berg12	1	1760985..1761229	PBANKA_124680	3	0	0	0	0	0	8	3	7	0	0	21	two new
berg13	0	7317..7661	PBANKA_130020	10	2	0	8	0	3	6	4	7	0	0	40	Alternative Start / Stop
berg13	0	7317..7443	PBANKA_130020	8	8	4	7	0	0	0	0	0	0	1	28	3' 5' extension
berg13	1	12747..12926	PBANKA_130030	0	14	1	9	0	3	0	3	5	0	106	141	3' 5' extension
berg13	1	13593..13742	PBANKA_130030	41	15	5	17	8	15	21	19	37	50	161	389	3' 5' extension
berg13	1	15931..16094	PBANKA_130035	4	0	2	2	4	1	0	0	0	0	17	30	3' 5' extension
berg13	1	16203..16307	PBANKA_130035	8	6	6	17	3	16	1	0	0	5	7	69	3' 5' extension
berg13	0	92266..92401	PBANKA_130180	1	0	0	0	0	3	4	17	3	0	5	33	3' 5' extension
berg13	1	137145..137281	PBANKA_130260	9	6	30	40	12	42	29	12	45	8	18	251	3' 5' extension
berg13	1	234861..234947	PBANKA_130480	2	0	6	6	6	20	2	5	3	0	1	51	3' 5' extension
berg13	1	563036..563362	PBANKA_131350	1	0	0	0	0	0	3	0	6	1	0	11	Alternative Start / Stop
berg13	1	645628..645779	PBANKA_131570	12	4	0	15	82	465	8	31	14	0	1	632	two new
berg13	1	749145..749350	PBANKA_131850	0	0	0	0	0	0	0	7	4	0	0	11	two new
berg13	1	764194..764612	PBANKA_131900	1	7	0	0	15	18	4	1	5	6	0	57	two new
berg13	1	832314..832542	PBANKA_132060	2	3	1	7	0	0	3	0	0	0	0	16	Alternative Start / Stop
berg13	1	832669..832842	PBANKA_132060	1	4	0	3	0	0	0	0	2	4	0	14	3' 5' extension
berg13	1	852450..852584	PBANKA_132110	0	0	1	4	2	1	2	5	2	0	0	17	two new
berg13	1	876954..877122	PBANKA_132160	0	0	0	3	0	0	0	1	0	0	33	37	two new
berg13	0	997530..997896	PBANKA_132580	0	0	0	0	0	0	10	2	1	1	0	14	two new
berg13	0	999003..999104	PBANKA_132580	0	0	0	0	0	0	1	0	3	1	5	10	two new
berg13	1	1001665..1001935	PBANKA_132590	18	4	18	49	4	33	31	39	43	40	165	444	Alternative Start / Stop
berg13	0	1178230..1178458	PBANKA_132940	0	0	0	1	0	0	1	4	4	0	0	10	two new
berg13	0	1178239..1178458	PBANKA_132940	9	0	0	0	1	0	67	30	101	1	17	226	3' 5' extension
berg13	0	1179125..1179393	PBANKA_132940	0	0	0	0	0	0	4	0	9	0	0	13	3' 5' extension
berg13	0	1179125..1179388	PBANKA_132940	0	0	0	0	0	0	13	23	37	0	3	76	Exon Skipping
berg13	0	1179285..1179388	PBANKA_132940	0	0	0	0	0	0	0	24	12	0	0	36	3' 5' extension
berg13	0	1179330..1179388	PBANKA_132940	0	0	0	0	0	0	0	6	4	0	0	10	3' 5' extension
berg13	1	1212118..1212290	PBANKA_132990	0	0	0	0	0	0	32	54	127	2	6	221	3' 5' extension
berg13	1	1212173..1212282	PBANKA_132990	0	0	0	0	0	0	2	7	5	0	1	15	3' 5' extension
berg13	1	1212679..1212786	PBANKA_132990	0	0	1	0	0	1	34	33	38	0	29	136	3' 5' extension
berg13	0	1231766..1231879	PBANKA_133070	0	0	0	1	0	1	0	0	0	0	12	14	Alternative Start / Stop
berg13	1	1389014..1389333	PBANKA_133500	0	0	0	0	0	0	0	2	4	0	4	10	two new
berg13	0	1566426..1566684	PBANKA_134020	0	0	0	0	0	0	2	4	5	1	13	25	Alternative Start / Stop
berg13	0	1618817..1618912	PBANKA_134160	18	14	14	36	5	20	3	7	2	7	24	150	3' 5' extension
berg13	1	1680705..1680988	PBANKA_134310	0	0	0	0	0	0	2	6	6	0	0	14	3' 5' extension
berg13	0	1690036..1690809	PBANKA_134320	1	0	0	0	0	0	6	16	8	0	2	33	two new
berg13	0	1690041..1690809	PBANKA_134320	0	0	0	0	0	0	3	11	1	0	1	16	two new
berg13	0	1690046..1691360	PBANKA_134320	0	0	0	0	0	0	2	13	4	0	0	19	two new
berg13	0	1690046..1690809	PBANKA_134320	27	5	0	2	3	27	83	295	137	0	21	600	two new
berg13	0	1690945..1691360	PBANKA_134320	6	3	0	1	2	7	36	113	49	0	10	227	two new
berg13	0	1691491..1692159	PBANKA_134320	5	14	0	0	5	6	5	96	29	1	16	177	two new
berg13	0	1692310..1692425	PBANKA_134320	0	0	0	0	1	0	11	14	12	0	4	42	two new
berg13	0	1692721..1693064	PBANKA_134320	29	17	0	3	4	29	111	296	126	2	11	628	Alternative Start / Stop
berg13	1	1697040..1697135	PBANKA_134330	0	0	0	0	0	0	4	0	7	0	0	11	two new
berg13	1	1768493..1768668	PBANKA_134480	0	0	0	0	0	0	0	0	1	20	1	22	Alternative Start / Stop
berg13	1	1769487..1769670	PBANKA_134490	2	0	0	0	0	0	1	0	2	3	3	11	two new
berg13	0	1811637..1811782	PBANKA_134660	0	0	2	4	0	0	0	0	0	0	4	10	Alternative Start / Stop
berg13	1	1855850..1855980	PBANKA_134820	0	0	2	0	0	0	0	1	1	2	74	80	two new
berg13	0	1880554..1880648	PBANKA_134900	0	4	0	0	1	16	1	0	2	2	0	26	two new
berg13	0	1887685..1888120	PBANKA_134930	0	0	0	0	0	0	7	0	10	0	0	17	Alternative Start / Stop
berg13	1	1979267..1979341	PBANKA_135220	1	0	0	0	0	0	3	3	3	1	35	46	two new
berg13	1	2185787..2186000	PBANKA_135750	2	1	30	46	4	9	1	2	0	1	0	96	Alternative Start / Stop
berg13	0	2266917..2267347	PBANKA_135960	0	0	0	0	0	0	1	11	6	0	5	23	Alternative Start / Stop
berg13	1	2366217..2366385	PBANKA_136210	0	0	0	0	0	1	0	2	2	1	32	38	two new
berg13	1	2420751..2420915	PBANKA_136400	1	0	0	5	2	3	0	0	0	0	0	11	two new
berg14	0	33234..33610	PBANKA_140080	3	0	0	0	1	1	0	0	0	5	2	12	Alternative Start / Stop
berg14	1	493541..493675	PBANKA_141310	7	3	1	9	1	23	2	1	4	4	8	63	Alternative Start / Stop
berg14	0	606592..606742	PBANKA_141640	3	0	0	5	0	2	1	4	5	0	0	20	Alternative Start / Stop
berg14	0	772944..773086	PBANKA_142060	1	0	0	0	1	3	2	2	6	1	5	21	Alternative Start / Stop
berg14	0	837288..837594	PBANKA_142270	0	0	0	1	1	0	5	9	9	0	1	26	Alternative Start / Stop
berg14	0	854310..854476	PBANKA_142330	5	1	0	3	0	0	0	0	0	4	0	13	two new
berg14	0	854325..854422	PBANKA_142330	0	0	0	13	0	2	0	0	0	1	0	16	two new
berg14	0	854379..854512	PBANKA_142330	3	0	1	0	0	7	0	0	0	0	0	11	two new
berg14	0	863378..863580	PBANKA_142370	0	0	0	0	0	0	2	0	4	0	11	17	two new
berg14	1	880542..880956	PBANKA_142420	231	154	192	658	25	90	50	107	95	105	32	1739	3' 5' extension
berg14	1	912070..912259	PBANKA_142520	0	0	0	0	0	1	0	0	0	14	4	19	Alternative Start / Stop
berg14	1	915744..915864	PBANKA_142530	0	0	16	13	0	5	0	0	0	10	2	46	3' 5' extension
berg14	1	970397..970571	PBANKA_142640	0	0	0	1	0	0	0	0	1	3	10	15	two new
berg14	1	970434..970571	PBANKA_142640	1	0	2	0	0	2	0	0	1	0	4	10	two new
berg14	1	1255725..1255840	PBANKA_143470	1	0	25	36	19	71	7	12	5	0	1	177	two new
berg14	0	1300530..1300771	PBANKA_143600	0	0	0	0	0	0	0	0	0	1	29	30	Alternative Start / Stop
berg14	0	1493676..1493992	PBANKA_144080	0	1	0	0	0	0	0	3	0	0	15	19	Alternative Start / Stop
berg14	0	1557068..1557219	PBANKA_144220	0	0	0	0	0	0	0	0	0	0	11	11	two new
berg14	1	1920958..1921338	PBANKA_145090	0	0	0	4	0	0	0	2	1	5	3	15	two new
berg14	0	1926592..1926779	PBANKA_145110	1	0	0	0	0	0	0	1	0	2	9	13	two new
berg14	0	1926592..1926758	PBANKA_145110	0	0	0	0	0	0	3	4	2	0	8	17	two new
berg14	1	1993698..1993872	PBANKA_145320.1	67	19	100	276	43	83	80	59	115	24	30	896	3' 5' extension
berg14	1	1993901..1994024	PBANKA_145320.1	53	11	109	259	44	64	87	55	121	25	65	893	3' 5' extension
berg14	0	2078460..2078569	PBANKA_145480	4	8	0	3	5	9	17	91	27	0	32	196	two new
berg14	1	2087694..2087935	PBANKA_145500	0	0	3	2	1	3	0	0	24	10	5	48	Alternative Start / Stop
berg14	1	2102689..2102995	PBANKA_145560	4	0	0	0	0	1	7	2	2	3	0	19	Alternative Start / Stop
berg14	0	2249704..2249889	PBANKA_146040	0	0	0	0	0	0	5	2	8	0	2	17	Alternative Start / Stop
berg14	1	2296803..2296914	PBANKA_146205	0	0	2	3	4	8	0	5	21	0	9	52	Alternative Start / Stop
berg14	1	2296803..2297588	PBANKA_146205	0	1	4	2	4	7	0	6	15	0	0	39	Alternative Start / Stop
berg14	1	2297477..2297588	PBANKA_146210	0	2	3	5	2	5	0	3	15	0	12	47	Alternative Start / Stop
berg14	0	2438438..2438535	PBANKA_146570	0	0	0	0	0	0	0	0	0	0	22	22	3' 5' extension
berg14	0	2438768..2438919	PBANKA_146570	0	1	3	0	1	0	0	6	2	8	22	43	Alternative Start / Stop
berg14	1	2442472..2456790	PBANKA_146580	0	0	0	0	0	1	0	5	7	0	0	13	Exon Skipping
berg_bin	0	2392..2751	PBANKA_000020	0	57	12	39	1	10	0	11	11	0	15	156	Exon Skipping
berg_bin	0	2392..121345	PBANKA_000020	0	5	0	2	0	5	0	2	1	0	0	15	3' 5' extension
berg_bin	0	2392..121589	PBANKA_000020	0	47	6	46	0	24	0	9	14	0	0	146	Exon Skipping
berg_bin	0	2392..121326	PBANKA_000020	0	47	7	34	6	15	0	13	19	0	0	141	Exon Skipping
berg_bin	0	2584..121589	PBANKA_000020	0	8	3	5	0	0	0	1	0	0	0	17	3' 5' extension
berg_bin	0	2584..2751	PBANKA_000020	0	8	0	3	0	1	0	2	0	0	0	14	3' 5' extension
berg_bin	0	2600..121589	PBANKA_000020	0	44	2	30	1	11	0	6	14	0	0	108	Exon Skipping
berg_bin	0	2820..121757	PBANKA_000020	0	60	8	52	0	17	0	18	17	0	0	172	Exon Skipping
berg_bin	0	2982..121613	PBANKA_000020	0	10	0	0	0	0	0	0	0	0	0	10	two new
berg_bin	0	3145..3325	PBANKA_000020	45	40	27	48	5	20	23	22	32	10	26	298	3' 5' extension
berg_bin	0	3145..3380	PBANKA_000020	0	5	0	2	0	1	2	2	5	0	4	21	two new
berg_bin	0	3379..122218	PBANKA_000020	0	0	8	7	0	0	0	0	0	0	0	15	Alternative Start / Stop
berg_bin	1	35627..35773	PBANKA_000120	2	3	4	3	0	0	0	0	0	18	2	32	3' 5' extension
berg_bin	1	36445..36539	PBANKA_000120	1	4	4	1	2	1	0	0	0	23	3	39	3' 5' extension
berg_bin	1	49153..49356	PBANKA_000165	0	4	0	1	7	17	0	2	0	0	1	32	3' 5' extension
berg_bin	1	77989..78136	PBANKA_000230	0	0	0	5	0	0	0	3	3	0	8	19	two new
berg_bin	0	121230..121589	PBANKA_000350	0	47	11	44	3	12	0	7	9	0	0	133	Exon Skipping
berg_bin	1	173714..183889	PBANKA_000470	1	2	3	6	4	0	0	0	1	0	0	17	Exon Skipping

## Sheet: Splices Pc AS 
Additional file 9 (3): Splices based on 6 RNA-Seq samples (Pc_M1 - Pc_M6) of P. c. chabaudi AS (PcAS)
Chromosome	Strand	Position	Gene	Pc_M1	Pc_M2	Pc_M3	Pc_M4	Pc_M5	Pc_M6	Sum of reads per site	Type
chab01	0	37823..37918	PCHAS_010080	0	0	0	0	9	6	15	Alernative Start / Stop
chab01	1	53087..53440	PCHAS_010130	0	61	0	84	301	268	714	Alernative Start / Stop
chab01	0	127942..128079	PCHAS_010330	0	0	0	0	5	0	5	3' 5' extension
chab01	1	501405..501571	PCHAS_011340	0	0	1	1	5	4	11	3' 5' extension
chab01	0	539943..540098	PCHAS_011440	0	0	0	1	6	6	13	3' 5' extension
chab02	0	378374..378477	PCHAS_021100	0	0	0	0	10	6	16	Alernative Start / Stop
chab02	0	483056..487785	PCHAS_021350	0	0	0	4	44	43	91	Exon Skipping
chab02	0	483056..492089	PCHAS_021350	0	0	0	2	44	31	77	Exon Skipping
chab02	0	487578..492089	PCHAS_021360	0	0	0	0	6	3	9	Exon Skipping
chab03	1	274792..274906	PCHAS_030810	0	0	0	0	2	8	10	Alernative Start / Stop
chab03	0	547549..547628	PCHAS_031580	0	0	0	0	4	8	12	two new
chab04	0	1900..2037	PCHAS_040020	0	0	0	0	5	1	6	3' 5' extension
chab04	0	104524..104647	PCHAS_040280	0	19	7	21	678	691	1416	Alernative Start / Stop
chab04	0	212665..212759	PCHAS_040580	0	2	0	0	3	1	6	two new
chab04	0	584383..584555	PCHAS_041670	0	0	0	0	12	4	16	3' 5' extension
chab05	0	891591..891677	PCHAS_052470	0	0	1	2	2	2	7	3' 5' extension
chab06	1	362301..362785	PCHAS_060920	0	0	1	4	42	11	58	two new
chab06	1	362301..362563	PCHAS_060920	0	8	0	19	168	92	287	two new
chab06	1	362655..362785	PCHAS_060920	0	0	0	0	18	5	23	two new
chab06	1	362673..362785	PCHAS_060920	0	0	0	5	11	6	22	two new
chab06	1	362685..362785	PCHAS_060920	0	0	0	1	15	4	20	two new
chab06	1	388533..389038	PCHAS_060990	0	0	0	0	0	13	13	3' 5' extension
chab06	1	388533..389034	PCHAS_060990	0	82	44	96	377	238	837	Exon Skipping
chab06	1	388763..389034	PCHAS_060990	0	42	2	0	85	52	181	3' 5' extension
chab06	1	581338..581485	PCHAS_061530	0	0	0	0	7	2	9	two new
chab06	1	585605..585737	PCHAS_061540	0	1	0	2	104	44	151	two new
chab06	1	585605..585741	PCHAS_061540	0	0	0	0	3	3	6	two new
chab07	1	42301..42396	PCHAS_070110	0	2	0	0	3	1	6	two new
chab07	1	264828..264913	PCHAS_070710	0	0	0	9	13	4	26	two new
chab07	1	313400..313574	PCHAS_070860	0	0	0	0	26	10	36	Alernative Start / Stop
chab07	1	313480..313574	PCHAS_070860	0	0	0	0	3	6	9	Alernative Start / Stop
chab07	0	438489..438924	PCHAS_071150	0	36	5	73	325	207	646	Alernative Start / Stop
chab07	0	653685..653801	PCHAS_071750	0	0	0	0	9	3	12	two new
chab07	0	949538..949644	PCHAS_072680	0	0	0	0	6	3	9	two new
chab07	1	1076229..1076350	PCHAS_073010	0	0	0	0	3	2	5	3' 5' extension
chab07	1	1142580..1142718	PCHAS_073160	0	0	0	0	9	4	13	Alernative Start / Stop
chab07	1	1156402..1156535	PCHAS_073190	0	0	0	0	5	2	7	3' 5' extension
chab08	1	26991..27088	PCHAS_080060	0	12	0	4	125	133	274	two new
chab08	1	208039..208199	PCHAS_080420	0	0	0	3	3	9	15	3' 5' extension
chab08	1	610168..610294	PCHAS_081490	0	22	0	0	0	0	22	two new
chab08	0	702622..702757	PCHAS_081790	0	0	0	0	3	2	5	two new
chab08	1	972443..972596	PCHAS_082580	0	5	0	0	0	0	5	3' 5' extension
chab08	0	1092017..1092221	PCHAS_082920	0	0	0	0	7	0	7	Alernative Start / Stop
chab08	0	1210365..1210488	PCHAS_083290	0	0	0	0	9	0	9	Alernative Start / Stop
chab08	0	1242224..1242704	PCHAS_083400	0	0	0	0	6	8	14	Alernative Start / Stop
chab08	0	1242224..1242380	PCHAS_083400	0	0	0	0	6	8	14	Alernative Start / Stop
chab08	0	1242237..1242380	PCHAS_083400	0	0	0	0	7	2	9	Alernative Start / Stop
chab08	0	1275322..1275442	PCHAS_083530	0	0	0	0	6	3	9	two new
chab08	1	1358028..1358129	PCHAS_083770	0	0	0	0	3	2	5	two new
chab09	1	15747..15908	PCHAS_090040	0	0	0	0	4	3	7	Alernative Start / Stop
chab09	0	450579..450735	PCHAS_091290	0	0	0	4	71	49	124	Alernative Start / Stop
chab09	0	878623..895063	PCHAS_092550	0	0	58	0	0	0	58	two new
chab09	0	880819..880897	PCHAS_092560	0	0	0	0	2	3	5	two new
chab09	0	893162..893242	PCHAS_092600	0	0	0	0	5	0	5	two new
chab09	0	901527..901605	PCHAS_092630	0	0	0	0	36	13	49	two new
chab09	0	1323558..1323631	PCHAS_093780	0	17	0	0	0	0	17	two new
chab10	1	219660..219958	PCHAS_100460	0	1	0	1	25	14	41	two new
chab10	1	219660..219826	PCHAS_100460	0	0	0	0	11	5	16	two new
chab10	1	220633..220747	PCHAS_100460	0	0	0	0	7	3	10	two new
chab10	0	296630..296956	PCHAS_100700	0	0	0	0	8	2	10	Alernative Start / Stop
chab10	0	700918..701229	PCHAS_101750	0	0	0	0	76	100	176	Alernative Start / Stop
chab10	1	883034..883114	PCHAS_102320	0	0	0	0	13	11	24	3' 5' extension
chab10	1	1060636..1060793	PCHAS_102710	0	0	0	0	10	4	14	two new
chab10	1	1129301..1129448	PCHAS_102900	0	0	0	0	5	4	9	3' 5' extension
chab10	0	1134840..1135238	PCHAS_102920	0	394	80	212	4083	4210	8979	Alernative Start / Stop
chab10	1	1172917..1173277	PCHAS_103040	0	0	0	0	16	10	26	Alernative Start / Stop
chab10	0	1253238..1253393	PCHAS_103250	0	0	0	1	19	0	20	3' 5' extension
chab10	0	1253422..1253550	PCHAS_103250	0	0	0	0	7	0	7	3' 5' extension
chab10	0	1375089..1375204	PCHAS_103520	0	26	1	2	3	2	34	two new
chab10	0	1476472..1476822	PCHAS_103810	0	0	0	0	7	5	12	Alernative Start / Stop
chab11	0	35377..35502	PCHAS_110080	0	0	4	0	0	1	5	3' 5' extension
chab11	0	113985..114156	PCHAS_110340	0	45	3	11	109	92	260	3' 5' extension
chab11	1	607678..607800	PCHAS_111720	0	0	0	0	16	10	26	two new
chab11	1	618054..618151	PCHAS_111760	0	0	0	0	6	2	8	two new
chab11	1	619472..619575	PCHAS_111760	0	0	0	0	24	18	42	3' 5' extension
chab11	0	839692..839840	PCHAS_112380	0	0	0	0	8	0	8	two new
chab11	1	961987..962146	PCHAS_112660	0	0	6	0	15	5	26	3' 5' extension
chab11	0	1184796..1187316	PCHAS_113280	0	0	0	0	4	1	5	two new
chab11	0	1185339..1186882	PCHAS_113280	0	0	0	0	5	5	10	two new
chab11	1	1652433..1652605	PCHAS_114570	0	0	0	0	8	9	17	two new
chab11	1	1714003..1714123	PCHAS_114740	0	0	0	0	11	5	16	3' 5' extension
chab12	0	107303..107384	PCHAS_120290	0	15	0	0	0	0	15	two new
chab12	0	134867..134996	PCHAS_120350	0	1	0	1	10	6	18	Alernative Start / Stop
chab12	1	145822..146002	PCHAS_120390	0	0	0	0	4	1	5	two new
chab12	0	251473..251631	PCHAS_120710	0	0	0	0	4	1	5	two new
chab12	0	720225..720304	PCHAS_122010	0	0	0	0	7	8	15	two new
chab12	0	872527..872729	PCHAS_122450	0	0	0	0	7	1	8	two new
chab12	1	941960..942226	PCHAS_122630	0	0	0	0	7	0	7	Alernative Start / Stop
chab12	1	1081828..1082013	PCHAS_122930	0	86	42	107	733	608	1576	Alernative Start / Stop
chab12	1	1363590..1363765	PCHAS_123760	0	0	0	7	1	0	8	3' 5' extension
chab12	1	1499313..1499438	PCHAS_124060	0	0	0	0	0	5	5	two new
chab12	0	1563463..1563586	PCHAS_124300	0	0	0	0	4	2	6	Alernative Start / Stop
chab13	1	2085..2311	PCHAS_130010	0	0	0	0	3	2	5	two new
chab13	1	2085..2314	PCHAS_130010	0	0	0	0	5	3	8	two new
chab13	1	64729..104495	PCHAS_130160	0	0	0	0	5	1	6	Exon Skipping
chab13	1	64920..104529	PCHAS_130160	0	0	0	0	18	0	18	two new
chab13	1	106877..107022	PCHAS_130270	0	0	0	0	5	5	10	3' 5' extension
chab13	0	298701..298832	PCHAS_130670	0	0	0	0	11	4	15	Alernative Start / Stop
chab13	1	730578..730658	PCHAS_131830	0	0	0	0	4	1	5	3' 5' extension
chab13	1	730578..730720	PCHAS_131830	0	0	0	0	7	3	10	3' 5' extension
chab13	1	730999..731127	PCHAS_131830	0	0	0	0	20	5	25	3' 5' extension
chab13	1	758182..758324	PCHAS_131900	0	8	17	101	2	0	128	two new
chab13	1	875166..875668	PCHAS_132230	0	0	0	3	5	5	13	two new
chab13	1	1105822..1106061	PCHAS_132920	0	48	20	23	120	157	368	Alernative Start / Stop
chab13	1	1158277..1158356	PCHAS_133020	0	0	0	0	4	2	6	two new
chab13	0	1207566..1207659	PCHAS_133180	0	0	0	1	5	5	11	3' 5' extension
chab13	0	1303642..1303898	PCHAS_133400	0	0	0	0	9	0	9	3' 5' extension
chab13	0	1423497..1423613	PCHAS_133700	0	0	0	0	4	1	5	Alernative Start / Stop
chab13	0	1829886..1830009	PCHAS_134850	0	0	0	0	6	2	8	Alernative Start / Stop
chab13	0	1985970..1986079	PCHAS_135360	0	0	0	0	3	3	6	two new
chab13	1	2282937..2283151	PCHAS_136210	0	0	0	0	9	13	22	Alernative Start / Stop
chab13	0	2478757..2478969	PCHAS_136730	0	0	0	0	10	18	28	Alernative Start / Stop
chab13	0	2574871..2575063	PCHAS_137020	0	4	0	0	8	2	14	Alernative Start / Stop
chab13	0	2576059..2576242	PCHAS_137020	0	1	0	6	7	1	15	3' 5' extension
chab13	0	2586891..2587048	PCHAS_137050	0	0	0	0	3	2	5	3' 5' extension
chab13	0	2596371..2596476	PCHAS_137070	0	0	0	0	116	0	116	3' 5' extension
chab14	0	50180..50273	PCHAS_140130	0	4	0	2	14	9	29	3' 5' extension
chab14	1	61428..95353	PCHAS_140150	0	0	0	1	11	6	18	Exon Skipping
chab14	1	99699..99791	PCHAS_140240	0	2	0	3	6	0	11	3' 5' extension
chab14	0	111398..112013	PCHAS_140270	0	0	0	1	5	0	6	Alernative Start / Stop
chab14	0	412496..412589	PCHAS_141070	0	0	0	4	97	93	194	Alernative Start / Stop
chab14	1	417037..417130	PCHAS_141080	0	0	0	2	26	13	41	two new
chab14	0	661399..661491	PCHAS_141780	0	0	0	1	8	1	10	two new
chab14	0	914672..914760	PCHAS_142510	0	0	0	0	3	4	7	two new
chab14	0	914690..914856	PCHAS_142510	0	0	0	0	48	17	65	two new
chab14	0	914705..914760	PCHAS_142510	0	0	0	0	4	12	16	two new
chab14	0	914705..914805	PCHAS_142510	0	0	0	0	2	3	5	two new
chab14	1	1204091..1204180	PCHAS_143370	0	1	0	0	8	6	15	Alernative Start / Stop
chab14	1	1310413..1310528	PCHAS_143670	0	3	0	5	102	58	168	two new
chab14	0	1439863..1440072	PCHAS_144000	0	58	49	72	213	133	525	3' 5' extension
chab14	1	1508676..1508769	PCHAS_144170	0	0	0	0	10	10	20	two new
chab14	1	1771210..1771327	PCHAS_144840	0	0	0	0	4	1	5	two new
chab14	1	2126774..2127013	PCHAS_145730	0	0	0	6	110	55	171	Alernative Start / Stop
chab_bin	0	5305..119139	PCHAS_000020	0	4	0	6	4	2	16	Exon Skipping
chab_bin	1	30236..121467	PCHAS_000090	0	10	0	0	2	0	12	Exon Skipping
chab_bin	1	34007..34123	PCHAS_000100	0	0	0	0	6	5	11	two new
chab_bin	1	74606..74713	PCHAS_000190	0	0	0	1	66	15	82	two new
chab_bin	0	82157..82333	PCHAS_000210	0	81	0	26	22	5	134	Alernative Start / Stop
chab_bin	0	151134..428538	PCHAS_000400	0	0	0	0	5	0	5	Exon Skipping
chab_bin	0	251400..406076	PCHAS_000670	0	0	0	0	13	12	25	Alernative Start / Stop
chab_bin	0	421006..421465	PCHAS_001090	0	0	0	1	26	8	35	Alernative Start / Stop

## Sheet: Splices Py YM
Additional file 9 (4): Splices based on RNA-Seq samples of two lines (Py-WT; Py-MUT) of P. y. yoelii YM (PyYM)
Chromosome	Strand	Position	Gene	Py_WT	Py_MUT	Sum of reads per site	Type
PyYM_01_v1	1	192762..192973	PYYM_0104800	7	5	12	two new
PyYM_01_v1	0	217698..217792	PYYM_0105500	9	5	14	two new
PyYM_01_v1	0	258346..259374	PYYM_0106400	10	11	21	Alernative Start / Stop
PyYM_01_v1	0	258349..259374	PYYM_0106400	5	3	8	Alernative Start / Stop
PyYM_01_v1	1	280023..280529	PYYM_0107000	3	5	8	two new
PyYM_01_v1	1	280081..280529	PYYM_0107000	18	23	41	two new
PyYM_01_v1	0	308354..308508	PYYM_0107700	19	15	34	3' 5' extension
PyYM_01_v1	0	462218..462441	PYYM_0111500	2	6	8	two new
PyYM_01_v1	0	462554..463188	PYYM_0111500	9	0	9	two new
PyYM_01_v1	0	462557..463110	PYYM_0111500	4	14	18	two new
PyYM_01_v1	0	462710..463188	PYYM_0111500	0	13	13	two new
PyYM_01_v1	0	463013..463188	PYYM_0111500	1	7	8	two new
PyYM_01_v1	0	463233..463834	PYYM_0111500	1	9	10	two new
PyYM_02_v1	1	271349..271435	PYYM_0205000	9	5	14	Alernative Start / Stop
PyYM_02_v1	0	319505..319691	PYYM_0206600	2	7	9	3' 5' extension
PyYM_02_v1	0	321120..321711	PYYM_0206600	5	3	8	Exon Skipping
PyYM_02_v1	0	342473..342962	PYYM_0207500	1	7	8	Alernative Start / Stop
PyYM_02_v1	0	387199..387687	PYYM_0208700	28	20	48	two new
PyYM_02_v1	0	387759..387896	PYYM_0208700	6	18	24	two new
PyYM_02_v1	0	387762..387896	PYYM_0208700	9	7	16	two new
PyYM_02_v1	0	477753..477999	PYYM_0211100	10	13	23	Alernative Start / Stop
PyYM_02_v1	0	498093..498296	PYYM_0211700	230	292	522	3' 5' extension
PyYM_02_v1	0	619850..620061	PYYM_0214300	12	7	19	two new
PyYM_02_v1	0	620679..620783	PYYM_0214300	22	7	29	two new
PyYM_03_v1	0	74259..74359	PYYM_0301800	1	6	7	two new
PyYM_03_v1	0	104599..104816	PYYM_0302800	7	7	14	two new
PyYM_03_v1	0	117037..117159	PYYM_0303100	22	18	40	3' 5' extension
PyYM_03_v1	1	315214..316661	PYYM_0308300	5	3	8	Alernative Start / Stop
PyYM_03_v1	1	354544..354662	PYYM_0309300	5	3	8	Alernative Start / Stop
PyYM_03_v1	0	442972..443108	PYYM_0311800	322	309	631	3' 5' extension
PyYM_03_v1	1	476928..477103	PYYM_0312500	373	508	881	3' 5' extension
PyYM_03_v1	1	535016..535098	PYYM_0314100	3	6	9	two new
PyYM_03_v1	1	535992..536065	PYYM_0314100	5	4	9	two new
PyYM_03_v1	0	622562..622659	PYYM_0316700	3	2	5	two new
PyYM_04_v1	0	123110..123334	PYYM_0403300	3	4	7	two new
PyYM_04_v1	0	172280..172380	PYYM_0404300	247	247	494	Alernative Start / Stop
PyYM_04_v1	1	241236..241928	PYYM_0406100	2	3	5	Alernative Start / Stop
PyYM_04_v1	1	284699..284814	PYYM_0407200	8	0	8	Alernative Start / Stop
PyYM_04_v1	0	287254..287790	PYYM_0407300	3	3	6	Alernative Start / Stop
PyYM_04_v1	1	494646..494845	PYYM_0412900	9	12	21	two new
PyYM_04_v1	1	611717..611862	PYYM_0416400	159	171	330	two new
PyYM_04_v1	1	665011..665158	PYYM_0417900	3	2	5	Alernative Start / Stop
PyYM_04_v1	1	672662..672879	PYYM_0418100	283	357	640	3' 5' extension
PyYM_04_v1	1	695039..695119	PYYM_0418500	133	170	303	3' 5' extension
PyYM_05_v1	1	248035..248642	PYYM_0506000	30	26	56	3' 5' extension
PyYM_05_v1	1	248709..248804	PYYM_0506000	21	34	55	two new
PyYM_05_v1	1	248885..249333	PYYM_0506000	142	133	275	3' 5' extension
PyYM_05_v1	0	287412..287509	PYYM_0506500	10	6	16	two new
PyYM_05_v1	1	328889..329326	PYYM_0507400	16	10	26	Alernative Start / Stop
PyYM_05_v1	1	328889..329323	PYYM_0507400	31	18	49	Alernative Start / Stop
PyYM_05_v1	0	413774..413872	PYYM_0509600	2	5	7	two new
PyYM_05_v1	0	414690..414767	PYYM_0509600	12	8	20	3' 5' extension
PyYM_05_v1	0	414890..415238	PYYM_0509600	3	3	6	Exon Skipping
PyYM_05_v1	0	415134..415252	PYYM_0509600	7	8	15	3' 5' extension
PyYM_05_v1	1	500996..501124	PYYM_0511700	4	4	8	Alernative Start / Stop
PyYM_05_v1	0	638537..638809	PYYM_0516200	10	8	18	3' 5' extension
PyYM_05_v1	1	747135..747218	PYYM_0519600	4	3	7	Alernative Start / Stop
PyYM_05_v1	1	754844..755284	PYYM_0519900	2	8	10	Alernative Start / Stop
PyYM_05_v1	1	754844..755294	PYYM_0519900	2	4	6	Alernative Start / Stop
PyYM_05_v1	0	839233..839321	PYYM_0521800	3	6	9	two new
PyYM_06_v1	0	163285..163427	PYYM_0603900	12	13	25	two new
PyYM_06_v1	0	163765..163949	PYYM_0603900	34	28	62	two new
PyYM_06_v1	1	203367..203498	PYYM_0605300	7	10	17	3' 5' extension
PyYM_06_v1	0	219252..219333	PYYM_0605800	4	4	8	two new
PyYM_06_v1	1	268750..269364	PYYM_0606700	3	6	9	Alernative Start / Stop
PyYM_06_v1	1	373545..374068	PYYM_0609100	9	0	9	two new
PyYM_06_v1	1	373545..373813	PYYM_0609100	154	133	287	two new
PyYM_06_v1	1	373905..374068	PYYM_0609100	12	6	18	two new
PyYM_06_v1	1	373923..374068	PYYM_0609100	17	10	27	two new
PyYM_06_v1	1	373938..374068	PYYM_0609100	40	38	78	two new
PyYM_06_v1	1	401064..401609	PYYM_0609800	156	148	304	Exon Skipping
PyYM_06_v1	0	402443..402666	PYYM_0609900	7	5	12	Alernative Start / Stop
PyYM_06_v1	0	427298..427433	PYYM_0610600	5	0	5	two new
PyYM_06_v1	0	564828..565112	PYYM_0614200	1	4	5	two new
PyYM_06_v1	1	609131..609278	PYYM_0615400	15	20	35	two new
PyYM_06_v1	1	613586..613718	PYYM_0615500	12	17	29	two new
PyYM_06_v1	1	813799..813992	PYYM_0620400	0	46	46	Alernative Start / Stop
PyYM_06_v1	1	813803..813992	PYYM_0620400	52	0	52	Alernative Start / Stop
PyYM_06_v1	1	848622..848852	PYYM_0621700	9	13	22	Alernative Start / Stop
PyYM_06_v1	1	848626..848852	PYYM_0621700	522	426	948	Alernative Start / Stop
PyYM_06_v1	1	856590..856732	PYYM_0622100	4	1	5	Alernative Start / Stop
PyYM_06_v1	0	932718..933175	PYYM_0624000	3	4	7	two new
PyYM_06_v1	0	1007715..1008223	PYYM_0625500	17	10	27	Alernative Start / Stop
PyYM_06_v1	0	1007926..1008084	PYYM_0625500	36	49	85	Alernative Start / Stop
PyYM_06_v1	0	1007926..1008223	PYYM_0625500	5	2	7	Alernative Start / Stop
PyYM_06_v1	0	1014400..1014530	PYYM_0625600	185	127	312	3' 5' extension
PyYM_07_v1	1	18987..19206	PYYM_0700500	58	38	96	3' 5' extension
PyYM_07_v1	1	105056..105376	PYYM_0702600	3	7	10	two new
PyYM_07_v1	1	105113..105376	PYYM_0702600	20	32	52	two new
PyYM_07_v1	0	121401..121564	PYYM_0703100	5	8	13	two new
PyYM_07_v1	0	140055..140527	PYYM_0703500	6	12	18	Alernative Start / Stop
PyYM_07_v1	0	267278..267956	PYYM_0706900	7	1	8	Alernative Start / Stop
PyYM_07_v1	1	319755..319881	PYYM_0708300	65	69	134	3' 5' extension
PyYM_07_v1	1	319992..320197	PYYM_0708300	7	9	16	3' 5' extension
PyYM_07_v1	1	369180..369775	PYYM_0710000	7	6	13	two new
PyYM_07_v1	1	370812..370907	PYYM_0710000	24	35	59	3' 5' extension
PyYM_07_v1	1	371710..372400	PYYM_0710000	5	8	13	Alernative Start / Stop
PyYM_07_v1	0	477040..477998	PYYM_0712700	857	1335	2192	3' 5' extension
PyYM_07_v1	0	478083..478816	PYYM_0712700	1844	1931	3775	3' 5' extension
PyYM_07_v1	1	547033..547309	PYYM_0714600	4	5	9	Exon Skipping
PyYM_07_v1	1	547551..547643	PYYM_0714600	13	11	24	3' 5' extension
PyYM_07_v1	1	581759..581875	PYYM_0715900	3	2	5	two new
PyYM_07_v1	0	638813..639109	PYYM_0717500	0	7	7	Alernative Start / Stop
PyYM_08_v1	1	96467..96639	PYYM_0802600	45	50	95	3' 5' extension
PyYM_08_v1	1	96684..96816	PYYM_0802600	2	4	6	Alernative Start / Stop
PyYM_08_v1	1	100878..100972	PYYM_0802700	117	211	328	Alernative Start / Stop
PyYM_08_v1	1	192409..192464	PYYM_0804600	5	0	5	two new
PyYM_08_v1	1	192732..192799	PYYM_0804600	0	6	6	two new
PyYM_08_v1	0	497593..497691	PYYM_0811600	6	1	7	two new
PyYM_08_v1	1	599220..599404	PYYM_0814400	3	3	6	two new
PyYM_08_v1	1	626223..626325	PYYM_0815100	4	1	5	3' 5' extension
PyYM_08_v1	1	626456..626567	PYYM_0815100	3	2	5	3' 5' extension
PyYM_08_v1	1	626797..626960	PYYM_0815100	9	8	17	3' 5' extension
PyYM_08_v1	1	627427..627681	PYYM_0815100	3	11	14	Exon Skipping
PyYM_08_v1	0	831132..831305	PYYM_0821100	2	3	5	two new
PyYM_08_v1	1	835468..835639	PYYM_0821300	8	2	10	two new
PyYM_08_v1	1	835468..835722	PYYM_0821300	6	9	15	two new
PyYM_08_v1	1	1025908..1026051	PYYM_0826400	0	173	173	two new
PyYM_08_v1	0	1157542..1157983	PYYM_0829900	2	3	5	Alernative Start / Stop
PyYM_08_v1	1	1229998..1230296	PYYM_0831400	104	109	213	3' 5' extension
PyYM_08_v1	1	1231431..1231622	PYYM_0831400	2	7	9	two new
PyYM_08_v1	0	1288840..1288925	PYYM_0833500	9	10	19	two new
PyYM_08_v1	1	1357161..1357620	PYYM_0835200	5	3	8	Alernative Start / Stop
PyYM_08_v1	0	1406438..1406595	PYYM_0836800	13	9	22	two new
PyYM_08_v1	0	1476668..1476818	PYYM_0839400	828	879	1707	3' 5' extension
PyYM_09_v1	0	112714..112862	PYYM_0902800	5	0	5	two new
PyYM_09_v1	1	255934..256095	PYYM_0906800	266	213	479	Alernative Start / Stop
PyYM_09_v1	0	276635..277224	PYYM_0907600	95	132	227	3' 5' extension
PyYM_09_v1	0	278079..278274	PYYM_0907600	6	14	20	two new
PyYM_09_v1	0	445384..445827	PYYM_0911100	359	374	733	Alernative Start / Stop
PyYM_09_v1	1	534945..535050	PYYM_0913400	5	3	8	two new
PyYM_09_v1	1	536367..536502	PYYM_0913400	42	48	90	3' 5' extension
PyYM_09_v1	0	660656..661162	PYYM_0916500	5	2	7	Alernative Start / Stop
PyYM_09_v1	0	660842..661162	PYYM_0916500	4	2	6	Alernative Start / Stop
PyYM_09_v1	0	714801..714910	PYYM_0918100	85	96	181	Alernative Start / Stop
PyYM_09_v1	0	726807..726916	PYYM_0918500	49	46	95	3' 5' extension
PyYM_09_v1	1	782337..782506	PYYM_0920000	5	15	20	two new
PyYM_09_v1	0	788250..788987	PYYM_0920200	9	8	17	Alernative Start / Stop
PyYM_09_v1	1	988210..988280	PYYM_0926200	8	12	20	two new
PyYM_09_v1	0	1056977..1058478	PYYM_0927200	3	3	6	two new
PyYM_09_v1	0	1227350..1227621	PYYM_0932000	30	41	71	two new
PyYM_09_v1	0	1227371..1227621	PYYM_0932000	2	3	5	two new
PyYM_09_v1	1	1259904..1260063	PYYM_0932800	10	10	20	Alernative Start / Stop
PyYM_09_v1	1	1361469..1361648	PYYM_0935900	5	9	14	Alernative Start / Stop
PyYM_09_v1	1	1420134..1420547	PYYM_0937300	14	8	22	two new
PyYM_09_v1	1	1433458..1433565	PYYM_0937800	253	349	602	Alernative Start / Stop
PyYM_09_v1	0	1472360..1472467	PYYM_0938900	4	3	7	two new
PyYM_09_v1	0	1472614..1472757	PYYM_0938900	2	3	5	two new
PyYM_09_v1	1	1551743..1551842	PYYM_0941100	11	4	15	Alernative Start / Stop
PyYM_09_v1	0	1616390..1616661	PYYM_0942700	46	33	79	Exon Skipping
PyYM_09_v1	0	1616541..1616661	PYYM_0942700	23	0	23	3' 5' extension
PyYM_09_v1	0	1616978..1617108	PYYM_0942700	922	944	1866	3' 5' extension
PyYM_09_v1	0	1617142..1617672	PYYM_0942700	0	20	20	3' 5' extension
PyYM_09_v1	0	1617238..1617464	PYYM_0942700	7	5	12	3' 5' extension
PyYM_09_v1	0	1617518..1617672	PYYM_0942700	8	3	11	3' 5' extension
PyYM_09_v1	0	1626536..1626823	PYYM_0943000	6	6	12	Alernative Start / Stop
PyYM_09_v1	0	1626675..1626823	PYYM_0943000	158	216	374	Alernative Start / Stop
PyYM_09_v1	0	1648596..1648696	PYYM_0943600	10	10	20	two new
PyYM_09_v1	0	1648600..1648696	PYYM_0943600	18	27	45	two new
PyYM_09_v1	1	1707617..1707923	PYYM_0945000	9	0	9	Exon Skipping
PyYM_10_v1	0	173132..173279	PYYM_1004000	6	1	7	two new
PyYM_10_v1	0	310948..311274	PYYM_1007500	9	4	13	Alernative Start / Stop
PyYM_10_v1	0	365755..365913	PYYM_1009000	227	189	416	3' 5' extension
PyYM_10_v1	1	406712..407096	PYYM_1010200	16	23	39	two new
PyYM_10_v1	1	418303..418650	PYYM_1010500	6	4	10	two new
PyYM_10_v1	0	719754..719865	PYYM_1017600	75	66	141	3' 5' extension
PyYM_10_v1	0	720011..720131	PYYM_1017600	183	216	399	3' 5' extension
PyYM_10_v1	1	868133..868293	PYYM_1021500	12	13	25	3' 5' extension
PyYM_10_v1	1	868395..868503	PYYM_1021500	7	13	20	Alernative Start / Stop
PyYM_10_v1	1	1128490..1128664	PYYM_1028400	18	10	28	3' 5' extension
PyYM_10_v1	0	1210700..1211199	PYYM_1030500	1585	1352	2937	Alernative Start / Stop
PyYM_10_v1	1	1233684..1233802	PYYM_1031100	3	2	5	3' 5' extension
PyYM_10_v1	1	1236341..1236519	PYYM_1031100	8	6	14	3' 5' extension
PyYM_10_v1	1	1236979..1237208	PYYM_1031100	2	5	7	two new
PyYM_10_v1	1	1236979..1237204	PYYM_1031100	93	123	216	3' 5' extension
PyYM_10_v1	0	1334767..1334932	PYYM_1033800	82	65	147	3' 5' extension
PyYM_10_v1	0	1334961..1335111	PYYM_1033800	126	76	202	3' 5' extension
PyYM_10_v1	0	1336132..1336434	PYYM_1033800	6	0	6	Alernative Start / Stop
PyYM_10_v1	0	1336132..1336491	PYYM_1033800	4	3	7	Alernative Start / Stop
PyYM_10_v1	1	1543215..1543457	PYYM_1038600	5	2	7	two new
PyYM_10_v1	1	1616274..1616360	PYYM_1041000	2	3	5	two new
PyYM_11_v1	0	276638..277144	PYYM_1107300	8	3	11	Alernative Start / Stop
PyYM_11_v1	0	286253..286832	PYYM_1107600	303	356	659	Alernative Start / Stop
PyYM_11_v1	0	332705..332896	PYYM_1109000	3	8	11	Alernative Start / Stop
PyYM_11_v1	0	338625..338866	PYYM_1109200	7	9	16	Alernative Start / Stop
PyYM_11_v1	1	363709..363948	PYYM_1109900	6	0	6	two new
PyYM_11_v1	1	366888..367354	PYYM_1109900	21	18	39	two new
PyYM_11_v1	0	378506..378627	PYYM_1110300	5	5	10	two new
PyYM_11_v1	0	417619..417785	PYYM_1111100	168	261	429	3' 5' extension
PyYM_11_v1	1	545928..546116	PYYM_1113600	5	5	10	Alernative Start / Stop
PyYM_11_v1	1	582710..583191	PYYM_1115000	6	10	16	two new
PyYM_11_v1	1	584811..584901	PYYM_1115000	8	6	14	two new
PyYM_11_v1	0	841991..842079	PYYM_1122300	4	10	14	two new
PyYM_11_v1	0	841991..842106	PYYM_1122300	2	4	6	two new
PyYM_11_v1	1	989194..989331	PYYM_1126100	13	5	18	Alernative Start / Stop
PyYM_11_v1	0	998386..998530	PYYM_1126500	6	3	9	two new
PyYM_11_v1	0	1137442..1137692	PYYM_1129800	4	4	8	Alernative Start / Stop
PyYM_11_v1	0	1309442..1309555	PYYM_1134400	17	9	26	Alernative Start / Stop
PyYM_11_v1	1	1472039..1472639	PYYM_1138300	3	3	6	Alernative Start / Stop
PyYM_12_v1	1	97926..98080	PYYM_1202700	2	5	7	Alernative Start / Stop
PyYM_12_v1	0	207081..207164	PYYM_1205300	5	3	8	Alernative Start / Stop
PyYM_12_v1	1	268650..268803	PYYM_1207500	74	60	134	3' 5' extension
PyYM_12_v1	1	274945..275204	PYYM_1207700	16	20	36	Exon Skipping
PyYM_12_v1	1	276292..276434	PYYM_1207700	0	14	14	3' 5' extension
PyYM_12_v1	0	306009..306172	PYYM_1208600	25	16	41	two new
PyYM_12_v1	1	404907..405252	PYYM_1211100	3	2	5	Alernative Start / Stop
PyYM_12_v1	1	597290..597809	PYYM_1216000	47	43	90	Alernative Start / Stop
PyYM_12_v1	1	641325..641434	PYYM_1217400	8	3	11	Alernative Start / Stop
PyYM_12_v1	1	680069..680172	PYYM_1218400	89	106	195	3' 5' extension
PyYM_12_v1	1	747800..747880	PYYM_1220000	6	8	14	Alernative Start / Stop
PyYM_12_v1	1	900938..900993	PYYM_1223500	1	4	5	two new
PyYM_12_v1	0	913058..913209	PYYM_1224000	5	0	5	two new
PyYM_12_v1	0	914448..914572	PYYM_1224100	11	3	14	Alernative Start / Stop
PyYM_12_v1	0	914448..914544	PYYM_1224100	4	1	5	Alernative Start / Stop
PyYM_12_v1	0	919741..919844	PYYM_1224300	8	4	12	two new
PyYM_12_v1	0	1120628..1120808	PYYM_1229300	5	6	11	Alernative Start / Stop
PyYM_12_v1	0	1154878..1155315	PYYM_1230200	5	6	11	3' 5' extension
PyYM_12_v1	1	1166180..1166325	PYYM_1230400	2	4	6	two new
PyYM_12_v1	0	1247973..1249396	PYYM_1232000	5	3	8	Alernative Start / Stop
PyYM_12_v1	0	1248873..1249396	PYYM_1232000	290	192	482	two new
PyYM_12_v1	0	1248873..1249024	PYYM_1232000	5	3	8	two new
PyYM_12_v1	0	1254984..1255207	PYYM_1232200	4	1	5	Alernative Start / Stop
PyYM_12_v1	0	1395479..1395673	PYYM_1235700	6	2	8	3' 5' extension
PyYM_12_v1	0	1395742..1396174	PYYM_1235700	2	4	6	3' 5' extension
PyYM_12_v1	0	1418297..1418557	PYYM_1236200	11	12	23	Exon Skipping
PyYM_12_v1	0	1477612..1477700	PYYM_1237900	12	15	27	3' 5' extension
PyYM_12_v1	0	1481495..1481686	PYYM_1238000	8	2	10	two new
PyYM_12_v1	0	1531390..1531559	PYYM_1239300	8	5	13	two new
PyYM_12_v1	0	1603700..1603829	PYYM_1240700	17	15	32	3' 5' extension
PyYM_13_v1	0	93507..93656	PYYM_1302000	5	8	13	Alernative Start / Stop
PyYM_13_v1	0	118094..118227	PYYM_1302500	3	3	6	3' 5' extension
PyYM_13_v1	1	345324..345710	PYYM_1307600	4	1	5	two new
PyYM_13_v1	0	469861..470167	PYYM_1310800	5	4	9	two new
PyYM_13_v1	1	488073..488171	PYYM_1311100	8	17	25	two new
PyYM_13_v1	0	517862..518071	PYYM_1312300	20	24	44	two new
PyYM_13_v1	0	527351..527644	PYYM_1312500	3	2	5	two new
PyYM_13_v1	1	655012..655140	PYYM_1315800	111	102	213	3' 5' extension
PyYM_13_v1	1	655145..655290	PYYM_1315800	143	121	264	3' 5' extension
PyYM_13_v1	1	655527..655670	PYYM_1315800	7	6	13	3' 5' extension
PyYM_13_v1	1	656190..656513	PYYM_1315800	7	4	11	Exon Skipping
PyYM_13_v1	1	682730..682869	PYYM_1316500	167	94	261	two new
PyYM_13_v1	0	756182..756264	PYYM_1318300	4	5	9	two new
PyYM_13_v1	1	771818..771919	PYYM_1318800	7	9	16	two new
PyYM_13_v1	1	771818..771900	PYYM_1318800	6	2	8	two new
PyYM_13_v1	1	801233..801945	PYYM_1319800	983	887	1870	two new
PyYM_13_v1	0	848085..848198	PYYM_1320900	14	13	27	3' 5' extension
PyYM_13_v1	1	871056..871124	PYYM_1321400	6	0	6	3' 5' extension
PyYM_13_v1	1	890313..890447	PYYM_1321900	8	3	11	two new
PyYM_13_v1	1	1039073..1039358	PYYM_1326700	27	45	72	Alernative Start / Stop
PyYM_13_v1	1	1094669..1094816	PYYM_1327800	4	1	5	two new
PyYM_13_v1	0	1221856..1222123	PYYM_1331100	6	0	6	Exon Skipping
PyYM_13_v1	1	1257446..1257564	PYYM_1331600	10	0	10	Alernative Start / Stop
PyYM_13_v1	1	1257763..1257919	PYYM_1331600	7	0	7	3' 5' extension
PyYM_13_v1	1	1269289..1269451	PYYM_1332000	191	216	407	Alernative Start / Stop
PyYM_13_v1	0	1499727..1499998	PYYM_1338600	27	26	53	Alernative Start / Stop
PyYM_13_v1	1	1619304..1619651	PYYM_1341500	5	0	5	two new
PyYM_13_v1	1	1678819..1678937	PYYM_1343000	12	21	33	two new
PyYM_13_v1	0	1684688..1685018	PYYM_1343300	6	3	9	Exon Skipping
PyYM_13_v1	0	1685399..1685558	PYYM_1343300	33	39	72	3' 5' extension
PyYM_13_v1	1	1747759..1748426	PYYM_1344700	2	4	6	Alernative Start / Stop
PyYM_13_v1	0	1759021..1759796	PYYM_1344900	7	1	8	two new
PyYM_13_v1	0	1759932..1760353	PYYM_1344900	6	1	7	two new
PyYM_13_v1	0	1761726..1762055	PYYM_1344900	5	1	6	Alernative Start / Stop
PyYM_13_v1	1	1827356..1827638	PYYM_1346200	10	5	15	3' 5' extension
PyYM_13_v1	1	1827707..1827855	PYYM_1346200	452	731	1183	3' 5' extension
PyYM_13_v1	1	1842594..1842822	PYYM_1346600	5	11	16	two new
PyYM_13_v1	1	1902486..1902678	PYYM_1348700	575	706	1281	3' 5' extension
PyYM_13_v1	1	1903745..1903831	PYYM_1348700	10	3	13	3' 5' extension
PyYM_13_v1	1	1903745..1903847	PYYM_1348700	5	8	13	3' 5' extension
PyYM_13_v1	1	1903910..1903992	PYYM_1348700	11	8	19	3' 5' extension
PyYM_13_v1	1	1945857..1946056	PYYM_1350300	3	2	5	two new
PyYM_13_v1	1	1947368..1947544	PYYM_1350300	3	3	6	3' 5' extension
PyYM_13_v1	0	1962815..1962984	PYYM_1350700	46	57	103	Alernative Start / Stop
PyYM_13_v1	0	1967323..1967424	PYYM_1350900	18	21	39	Alernative Start / Stop
PyYM_13_v1	0	1967347..1967424	PYYM_1350900	7	5	12	Alernative Start / Stop
PyYM_13_v1	1	2048081..2048215	PYYM_1353400	0	26	26	3' 5' extension
PyYM_13_v1	1	2048635..2048772	PYYM_1353400	102	77	179	3' 5' extension
PyYM_13_v1	1	2050774..2050884	PYYM_1353400	13	1	14	3' 5' extension
PyYM_13_v1	1	2051527..2051975	PYYM_1353400	303	249	552	3' 5' extension
PyYM_13_v1	1	2052025..2052124	PYYM_1353400	199	175	374	3' 5' extension
PyYM_13_v1	1	2068420..2068494	PYYM_1353900	2	3	5	two new
PyYM_13_v1	0	2250106..2250202	PYYM_1358900	13	18	31	two new
PyYM_13_v1	1	2282356..2282571	PYYM_1359600	58	45	103	Alernative Start / Stop
PyYM_13_v1	0	2499331..2499429	PYYM_1365400	39	14	53	two new
PyYM_13_v1	1	2523273..2523875	PYYM_1366100	3	6	9	Alernative Start / Stop
PyYM_13_v1	1	2552809..2553088	PYYM_1366800	4	2	6	Alernative Start / Stop
PyYM_14_v1	0	162769..163137	PYYM_1404400	9	17	26	Alernative Start / Stop
PyYM_14_v1	0	445198..445302	PYYM_1411400	3	2	5	two new
PyYM_14_v1	0	481957..482166	PYYM_1412600	4	5	9	two new
PyYM_14_v1	1	515727..515853	PYYM_1413900	4	3	7	Alernative Start / Stop
PyYM_14_v1	0	583069..583186	PYYM_1415600	1	4	5	Alernative Start / Stop
PyYM_14_v1	0	673486..673718	PYYM_1418000	4	4	8	Exon Skipping
PyYM_14_v1	1	731137..731484	PYYM_1419400	2	3	5	Alernative Start / Stop
PyYM_14_v1	1	731320..731484	PYYM_1419400	5	1	6	Alernative Start / Stop
PyYM_14_v1	0	848386..848557	PYYM_1422900	8	13	21	Alernative Start / Stop
PyYM_14_v1	1	1062038..1062390	PYYM_1429100	20	19	39	3' 5' extension
PyYM_14_v1	1	1115925..1116099	PYYM_1430200	8	4	12	two new
PyYM_14_v1	0	1211370..1211451	PYYM_1432500	1	5	6	two new
PyYM_14_v1	0	1321519..1321672	PYYM_1436700	2	4	6	Alernative Start / Stop
PyYM_14_v1	1	1404097..1404215	PYYM_1438800	107	80	187	two new
PyYM_14_v1	1	1551991..1552173	PYYM_1442400	1387	1308	2695	3' 5' extension
PyYM_14_v1	1	1552475..1552884	PYYM_1442400	354	393	747	3' 5' extension
PyYM_14_v1	0	1772361..1774024	PYYM_1447600	4	4	8	two new
PyYM_14_v1	1	1814741..1815070	PYYM_1448500	8	9	17	two new
PyYM_14_v1	0	1825636..1826037	PYYM_1448700	6	11	17	Exon Skipping
PyYM_14_v1	0	1828351..1828834	PYYM_1448700	4	5	9	Exon Skipping
PyYM_14_v1	1	1984277..1984552	PYYM_1452300	234	285	519	Alernative Start / Stop
PyYM_14_v1	1	1993204..1993380	PYYM_1452500	437	583	1020	two new
PyYM_14_v1	1	2036367..2036523	PYYM_1453400	398	442	840	3' 5' extension
PyYM_14_v1	1	2036572..2036780	PYYM_1453400	40	49	89	3' 5' extension
PyYM_14_v1	0	2102966..2103132	PYYM_1455100	3	2	5	two new
PyYM_14_v1	1	2174548..2175057	PYYM_1457200	7	5	12	Exon Skipping
PyYM_14_v1	1	2174548..2174860	PYYM_1457200	59	27	86	Exon Skipping
PyYM_14_v1	1	2175899..2176048	PYYM_1457200	389	391	780	3' 5' extension
PyYM_14_v1	0	2260663..2260769	PYYM_1458800	21	10	31	two new
PyYM_14_v1	1	2270067..2270307	PYYM_1459000	25	27	52	Alernative Start / Stop
PyYM_14_v1	1	2270067..2270438	PYYM_1459000	0	5	5	Alernative Start / Stop
PyYM_14_v1	1	2318971..2319199	PYYM_1461000	7	2	9	two new
PyYM_14_v1	0	2375958..2376062	PYYM_1462400	10	3	13	two new
PyYM_14_v1	1	2407149..2407322	PYYM_1463400	2	3	5	two new
PyYM_14_v1	1	2407362..2407635	PYYM_1463400	3	3	6	3' 5' extension
PyYM_14_v1	1	2407366..2407635	PYYM_1463400	2	4	6	two new
PyYM_14_v1	1	2408647..2408795	PYYM_1463400	10	15	25	3' 5' extension
PyYM_14_v1	1	2409019..2409154	PYYM_1463400	138	136	274	3' 5' extension
PyYM_14_v1	1	2410766..2410895	PYYM_1463400	3	2	5	3' 5' extension
PyYM_14_v1	1	2492152..2492321	PYYM_1466200	315	272	587	Alernative Start / Stop
PyYM_bin_v1	0	92486..92632	PYYM_0003200	3	2	5	two new
