# Supplementary material for: A comprehensive evaluation of rodent malaria parasite genomes and gene expression
Source: BMC Biol. 2014 Oct 30;12:86. doi: 10.1186/s12915-014-0086-0 (PMC4242472; doi:10.1186/s12915-014-0086-0)
Supplement: Additional file 15: — RMP pir s in different phylogenetic clades. Classification of pir genes by clade and by species, with information on predicted protein sequence length, base composition and codon usage. [file 12915_2014_86_MOESM15_ESM.xlsx]

## Sheet: All genes
Additional file 13 (related to Figure 4): RMP pirs in different phylogenetic clades. Classification of pir genes by clade and by species
With information on predicted protein sequence length, base composition (proportion of GC overall and at third codon position) and codon usage (Nc, effective number of codons).
	ID	Clade	Sub-clade	Length (aa)	Base composition		Codon usage
					pGC	pGC3	Nc
1	PBANKA_000240	L1	a	2229	0.2831	0.1788	38.5412
2	PBANKA_010005	L1	a	870	0.2322	0.1877	39.5221
3	PBANKA_020030	L1		2307	0.2765	0.1512	38.3834
4	PBANKA_020136	L1	a	828	0.2367	0.1747	40.4335
5	PBANKA_030050	L1	a	1206	0.2164	0.1705	44.0139
6	PBANKA_040010	L1		1824	0.2763	0.1821	40.4083
7	PBANKA_040050	L1		2619	0.2829	0.1665	40.0913
8	PBANKA_050040	L1		2421	0.2846	0.1825	41.6736
9	PBANKA_050090	L1		1824	0.2708	0.178	41.0649
10	PBANKA_072210	L1		1392	0.2744	0.1619	40.2416
11	PBANKA_090020	L1		2439	0.2862	0.1851	41.9059
12	PBANKA_094390	L1		1824	0.2708	0.178	41.0649
13	PBANKA_100045	L1	a	768	0.2318	0.1822	43.8405
14	PBANKA_124595	L1	a	1434	0.2608	0.2026	42.7679
15	PBANKA_124700	L1		1968	0.2764	0.1781	40.8773
16	PBANKA_140020	L1		1827	0.2748	0.1774	42.5484
17	PBANKA_146560	L1		1824	0.2752	0.1824	44.5183
18	PBANKA_146590	L1		2616	0.2836	0.1618	40.6933
19	PCHAS_000170	L1		3006	0.3483	0.1743	40.3315
20	PCHAS_000220	L1	a	2844	0.3502	0.2017	40.5542
21	PCHAS_000260	L1		897	0.311	0.2766	44.7474
22	PCHAS_000430	L1		1368	0.28	0.1899	44.1301
23	PCHAS_000470	L1		3558	0.3353	0.167	41.5132
24	PCHAS_000660	L1		2925	0.3077	0.1681	41.8189
25	PCHAS_000770	L1		2391	0.2781	0.1598	40.5263
26	PCHAS_001040	L1		1443	0.2834	0.1922	40.6475
27	PCHAS_010040	L1	a	2058	0.2833	0.1784	39.6754
28	PCHAS_011330	L1	a	3339	0.3771	0.1962	41.5518
29	PCHAS_011480	L1		3225	0.3287	0.157	40.2113
30	PCHAS_011490	L1		1824	0.2955	0.1774	40.5254
31	PCHAS_030070	L1		1734	0.2739	0.1646	40.6581
32	PCHAS_030140	L1	a	2943	0.2735	0.1691	40.6753
33	PCHAS_030150	L1		1740	0.2621	0.1744	43.5791
34	PCHAS_030160	L1	a	2379	0.293	0.1873	43.7222
35	PCHAS_030170	L1	a	4659	0.3119	0.1264	35.8006
36	PCHAS_030190	L1	a	2256	0.2664	0.1769	41.2441
37	PCHAS_030200	L1	a	3861	0.3056	0.154	36.8641
38	PCHAS_030270	L1	a	1299	0.2386	0.1627	39.4876
39	PCHAS_040060	L1		1419	0.2763	0.1872	42.1315
40	PCHAS_040080	L1		2694	0.3237	0.1995	42.8977
41	PCHAS_041950	L1	a	1944	0.2865	0.1873	41.2878
42	PCHAS_041960	L1		1956	0.2797	0.1717	42.2373
43	PCHAS_041970	L1	a	1989	0.2504	0.1723	40.7097
44	PCHAS_041980	L1	a	2238	0.2587	0.169	39.1395
45	PCHAS_041990	L1	a	3027	0.2834	0.1657	38.5384
46	PCHAS_042000	L1		1317	0.265	0.1565	38.6879
47	PCHAS_042010	L1	a	3711	0.3266	0.1757	37.8696
48	PCHAS_042020	L1	a	3213	0.3175	0.1779	40.4626
49	PCHAS_042070	L1	a	1974	0.269	0.1788	38.0908
50	PCHAS_050040	L1		3114	0.3439	0.1634	39.6419
51	PCHAS_060070	L1	a	2925	0.3091	0.1771	39.8332
52	PCHAS_060080	L1	a	4440	0.3113	0.1456	36.7346
53	PCHAS_060090	L1	a	2274	0.2643	0.1703	40.5112
54	PCHAS_060100	L1	a	3777	0.3013	0.141	37.122
55	PCHAS_060110	L1	a	3339	0.2761	0.1824	39.3311
56	PCHAS_060120	L1		1875	0.2805	0.1947	40.2785
57	PCHAS_060130	L1	a	2079	0.2838	0.1902	45.3408
58	PCHAS_060160	L1	a	3549	0.3511	0.1647	40.0082
59	PCHAS_070040	L1		1617	0.287	0.1801	42.951
60	PCHAS_070060	L1		1884	0.285	0.1732	41.3493
61	PCHAS_070070	L1		3732	0.3668	0.1678	40.3853
62	PCHAS_070170	L1	a	3243	0.3552	0.1902	39.6066
63	PCHAS_073130	L1		2115	0.2865	0.2097	41.4091
64	PCHAS_073150	L1	a	2049	0.2884	0.1657	39.001
65	PCHAS_083690	L1	a	1959	0.318	0.2012	41.7098
66	PCHAS_083720	L1	a	3798	0.3602	0.1668	38.7177
67	PCHAS_090010	L1	a	3285	0.3476	0.1657	37.8157
68	PCHAS_090030	L1		1197	0.2757	0.1599	42.6597
69	PCHAS_100060	L1	a	3225	0.3715	0.2057	41.0395
70	PCHAS_100110	L1	a	4467	0.3604	0.1592	38.2295
71	PCHAS_104110	L1		1122	0.32	0.2486	46.2324
72	PCHAS_104200	L1		1368	0.2851	0.2018	42.7667
73	PCHAS_110030	L1	a	1908	0.2872	0.1704	40.9061
74	PCHAS_114600	L1	a	3525	0.356	0.1649	41.2335
75	PCHAS_114700	L1		3726	0.3427	0.1736	42.853
76	PCHAS_114720	L1		1368	0.2865	0.2	43.4754
77	PCHAS_130060	L1	a	4335	0.3225	0.1473	37.3912
78	PCHAS_130080	L1	a	2316	0.2565	0.1596	37.6181
79	PCHAS_130090	L1	a	4152	0.3242	0.1342	37.0604
80	PCHAS_130100	L1	a	2982	0.2673	0.1675	40.4358
81	PCHAS_130110	L1		1743	0.2685	0.189	39.9557
82	PCHAS_130120	L1	a	2145	0.2848	0.1879	40.9651
83	PCHAS_130170	L1		2772	0.3178	0.1694	41.0156
84	PCHAS_130220	L1		2418	0.3056	0.1817	41.4771
85	PCHAS_130280	L1	a	3567	0.3647	0.1661	39.3375
86	PCHAS_130350	L1		1911	0.3056	0.1764	39.0327
87	PCHAS_137030	L1		3294	0.3434	0.1515	39.7401
88	PCHAS_137090	L1		3768	0.3572	0.1556	39.7538
89	PCHAS_137110	L1		1488	0.2722	0.1818	43.9526
90	PCHAS_140140	L1	a	1860	0.2796	0.1752	41.9118
91	PCHAS_146770	L1	a	3429	0.3523	0.1603	40.378
92	PCHAS_146790	L1	a	3573	0.3666	0.1641	40.2477
93	PCHAS_146860	L1	a	1767	0.2773	0.1933	44.6881
94	PYYM_00162	L1	a	705	0.2255	0.16	33.1477
95	PYYM_00200	L1		2463	0.2903	0.1493	39.824
96	PYYM_00206	L1		2370	0.3021	0.186	40.7644
97	PYYM_00467	L1		2235	0.2949	0.1767	41.5665
98	PYYM_01137	L1	a	927	0.2309	0.1622	35.4049
99	PYYM_02011	L1		2808	0.2735	0.1701	43.4224
100	PYYM_03013	L1	a	1185	0.2076	0.1484	42.3184
101	PYYM_03179	L1		5988	0.3208	0.154	35.2416
102	PYYM_06009	L1		3981	0.3358	0.1341	36.3239
103	PYYM_07243	L1		2022	0.3002	0.1702	42.257
104	PYYM_07244	L1		2157	0.2995	0.1657	42.3532
105	PYYM_08024	L1		3552	0.33	0.1404	38.9989
106	PYYM_08404	L1		1884	0.2797	0.1716	41.0327
107	PYYM_09467	L1		2667	0.2973	0.18	41.9368
108	PYYM_10009	L1		1953	0.2826	0.1717	43.3934
109	PYYM_10017	L1	a	696	0.2256	0.1916	50.3737
110	PYYM_11494	L1		1815	0.2926	0.1854	42.0251
111	PYYM_12016	L1		1875	0.2795	0.165	39.7904
112	PYYM_13005	L1		444	0.241	0.1338	41.4448
113	PYYM_14040	L1		3345	0.3187	0.1585	41.1041	2369.76
114	PBANKA_000040	L2		1299	0.2725	0.1271	36.7812
115	PBANKA_000440	L2		2490	0.2799	0.136	36.9684
116	PBANKA_000480	L2		2628	0.2793	0.1507	38.1519
117	PBANKA_020125	L2		636	0.2956	0.2126	45.5244
118	PBANKA_021600	L2		1710	0.248	0.1899	37.3428
119	PBANKA_030010	L2		2454	0.2706	0.1766	42.2553
120	PBANKA_062370	L2		2328	0.2788	0.1373	37.8409
121	PBANKA_072300	L2		2523	0.2671	0.1743	41.8805
122	PBANKA_090030	L2		1752	0.2551	0.2011	42.0526
123	PBANKA_110085	L2		657	0.2359	0.2167	44.9236
124	PCHAS_000950	L2		1104	0.2799	0.1821	44.6877
125	PCHAS_001010	L2		1098	0.2905	0.2022	47.0101
126	PYYM_00010	L2		1383	0.2502	0.1704	39.8979
127	PYYM_00011	L2		1728	0.2541	0.1712	38.9106
128	PYYM_00028	L2		843	0.2432	0.1838	45.9124
129	PYYM_00053	L2		1311	0.2624	0.1734	40.0444
130	PYYM_00058	L2		1626	0.2362	0.1851	43.9443
131	PYYM_00085	L2		1254	0.2584	0.1794	43.7582
132	PYYM_00202	L2		2874	0.2829	0.1748	41.4111
133	PYYM_00204	L2		1608	0.2519	0.1957	47.163
134	PYYM_00396	L2		1926	0.2638	0.1768	39.3536
135	PYYM_00409	L2		1392	0.2586	0.1696	39.5806
136	PYYM_00415	L2		1959	0.2644	0.194	41.9034
137	PYYM_01159	L2		1896	0.2542	0.1882	42.6632
138	PYYM_01162	L2		3279	0.2824	0.169	38.5709
139	PYYM_02012	L2		1635	0.2471	0.1966	43.9659
140	PYYM_02184	L2		1572	0.2525	0.1861	41.0721
141	PYYM_02188	L2		1845	0.2515	0.1728	42.5743
142	PYYM_03002	L2		1761	0.2459	0.1673	38.6609
143	PYYM_03170	L2		927	0.2373	0.165	39.6603
144	PYYM_07001	L2		2259	0.2324	0.1881	41.8568
145	PYYM_07230	L2		2028	0.2613	0.1854	40.3673
146	PYYM_09466	L2		1962	0.2477	0.1722	40.4559
147	PYYM_11029	L2		1308	0.2408	0.1725	43.5774
148	PYYM_13009	L2		1239	0.2607	0.1791	42.4174
149	PYYM_13685	L2		1959	0.2532	0.1727	39.3688	1729.25
150	PBANKA_000100	L3		1770	0.2616	0.1601	39.9323
151	PBANKA_000130	L3		1827	0.2709	0.1566	38.2433
152	PBANKA_000390	L3		1890	0.2693	0.1818	41.2967
153	PBANKA_000470	L3		1992	0.2631	0.1577	40.2221
154	PBANKA_000530	L3		1932	0.2614	0.1585	38.6261
155	PBANKA_090070	L3		2286	0.255	0.1785	39.0873	1949.5
156	PCHAS_000040	L4		1065	0.2873	0.1906	40.941
157	PCHAS_000180	L4		933	0.284	0.2244	48.7529
158	PCHAS_000390	L4		1062	0.2806	0.1799	42.8048
159	PCHAS_000500	L4		1086	0.2716	0.18	39.7711
160	PCHAS_001050	L4		933	0.2905	0.2318	45.1561
161	PCHAS_001060	L4		939	0.2993	0.2138	44.5217
162	PCHAS_001100	L4		1056	0.2898	0.1971	42.113
163	PCHAS_011450	L4		888	0.3018	0.2113	47.3276
164	PCHAS_011500	L4		1683	0.2917	0.1916	43.2323
165	PCHAS_030090	L4		948	0.3017	0.1974	41.037
166	PCHAS_030110	L4		939	0.279	0.2098	44.4754
167	PCHAS_030120	L4		1077	0.2916	0.2319	43.8964
168	PCHAS_030180	L4		2118	0.3121	0.1934	40.8995
169	PCHAS_030210	L4		957	0.3114	0.246	48.3912
170	PCHAS_040050	L4		978	0.2822	0.2152	49.1472
171	PCHAS_040110	L4		939	0.2961	0.2303	47.6302
172	PCHAS_042030	L4		948	0.2932	0.219	48.051
173	PCHAS_050070	L4		915	0.2831	0.2061	45.072
174	PCHAS_060030	L4		876	0.2865	0.207	49.2484
175	PCHAS_060050	L4		981	0.2824	0.2038	43.8144
176	PCHAS_060060	L4		942	0.3036	0.2086	40.3534
177	PCHAS_060140	L4		948	0.3059	0.215	48.2985
178	PCHAS_070100	L4		1071	0.2923	0.2075	40.9532
179	PCHAS_083760	L4		924	0.2825	0.2241	43.9393
180	PCHAS_114640	L4		1023	0.304	0.2169	47.4691
181	PCHAS_120030	L4		951	0.2965	0.2248	46.0943
182	PCHAS_130030	L4		948	0.3027	0.2451	47.7712
183	PCHAS_130050	L4		942	0.2919	0.2079	40.048
184	PCHAS_130070	L4		1983	0.3066	0.2065	42.9166
185	PCHAS_140070	L4		927	0.2859	0.22	42.3412
186	PCHAS_146850	L4		1080	0.2778	0.192	45.8021
187	PCHAS_146870	L4		933	0.2937	0.2226	51.7557	1062.28
188	PBANKA_000010	S1		924	0.25	0.1633	39.5169
189	PBANKA_000030	S1		927	0.2492	0.1605	37.329
190	PBANKA_000050	S1	d	966	0.2308	0.1474	43.3345
191	PBANKA_000090	S1		909	0.2321	0.1684	37.33
192	PBANKA_000140	S1		879	0.2344	0.1684	38.3415
193	PBANKA_000170	S1	g	906	0.2373	0.1536	45.1171
194	PBANKA_000190	S1		984	0.2236	0.1615	38.885
195	PBANKA_000200	S1		1032	0.2432	0.1532	38.7674
196	PBANKA_000210	S1	d	942	0.2335	0.1396	39.4556
197	PBANKA_000270	S1		819	0.2173	0.1787	41.6626
198	PBANKA_000290	S1		990	0.2364	0.1329	39.0409
199	PBANKA_000330	S1		885	0.226	0.169	39.1109
200	PBANKA_000340	S1	d	1011	0.2235	0.1407	40.3536
201	PBANKA_000360	S1	d	987	0.233	0.1505	41.7743
202	PBANKA_000380	S1		972	0.2634	0.1741	42.4936
203	PBANKA_000410	S1		705	0.2284	0.0881	33.6137
204	PBANKA_000430	S1		936	0.2468	0.1863	45.3162
205	PBANKA_000540	S1		1020	0.2314	0.1536	42.86
206	PBANKA_020050	S1		780	0.2308	0.1943	38.4927
207	PBANKA_020067	S1		888	0.2241	0.1742	41.749
208	PBANKA_020110	S1		822	0.2397	0.1932	51.066
209	PBANKA_021570	S1		894	0.245	0.1759	40.5079
210	PBANKA_030020	S1	f	951	0.2271	0.1748	38.4155
211	PBANKA_040020	S1	e	807	0.223	0.1843	48.5677
212	PBANKA_040040	S1		939	0.2449	0.1467	37.6119
213	PBANKA_050095	S1		819	0.2186	0.1787	41.5707
214	PBANKA_060010	S1		981	0.2446	0.1572	40.5441
215	PBANKA_060030	S1		1017	0.236	0.1581	39.4301
216	PBANKA_062360	S1		909	0.2321	0.1684	37.33
217	PBANKA_070010	S1		912	0.2412	0.1582	33.6756
218	PBANKA_070020	S1		966	0.234	0.1465	38.3708
219	PBANKA_070030	S1		1050	0.2286	0.1378	39.5723
220	PBANKA_072220	S1	e	930	0.2226	0.1336	35.742
221	PBANKA_072240	S1		1002	0.2545	0.1672	39.6601
222	PBANKA_072250	S1		909	0.2387	0.1695	38.3796
223	PBANKA_083690	S1		1017	0.2262	0.1394	37.4771
224	PBANKA_090040	S1		1029	0.241	0.1493	40.5893
225	PBANKA_090050	S1		864	0.2361	0.1821	40.0146
226	PBANKA_094400	S1		1005	0.2478	0.159	36.0527
227	PBANKA_104020	S1		864	0.2384	0.1922	46.7495
228	PBANKA_104040	S1		972	0.2284	0.147	36.3643
229	PBANKA_110040	S1		990	0.2364	0.1329	39.0409
230	PBANKA_110080	S1		888	0.2083	0.1592	35.6646
231	PBANKA_114640	S1		903	0.2591	0.1953	40.653
232	PBANKA_114670	S1		1020	0.251	0.1768	43.6493
233	PBANKA_120010	S1		951	0.2355	0.1586	44.7037
234	PBANKA_120030	S1		1077	0.2331	0.1499	38.6964
235	PBANKA_120040	S1		990	0.2616	0.1796	40.6841
236	PBANKA_120050	S1	f	933	0.224	0.1518	42.0048
237	PBANKA_124630	S1		882	0.2426	0.1754	40.5132
238	PBANKA_124680	S1		927	0.2373	0.1523	37.2746
239	PBANKA_124690	S1		801	0.216	0.1822	41.0979
240	PBANKA_130010	S1		897	0.2497	0.169	44.1084
241	PBANKA_130040	S1	c	882	0.2347	0.186	42.948
242	PBANKA_136570	S1	d	966	0.2308	0.1433	41.5268
243	PBANKA_140010	S1		975	0.2359	0.1677	43.3003
244	PBANKA_140050	S1		924	0.224	0.1572	41.3103
245	PBANKA_146550	S1	f	927	0.2384	0.1661	34.6336
246	PBANKA_146580	S1		906	0.234	0.1633	40.0219
247	PBANKA_146610	S1		885	0.2316	0.169	39.0563
248	PCHAS_000030	S1	g	918	0.2669	0.1966	42.2698
249	PCHAS_000120	S1	g	957	0.2518	0.1634	45.3462
250	PCHAS_000270	S1	g	918	0.2647	0.1932	45.2544
251	PCHAS_000490	S1	g	855	0.2363	0.1801	41.9114
252	PCHAS_000570	S1	g	921	0.2508	0.1729	46.2213
253	PCHAS_000740	S1	g	924	0.2392	0.1689	44.4062
254	PCHAS_001120	S1	g	909	0.2508	0.1775	44.0167
255	PCHAS_010020	S1	g	891	0.2503	0.1713	41.9783
256	PCHAS_011520	S1	g	915	0.2525	0.1695	46.0169
257	PCHAS_070030	S1	g	930	0.2398	0.1678	42.7354
258	PCHAS_073190	S1	g	903	0.2514	0.1615	45.7489
259	PCHAS_100030	S1	g	924	0.2392	0.1644	45.8662
260	PCHAS_114730	S1	g	918	0.2582	0.1633	44.7697
261	PCHAS_114740	S1	g	927	0.2708	0.2013	44.7119
262	PCHAS_140030	S1	g	915	0.2754	0.2102	44.4868
263	PCHAS_140040	S1	g	924	0.2413	0.1678	44.5207
264	PCHAS_140130	S1	g	864	0.2361	0.1606	41.3035
265	PCHAS_146840	S1	g	585	0.2239	0.2056	39.4327
266	PYYM_00004	S1	a	774	0.2377	0.1786	37.0717
267	PYYM_00008	S1	a	699	0.2475	0.1878	39.6213
268	PYYM_00012	S1	b	882	0.2324	0.1493	43.9996
269	PYYM_00013	S1	b	876	0.2432	0.1632	37.2268
270	PYYM_00015	S1	g	570	0.2596	0.2283	47.4049
271	PYYM_00016	S1	b	909	0.2486	0.1577	41.151
272	PYYM_00017	S1	g	855	0.2374	0.1703	43.1667
273	PYYM_00019	S1	g	633	0.2306	0.1659	39.8605
274	PYYM_00020	S1	a	885	0.2362	0.1802	39.6211
275	PYYM_00022	S1		906	0.2086	0.1429	38.9456
276	PYYM_00024	S1	a	594	0.2694	0.2042	40.2763
277	PYYM_00025	S1	a	885	0.2215	0.1655	37.7468
278	PYYM_00026	S1	g	495	0.2586	0.2579	42.7919
279	PYYM_00027	S1	a	567	0.2487	0.2228	34.8852
280	PYYM_00029	S1	g	681	0.2247	0.1892	40.9784
281	PYYM_00031	S1	a	882	0.2381	0.1719	41.9092
282	PYYM_00034	S1	g	864	0.2234	0.1756	40.2177
283	PYYM_00036	S1		891	0.2469	0.173	44.3601
284	PYYM_00040	S1	g	837	0.2282	0.1889	46.4473
285	PYYM_00042	S1	d	930	0.2269	0.1457	46.8708
286	PYYM_00043	S1	b	879	0.2298	0.1667	42.6708
287	PYYM_00045	S1	b	924	0.2424	0.1617	40.217
288	PYYM_00047	S1		882	0.2302	0.1603	41.6813
289	PYYM_00050	S1	d	861	0.216	0.1685	44.8799
290	PYYM_00052	S1	a	894	0.226	0.1667	41.1527
291	PYYM_00054	S1		834	0.2278	0.1338	36.2331
292	PYYM_00055	S1	g	324	0.2716	0.2212	43.6567
293	PYYM_00056	S1	g	609	0.2562	0.1919	39.9505
294	PYYM_00061	S1		909	0.2134	0.1404	38.2836
295	PYYM_00066	S1		936	0.2286	0.1595	42.5711
296	PYYM_00070	S1	c	891	0.2278	0.1684	41.4496
297	PYYM_00077	S1	b	963	0.2565	0.1746	38.7874
298	PYYM_00079	S1	a	888	0.2421	0.2063	45.2925
299	PYYM_00081	S1		921	0.2345	0.1577	41.4067
300	PYYM_00084	S1	b	1065	0.2563	0.1301	37.0548
301	PYYM_00096	S1	c	882	0.2177	0.1573	40.8933
302	PYYM_00098	S1	b	984	0.2337	0.1589	41.328
303	PYYM_00101	S1		939	0.2407	0.1782	42.2795
304	PYYM_00102	S1	a	864	0.2616	0.2007	41.8337
305	PYYM_00107	S1	g	1074	0.243	0.1753	45.2773
306	PYYM_00108	S1	b	987	0.2361	0.1672	39.8115
307	PYYM_00109	S1	d	885	0.2249	0.1742	42.634
308	PYYM_00114	S1	b	987	0.2391	0.1473	42.9917
309	PYYM_00115	S1	d	804	0.2301	0.1846	43.7081
310	PYYM_00118	S1	f	879	0.223	0.1643	39.4233
311	PYYM_00121	S1	b	969	0.2353	0.1529	39.4112
312	PYYM_00124	S1		849	0.2379	0.1486	42.9285
313	PYYM_00127	S1		903	0.2303	0.1735	41.2609
314	PYYM_00128	S1	a	843	0.2539	0.2094	40.9023
315	PYYM_00130	S1	b	723	0.2545	0.1941	39.5441
316	PYYM_00134	S1		903	0.2292	0.1541	42.2394
317	PYYM_00137	S1	b	948	0.2447	0.1818	42.9422
318	PYYM_00138	S1	b	1035	0.257	0.1518	41.3177
319	PYYM_00139	S1	d	894	0.2405	0.1718	43.223
320	PYYM_00140	S1	d	870	0.2195	0.1525	43.2692
321	PYYM_00146	S1		936	0.234	0.1661	39.0784
322	PYYM_00148	S1	b	909	0.2475	0.1711	43.0143
323	PYYM_00149	S1	g	858	0.2413	0.1835	45.3674
324	PYYM_00150	S1	d	774	0.239	0.1912	43.6114
325	PYYM_00151	S1	a	867	0.2318	0.172	42.1666
326	PYYM_00158	S1	d	912	0.2248	0.1338	41.1628
327	PYYM_00167	S1		915	0.2131	0.1414	37.7359
328	PYYM_00169	S1	c	834	0.217	0.1926	36.7422
329	PYYM_00173	S1	c	891	0.2391	0.1765	40.9386
330	PYYM_00175	S1	a	879	0.2423	0.1895	40.3473
331	PYYM_00177	S1		918	0.2342	0.1791	38.2485
332	PYYM_00181	S1	c	792	0.2273	0.1667	39.5847
333	PYYM_00184	S1		888	0.2297	0.1603	40.84
334	PYYM_00188	S1	b	1005	0.2348	0.1646	41.4783
335	PYYM_00190	S1	d	867	0.2341	0.1348	37.2156
336	PYYM_00197	S1		900	0.2322	0.1512	42.0762
337	PYYM_00205	S1	e	825	0.2352	0.1787	38.6925
338	PYYM_00208	S1		909	0.2145	0.1293	36.4196
339	PYYM_00209	S1	a	861	0.2427	0.1799	40.3082
340	PYYM_00210	S1	a	870	0.2483	0.19	43.7
341	PYYM_00212	S1	a	819	0.221	0.1654	41.3056
342	PYYM_00214	S1	f	939	0.2236	0.1466	42.4119
343	PYYM_00215	S1		936	0.2457	0.1848	42.5515
344	PYYM_00218	S1	g	837	0.2545	0.1838	44.439
345	PYYM_00219	S1		912	0.2237	0.1404	37.3531
346	PYYM_00222	S1	g	639	0.241	0.1884	44.3483
347	PYYM_00224	S1	a	879	0.2423	0.2014	42.4771
348	PYYM_00226	S1	d	819	0.2259	0.1498	42.1746
349	PYYM_00228	S1	g	843	0.2266	0.1556	42.517
350	PYYM_00230	S1	b	966	0.2536	0.1772	41.3282
351	PYYM_00232	S1		897	0.2207	0.134	35.8997
352	PYYM_00233	S1	g	855	0.2515	0.1733	45.8052
353	PYYM_00234	S1	b	957	0.2644	0.1731	38.8842
354	PYYM_00235	S1	d	798	0.2368	0.1667	47.6052
355	PYYM_00237	S1	f	990	0.2242	0.1398	39.9435
356	PYYM_00239	S1	a	864	0.2546	0.2092	39.0762
357	PYYM_00240	S1		807	0.2268	0.1679	43.5915
358	PYYM_00241	S1	d	930	0.2269	0.1367	41.5626
359	PYYM_00242	S1	g	861	0.2509	0.172	46.2533
360	PYYM_00245	S1	b	924	0.2489	0.1842	42.8429
361	PYYM_00250	S1	b	954	0.2379	0.1516	44.4747
362	PYYM_00251	S1	g	678	0.2552	0.1682	41.374
363	PYYM_00254	S1	a	897	0.2386	0.2007	41.8746
364	PYYM_00258	S1	c	924	0.2424	0.19	39.8622
365	PYYM_00260	S1	b	1047	0.2388	0.1545	42.4832
366	PYYM_00262	S1		918	0.2179	0.1385	43.561
367	PYYM_00263	S1	a	843	0.2503	0.1957	44.4127
368	PYYM_00265	S1		903	0.2348	0.1741	40.6745
369	PYYM_00270	S1	b	954	0.2275	0.1511	40.8521
370	PYYM_00273	S1	d	903	0.2193	0.1375	40.0612
371	PYYM_00274	S1	g	774	0.2196	0.176	42.6266
372	PYYM_00275	S1	b	435	0.269	0.2254	36.5988
373	PYYM_00276	S1	d	936	0.234	0.148	40.1285
374	PYYM_00277	S1	a	879	0.2309	0.1655	39.4758
375	PYYM_00281	S1	b	951	0.2545	0.1672	37.6013
376	PYYM_00283	S1		918	0.232	0.157	40.3333
377	PYYM_00287	S1	a	879	0.2423	0.1853	38.1158
378	PYYM_00288	S1		936	0.2244	0.1607	38.9243
379	PYYM_00291	S1		903	0.2259	0.1453	40.3738
380	PYYM_00292	S1	d	903	0.2182	0.1507	42.3246
381	PYYM_00294	S1	b	933	0.2444	0.1656	42.777
382	PYYM_00295	S1	g	855	0.2526	0.1835	44.7946
383	PYYM_00296	S1	b	966	0.2308	0.1587	41.1115
384	PYYM_00297	S1		810	0.2346	0.1885	45.4938
385	PYYM_00298	S1	b	975	0.2256	0.1572	45.6875
386	PYYM_00299	S1		900	0.2167	0.1433	37.7451
387	PYYM_00305	S1	a	882	0.2426	0.186	44.3654
388	PYYM_00307	S1	d	918	0.219	0.1448	43.6741
389	PYYM_00308	S1	a	879	0.2446	0.1761	41.6366
390	PYYM_00310	S1		939	0.2364	0.177	43.7448
391	PYYM_00311	S1	a	843	0.2456	0.1993	40.49
392	PYYM_00312	S1	g	873	0.2291	0.1837	44.4223
393	PYYM_00313	S1		915	0.2361	0.1858	43.2567
394	PYYM_00315	S1	a	639	0.2316	0.2057	49.5615
395	PYYM_00316	S1		912	0.2303	0.1458	33.5729
396	PYYM_00318	S1		858	0.2226	0.1552	39.0261
397	PYYM_00321	S1	b	963	0.2336	0.1618	44.381
398	PYYM_00322	S1		906	0.223	0.1365	38.5346
399	PYYM_00323	S1	g	1095	0.2411	0.1709	40.9195
400	PYYM_00324	S1	b	1005	0.2368	0.1667	43.9501
401	PYYM_00325	S1		912	0.2314	0.1791	44.8458
402	PYYM_00329	S1	d	885	0.2181	0.1579	40.0167
403	PYYM_00331	S1	g	657	0.2405	0.184	44.1917
404	PYYM_00333	S1	b	969	0.2477	0.1975	48.3999
405	PYYM_00336	S1	b	972	0.2572	0.1924	43.4137
406	PYYM_00337	S1	b	825	0.2715	0.1815	45.1676
407	PYYM_00338	S1	g	633	0.2338	0.1854	39.1314
408	PYYM_00342	S1	f	927	0.2373	0.1722	41.9309
409	PYYM_00345	S1	a	876	0.2466	0.1886	40.1699
410	PYYM_00352	S1	b	921	0.2443	0.1628	39.8783
411	PYYM_00354	S1		915	0.2328	0.1655	41.0999
412	PYYM_00356	S1	d	783	0.2465	0.2047	44.6779
413	PYYM_00363	S1	a	597	0.2647	0.2	43.8599
414	PYYM_00365	S1	d	903	0.2237	0.161	42.3681
415	PYYM_00367	S1	d	867	0.2284	0.1625	41.5962
416	PYYM_00368	S1	a	828	0.2585	0.2111	42.1967
417	PYYM_00370	S1		912	0.2314	0.1741	37.5336
418	PYYM_00372	S1	b	954	0.217	0.1456	38.2055
419	PYYM_00374	S1	g	615	0.2455	0.196	44.0327
420	PYYM_00378	S1		906	0.2274	0.1507	39.9093
421	PYYM_00381	S1	b	897	0.2285	0.1724	45.2576
422	PYYM_00383	S1	a	849	0.2497	0.1877	40.3131
423	PYYM_00386	S1	g	906	0.2506	0.1486	38.1343
424	PYYM_00387	S1	f	930	0.229	0.1656	38.8297
425	PYYM_00389	S1	a	897	0.2352	0.1931	38.3941
426	PYYM_00390	S1	d	858	0.2343	0.1812	45.2135
427	PYYM_00393	S1		816	0.223	0.1208	38.9634
428	PYYM_00394	S1	g	837	0.2234	0.1747	43.5112
429	PYYM_00399	S1	b	888	0.2635	0.1862	36.1808
430	PYYM_00400	S1	b	954	0.24	0.1845	46.1716
431	PYYM_00401	S1	d	927	0.2341	0.1362	37.6464
432	PYYM_00402	S1	c	861	0.2462	0.1792	40.2605
433	PYYM_00407	S1	g	621	0.2335	0.1535	42.1458
434	PYYM_00412	S1	b	921	0.266	0.1839	42.2101
435	PYYM_00413	S1	a	606	0.2541	0.2121	37.2788
436	PYYM_00414	S1	g	864	0.2384	0.1685	47.6456
437	PYYM_00416	S1		903	0.2326	0.1575	40.8653
438	PYYM_00417	S1	b	921	0.2421	0.1561	42.1692
439	PYYM_00423	S1	d	897	0.2196	0.1632	43.8727
440	PYYM_00428	S1	c	798	0.2243	0.1899	42.6087
441	PYYM_00430	S1	b	984	0.2439	0.1587	41.3231
442	PYYM_00431	S1	a	876	0.2454	0.2077	41.9006
443	PYYM_00432	S1		903	0.2193	0.1414	42.7045
444	PYYM_00434	S1	b	903	0.2436	0.1604	42.2172
445	PYYM_00435	S1	b	897	0.2308	0.1696	42.3827
446	PYYM_00436	S1	d	930	0.2301	0.1628	43.5185
447	PYYM_00437	S1	g	837	0.221	0.1741	43.9794
448	PYYM_00440	S1	d	942	0.2304	0.1405	41.9446
449	PYYM_00445	S1		927	0.2168	0.1567	37.2537
450	PYYM_00449	S1	d	849	0.2179	0.1685	44.4682
451	PYYM_00450	S1	a	870	0.2494	0.2028	44.6713
452	PYYM_00452	S1		921	0.2302	0.1472	38.9205
453	PYYM_00453	S1	a	852	0.2523	0.2043	42.5764
454	PYYM_00456	S1		939	0.229	0.1722	40.6462
455	PYYM_00457	S1	b	975	0.2379	0.1582	43.7028
456	PYYM_00460	S1		918	0.2298	0.1751	45.0884
457	PYYM_00461	S1	a	828	0.2391	0.1882	39.4004
458	PYYM_00463	S1	g	702	0.2493	0.1867	43.7777
459	PYYM_00466	S1	g	867	0.2353	0.1786	41.4581
460	PYYM_00468	S1	e	633	0.2243	0.1709	47.3408
461	PYYM_00469	S1	g	861	0.2265	0.1625	36.9465
462	PYYM_00472	S1	a	864	0.2303	0.1566	38.4213
463	PYYM_00473	S1	d	810	0.2346	0.1711	44.477
464	PYYM_00476	S1	g	855	0.2538	0.2014	41.2428
465	PYYM_00477	S1		915	0.2284	0.1581	42.8938
466	PYYM_00479	S1		912	0.2346	0.1633	40.4829
467	PYYM_00480	S1	a	900	0.2678	0.2096	45.558
468	PYYM_00484	S1	b	942	0.2622	0.1857	44.2429
469	PYYM_00486	S1		885	0.2226	0.1597	36.4014
470	PYYM_00487	S1	b	909	0.2266	0.1453	39.0369
471	PYYM_00491	S1	a	864	0.2512	0.2107	41.9488
472	PYYM_00492	S1	d	744	0.2177	0.1281	37.0606
473	PYYM_01157	S1		903	0.2503	0.1747	42.5743
474	PYYM_02008	S1	b	1338	0.1981	0.1327	41.3892
475	PYYM_02009	S1	g	819	0.2381	0.1856	41.9731
476	PYYM_02010	S1	e	582	0.2148	0.1739	43.7438
477	PYYM_02014	S1		498	0.249	0.1887	37.0221
478	PYYM_02016	S1	a	645	0.245	0.2038	42.6037
479	PYYM_02019	S1		882	0.2336	0.1544	45.8503
480	PYYM_02023	S1	b	1026	0.229	0.1622	38.8469
481	PYYM_02024	S1	a	879	0.2469	0.1866	43.2069
482	PYYM_02026	S1		891	0.2267	0.1568	39.9821
483	PYYM_02029	S1	f	846	0.2234	0.1558	42.0701
484	PYYM_02032	S1	g	882	0.2392	0.1725	42.5409
485	PYYM_02035	S1	a	933	0.2283	0.1773	38.1853
486	PYYM_02036	S1		942	0.2314	0.1607	41.7319
487	PYYM_02039	S1	e	855	0.2398	0.2299	47.6521
488	PYYM_02187	S1	a	792	0.2348	0.1822	37.2092
489	PYYM_03009	S1	c	798	0.213	0.1758	46.9614
490	PYYM_03181	S1	g	855	0.2316	0.1703	45.3115
491	PYYM_03189	S1	a	879	0.2446	0.1965	47.8977
492	PYYM_03190	S1	b	981	0.2283	0.1356	40.2735
493	PYYM_03191	S1		903	0.2315	0.1586	44.6702
494	PYYM_03192	S1	b	945	0.2529	0.1942	41.0244
495	PYYM_04004	S1		771	0.2244	0.168	39.4614
496	PYYM_04006	S1	b	990	0.2515	0.1869	46.2437
497	PYYM_04008	S1	g	777	0.2355	0.1706	42.2912
498	PYYM_04009	S1		903	0.2237	0.1581	40.0666
499	PYYM_04010	S1	b	900	0.2333	0.1834	41.0095
500	PYYM_04013	S1		885	0.2407	0.1643	42.209
501	PYYM_04015	S1	b	987	0.2543	0.1761	42.3728
502	PYYM_04016	S1	d	909	0.2299	0.1554	45.8317
503	PYYM_04019	S1	c	876	0.226	0.1789	42.4472
504	PYYM_04023	S1		927	0.2276	0.1694	39.3686
505	PYYM_04026	S1		918	0.2331	0.152	40.596
506	PYYM_05001	S1	b	933	0.2433	0.1705	41.2628
507	PYYM_05002	S1	g	876	0.2295	0.1965	42.0141
508	PYYM_05006	S1	b	966	0.2433	0.172	43.8427
509	PYYM_05009	S1	a	882	0.2392	0.1873	40.3585
510	PYYM_05011	S1		921	0.2248	0.1409	38.6614
511	PYYM_05261	S1		924	0.2359	0.1616	39.188
512	PYYM_05263	S1	g	780	0.2077	0.1389	38.36
513	PYYM_05264	S1		900	0.2289	0.1806	34.2161
514	PYYM_05267	S1	a	834	0.2506	0.1941	36.9926
515	PYYM_06001	S1	a	741	0.2578	0.2254	45.3404
516	PYYM_06003	S1	b	966	0.2588	0.181	39.7084
517	PYYM_06005	S1		891	0.2245	0.1761	42.4986
518	PYYM_06011	S1	b	1002	0.2345	0.1512	42.5469
519	PYYM_06012	S1	a	882	0.2653	0.2175	43.7356
520	PYYM_06014	S1	c	924	0.2229	0.1572	46.3501
521	PYYM_06017	S1	c	855	0.2211	0.163	40.5841
522	PYYM_06260	S1	g	849	0.2485	0.1728	43.8065
523	PYYM_06262	S1	b	849	0.2226	0.1636	41.0384
524	PYYM_07232	S1	g	837	0.233	0.1747	39.6772
525	PYYM_07235	S1	f	924	0.2284	0.1628	38.9103
526	PYYM_07236	S1		918	0.2309	0.1604	41.8904
527	PYYM_07241	S1	g	864	0.2396	0.1809	45.5766
528	PYYM_07245	S1	e	327	0.2569	0.2115	46.6355
529	PYYM_07246	S1	g	870	0.2299	0.1673	47.3444
530	PYYM_08002	S1	b	972	0.2315	0.1677	45.1268
531	PYYM_08004	S1		792	0.2311	0.1725	42.2725
532	PYYM_08006	S1	b	927	0.2416	0.19	45.5439
533	PYYM_08009	S1		921	0.2345	0.1684	36.4763
534	PYYM_08013	S1	c	714	0.2199	0.1853	43.164
535	PYYM_08018	S1		912	0.2237	0.1757	40.4629
536	PYYM_08019	S1	g	849	0.2332	0.1581	43.5192
537	PYYM_08413	S1	c	792	0.2159	0.2031	41.6697
538	PYYM_08415	S1	g	849	0.2285	0.1758	39.8749
539	PYYM_08416	S1		897	0.2174	0.1684	40.8375
540	PYYM_09006	S1	c	906	0.2351	0.1661	39.5423
541	PYYM_09007	S1	d	906	0.2329	0.1701	45.4222
542	PYYM_09017	S1	g	837	0.227	0.1642	43.0023
543	PYYM_09468	S1	e	855	0.2374	0.1538	40.9192
544	PYYM_10003	S1		891	0.2278	0.1672	38.3393
545	PYYM_10431	S1		888	0.2286	0.1799	37.44
546	PYYM_10433	S1	g	885	0.2169	0.1684	43.4213
547	PYYM_10435	S1	c	915	0.247	0.1877	41.4378
548	PYYM_10439	S1		861	0.2358	0.1864	43.4618
549	PYYM_10443	S1	c	924	0.2468	0.1933	41.563
550	PYYM_10446	S1	f	909	0.2233	0.1549	37.9817
551	PYYM_10447	S1		930	0.2398	0.17	42.6428
552	PYYM_11002	S1	c	861	0.2184	0.1613	38.7188
553	PYYM_11004	S1	b	930	0.2452	0.1881	38.1462
554	PYYM_11005	S1	g	642	0.2492	0.1875	42.32
555	PYYM_11009	S1	g	846	0.2541	0.1822	42.7905
556	PYYM_11010	S1	d	843	0.2289	0.1868	42.0061
557	PYYM_11013	S1	a	867	0.2514	0.2057	42.287
558	PYYM_11014	S1	b	918	0.2538	0.1953	43.31
559	PYYM_11018	S1	f	936	0.2297	0.1738	40.2948
560	PYYM_11023	S1		915	0.2404	0.1797	46.1953
561	PYYM_11024	S1	g	843	0.1993	0.1507	37.9315
562	PYYM_11027	S1	a	819	0.2222	0.1828	42.7104
563	PYYM_11491	S1	c	915	0.2306	0.1655	39.8049
564	PYYM_11496	S1	g	879	0.2105	0.1702	42.5178
565	PYYM_11500	S1		927	0.2427	0.1833	42.7021
566	PYYM_12001	S1	g	696	0.2471	0.177	42.1971
567	PYYM_12004	S1	b	924	0.2457	0.1689	40.4722
568	PYYM_12008	S1	f	669	0.2392	0.1636	38.0421
569	PYYM_12019	S1	c	882	0.2347	0.1873	46.2618
570	PYYM_12022	S1	g	858	0.2331	0.1986	44.5152
571	PYYM_13682	S1		867	0.2284	0.1922	38.5384
572	PYYM_13686	S1	d	951	0.2261	0.1396	45.6115
573	PYYM_13688	S1	f	942	0.2282	0.1721	41.8717
574	PYYM_14001	S1	g	861	0.2207	0.1486	39.2237
575	PYYM_14003	S1	c	885	0.226	0.1761	44.986
576	PYYM_14005	S1	f	978	0.2403	0.1906	41.8554
577	PYYM_14007	S1		918	0.2353	0.1723	45.6884
578	PYYM_14008	S1	b	966	0.2277	0.1592	45.5518
579	PYYM_14011	S1	d	915	0.2262	0.1453	39.2045
580	PYYM_14012	S1	b	924	0.2143	0.1538	40.8769
581	PYYM_14015	S1		882	0.2302	0.1821	41.4411
582	PYYM_14019	S1	f	933	0.2219	0.1546	41.5222
583	PYYM_14020	S1	c	885	0.2282	0.1825	40.9277
584	PYYM_14024	S1	a	885	0.2339	0.1937	40.8298
585	PYYM_14027	S1		954	0.2411	0.1759	37.0637
586	PYYM_14029	S1	a	822	0.2226	0.1698	45.2796
587	PYYM_14034	S1	g	837	0.233	0.1784	44.0381
588	PYYM_14035	S1		933	0.2347	0.1667	38.2205
589	PYYM_14037	S1	g	837	0.227	0.1771	45.1156
590	PYYM_14038	S1		885	0.2249	0.1713	42.3543	879.551
591	PBANKA_000260	S2		1056	0.2434	0.1706	40.6866
592	PBANKA_000560	S2	a	960	0.2333	0.1726	44.8825
593	PBANKA_000570	S2		993	0.2256	0.1384	40.3532
594	PBANKA_000580	S2		984	0.2317	0.1442	40.2135
595	PBANKA_000630	S2	a	954	0.2505	0.1812	43.6202
596	PBANKA_000640	S2		495	0.2121	0.1709	45.9093
597	PBANKA_001030	S2		726	0.2149	0.1404	43.933
598	PBANKA_020010	S2		996	0.2289	0.1289	38.0478
599	PBANKA_020145	S2		612	0.1928	0.1436	45.2753
600	PBANKA_021590	S2	a	888	0.2286	0.1585	39.9784
601	PBANKA_021620	S2		1056	0.2434	0.1706	40.6866
602	PBANKA_030040	S2		948	0.2268	0.1546	44.4029
603	PBANKA_031690	S2		1056	0.2434	0.1706	40.6866
604	PBANKA_062380	S2		873	0.2268	0.1444	42.7826
605	PBANKA_072270	S2		969	0.2405	0.164	42.5646
606	PBANKA_072290	S2		951	0.2313	0.1759	40.1423
607	PBANKA_110030	S2	a	726	0.2355	0.1574	39.9623
608	PBANKA_114650	S2		963	0.2368	0.1405	39.9082
609	PYYM_00021	S2	a	885	0.2576	0.1503	38.1497
610	PYYM_00035	S2		969	0.2219	0.1226	37.4314
611	PYYM_00064	S2	a	948	0.2722	0.1803	42.3987
612	PYYM_00068	S2		1014	0.2465	0.2012	43.355
613	PYYM_00074	S2	a	918	0.2538	0.1544	39.3885
614	PYYM_00075	S2		573	0.2304	0.1713	40.5207
615	PYYM_00076	S2		927	0.2449	0.1582	39.7954
616	PYYM_00105	S2		729	0.2222	0.1447	40.7148
617	PYYM_00110	S2		960	0.2354	0.165	39.1488
618	PYYM_00111	S2		1020	0.2324	0.1848	44.5525
619	PYYM_00243	S2	a	948	0.2373	0.1513	39.9075
620	PYYM_00244	S2		1026	0.2515	0.1752	46.5064
621	PYYM_00261	S2		975	0.2308	0.1438	41.7513
622	PYYM_00300	S2		975	0.2359	0.1543	39.7219
623	PYYM_00302	S2		978	0.2249	0.142	37.0704
624	PYYM_00314	S2		951	0.2376	0.1508	39.222
625	PYYM_00408	S2	a	987	0.2361	0.1293	40.5145
626	PYYM_00425	S2	a	957	0.2456	0.1503	39.3664
627	PYYM_00439	S2	a	942	0.2389	0.1738	41.4325
628	PYYM_00446	S2	a	987	0.2492	0.1577	45.0657
629	PYYM_00451	S2		951	0.2419	0.1531	40.3422
630	PYYM_00459	S2		966	0.2195	0.125	37.0073
631	PYYM_00475	S2		954	0.2296	0.1429	36.8628
632	PYYM_01140	S2	a	957	0.2581	0.1704	44.2441
633	PYYM_01141	S2	a	927	0.2481	0.1761	41.9407
634	PYYM_01142	S2	a	945	0.2497	0.1494	43.9028
635	PYYM_01143	S2	a	948	0.2521	0.1401	43.3193
636	PYYM_01144	S2	a	957	0.2581	0.1731	44.3974
637	PYYM_01145	S2	a	954	0.2526	0.1429	40.544
638	PYYM_01146	S2	a	951	0.2629	0.1591	40.13
639	PYYM_01147	S2	a	948	0.27	0.1877	45.2854
640	PYYM_01148	S2	a	948	0.2542	0.1661	43.1686
641	PYYM_01149	S2	a	957	0.2487	0.1715	46.3876
642	PYYM_02007	S2	a	948	0.2595	0.1629	40.9808
643	PYYM_02037	S2		1014	0.2416	0.1774	46.1971
644	PYYM_03004	S2	a	951	0.244	0.1612	38.0479
645	PYYM_03005	S2	a	945	0.2466	0.1579	41.6411
646	PYYM_03182	S2	a	948	0.2479	0.1526	40.9781
647	PYYM_03185	S2		957	0.2341	0.1569	44.9801
648	PYYM_04021	S2	a	981	0.2477	0.1556	41.6465
649	PYYM_04027	S2	a	948	0.2553	0.202	42.51
650	PYYM_04028	S2		1077	0.2433	0.1629	34.9601
651	PYYM_04029	S2	a	981	0.2375	0.1853	43.7563
652	PYYM_04030	S2		1059	0.2342	0.1507	37.2364
653	PYYM_04218	S2		972	0.2325	0.1406	41.068
654	PYYM_05004	S2		975	0.2308	0.1456	37.5222
655	PYYM_05005	S2		1008	0.2321	0.1768	39.469
656	PYYM_05259	S2		1038	0.2312	0.1731	43.8415
657	PYYM_06008	S2		1050	0.2324	0.176	42.748
658	PYYM_06016	S2		1008	0.2351	0.1667	44.0941
659	PYYM_07224	S2		975	0.2441	0.1383	41.2713
660	PYYM_07226	S2	a	945	0.236	0.1613	46.6647
661	PYYM_07228	S2		1035	0.2319	0.1786	42.5624
662	PYYM_08021	S2		1023	0.2287	0.1692	43.2473
663	PYYM_08410	S2		1008	0.246	0.1446	42.1477
664	PYYM_08414	S2		954	0.2463	0.1456	37.6341
665	PYYM_08417	S2	a	951	0.2345	0.1536	39.7984
666	PYYM_09003	S2	a	945	0.2434	0.1589	44.3641
667	PYYM_09012	S2	a	945	0.2275	0.1373	40.4083
668	PYYM_09014	S2	a	951	0.2429	0.1564	41.5572
669	PYYM_09459	S2	a	948	0.2584	0.1694	43.4167
670	PYYM_09461	S2	a	957	0.2268	0.1494	40.7053
671	PYYM_09463	S2		1023	0.2414	0.1667	39.6041
672	PYYM_10012	S2		969	0.2157	0.1465	36.7074
673	PYYM_10423	S2	a	942	0.2357	0.1551	39.9718
674	PYYM_10424	S2		990	0.2455	0.1562	40.8951
675	PYYM_10428	S2	a	948	0.2532	0.1541	41.7294
676	PYYM_10429	S2	a	942	0.259	0.1908	40.7266
677	PYYM_10445	S2		1014	0.2327	0.159	41.4709
678	PYYM_11019	S2		954	0.2317	0.1201	37.0228
679	PYYM_11022	S2	a	948	0.2426	0.1541	40.8857
680	PYYM_11492	S2	a	954	0.2537	0.1677	43.967
681	PYYM_12011	S2	a	951	0.2471	0.1721	47.9711
682	PYYM_12018	S2		954	0.2474	0.1353	39.4904
683	PYYM_12025	S2		975	0.2379	0.1538	37.0251
684	PYYM_12028	S2	a	948	0.2342	0.1661	42.2521
685	PYYM_13687	S2		936	0.2479	0.1447	35.504
686	PYYM_14013	S2		954	0.2243	0.1368	37.5334
687	PYYM_14014	S2	a	942	0.2357	0.1705	42.2056
688	PYYM_14017	S2		972	0.2222	0.1429	40.0382
689	PYYM_14018	S2		975	0.2308	0.1502	40.0085
690	PYYM_14028	S2	a	990	0.2535	0.1567	44.0293
691	PYYM_14036	S2		960	0.2208	0.1538	40.0228
692	PYYM_14041	S2	a	942	0.2505	0.1743	44.3073	950.176
693	PYYM_00095	S3		819	0.2295	0.1737	41.6894
694	PYYM_00126	S3		822	0.2251	0.1483	37.4432
695	PYYM_00142	S3		819	0.2369	0.1699	41.6156
696	PYYM_00145	S3		468	0.2735	0.2095	41.4718
697	PYYM_00171	S3		822	0.2226	0.166	45.3966
698	PYYM_00182	S3		738	0.2412	0.1555	38.2426
699	PYYM_00217	S3		819	0.2186	0.1686	40.6238
700	PYYM_00220	S3		822	0.2384	0.1527	41.3599
701	PYYM_00266	S3		738	0.2493	0.1632	38.4513
702	PYYM_00282	S3		822	0.2324	0.1515	40.9321
703	PYYM_00346	S3		819	0.2222	0.1609	43.9096
704	PYYM_00380	S3		825	0.2279	0.1774	46.3344
705	PYYM_00406	S3		672	0.2381	0.1488	41.5823
706	PYYM_00443	S3		822	0.2372	0.1509	43.289
707	PYYM_00470	S3		825	0.2412	0.1629	38.67
708	PYYM_04002	S3		819	0.2161	0.1418	43.2711
709	PYYM_06261	S3		825	0.2242	0.1439	40.7213
710	PYYM_11028	S3		819	0.2271	0.1825	45.1701
711	PYYM_14010	S3		819	0.2186	0.1692	40.805	786
712	PBANKA_000250	S4		939	0.2417	0.1546	41.0242
713	PBANKA_000320	S4		924	0.2381	0.1567	40.9083
714	PBANKA_000420	S4		894	0.245	0.1806	37.6368
715	PBANKA_021610	S4		939	0.2417	0.1546	41.0242
716	PBANKA_030030	S4		936	0.2436	0.148	41.2533
717	PBANKA_040060	S4		936	0.235	0.1518	38.2921
718	PBANKA_060020	S4		930	0.2516	0.1827	44.2716
719	PBANKA_062390	S4		888	0.2421	0.1753	42.2106
720	PBANKA_080010	S4		924	0.25	0.1773	44.5762
721	PBANKA_083700	S4		927	0.2546	0.1694	45.0744
722	PBANKA_090060	S4		957	0.2362	0.1553	44.2684
723	PBANKA_104050	S4		828	0.2415	0.1962	41.4958
724	PBANKA_114630	S4		957	0.2456	0.1565	42.5437
725	PBANKA_124640	S4		954	0.2568	0.1608	46.3986
726	PBANKA_124670	S4		930	0.2516	0.1661	43.8128
727	PBANKA_140030	S4		909	0.242	0.1492	39.5338
728	PBANKA_146520	S4		894	0.2483	0.1696	44.7467
729	PBANKA_146530	S4		957	0.2456	0.1565	41.5674
730	PBANKA_146600	S4		939	0.2503	0.1661	40.7766
731	PYYM_00037	S4		894	0.2226	0.1557	41.3289
732	PYYM_00041	S4		882	0.2494	0.1736	46.1499
733	PYYM_00046	S4		885	0.2508	0.1771	43.4769
734	PYYM_00071	S4		885	0.2497	0.1649	45.0816
735	PYYM_00078	S4		882	0.2426	0.1649	40.8539
736	PYYM_00080	S4		876	0.2443	0.1888	41.1105
737	PYYM_00097	S4		864	0.2384	0.1601	37.3934
738	PYYM_00133	S4		897	0.2419	0.1438	42.7334
739	PYYM_00141	S4		879	0.2605	0.1754	40.8112
740	PYYM_00159	S4		879	0.2287	0.1603	35.0747
741	PYYM_00170	S4		882	0.2585	0.184	47.7149
742	PYYM_00174	S4		786	0.2468	0.1529	43.1081
743	PYYM_00180	S4		882	0.2438	0.1707	40.2393
744	PYYM_00189	S4		774	0.2571	0.189	47.4737
745	PYYM_00196	S4		903	0.2392	0.137	45.0489
746	PYYM_00213	S4		882	0.2426	0.1812	45.8857
747	PYYM_00227	S4		879	0.2332	0.1533	43.7604
748	PYYM_00231	S4		879	0.2491	0.1538	44.2228
749	PYYM_00238	S4		879	0.2309	0.1533	40.0862
750	PYYM_00259	S4		879	0.2389	0.1585	47.0398
751	PYYM_00264	S4		876	0.2511	0.1643	45.4065
752	PYYM_00269	S4		894	0.2539	0.1649	44.0945
753	PYYM_00303	S4		894	0.2651	0.1903	42.4637
754	PYYM_00332	S4		876	0.2432	0.1479	43.1527
755	PYYM_00355	S4		882	0.2324	0.1368	39.063
756	PYYM_00388	S4		879	0.2309	0.1509	46.9133
757	PYYM_00392	S4		855	0.2304	0.1673	42.7335
758	PYYM_00395	S4		879	0.256	0.1789	47.1675
759	PYYM_00403	S4		915	0.2623	0.1846	45.4735
760	PYYM_00429	S4		879	0.2378	0.1603	41.7718
761	PYYM_00433	S4		876	0.2386	0.1544	40.7231
762	PYYM_00483	S4		903	0.2503	0.1621	47.1403
763	PYYM_01156	S4		885	0.2181	0.1562	41.8145
764	PYYM_02005	S4		894	0.255	0.1661	42.096
765	PYYM_02015	S4		1203	0.1729	0.1041	37.7814
766	PYYM_02022	S4		876	0.2432	0.1525	43.0835
767	PYYM_02025	S4		876	0.2386	0.1725	44.7194
768	PYYM_02030	S4		882	0.2268	0.1538	42.4924
769	PYYM_02038	S4		903	0.2326	0.1791	41.2669
770	PYYM_03006	S4		876	0.2386	0.2014	43.1121
771	PYYM_03184	S4		894	0.245	0.1621	41.8943
772	PYYM_03187	S4		897	0.2297	0.1581	38.3986
773	PYYM_03188	S4		876	0.2409	0.1388	43.2206
774	PYYM_04001	S4		1254	0.1826	0.1165	41.6886
775	PYYM_04005	S4		912	0.2511	0.1549	42.293
776	PYYM_04014	S4		888	0.2432	0.1661	44.1951
777	PYYM_04020	S4		891	0.2368	0.1597	40.7187
778	PYYM_05010	S4		897	0.2285	0.1615	41.2686
779	PYYM_05012	S4		876	0.2295	0.1608	43.0988
780	PYYM_05265	S4		900	0.2522	0.1565	44.1928
781	PYYM_06013	S4		864	0.2454	0.1505	40.3159
782	PYYM_06015	S4		876	0.2295	0.1725	42.6444
783	PYYM_06018	S4		864	0.2396	0.15	40.707
784	PYYM_06258	S4		888	0.2556	0.1661	44.4459
785	PYYM_06263	S4		876	0.2443	0.1538	43.7747
786	PYYM_07223	S4		933	0.2465	0.1821	40.1724
787	PYYM_07225	S4		969	0.2487	0.1772	39.3969
788	PYYM_08001	S4		1341	0.1864	0.1321	38.3403
789	PYYM_08005	S4		909	0.2453	0.1831	44.6446
790	PYYM_08014	S4		876	0.242	0.1825	43.6007
791	PYYM_08407	S4		876	0.234	0.1866	43.7049
792	PYYM_08412	S4		882	0.229	0.1528	39.3642
793	PYYM_09002	S4		891	0.2469	0.1384	38.7964
794	PYYM_09010	S4		915	0.2459	0.1582	47.6502
795	PYYM_10425	S4		867	0.2226	0.1673	41.457
796	PYYM_10430	S4		891	0.2402	0.1644	46.6857
797	PYYM_10434	S4		879	0.2446	0.1993	51.2522
798	PYYM_10438	S4		828	0.2572	0.1604	37.0939
799	PYYM_10442	S4		891	0.2559	0.1638	41.0214
800	PYYM_11003	S4		882	0.237	0.1825	42.1022
801	PYYM_11011	S4		894	0.2405	0.1512	47.277
802	PYYM_11020	S4		888	0.2264	0.1349	43.8682
803	PYYM_12012	S4		882	0.2324	0.1672	39.853
804	PYYM_12020	S4		888	0.2264	0.1597	44.4727
805	PYYM_12026	S4		873	0.2314	0.159	43.2656
806	PYYM_13681	S4		891	0.2447	0.1581	44.6157
807	PYYM_14004	S4		876	0.2283	0.1368	44.5984
808	PYYM_14021	S4		888	0.2376	0.1562	43.6228
809	PYYM_14025	S4		909	0.2541	0.1695	42.4691
810	PYYM_14030	S4		915	0.2448	0.1414	39.7271	903.03
811	PBANKA_000610	S5	a	723	0.2144	0.1602	39.3117
812	PBANKA_000620	S5	a	723	0.213	0.1472	38.5454
813	PBANKA_000650	S5	a	654	0.2156	0.1435	36.7401
814	PBANKA_000660	S5	a	723	0.213	0.1645	39.7674
815	PBANKA_000670	S5	a	414	0.2295	0.1533	35.6477
816	PBANKA_000680	S5	a	720	0.2153	0.1522	38.5678
817	PBANKA_000690	S5	a	723	0.2144	0.1515	38.5678
818	PBANKA_000700	S5	a	474	0.23	0.1623	37.3982
819	PBANKA_000710	S5	a	573	0.2234	0.1559	36.9486
820	PBANKA_000720	S5	a	723	0.2144	0.1515	38.5514
821	PBANKA_000730	S5	a	723	0.2144	0.1515	38.5678
822	PBANKA_000740	S5	a	432	0.2292	0.1549	35.5049
823	PBANKA_000750	S5	a	654	0.2156	0.1579	37.7979
824	PBANKA_000760	S5	a	651	0.2166	0.1594	38.3695
825	PBANKA_000770	S5	a	723	0.2144	0.1515	38.7209
826	PBANKA_000780	S5	a	723	0.2172	0.1826	41.5546
827	PBANKA_000790	S5	a	426	0.2277	0.15	35.5512
828	PBANKA_000810	S5	a	723	0.2199	0.1645	38.6262
829	PBANKA_000820	S5	a	723	0.2144	0.1515	38.5678
830	PBANKA_000830	S5	a	711	0.218	0.1637	37.1813
831	PBANKA_000840	S5	a	723	0.2172	0.1609	38.1759
832	PBANKA_000850	S5	a	723	0.213	0.1515	38.2564
833	PBANKA_000860	S5	a	720	0.2153	0.1515	37.0097
834	PBANKA_000870	S5	a	723	0.213	0.1515	38.2564
835	PBANKA_000890	S5	a	723	0.2144	0.1558	38.2729
836	PBANKA_000900	S5	a	723	0.2144	0.1515	38.5686
837	PBANKA_000910	S5	a	555	0.2108	0.1477	39.197
838	PBANKA_000930	S5	a	624	0.2179	0.1493	36.5501
839	PBANKA_000935	S5	a	720	0.2167	0.1447	36.2141
840	PBANKA_000940	S5	a	723	0.213	0.1515	38.258
841	PBANKA_000950	S5	a	723	0.213	0.1515	38.2729
842	PBANKA_000960	S5	a	723	0.2144	0.1645	39.7897
843	PBANKA_000970	S5	a	723	0.213	0.1515	38.258
844	PBANKA_000990	S5	a	723	0.2144	0.1645	40.0402
845	PBANKA_001000	S5	a	540	0.2241	0.1543	35.3078
846	PBANKA_001010	S5	a	723	0.213	0.1515	38.258
847	PBANKA_001020	S5	a	654	0.2156	0.1483	36.9856
848	PBANKA_001040	S5	a	723	0.213	0.1515	38.2564
849	PBANKA_001050	S5	a	528	0.2273	0.1579	35.4453
850	PBANKA_011185	S5	a	657	0.2146	0.175	36.6725
851	PBANKA_020035	S5	a	657	0.2146	0.175	36.4281
852	PBANKA_020105	S5	a	654	0.2156	0.1717	35.7202
853	PBANKA_050080	S5		828	0.2258	0.1805	40.8585
854	PBANKA_094380	S5		945	0.2466	0.1941	42.0172
855	PBANKA_110010	S5	a	723	0.213	0.1515	38.2729
856	PBANKA_110020	S5	a	723	0.2144	0.1515	38.5678
857	PBANKA_110060	S5		654	0.2232	0.181	40.9245
858	PYYM_00001	S5		945	0.2413	0.1765	39.7479
859	PYYM_00002	S5		774	0.2532	0.1786	36.9228
860	PYYM_00005	S5		873	0.2532	0.1831	38.9469
861	PYYM_00006	S5		807	0.2478	0.1718	35.398
862	PYYM_00009	S5		756	0.2593	0.1943	42.8198
863	PYYM_00014	S5		870	0.2632	0.2064	47.5061
864	PYYM_00018	S5		732	0.2281	0.1398	37.6599
865	PYYM_00023	S5		876	0.2454	0.1828	42.217
866	PYYM_00030	S5		969	0.2477	0.1879	41.4393
867	PYYM_00039	S5		936	0.2479	0.1875	44.4953
868	PYYM_00049	S5		933	0.2454	0.1572	41.5016
869	PYYM_00051	S5		942	0.2537	0.1821	46.445
870	PYYM_00059	S5		849	0.2521	0.2094	43.491
871	PYYM_00063	S5		903	0.2326	0.1599	41.8728
872	PYYM_00069	S5		909	0.2464	0.1701	41.6021
873	PYYM_00073	S5		879	0.2332	0.1562	40.611
874	PYYM_00082	S5		852	0.2582	0.1986	41.7735
875	PYYM_00087	S5		942	0.241	0.1711	43.4874
876	PYYM_00093	S5		810	0.2444	0.1962	35.6059
877	PYYM_00100	S5		909	0.2365	0.2068	45.7343
878	PYYM_00112	S5		828	0.2512	0.1716	42.2548
879	PYYM_00116	S5		816	0.2512	0.1985	38.2246
880	PYYM_00117	S5		843	0.2467	0.192	40.3995
881	PYYM_00119	S5		855	0.2503	0.1835	36.9065
882	PYYM_00123	S5		828	0.244	0.1985	37.1342
883	PYYM_00129	S5		903	0.237	0.1593	40.1391
884	PYYM_00131	S5		936	0.2425	0.2072	44.7007
885	PYYM_00154	S5		948	0.2342	0.1634	45.2458
886	PYYM_00157	S5		858	0.2541	0.1929	40.5201
887	PYYM_00166	S5		588	0.2517	0.2147	40.1376
888	PYYM_00179	S5		981	0.2467	0.1792	41.1983
889	PYYM_00186	S5		819	0.232	0.153	37.6711
890	PYYM_00187	S5		849	0.2415	0.1758	45.9641
891	PYYM_00191	S5		825	0.2327	0.1852	41.5749
892	PYYM_00207	S5		837	0.2449	0.1993	41.2059
893	PYYM_00223	S5		894	0.2606	0.1966	44.1658
894	PYYM_00236	S5		807	0.259	0.1811	38.486
895	PYYM_00248	S5		843	0.2527	0.2044	46.5526
896	PYYM_00255	S5		975	0.2492	0.1688	43.2507
897	PYYM_00257	S5		849	0.2603	0.1949	42.0942
898	PYYM_00268	S5		1005	0.2418	0.2081	41.7749
899	PYYM_00278	S5		936	0.2468	0.1974	44.4734
900	PYYM_00279	S5		795	0.2226	0.1346	38.6525
901	PYYM_00285	S5		921	0.2334	0.1723	46.5657
902	PYYM_00286	S5		909	0.231	0.1701	42.1202
903	PYYM_00289	S5		954	0.2558	0.1827	45.1161
904	PYYM_00290	S5		852	0.2559	0.1841	40.0365
905	PYYM_00304	S5		1317	0.1913	0.1366	39.5792
906	PYYM_00317	S5		588	0.2466	0.1598	42.4865
907	PYYM_00326	S5		882	0.2517	0.186	45.0879
908	PYYM_00328	S5		924	0.237	0.1921	39.3212
909	PYYM_00348	S5		969	0.257	0.1859	44.5465
910	PYYM_00349	S5		939	0.2567	0.1842	41.6144
911	PYYM_00357	S5		852	0.2371	0.1864	35.2815
912	PYYM_00359	S5		933	0.2594	0.2086	47.2196
913	PYYM_00361	S5		960	0.2448	0.1865	42.3975
914	PYYM_00364	S5		870	0.246	0.1738	41.2695
915	PYYM_00375	S5		747	0.2343	0.1673	37.388
916	PYYM_00376	S5		966	0.2371	0.1656	43.5666
917	PYYM_00377	S5		825	0.2412	0.1642	42.5255
918	PYYM_00384	S5		960	0.2271	0.1731	43.4327
919	PYYM_00391	S5		852	0.2535	0.1835	45.5184
920	PYYM_00404	S5		975	0.2492	0.1587	40.128
921	PYYM_00411	S5		717	0.2399	0.1429	33.4846
922	PYYM_00421	S5		990	0.2313	0.1682	36.6699
923	PYYM_00426	S5		939	0.2428	0.1667	44.559
924	PYYM_00438	S5		969	0.2477	0.1853	43.6702
925	PYYM_00448	S5		942	0.2527	0.2124	40.4118
926	PYYM_00455	S5		975	0.2308	0.1509	39.3882
927	PYYM_00481	S5		852	0.2559	0.1727	38.9738
928	PYYM_00485	S5		1236	0.1804	0.1062	41.8681
929	PYYM_00489	S5		936	0.2575	0.1782	43.8178
930	PYYM_01002	S5		918	0.2342	0.1655	40.8197
931	PYYM_02001	S5		870	0.2575	0.1761	47.3767
932	PYYM_02004	S5		1413	0.2357	0.1722	41.6954
933	PYYM_02021	S5		963	0.2285	0.1667	39.3975
934	PYYM_02028	S5		837	0.2294	0.1752	42.9012
935	PYYM_03008	S5		960	0.2365	0.1603	40.3895
936	PYYM_03011	S5		978	0.2566	0.1735	41.1084
937	PYYM_03177	S5		927	0.2513	0.1739	45.7953
938	PYYM_03193	S5		939	0.2396	0.1902	44.013
939	PYYM_03194	S5		837	0.2449	0.2022	40.6442
940	PYYM_04012	S5		936	0.2511	0.1875	40.2821
941	PYYM_04018	S5		951	0.2471	0.1748	44.437
942	PYYM_04025	S5		936	0.2254	0.148	36.4785
943	PYYM_06010	S5		960	0.2552	0.1801	45.7158
944	PYYM_06257	S5		978	0.2372	0.1424	38.6856
945	PYYM_07227	S5		948	0.2395	0.1596	42.0494
946	PYYM_07234	S5		954	0.2317	0.1531	44.3903
947	PYYM_07237	S5		936	0.2372	0.1579	43.9415
948	PYYM_07238	S5		945	0.2392	0.1424	40.0259
949	PYYM_08008	S5		960	0.2313	0.1511	40.68
950	PYYM_08017	S5		945	0.2381	0.1821	43.2191
951	PYYM_08402	S5		960	0.2583	0.171	40.3276
952	PYYM_08403	S5		957	0.2591	0.171	40.1559
953	PYYM_09005	S5		933	0.2444	0.1755	40.3361
954	PYYM_09009	S5		939	0.2407	0.1902	42.5994
955	PYYM_09016	S5		921	0.2389	0.1644	41.4136
956	PYYM_10006	S5		960	0.2417	0.1494	42.8088
957	PYYM_10427	S5		942	0.2399	0.1574	39.665
958	PYYM_10448	S5		978	0.2434	0.1735	42.1269
959	PYYM_11025	S5		945	0.2444	0.171	43.5188
960	PYYM_11493	S5		960	0.2375	0.1608	38.4579
961	PYYM_11497	S5		945	0.237	0.1618	42.039
962	PYYM_11498	S5		939	0.246	0.1518	40.2106
963	PYYM_12006	S5		855	0.255	0.1884	44.6276
964	PYYM_12017	S5		963	0.2378	0.1763	38.9525
965	PYYM_12030	S5		918	0.2505	0.2075	47.7091
966	PYYM_13002	S5		942	0.242	0.1579	41.5349
967	PYYM_13007	S5		969	0.2436	0.1502	37.7108
968	PYYM_13683	S5		897	0.2341	0.1825	40.5921
969	PYYM_14006	S5		936	0.2479	0.198	42.4639
970	PYYM_14026	S5		957	0.233	0.1474	39.5843
971	PYYM_14032	S5		1017	0.2389	0.1437	38.1423	843.205
972	PBANKA_130020	S6		924	0.2597	0.1554	39.9247
973	PYYM_00072	S6		933	0.2454	0.1706	39.03
974	PYYM_02006	S6		948	0.2511	0.16	42.1656
975	PYYM_03010	S6		945	0.2508	0.1617	40.2904
976	PYYM_14016	S6		945	0.254	0.1711	40.0608	942.75
977	PCHAS_000020	S7		918	0.2582	0.1544	40.6643
978	PCHAS_000060	S7		942	0.2569	0.1536	42.6712
979	PCHAS_000070	S7		909	0.2629	0.1849	38.9399
980	PCHAS_000090	S7		930	0.2473	0.165	37.4701
981	PCHAS_000100	S7	a	906	0.2307	0.1689	41.743
982	PCHAS_000110	S7		921	0.2649	0.2088	46.4064
983	PCHAS_000130	S7	a	1773	0.2476	0.1678	38.1996
984	PCHAS_000140	S7		918	0.2636	0.1919	39.5502
985	PCHAS_000150	S7		954	0.2662	0.1581	41.134
986	PCHAS_000290	S7		936	0.2724	0.1716	44.4505
987	PCHAS_000300	S7		924	0.2511	0.1689	37.7629
988	PCHAS_000310	S7	a	909	0.2387	0.1684	40.5762
989	PCHAS_000320	S7		918	0.2669	0.2068	45.7386
990	PCHAS_000330	S7	a	1251	0.2406	0.1675	40.866
991	PCHAS_000340	S7	a	912	0.2445	0.1544	40.6374
992	PCHAS_000350	S7		876	0.2466	0.1585	38.5994
993	PCHAS_000360	S7		936	0.2628	0.1683	40.4742
994	PCHAS_000400	S7	a	1722	0.2375	0.1482	37.1292
995	PCHAS_000410	S7		918	0.2669	0.2068	43.821
996	PCHAS_000420	S7	a	909	0.2332	0.1655	39.0364
997	PCHAS_000560	S7		924	0.2446	0.1749	38.5677
998	PCHAS_000580	S7		948	0.2574	0.1531	38.1658
999	PCHAS_000680	S7	a	915	0.2273	0.1505	45.3836
1000	PCHAS_000720	S7	a	840	0.2321	0.1782	40.7036
1001	PCHAS_000730	S7		858	0.2354	0.1877	38.6739
1002	PCHAS_000750	S7	a	951	0.2408	0.1768	36.425
1003	PCHAS_001090	S7		876	0.2717	0.2014	50.5713
1004	PCHAS_001110	S7		906	0.2627	0.1843	46.5991
1005	PCHAS_001130	S7		921	0.2486	0.1667	38.2179
1006	PCHAS_010030	S7		900	0.2544	0.1604	40.0144
1007	PCHAS_011510	S7	a	957	0.2424	0.1768	38.5857
1008	PCHAS_011530	S7		900	0.2578	0.1644	43.2673
1009	PCHAS_030020	S7		879	0.2435	0.1802	40.8839
1010	PCHAS_030030	S7		843	0.2539	0.1606	41.7518
1011	PCHAS_030040	S7	a	915	0.247	0.1538	39.7159
1012	PCHAS_030060	S7	a	951	0.2303	0.1613	38.1697
1013	PCHAS_030080	S7		957	0.2497	0.1672	40.3182
1014	PCHAS_040020	S7	a	1680	0.2399	0.1551	38.6192
1015	PCHAS_040030	S7		945	0.2444	0.1607	38.492
1016	PCHAS_040040	S7	a	912	0.2445	0.1751	39.0497
1017	PCHAS_050020	S7		930	0.2742	0.196	44.5144
1018	PCHAS_050060	S7		855	0.2386	0.1516	38.6635
1019	PCHAS_060020	S7		981	0.2375	0.1375	37.234
1020	PCHAS_070020	S7	a	972	0.2387	0.1646	47.3734
1021	PCHAS_070050	S7	a	891	0.2267	0.1638	41.6918
1022	PCHAS_070090	S7		879	0.248	0.1815	41.8851
1023	PCHAS_070130	S7		891	0.2536	0.1655	35.822
1024	PCHAS_070160	S7		900	0.2522	0.1803	43.9246
1025	PCHAS_073160	S7		909	0.2453	0.1546	38.2119
1026	PCHAS_073180	S7		930	0.2462	0.1848	37.4087
1027	PCHAS_073200	S7		927	0.2373	0.1722	37.2607
1028	PCHAS_093820	S7		729	0.2387	0.173	40.4263
1029	PCHAS_100040	S7		927	0.2503	0.1711	40.1257
1030	PCHAS_104230	S7	a	915	0.2448	0.1533	39.2794
1031	PCHAS_104250	S7		918	0.2625	0.2027	40.146
1032	PCHAS_104260	S7	a	924	0.2403	0.1661	43.095
1033	PCHAS_110020	S7		843	0.2432	0.1636	40.8349
1034	PCHAS_114750	S7		918	0.2429	0.1751	40.3441
1035	PCHAS_120020	S7		927	0.2557	0.1617	41.2756
1036	PCHAS_120040	S7		984	0.2632	0.1656	37.5345
1037	PCHAS_120050	S7		912	0.2752	0.2177	43.2859
1038	PCHAS_120060	S7	a	909	0.2387	0.1616	37.5905
1039	PCHAS_120070	S7		879	0.2491	0.1672	37.6824
1040	PCHAS_130020	S7		957	0.2476	0.1534	39.8924
1041	PCHAS_140020	S7	a	966	0.2371	0.1688	43.559
1042	PCHAS_140090	S7		858	0.2587	0.2029	42.2591
1043	PYYM_00330	S7	a	855	0.2234	0.1505	45.5291
1044	PYYM_00424	S7	a	948	0.2215	0.1456	36.5537
1045	PYYM_11008	S7	a	915	0.2295	0.16	40.4795	952.304
1046	PBANKA_000060	S8		840	0.2262	0.1111	34.5875
1047	PBANKA_000310	S8		840	0.2286	0.1218	38.7642
1048	PBANKA_000600	S8		846	0.2293	0.1029	38.0492
1049	PBANKA_050020	S8		906	0.2263	0.1429	36.3597
1050	PBANKA_050050	S8		840	0.2286	0.1111	37.4666
1051	PYYM_00003	S8		600	0.2283	0.1333	38.023
1052	PYYM_00007	S8		819	0.2393	0.1149	44.8815
1053	PYYM_00038	S8		819	0.2234	0.1027	35.5933
1054	PYYM_00044	S8		918	0.2516	0.1284	36.9511
1055	PYYM_00048	S8		834	0.235	0.1434	42.3571
1056	PYYM_00060	S8		840	0.2476	0.135	34.3966
1057	PYYM_00065	S8		813	0.2288	0.1212	37.7219
1058	PYYM_00090	S8		774	0.2261	0.1344	36.7373
1059	PYYM_00094	S8		930	0.2667	0.1584	38.4312
1060	PYYM_00099	S8		756	0.2368	0.1179	37.6577
1061	PYYM_00103	S8		819	0.2247	0.1161	38.6537
1062	PYYM_00104	S8		825	0.2242	0.1203	38.2181
1063	PYYM_00113	S8		834	0.2158	0.125	38.0872
1064	PYYM_00122	S8		807	0.2243	0.1221	40.2918
1065	PYYM_00125	S8		819	0.2222	0.1199	38.587
1066	PYYM_00135	S8		810	0.2222	0.1115	40.5633
1067	PYYM_00136	S8		825	0.223	0.1152	37.4761
1068	PYYM_00143	S8		819	0.2491	0.1293	42.2226
1069	PYYM_00144	S8		1071	0.1569	0.0716	35.2293
1070	PYYM_00147	S8		903	0.2569	0.1395	38.8371
1071	PYYM_00155	S8		843	0.2301	0.1103	36.034
1072	PYYM_00168	S8		852	0.223	0.1295	42.1995
1073	PYYM_00172	S8		813	0.2386	0.0938	41.0776
1074	PYYM_00178	S8		801	0.2397	0.1188	41.6208
1075	PYYM_00183	S8		807	0.228	0.1264	39.4393
1076	PYYM_00185	S8		819	0.2369	0.1418	41.4047
1077	PYYM_00198	S8		921	0.2573	0.1443	40.6991
1078	PYYM_00211	S8		813	0.2263	0.1288	38.6209
1079	PYYM_00216	S8		813	0.2386	0.1154	38.2191
1080	PYYM_00221	S8		753	0.2271	0.107	38.2971
1081	PYYM_00225	S8		840	0.231	0.1345	41.8721
1082	PYYM_00229	S8		819	0.221	0.1241	36.8875
1083	PYYM_00246	S8		762	0.2323	0.12	38.0633
1084	PYYM_00247	S8		1323	0.1678	0.0748	36.4028
1085	PYYM_00267	S8		795	0.2365	0.1206	40.9115
1086	PYYM_00271	S8		918	0.256	0.1409	38.924
1087	PYYM_00272	S8		816	0.2439	0.1081	41.4102
1088	PYYM_00280	S8		816	0.2292	0.1255	41.9032
1089	PYYM_00284	S8		849	0.2167	0.1295	44.1035
1090	PYYM_00301	S8		930	0.2624	0.1645	40.0999
1091	PYYM_00309	S8		831	0.2178	0.1045	42.7293
1092	PYYM_00319	S8		828	0.2283	0.1144	37.2302
1093	PYYM_00320	S8		819	0.2503	0.1264	41.7118
1094	PYYM_00334	S8		834	0.2398	0.1185	41.8949
1095	PYYM_00339	S8		828	0.2162	0.1148	39.9634
1096	PYYM_00340	S8		828	0.2355	0.1296	41.6638
1097	PYYM_00341	S8		834	0.2302	0.125	36.0798
1098	PYYM_00343	S8		834	0.2302	0.1259	42.3249
1099	PYYM_00344	S8		825	0.2388	0.1358	43.459
1100	PYYM_00347	S8		414	0.2126	0.1654	48.665
1101	PYYM_00350	S8		840	0.2262	0.1144	39.822
1102	PYYM_00353	S8		822	0.2384	0.1174	37.5169
1103	PYYM_00362	S8		1041	0.1575	0.0906	41.6984
1104	PYYM_00366	S8		849	0.258	0.1268	37.3465
1105	PYYM_00371	S8		795	0.2377	0.1172	39.5766
1106	PYYM_00373	S8		750	0.2373	0.1235	40.3354
1107	PYYM_00379	S8		834	0.2446	0.1157	37.9908
1108	PYYM_00382	S8		807	0.2429	0.1303	40.9839
1109	PYYM_00398	S8		822	0.2299	0.1078	39.8285
1110	PYYM_00405	S8		555	0.2468	0.162	41.51
1111	PYYM_00410	S8		837	0.2282	0.1476	40.7809
1112	PYYM_00419	S8		813	0.2374	0.1141	42.3217
1113	PYYM_00420	S8		831	0.2359	0.1236	36.6189
1114	PYYM_00422	S8		855	0.2222	0.1246	40.4906
1115	PYYM_00427	S8		828	0.2234	0.1231	36.9665
1116	PYYM_00441	S8		807	0.2404	0.1336	42.9584
1117	PYYM_00442	S8		813	0.2202	0.0989	38.2761
1118	PYYM_00444	S8		816	0.2341	0.1255	39.9321
1119	PYYM_00454	S8		561	0.2406	0.1381	39.5529
1120	PYYM_00462	S8		894	0.2506	0.1712	41.2651
1121	PYYM_00464	S8		813	0.2288	0.0992	36.7899
1122	PYYM_00471	S8		819	0.2283	0.1236	39.5072
1123	PYYM_00474	S8		828	0.2355	0.1194	39.2994
1124	PYYM_00478	S8		822	0.2105	0.1161	40.2164
1125	PYYM_00482	S8		486	0.2428	0.1899	41.5381
1126	PYYM_00488	S8		810	0.2407	0.1136	42.4253
1127	PYYM_00490	S8		1119	0.1734	0.0859	38.3094
1128	PYYM_02002	S8		828	0.2379	0.1365	40.2581
1129	PYYM_02003	S8		810	0.2383	0.1042	40.3369
1130	PYYM_02017	S8		1266	0.203	0.0971	40.537
1131	PYYM_02018	S8		747	0.2303	0.1111	41.9749
1132	PYYM_02027	S8		942	0.2718	0.1596	39.4603
1133	PYYM_03186	S8		927	0.2557	0.1391	38.4929
1134	PYYM_04003	S8		816	0.2328	0.1145	38.4895
1135	PYYM_04007	S8		936	0.2585	0.1414	36.267
1136	PYYM_04011	S8		885	0.2554	0.1429	39.1635
1137	PYYM_04022	S8		822	0.2421	0.109	40.5751
1138	PYYM_05003	S8		831	0.2298	0.1444	41.8127
1139	PYYM_05007	S8		618	0.2492	0.1263	37.4801
1140	PYYM_05008	S8		816	0.2292	0.1165	39.9315
1141	PYYM_05262	S8		915	0.2689	0.1481	36.7649
1142	PYYM_05266	S8		828	0.2403	0.1269	41.8012
1143	PYYM_06002	S8		813	0.246	0.1374	43.1783
1144	PYYM_06004	S8		1323	0.1776	0.0905	39.0233
1145	PYYM_07233	S8		828	0.2403	0.137	41.4045
1146	PYYM_07242	S8		906	0.2483	0.1351	37.6454
1147	PYYM_08003	S8		810	0.2358	0.1217	39.2596
1148	PYYM_08007	S8		807	0.2292	0.1179	40.5149
1149	PYYM_08411	S8		822	0.2348	0.1161	40.8541
1150	PYYM_10437	S8		822	0.2336	0.1053	37.6848
1151	PYYM_10440	S8		825	0.2376	0.1375	42.5571
1152	PYYM_10444	S8		822	0.2543	0.1141	39.8124
1153	PYYM_11001	S8		720	0.2278	0.1191	37.9077
1154	PYYM_11012	S8		798	0.2293	0.1089	38.1195
1155	PYYM_12002	S8		795	0.2352	0.1226	40.364
1156	PYYM_12003	S8		846	0.2459	0.1304	34.7242
1157	PYYM_14002	S8		822	0.2153	0.1212	43.9172
1158	PYYM_14009	S8		888	0.2545	0.1324	38.9443	835.274
				2253.6
