# Supplementary material for: A comprehensive evaluation of rodent malaria parasite genomes and gene expression
Source: BMC Biol. 2014 Oct 30;12:86. doi: 10.1186/s12915-014-0086-0 (PMC4242472; doi:10.1186/s12915-014-0086-0)
Supplement: Additional file 17: — Description of genomic and RNA-seq reads and their Accession numbers. [file 12915_2014_86_MOESM17_ESM.xlsx]

## Sheet: Genomic
Additional file 17: Description of genomic and RNA-Seq reads and their Accession number
Organism	Isolate/Line	Technology	Library type	Fragment size (bases)	Read Length (bases paired-end)	Yield (Gb)	Coverage	Accession number
Plasmodium berghei	ANKA	Capillary	Whole Genome Shotgun	1000-4000	600		12.6x	CENTER_PROJECT="BERG" and CENTER_NAME="SC" **
		Illumina GAIIx	PCR-free	450-500	76	3.87	204x	ERS003088
		Roche 454	Mate-Pair	3000	240	0.14	7x	ERS359837
		Roche 454	Mate-Pair	20000	500	0.26	14x	ERS359838
	K173	Illumina GAIIx	PCR-free	250-350	76	4.88	257x	ERS002990
	NK65 NY	Illumina HiSeq 2000	PCR-free	400-600	100	10.43	549x	ERS086750
	NK65 E	Illumina HiSeq 2000	PCR-free	400-600	100	3.85	203x	ERS086751
	SP11_Antwerpcl1	Illumina HiSeq 2000	PCR-free	400-600	100	6.51	343x	ERS086752
	SP11_RLL	Illumina HiSeq 2000	PCR-free	400-600	100	9.53	502x	ERS086753
Plasmodium y. yoelii	17X	Illumina HiSeq 2000	PCR-free	400-600	100	34.02	1546x	ERS042722
		Roche 454	Mate-Pair	8000	450	0.57	26x	ERS359665
	YM	Illumina HiSeq 2000	PCR-free	400-500	75	13.8	627x	ERS025522
		Roche 454	Mate-Pair	3000	265	0.69	31x	ERS359664
Plasmodium c. chabaudi	AS	Capillary	Whole Genome Shotgun	1000-4000	600		12.3x	CENTER_PROJECT="CHAB" and CENTER_NAME="SC" **
		Illumina	PCR-free	350-400	76	1.84	97x	ERS001422
		Roche 454	Shotgun	n/a	270 (single-end)	0.28	15x	ERS359928
	AJ	Illumina GAIIx	PCR-free	300-400	76	2.35	127x	ERS002358
	CB	Illumina GAIIx	PCR-free	300-400	76	1.48	79x	ERS002357
Plasmodium chabaudi adami	DK	Illumina GAIIx	PCR-free	300-400	76	4.67	248x	ERS002642
	DS	Illumina GAIIx	PCR-free	300-400	76	1.85	98x	ERS002359
** Please use these terms to locate the reads in the NCBI trace archive: http://www.ncbi.nlm.nih.gov/Traces/trace.cgi
Direct links:
P. berghei: http://www.ncbi.nlm.nih.gov/Traces/trace.cgi?&cmd=retrieve&val=CENTER_PROJECT%3D%22BERG%22%20and%20CENTER_NAME%3D%22SC%22
P. chabaudi: http://www.ncbi.nlm.nih.gov/Traces/trace.cgi?cmd=retrieve&val=CENTER_PROJECT%3D%22CHAB%22+and+CENTER_NAME%3D%22SC%22

## Sheet: RNA
Additional file 17: Description of genomic and RNA-Seq reads and their Accession number
Organism	Isolate/line	Technology	Stage/Condition type	Fragment size (bases)	Read Length (bases paired-end)	Yield (Gb)	Coverage	Accession number
Plasmodium berghei	ANKA	Illumina	Ring	single end	76	2.21685	120x	SRP027529
		Illumina	Ring-R	single end	76	1.47145	80x	SRP027529
		Illumina	Trophozoite	single end	76	1.79284	97x	SRP027529
		Illumina	Trophozoite-R	single end	76	1.93855	105x	SRP027529
		Illumina	Schizont	single end	76	1.9965	108x	SRP027529
		Illumina	Schizont-R	single end	76	1.79025	97x	SRP027529
		Illumina	Gametocyte	single end	76	2.28777	124x	SRP027529
		Illumina	Gametocyte-R	single end	76	1.90976	103x	SRP027529
		Illumina	Ookinete-24h	single end	76	1.98027	107x	SRP027529
		Illumina GAIIx	Ookinete-16h	200-300	76	0.57	30x	ERS092084
		Illumina GAIIx	Ookinete-16h	200-300	76	4.31	227x	ERS092085
Plasmodium y. yoelii	YM	Illumina GAIIx	Mutant	200-300	76	4.03	183x	ERS032262
	YM	Illumina GAIIx	Wild type	200-300	76	4.44	202x	ERS032261
Plasmodium c. chabaudi	AS	Illumina GAIIx	7 day infection-BALB/c mice	200-300	76	2.79	147x	ERS002587
		Illumina GAIIx	7 day infection-BALB/c mice	200-300	76	2.02	106x	ERS002588
		Illumina GAIIx	7 day infection-BALB/c mice	200-300	76	2.74	144x	ERS002589
		Illumina HiSeq 2000	7 day infection-C57BL/6 mice	200-300	75	4.65	245x	ERS068546
		Illumina HiSeq 2000	7 day infection-C57BL/6 mice	200-300	75	3.78	199x	ERS068545
		Illumina HiSeq 2000	Blood transmitted-C57Bl/6 mice	200-700	100	3.86	203x	ERS160586
		Illumina HiSeq 2000	Blood transmitted-C57Bl/6 mice	200-700	100	2.01	106x	ERS160587
		Illumina HiSeq 2000	Blood transmitted-C57Bl/6 mice	200-700	100	3.66	193x	ERS160588
		Illumina HiSeq 2000	Mosquito transmitted-C57BL/6 mice	200-700	100	4.69	247x	ERS160589
		Illumina HiSeq 2000	Mosquito transmitted-C57BL/6 mice	200-700	100	5.27	277x	ERS160590
